# Supplementary material for: A single-cell time-lapse of mouse prenatal development from gastrula to birth
Source: Nature. 2024 Feb 14;626(8001):1084–93. doi: 10.1038/s41586-024-07069-w (PMC10901739; doi:10.1038/s41586-024-07069-w)
Supplement: Supplementary file 4 — This file contains Supplementary Tables 1–27 [file 41586_2024_7069_MOESM4_ESM.xlsx]

## Sheet: Table.1
Supplementary Table 1. Summary of individual embryo samples.
Embryo_ID	RT_group_ID	Bin	Somite_count	Time window	Reported sex	Data-inferred sex	Experiment	# of cells	Reference
embryo_1	E8.5_test1-09	E8.0-E8.5	0 somites (HF stage)	E8 - E8.5	Missing	Male	run_4	9296	Qiu et al. 2022
embryo_2	E8.5_test1-01	E8.0-E8.5	2 somites	E8 - E8.5	Female	Female	run_4	7329	Qiu et al. 2022
embryo_3	E8.5_test1-08	E8.0-E8.5	3 somites	E8 - E8.5	Female	Female	run_4	4564	Qiu et al. 2022
embryo_4	E8.5_test1-03	E8.0-E8.5	4 somites	E8 - E8.5	Male	Male	run_4	8362	Qiu et al. 2022
embryo_5	E8.5_test1-05	E8.0-E8.5	5 somites	E8 - E8.5	Female	Female	run_4	6872	Qiu et al. 2022
embryo_6	E8.5_test1-06	E8.0-E8.5	6 somites	E8 - E8.5	Male	Male	run_4	1679	Qiu et al. 2022
embryo_7	E8.5_test2-6	E8.0-E8.5	7 somites	E8 - E8.5	Female	Female	run_4	17182	Qiu et al. 2022
embryo_8	E8.5_test2-7	E8.0-E8.5	8 somites	E8 - E8.5	Male	Male	run_4	19415	Qiu et al. 2022
embryo_9	E8.5_test2-2	E8.0-E8.5	9 somites	E8 - E8.5	Female	Female	run_4	13703	Qiu et al. 2022
embryo_10	E8.5_test2-3	E8.0-E8.5	10 somites	E8 - E8.5	Missing	Male	run_4	24551	Qiu et al. 2022
embryo_11	E8.5_test2-1	E8.0-E8.5	11 somites	E8 - E8.5	Female	Female	run_4	20150	Qiu et al. 2022
embryo_12	E8.5_test2-8	E8.0-E8.5	12 somites	E8 - E8.5	Male	Male	run_4	20494	Qiu et al. 2022
embryo_13	E9.0_L1-03	E8.75	14 somites	E8.75 - E9.5	Female	Female	run_15	12870	This study
embryo_14	E9.0_L3-03	E8.75	15 somites	E8.75 - E9.5	Missing	Female	run_15	33383	This study
embryo_15	E9.0_L1-06	E9.0	16 somites	E8.75 - E9.5	Male	Male	run_15	26113	This study
embryo_16	E9.0_L1-01	E9.0	17 somites	E8.75 - E9.5	Male	Male	run_15	46513	This study
embryo_17	E9.5_L4-04	E9.0	18 somites	E8.75 - E9.5	Female	Female	run_15	45423	This study
embryo_18	E9.5_L5-05	E9.25	20 somites	E8.75 - E9.5	Female	Female	run_15	61020	This study
embryo_19	E9.5_L1-07	E9.25	21 somites	E8.75 - E9.5	Female	Female	run_15	59182	This study
embryo_20	E9.5_L4-01	E9.25	22 somites	E8.75 - E9.5	Male	Male	run_15	84068	This study
embryo_21	E9.5_L1-02	E9.25	23 somites	E8.75 - E9.5	Female	Female	run_15	72154	This study
embryo_22	E9.5_L5-03	E9.5	24 somites	E8.75 - E9.5	Male	Male	run_15	97548	This study
embryo_23	E9.75_L2-07	E9.5	25 somites	E8.75 - E9.5	Female	Female	run_15	88150	This study
embryo_24	E9.75_L2-01	E9.5	26 somites	E8.75 - E9.5	Male	Male	run_15	151301	This study
embryo_25	E9.5_L1-01	E9.75	27 somites	E9.75 - E10	Female	Female	run_17	136743	This study
embryo_26	E9.5_L7-03	E9.75	28 somites	E9.75 - E10	Male	Male	run_17	74541	This study
embryo_27	E10.0-L1-04	E9.75	29 somites	E9.75 - E10	Female	Female	run_17	162651	This study
embryo_28	E10.0-L1-01	E9.75	30 somites	E9.75 - E10	Female	Female	run_17	144246	This study
embryo_29	E10.0-L1-03	E9.75	31 somites	E9.75 - E10	Female	Female	run_17	115565	This study
embryo_30	E10.0-L1-05	E10.0	32 somites	E9.75 - E10	Male	Male	run_17	147919	This study
embryo_31	E10.0-L1-08	E10.0	33 somites	E9.75 - E10	Male	Male	run_17	175333	This study
embryo_32	E10.0-L4-07	E10.0	34 somites	E9.75 - E10	Missing	Male	run_17	166264	This study
embryo_33	E10.5_L2_05	E10.25	Not counted	E10.25 - E10.75	Female	Female	run_19	270204	This study
embryo_34	E10.75_L1_03	E10.5	Not counted	E10.25 - E10.75	Male	Male	run_19	271152	This study
embryo_35	E11.0_L3_07	E10.75	Not counted	E10.25 - E10.75	Female	Female	run_19	244190	This study
embryo_36	E11.75_L4-01	E11.0	Not counted	E11.0 - E11.75	Female	Female	run_16	192305	This study
embryo_37	E11.5_L2-01	E11.25	Not counted	E11.0 - E11.75	Male	Male	run_16	222125	This study
embryo_38	E11.5_L5-06	E11.5	Not counted	E11.0 - E11.75	Female	Male	run_16	233843	This study
embryo_39	E11.75_L7-09	E11.75	Not counted	E11.0 - E11.75	Male	Male	run_16	163114	This study
embryo_40	E12.5-L3-06	E12.0	Not counted	E12.0 - E12.75	Female	Female	run_14	205001	This study
embryo_41	E12.75_L3-04	E12.25	Not counted	E12.0 - E12.75	Female	Female	run_14	321031	This study
embryo_42	E12.75_L3-06	E12.5	Not counted	E12.0 - E12.75	Male	Male	run_14	178598	This study
embryo_43	E13.0_L1-04	E12.75	Not counted	E12.0 - E12.75	Female	Female	run_14	184737	This study
embryo_44	E12.75_L4-08	E13.0	Not counted	E13.0 - E13.75	Female	Female	run_13	122988	This study
embryo_45	E13.0_L3-06	E13.0	Not counted	E13.0 - E13.75	Male	Male	run_13	146398	This study
embryo_46	E13.25_L1-02	E13.25	Not counted	E13.0 - E13.75	Male	Male	run_13	193829	This study
embryo_47	E13.0_L1-06	E13.25	Not counted	E13.0 - E13.75	Female	Female	run_13	111849	This study
embryo_48	E13.0_L2-09	E13.5	Not counted	E13.0 - E13.75	Male	Male	run_13	43402	This study
embryo_49	E13.0_L2_02	E13.5	Not counted	E13.0 - E13.75	Female	Male	run_19	77409	This study
embryo_50	12.5-L5-03	E13.75	Not counted	E13.0 - E13.75	Male	Male	run_13	33187	This study
embryo_51	12.5-L5-05	E13.75	Not counted	E13.0 - E13.75	Female	Female	run_13	49200	This study
embryo_52	E13.5_L5_02	E13.75	Not counted	E13.0 - E13.75	Male	Male	run_19	81853	This study
embryo_53	E13.5_L5_05	E14.0	Not counted	E14.0 - E14.75	Male	Male	run_13, run_18	326063	This study
embryo_54	E14.5_L1_03	E14.25	Not counted	E14.0 - E14.75	Male	Female	run_18	274509	This study
embryo_55	E14.5_L5_01	E14.333	Not counted	E14.0 - E14.75	Female	Female	run_18	273184	This study
embryo_56	E14.5_L3-04	E14.75	Not counted	E14.0 - E14.75	Female	Female	run_22	142384	This study
embryo_57	E15.0_L2-01	E15.0	Not counted	E15.0 - E15.75	Missing	Male	run_20	215781	This study
embryo_58	E15.25_L1-01	E15.25	Not counted	E15.0 - E15.75	Male	Male	run_20	156648	This study
embryo_59	E15.5_L2-01	E15.5	Not counted	E15.0 - E15.75	Female	Female	run_20	215284	This study
embryo_60	E15.75_L1-01	E15.75	Not counted	E15.0 - E15.75	Male	Male	run_20	239821	This study
embryo_61	E16.0_L2-01	E16.0	Not counted	E16.0 - E16.75	Male	Male	run_21, run_26	205343	This study
embryo_62	E16.25_L1-01	E16.25	Not counted	E16.0 - E16.75	Male	Male	run_21, run_26	143323	This study
embryo_63	E16.5_L1-03	E16.5	Not counted	E16.0 - E16.75	Male	Male	run_21, run_26	228892	This study
embryo_64	E16.75_L1-02	E16.75	Not counted	E16.0 - E16.75	Female	Female	run_21, run_26	222748	This study
embryo_65	E17.0_L1-01	E17.0	Not counted	E17.0 - E17.75	Male	Male	run_22	163901	This study
embryo_66	E17.25_L1-01	E17.25	Not counted	E17.0 - E17.75	Female	Female	run_22	94470	This study
embryo_67	E17.5_L1-01	E17.5	Not counted	E17.0 - E17.75	Female	Female	run_22	118818	This study
embryo_68	E17.75_L1-04	E17.75	Not counted	E17.0 - E17.75	Male	Male	run_22	160003	This study
embryo_69	E18.0_L1-01	E18.0	Not counted	E18.0 - E18.75	Female	Female	run_23_A, run_23_B	173401	This study
embryo_70	E18.25_L1-01	E18.25	Not counted	E18.0 - E18.75	Female	Female	run_23_A, run_23_B	168317	This study
embryo_71	E18.5_L1-02	E18.5	Not counted	E18.0 - E18.75	Male	Male	run_23_A, run_23_B	289835	This study
embryo_72	E18.75_L1-01	E18.75	Not counted	E18.0 - E18.75	Female	Female	run_23_A, run_23_B	135155	This study
embryo_73	P0_L1-01	P0	Not counted	P0	Male	Male	run_24	478694	This study
embryo_74	P0_L1-04	P0	Not counted	P0	Female	Female	run_25	1613834	This study
embryo_75	E14.5_L4-03	E14.5	Not counted	E14.0 - E14.75	Female	NA	run_18	NA	This study	Note: data from this embryo was filtered out due to a quality issue.
embryo_72_b	E18.75_L1-01	E18.75	Not counted	Birth series	Female	Female	run_28	14521	This study	Note: this sample is replicated profiled for quality control in the birth series dataset
embryo_73_b	P0_L1-01	P0	Not counted	Birth series	Male	Male	run_28	24945	This study	Note: this sample is replicated profiled for quality control in the birth series dataset
embryo_74_b	P0_L1-04	P0	Not counted	Birth series	Female	Female	run_28	10576	This study	Note: this sample is replicated profiled for quality control in the birth series dataset
embryo_76	E18.75_L2-01	Natural birthed	Not counted	Birth series	Female	Female	run_28	99766	This study
embryo_77	E18.75_L2-02	Natural birthed	Not counted	Birth series	Male	Male	run_28	80000	This study
embryo_78	E18.75_L2-03	Natural birthed	Not counted	Birth series	Female	Female	run_28	105461	This study
embryo_79	E18.75_L2-04	C-section-20mins	Not counted	Birth series	Female	Female	run_28	161143	This study
embryo_80	E18.75_L2-05	C-section-40mins	Not counted	Birth series	Male	Male	run_28	75968	This study
embryo_81	E18.75_L2-06	C-section-60mins	Not counted	Birth series	Male	Male	run_28	77992	This study
embryo_82	E18.75_L2-07	C-section-0min	Not counted	Birth series	Male	Male	run_28	115521	This study
embryo_83	E18.75_L2-08	C-section-0min	Not counted	Birth series	Male	Male	run_28	87190	This study
embryo_84	E18.75_L2-09	C-section-80mins	Not counted	Birth series	Male	Male	run_28	109614	This study
embryo_85	E8.75_L1-01	E8-E8.5	8 somites	Somitogenesis validation	Female	Female	run_29	5755	This study	Note: this is a nextseq run, and only used for validation
embryo_86	E8.5_L9-03	E8-E8.5	9 somites	Somitogenesis validation	Male	Male	run_29	10258	This study	Note: this is a nextseq run, and only used for validation
embryo_87	E8.5_L5-05	E8-E8.5	10 somites	Somitogenesis validation	Male	Male	run_29	6137	This study	Note: this is a nextseq run, and only used for validation
embryo_88	E8.5_L9-04	E8-E8.5	11 somites	Somitogenesis validation	Male	Male	run_29	9252	This study	Note: this is a nextseq run, and only used for validation
embryo_89	E8.5_L7-04	E8-E8.5	12 somites	Somitogenesis validation	Male	Male	run_29	8137	This study	Note: this is a nextseq run, and only used for validation
embryo_90	E8.5_L9-06	E8-E8.5	13 somites	Somitogenesis validation	Female	Female	run_29	11870	This study	Note: this is a nextseq run, and only used for validation
embryo_91	E9.0_L2-02	E8-E8.5	13 somites	Somitogenesis validation	Male	Male	run_29	8695	This study	Note: this is a nextseq run, and only used for validation
embryo_92	E9.0_L2-06	E8.75	14 somites	Somitogenesis validation	Male	Male	run_29	9035	This study	Note: this is a nextseq run, and only used for validation
embryo_93	E9.0_L1-02	E9.0	16 somites	Somitogenesis validation	Male	Male	run_29	6269	This study	Note: this is a nextseq run, and only used for validation
embryo_94	E8.5_L11-01	E9.0	17 somites	Somitogenesis validation	Female	Female	run_29	7749	This study	Note: this is a nextseq run, and only used for validation
embryo_95	E9.5_L6-09	E9.25	20 somites	Somitogenesis validation	Female	Female	run_29	12426	This study	Note: this is a nextseq run, and only used for validation
embryo_96	E9.5_L5-07	E9.25	21 somites	Somitogenesis validation	Male	Male	run_29	9088	This study	Note: this is a nextseq run, and only used for validation

## Sheet: Table.2
Supplementary Table 2. Quality summary of each experiment (after filtering out low-quality cells or potential doublets).
Experiment	# of NovaSeq runs	# of cells	Median (# of UMI per cell)	Median (# of genes detected per cell)	PCR duplication rate	Reference
run_4	1	153597	7648	3457	0.6281	Qiu et al. 2022
run_13	2	757503	2500	1414	0.523	This study
run_14	2	889367	3295	1780	0.473	This study
run_15	1	777725	2494	1644	0.525	This study
run_16	1	811387	2861	1684	0.464	This study
run_17	2	1123262	2868	1836	0.558	This study
run_18	1	817106	2736	1647	0.322	This study
run_19	1	944808	2616	1602	0.307	This study
run_20	2	827534	3235	1764	0.531	This study
run_21	1	354107	3411	1800	0.552	This study
run_22	1	679576	3314	1734	0.452	This study
run_23_A *	1	382679	2270	1259	0.633	This study
run_24	1	478694	3368	1713	0.507	This study
run_25	2	1613834	1632	996	0.533	This study	Note: the lower bound of 500 for UMI count was manually assigned for run_25
run_26	1	446199	2723	1546	0.464	This study
run_23_B *	1	384029	2363	1337	0.632	This study
run_28	1	962697	1050	713	0.45	This study ("birth seires")	Note: the lower bound of 400 for UMI count was manually assigned for run_28
run_29	NextSeq	104671	513	446	0.432	This study	Note: this data is only used for validation of findings on posterior embryo
* run_23_A & B are from the same sci-RNA-seq experiment, but with nuclei which were sequenced separately. They are labeled as "run_23" and "run_27" on GEO, respectively.

## Sheet: Table.3
Supplementary Table 3. Estimating the number of cells in a mouse embryo as a function of developmental stage
Day	Cell number estimated by genomic DNA quantitation	Cell number predicted by polynomial regression	Cell number recoverd by sc-RNA-seq	Estimated "shotgun cellular coverage"	Estimated cellular "doubling time" (hours)
E8.5	0.21M	213356	153597	0.719909	6.27377
E8.75		350389	46253	0.132005	6.93635
E9.0		561380	118049	0.210284	7.64628
E9.25		878098	276424	0.314799	8.40399
E9.5	0.94M	1341933	336999	0.25113	9.20954
E9.75		2005122	633746	0.316064	10.0625
E10.0		2931525	489516	0.166983	10.9621
E10.25		4196723	270204	0.0643845	11.9068
E10.5	10.1M	5887237	271152	0.0460576	12.8947
E10.75		8098755	244190	0.0301515	13.9235
E11.0		10933302	192305	0.0175889	14.9899
E11.25		14495445	222125	0.0153238	16.0904
E11.5	22.98M	18887732	233843	0.0123807	17.2208
E11.75		24205659	163114	0.00673867	18.3761
E12.0		30532595	205001	0.00671417	19.5512
E12.25		37935086	321031	0.00846264	20.7399
E12.5	45.03M	46458995	178598	0.00384421	21.9361
E12.75		56126866	184737	0.00329142	23.1327
E13.0		66936786	269386	0.00402448	24.3227
E13.25		78862917	305678	0.00387607	25.4984
E13.5	60.59M	91857705	120811	0.0013152	26.652
E13.75		105855629	164240	0.00155155	27.7757
E14.0		120778263	326063	0.00269968	28.8613
E14.25		136540315	274509	0.00201046	29.9008
E14.333		141944101	273184	0.00192459	30.2344
E14.5	131M	Note: data from this embryo was filtered out due to a quality issue.
E14.75		170247376	142384	0.00083634	31.8103
E15.0		188048347	215781	0.00114748	32.6652
E15.25		206414066	156648	0.0007589	33.4441
E15.5	216.79M	225325624	215284	0.00095544	34.1405
E15.75		244795957	239821	0.00097968	34.7485
E16.0		264875085	205343	0.00077524	35.2631
E16.25		285655134	143323	0.00050173	35.6796
E16.5	353.17M	307275446	228892	0.00074491	35.9946
E16.75		329928191	222748	0.00067514	36.2052
E17.0		353864976	163901	0.00046317	36.3096
E17.25		379405103	94470	0.000249	36.3068
E17.5	515.85M	406946232	118818	0.00029197	36.1969
E17.75		436978446	160003	0.00036616	35.9808
E18.0		470102937	173401	0.00036886	35.6605
E18.25		507056929	168317	0.00033195	35.2387
E18.5	584.78M	548746967	289835	0.00052818	34.7192
E18.75		596293454	135155	0.00022666	34.1064
P0	671.5M	789891054	2092528	0.00264913	31.764

## Sheet: Table.4
Supplementary Table 4. Gene markers used for annotating each of the 26 major cell clusters.
Major cell cluster	Marker genes	Literature 1	Literature 2	Literature 3	Literature 4	Literature 5
1) Neuroectoderm_and_glia	Otx2,Pax6,Pax2,Pax5	https://pubmed.ncbi.nlm.nih.gov/16144620/	https://pubmed.ncbi.nlm.nih.gov/15201224/	https://pubmed.ncbi.nlm.nih.gov/9159136/
2) Intermediate_neuronal_progenitors	Eomes,Pax6,Tbr1	https://pubmed.ncbi.nlm.nih.gov/30677129/	https://pubmed.ncbi.nlm.nih.gov/15634788/
3) Eye_and_other	Neurog2,Atoh7,Otx2	https://pubmed.ncbi.nlm.nih.gov/20144606/	https://pubmed.ncbi.nlm.nih.gov/33674582/
4) Ependymal_cells	Foxj1,Tm4sf1,Tmem212	https://pubmed.ncbi.nlm.nih.gov/34321664/
5) CNS_neurons	Isl1,Slc17a6,Slc32a1,Gad1,Neurod1	https://pubmed.ncbi.nlm.nih.gov/20187846/	https://pubmed.ncbi.nlm.nih.gov/30858605/	https://pubmed.ncbi.nlm.nih.gov/21569850/	https://pubmed.ncbi.nlm.nih.gov/16621079/
6) Mesoderm	Pax3,Pax7,Pax1,Pax9,Tbx6	https://pubmed.ncbi.nlm.nih.gov/7600971/	https://pubmed.ncbi.nlm.nih.gov/9811581/	https://pubmed.ncbi.nlm.nih.gov/7645756/	https://pubmed.ncbi.nlm.nih.gov/10556064/	https://pubmed.ncbi.nlm.nih.gov/12915233/
7) Definitive_erythroid	Tspan8,Snca,Hbb-bs,Abcb4,Slc4a1,Kel	https://pubmed.ncbi.nlm.nih.gov/30787437/	https://pubmed.ncbi.nlm.nih.gov/29474909/	https://www.ncbi.nlm.nih.gov/pubmed/16263786
8) Epithelial_cells	Tfap2b,Trp63,Egfr,Krt5,Krt14,Cdh3	https://pubmed.ncbi.nlm.nih.gov/15270775/	https://pubmed.ncbi.nlm.nih.gov/23924630/	https://pubmed.ncbi.nlm.nih.gov/24591374/	https://pubmed.ncbi.nlm.nih.gov/32843640/
9) Endothelium	Kdr,Pecam1,Cdh5	https://pubmed.ncbi.nlm.nih.gov/30787436/	https://pubmed.ncbi.nlm.nih.gov/20538805/	https://pubmed.ncbi.nlm.nih.gov/24435645/
10) Muscle_cells	Pax3,Myf5,Pax7	https://pubmed.ncbi.nlm.nih.gov/8162858/	https://pubmed.ncbi.nlm.nih.gov/15843801/
11) Hepatocytes	A1cf,Afp,Alb,Apoa2	https://pubmed.ncbi.nlm.nih.gov/30787437/	https://pubmed.ncbi.nlm.nih.gov/29474909/
12) White_blood_cells	Ms4a4a,Apoe,Lyz2,Selenop,Ptprc,Ly86,Cd34	https://pubmed.ncbi.nlm.nih.gov/30787437/	https://pubmed.ncbi.nlm.nih.gov/29474909/	https://pubmed.ncbi.nlm.nih.gov/10643145/
13) Neural_crest_PNS_glia	Sox10,Dlx2,Foxd3,Pax3	https://pubmed.ncbi.nlm.nih.gov/30787436/	https://pubmed.ncbi.nlm.nih.gov/7546735/
14) Adipocytes	Ucp1,Adipoq,Plin1,Cidea	https://pubmed.ncbi.nlm.nih.gov/27073398/	https://pubmed.ncbi.nlm.nih.gov/8631877/	https://pubmed.ncbi.nlm.nih.gov/30042231/
15) Primitive_erythroid	Hba-a1,Hbb-y,Hba-x,Hbb-bh1	https://pubmed.ncbi.nlm.nih.gov/30787436/
16) Neural_crest_PNS_neurons	Ppp1r1c,Syt13,Shox2,Ptprr,Pcbp3	https://pubmed.ncbi.nlm.nih.gov/30787437/	https://pubmed.ncbi.nlm.nih.gov/12351197/	https://pubmed.ncbi.nlm.nih.gov/26773914/
17) T_cells	Cd3e,Cd4,Cd8a	https://pubmed.ncbi.nlm.nih.gov/10993922/	https://pubmed.ncbi.nlm.nih.gov/25360000/
18) Lung_and_airway	Foxp2,Nkx2-1,Mki67,Etv5	https://pubmed.ncbi.nlm.nih.gov/17428829/	https://pubmed.ncbi.nlm.nih.gov/15264213/	https://pubmed.ncbi.nlm.nih.gov/30131191/	https://pubmed.ncbi.nlm.nih.gov/28351980/
19) Intestine	Gata4,Onecut2,Nr5a2	https://pubmed.ncbi.nlm.nih.gov/15381696/	https://pubmed.ncbi.nlm.nih.gov/27474396/
20) B_cells	Cd19,Cd27	https://pubmed.ncbi.nlm.nih.gov/23210908/	https://pubmed.ncbi.nlm.nih.gov/10809378/
21) Olfactory_sensory_neurons	Fstl5,Dscaml1,Lhx2	https://pubmed.ncbi.nlm.nih.gov/26670777/	https://pubmed.ncbi.nlm.nih.gov/20882566/	https://pubmed.ncbi.nlm.nih.gov/15456728/
22) Cardiomyocytes	Tbx5,Hcn4,Gata4	https://pubmed.ncbi.nlm.nih.gov/30787436/	https://pubmed.ncbi.nlm.nih.gov/23974038/	https://pubmed.ncbi.nlm.nih.gov/22072574/
23) Oligodendrocytes	Cspg4,Pdgfra	https://pubmed.ncbi.nlm.nih.gov/18849983/
24) Mast_cells	Ptprc,Kit,Cd200r3	https://pubmed.ncbi.nlm.nih.gov/25780004/	https://pubmed.ncbi.nlm.nih.gov/7682764/	https://pubmed.ncbi.nlm.nih.gov/17982101/
25) Megakaryocytes	Pf4,Itgb3,Itga2b,Cd226	https://pubmed.ncbi.nlm.nih.gov/26256688/	https://pubmed.ncbi.nlm.nih.gov/26787735/	https://pubmed.ncbi.nlm.nih.gov/11934866/	https://pubmed.ncbi.nlm.nih.gov/30738249/
26) Testis_and_adrenal	Cyp21a1,Cyp11b1,Mc2r,Cyp17a1,Cyp11a1	https://pubmed.ncbi.nlm.nih.gov/17890294/	https://pubmed.ncbi.nlm.nih.gov/17989225/	https://pubmed.ncbi.nlm.nih.gov/23125070/

## Sheet: Table.5
Supplementary Table 5. Gene markers used for annotating each of cell types identified by sub-clustering on individual major cell clusters.
Major cell cluster	Cell type	Marker genes	Literature 1	Literature 2	Literature 3	Literature 4	Literature 5
1) Neuroectoderm_and_glia	Retinal pigment cells	Otx2,Tyr,Oca2,Slc24a5	https://pubmed.ncbi.nlm.nih.gov/23761884/	https://pubmed.ncbi.nlm.nih.gov/27073483/	https://pubmed.ncbi.nlm.nih.gov/34870899/
	Eye field	Pax2,Rax	https://pubmed.ncbi.nlm.nih.gov/8951055/	https://pubmed.ncbi.nlm.nih.gov/9096350/
	Astrocytes	Pla2g7,Timp4,Slc6a11,Egfr	https://pubmed.ncbi.nlm.nih.gov/34321664/
	Multiciliated ependymal cells	Tmem212,Cdc20b,Ccdc67	https://pubmed.ncbi.nlm.nih.gov/34321664/	https://pubmed.ncbi.nlm.nih.gov/30405130/	https://pubmed.ncbi.nlm.nih.gov/31792378/
	Cerebellum-related cells	Gdf10,Tnc,Pla2g7	https://pubmed.ncbi.nlm.nih.gov/34321664/
	NMPs & spinal cord progenitors	Cdx4,Epha5,Hes3	https://pubmed.ncbi.nlm.nih.gov/30787436/
	Posterior roof plate	Lmx1a,Msx1	https://pubmed.ncbi.nlm.nih.gov/10693804/	https://pubmed.ncbi.nlm.nih.gov/14973289/
	Anterior roof plate	Lmx1a,Msx1,Otx2	https://pubmed.ncbi.nlm.nih.gov/10693804/	https://pubmed.ncbi.nlm.nih.gov/14973289/
	Anterior floor plate	Foxa2,Shh,Ntn1,Bmp7	https://pubmed.ncbi.nlm.nih.gov/15738958/	https://pubmed.ncbi.nlm.nih.gov/9244300/
	Floorplate and p3 domain	Foxa2,Shh,Ntn1,Phox2b,Nkx2-2	https://pubmed.ncbi.nlm.nih.gov/15738958/	https://pubmed.ncbi.nlm.nih.gov/12885554/
	Dorsal telencephalon	Emx2,Bmp4,Wnt3a	https://pubmed.ncbi.nlm.nih.gov/9006071/	https://pubmed.ncbi.nlm.nih.gov/17959802/
	Midbrain-hindbrain boundary	En1,En2,Pax2,Pax5	https://pubmed.ncbi.nlm.nih.gov/7925010/	https://pubmed.ncbi.nlm.nih.gov/9159136/
	Midbrain	Otx2,Dmbx1,Pax2,Pax5	https://pubmed.ncbi.nlm.nih.gov/15201224/	https://pubmed.ncbi.nlm.nih.gov/12111214/	https://pubmed.ncbi.nlm.nih.gov/9159136/
	Telencephalon	Emx1,Emx2,Pax8	https://pubmed.ncbi.nlm.nih.gov/9006071/	https://pubmed.ncbi.nlm.nih.gov/29124740/	https://pubmed.ncbi.nlm.nih.gov/9165114/
	Hypothalamus	Nkx2-1,Rax	https://pubmed.ncbi.nlm.nih.gov/11830575/	https://pubmed.ncbi.nlm.nih.gov/23283339/
	Hypothalamus (Sim1+)	Sim1,Shh	https://pubmed.ncbi.nlm.nih.gov/9784500/	https://pubmed.ncbi.nlm.nih.gov/19474326/
	Diencephalon	Otx2,Pax6	https://pubmed.ncbi.nlm.nih.gov/16144620/	https://pubmed.ncbi.nlm.nih.gov/15201224/
	Hindbrain	Hoxa2,Fgf8,Mafb,Egr2	https://pubmed.ncbi.nlm.nih.gov/9367425/	https://pubmed.ncbi.nlm.nih.gov/27273073/	https://pubmed.ncbi.nlm.nih.gov/9425134/	https://pubmed.ncbi.nlm.nih.gov/2571936/
	Spinal cord/r7/r8	Hoxb4,Hoxd4,Hoxc6	https://pubmed.ncbi.nlm.nih.gov/24574009/	https://pubmed.ncbi.nlm.nih.gov/11754833/
2) Intermediate_neuronal_progenitors	Intermediate neuronal progenitors	Eomes,Pax6,Tbr1	https://pubmed.ncbi.nlm.nih.gov/30677129/	https://pubmed.ncbi.nlm.nih.gov/15634788/
	Cortical Interneurons (Prox1+)	Prox1,Synpr	https://pubmed.ncbi.nlm.nih.gov/26377473/	https://pubmed.ncbi.nlm.nih.gov/33398060/
	Deep-layer neurons	Tbr1,Bcl11b,Fezf2	https://pubmed.ncbi.nlm.nih.gov/18255031/
	Upper-layer neurons	Satb2,Pou3f2,Pou3f3	https://pubmed.ncbi.nlm.nih.gov/18255031/
	Subplate neurons	Kcnab1,Chrna5,Syt6,Foxp2	https://pubmed.ncbi.nlm.nih.gov/31130851/	https://www.biorxiv.org/content/10.1101/2022.06.20.496737v1	https://pubmed.ncbi.nlm.nih.gov/28423326/
3) Eye_and_other	Naive retinal progenitor cells	Ccnd1,Fgf15,Sox2	https://pubmed.ncbi.nlm.nih.gov/33674582/	https://pubmed.ncbi.nlm.nih.gov/23064704/
	Retinal progenitor cells	Neurog2,Atoh7,Otx2	https://pubmed.ncbi.nlm.nih.gov/20144606/	https://pubmed.ncbi.nlm.nih.gov/33674582/
	Bipolar precursor cells	Vsx2,Neurod1,Neurog2	https://pubmed.ncbi.nlm.nih.gov/23064704/
	Ciliary margin cells	Otx1,Gja1	https://pubmed.ncbi.nlm.nih.gov/33674582/
	Photoreceptor precursor cells	Neurod4,Crx,Otx2,Rax,Prdm1	https://pubmed.ncbi.nlm.nih.gov/23064704/	https://pubmed.ncbi.nlm.nih.gov/33674582/
	Cone precursor cells	Cnga3,Thrb,Sall3	https://pubmed.ncbi.nlm.nih.gov/33004674/
	Rod precursor cells	Nrl,Nr2e3,Pias3	https://pubmed.ncbi.nlm.nih.gov/33004674/
	Cochlear hair cells	Grxcr1,Ush1c,Ush2a,Ptprq	https://pubmed.ncbi.nlm.nih.gov/30380418/	https://pubmed.ncbi.nlm.nih.gov/17360538/	https://pubmed.ncbi.nlm.nih.gov/14534255/
	Pituitary gland cells	Gh,Pomc,Pitx1,Pitx2	https://pubmed.ncbi.nlm.nih.gov/17551470/	https://pubmed.ncbi.nlm.nih.gov/30156493/	https://pubmed.ncbi.nlm.nih.gov/10049363/	https://pubmed.ncbi.nlm.nih.gov/11807026/
	Nonsensory cochlear epithelium	Ccer2,Pou4f3,Atoh1	https://pubmed.ncbi.nlm.nih.gov/32404924/	https://pubmed.ncbi.nlm.nih.gov/22985730/
	Pancreatic islets	Rfx6,Neurog3,Pax4,Pdx1	https://pubmed.ncbi.nlm.nih.gov/20148032/	https://pubmed.ncbi.nlm.nih.gov/20040487/
	Suprachiasmatic nucleus	Lhx1,Rfx4	https://pubmed.ncbi.nlm.nih.gov/24767996/	https://pubmed.ncbi.nlm.nih.gov/17510980/
	Pineal gland	Tph1,Esm1,Bsx	https://pubmed.ncbi.nlm.nih.gov/14960297/	https://pubmed.ncbi.nlm.nih.gov/30347410/	https://pubmed.ncbi.nlm.nih.gov/29945867/
4) Ependymal_cells	Ependymal cells	Foxj1,Tm4sf1,Tmem212	https://pubmed.ncbi.nlm.nih.gov/34321664/
	Choroid plexus	Ttr,Foxj1,Slco1c1,Sulf1	https://pubmed.ncbi.nlm.nih.gov/34321664/	https://pubmed.ncbi.nlm.nih.gov/3714052/
	Ciliated nodal cells	Noto,T,Ttc21a,Foxj1	https://pubmed.ncbi.nlm.nih.gov/17884984/	https://pubmed.ncbi.nlm.nih.gov/26845388/	https://pubmed.ncbi.nlm.nih.gov/18327258/	https://pubmed.ncbi.nlm.nih.gov/22357932/
5) CNS_neurons	Spinal cord motor neurons	Mnx1,Lhx3,Isl1	https://pubmed.ncbi.nlm.nih.gov/25346659/	https://pubmed.ncbi.nlm.nih.gov/12150931/	https://pubmed.ncbi.nlm.nih.gov/21569850/
	Cranial motor neurons	Tbx20,Isl1	https://pubmed.ncbi.nlm.nih.gov/17119020/	https://pubmed.ncbi.nlm.nih.gov/21569850/
	Thalamic neuronal precursors	Gbx2,Tcf7l2,Ntng1	https://pubmed.ncbi.nlm.nih.gov/26297811/	https://pubmed.ncbi.nlm.nih.gov/32675279/	https://pubmed.ncbi.nlm.nih.gov/24642214/
	Retinal ganglion cells	Pou4f2,Rbpms2,Isl1,Pou6f2	https://pubmed.ncbi.nlm.nih.gov/25775587/	https://pubmed.ncbi.nlm.nih.gov/19737887/	https://pubmed.ncbi.nlm.nih.gov/33674582/
	PV-containing retinal ganglion cells	Isl1,Pou6f2,Pvalb	https://pubmed.ncbi.nlm.nih.gov/22829714/
	Cajal-Retzius cells	Reln,Trp73,Emx2,Eomes,Tbr1	https://pubmed.ncbi.nlm.nih.gov/12644247/	https://pubmed.ncbi.nlm.nih.gov/15525772/
	Cerebellar Purkinje cells	Gad1,Gad2,Car8,Skor2	https://pubmed.ncbi.nlm.nih.gov/20477908/	https://pubmed.ncbi.nlm.nih.gov/26399641/	https://pubmed.ncbi.nlm.nih.gov/24491816/
	Amacrine/Horizontal precursor cells	Ptf1a,Tfap2b	https://pubmed.ncbi.nlm.nih.gov/23064704/	https://pubmed.ncbi.nlm.nih.gov/33674582/
	Amacrine cells	Gad1,Bhlhe22,Nr4a2	https://pubmed.ncbi.nlm.nih.gov/33004674/	https://pubmed.ncbi.nlm.nih.gov/23064704/
	Horizontal cells	Sall3,Lhx1,Ebf1	https://pubmed.ncbi.nlm.nih.gov/23064704/
	Cholinergic amacrine cells	Isl1,Gad1,Chat	https://pubmed.ncbi.nlm.nih.gov/18003851/	https://pubmed.ncbi.nlm.nih.gov/33004674/	https://pubmed.ncbi.nlm.nih.gov/29405294/
	GABAergic cortical interneurons	Lhx6,Lhx8,Dlx1,Dlx2,Nkx2-1,Gad1,Gad2	https://pubmed.ncbi.nlm.nih.gov/33479483/	https://pubmed.ncbi.nlm.nih.gov/29028947/
	Neural progenitor cells (Neurod1+)	Mybl1,Cenpe,Aspm,Cenpe,Cenpf,Neurod1	https://pubmed.ncbi.nlm.nih.gov/7813437/	https://pubmed.ncbi.nlm.nih.gov/33649223/	https://pubmed.ncbi.nlm.nih.gov/16621079/
	Neural progenitor cells (Ror1+)	Ror1,Pax6,Eomes	https://pubmed.ncbi.nlm.nih.gov/22328498/
	Glutamatergic neurons	Slc17a6	https://pubmed.ncbi.nlm.nih.gov/20187846/
	GABAergic neurons	Slc32a1,Gad1	https://pubmed.ncbi.nlm.nih.gov/30858605/
	Neurons (Slc17a8+)	Slc17a8	https://pubmed.ncbi.nlm.nih.gov/14751290/
	Spinal cord dorsal progenitors	Pax3,Pax7,Hoxb4,Hoxd4,Neurod1	https://pubmed.ncbi.nlm.nih.gov/16621079/	https://pubmed.ncbi.nlm.nih.gov/28625870/
	Spinal cord ventral progenitors	Nkx6-1,Hoxb4,Hoxd4,Neurod1	https://pubmed.ncbi.nlm.nih.gov/16621079/	https://pubmed.ncbi.nlm.nih.gov/10970877/
6) Mesoderm	Mesodermal progenitors (Tbx6+)	Tbx6,Hes7,T	https://pubmed.ncbi.nlm.nih.gov/12915233/	https://pubmed.ncbi.nlm.nih.gov/29895619/
	Chondrocytes (Atp1a2+)	Atp1a2,Zic1,Zic4	https://pubmed.ncbi.nlm.nih.gov/25637957/	https://pubmed.ncbi.nlm.nih.gov/9070329/
	Chondrocytes (Otor+)	Atp1a2,Otor,Col2a1	https://pubmed.ncbi.nlm.nih.gov/10873378/
	Early chondrocytes	Sox9,Col2a1,Col9a1,Col11a2	https://pubmed.ncbi.nlm.nih.gov/16203988/	https://pubmed.ncbi.nlm.nih.gov/28643905/	https://pubmed.ncbi.nlm.nih.gov/32878268/	https://pubmed.ncbi.nlm.nih.gov/30854241/
	Pre-osteoblasts (Sp7+)	Sp7,Dmp1,Alpl,Runx2	https://pubmed.ncbi.nlm.nih.gov/30345151/	https://pubmed.ncbi.nlm.nih.gov/29356961/
	Dermomyotome	Pax3,Pax7,Sim1	https://pubmed.ncbi.nlm.nih.gov/7600971/	https://pubmed.ncbi.nlm.nih.gov/9811581/
	Limb mesenchyme progenitors	Tbx5,Tbx4,Lmx1b	https://pubmed.ncbi.nlm.nih.gov/10235264/	https://pubmed.ncbi.nlm.nih.gov/22417325/
	Dermatome	Egfl6,Twist2,Pax3,Sim1	https://pubmed.ncbi.nlm.nih.gov/11044626/	https://pubmed.ncbi.nlm.nih.gov/7600971/	https://pubmed.ncbi.nlm.nih.gov/9811581/
	Fibroblasts	Col1a1,Col1a2,Col5a1,Cd34,Pdgfra	https://pubmed.ncbi.nlm.nih.gov/32769974/
	Lateral plate and intermediate mesoderm	Foxf1,Hoxb6,Hand1,Hand2,Prrx1	https://pubmed.ncbi.nlm.nih.gov/32561665/
	Facial mesenchyme	Tfap2a,Tfap2b,Pax3,Alx1	https://pubmed.ncbi.nlm.nih.gov/1989904/	https://pubmed.ncbi.nlm.nih.gov/2022185/	https://pubmed.ncbi.nlm.nih.gov/23059813/
	Sclerotome	Pax1,Pax9,Sox9	https://pubmed.ncbi.nlm.nih.gov/7645756/	https://pubmed.ncbi.nlm.nih.gov/10556064/	https://pubmed.ncbi.nlm.nih.gov/16678811/
7) Definitive_erythroid	Definitive early erythroblasts (CD36-)	Tspan8,Snca,Hbb-bs,Abcb4,Slc4a1,Kel	https://pubmed.ncbi.nlm.nih.gov/30787437/	https://pubmed.ncbi.nlm.nih.gov/29474909/	https://www.ncbi.nlm.nih.gov/pubmed/16263786
	Definitive erythroblasts (CD36+)	Cd36,Gypa	https://pubmed.ncbi.nlm.nih.gov/27720903/	https://pubmed.ncbi.nlm.nih.gov/1638021/
8) Epithelial_cells	Posterior intermediate mesoderm	Wt1,Osr1,Pax2,Pax8,Hoxc6	https://pubmed.ncbi.nlm.nih.gov/18835385/	https://pubmed.ncbi.nlm.nih.gov/12435636/	https://pubmed.ncbi.nlm.nih.gov/32266264/
	Anterior intermediate mesoderm	Sim1,Lhx1,Pax2,Pax8	https://pubmed.ncbi.nlm.nih.gov/12435636/	https://pubmed.ncbi.nlm.nih.gov/21526205/	https://pubmed.ncbi.nlm.nih.gov/32266264/
	Ureteric bud	Ret,Wnt11	https://pubmed.ncbi.nlm.nih.gov/12783789/
	Collecting duct intercalated cells	Atp6v1g3,Atp6v0d2	https://pubmed.ncbi.nlm.nih.gov/29622724/
	Collecting duct principal cells	Aqp2,Hsd11b2	https://pubmed.ncbi.nlm.nih.gov/29622724/
	Metanephric mesenchyme	Wt1,Osr1,Six2,Gdnf,Eya1	https://pubmed.ncbi.nlm.nih.gov/26154924/	https://pubmed.ncbi.nlm.nih.gov/18835385/	https://pubmed.ncbi.nlm.nih.gov/12783789/	https://pubmed.ncbi.nlm.nih.gov/16018995/
	Nephron progenitors	Pax2,Mecom,Wnt4,Fgf8	https://pubmed.ncbi.nlm.nih.gov/10535325/	https://pubmed.ncbi.nlm.nih.gov/17554566/	https://pubmed.ncbi.nlm.nih.gov/16049112/
	Podocytes	Nphs1,Nphs2	https://pubmed.ncbi.nlm.nih.gov/29622724/
	Proximal tubule cells	Slc27a2,Lrp2	https://pubmed.ncbi.nlm.nih.gov/29622724/
	Ascending loop of Henle	Umod,Slc12a1	https://pubmed.ncbi.nlm.nih.gov/29622724/
	Distal convoluted tubule	Slc12a3,Pvalb	https://pubmed.ncbi.nlm.nih.gov/29622724/
	Connecting tubule	Aqp2,Aqp3,Aqp4	https://pubmed.ncbi.nlm.nih.gov/11053048/	https://pubmed.ncbi.nlm.nih.gov/25817355/
	Lens epithelial cells	Cryba1,Cryba2,Cryba4,Crybb3	https://pubmed.ncbi.nlm.nih.gov/17166758/	https://pubmed.ncbi.nlm.nih.gov/21212184/
	Notochord	Noto,T,Col11a1	https://pubmed.ncbi.nlm.nih.gov/17884984/	https://pubmed.ncbi.nlm.nih.gov/26845388/	https://pubmed.ncbi.nlm.nih.gov/32275068/
	Otic epithelial cells	Pax2,Lmx1a	https://pubmed.ncbi.nlm.nih.gov/20643116/	https://pubmed.ncbi.nlm.nih.gov/18985389/
	Olfactory epithelial cells	Six1,Ugt2a1,Ugt2a2	https://pubmed.ncbi.nlm.nih.gov/29589282/	https://pubmed.ncbi.nlm.nih.gov/19858781/
	Olfactory bulb cells	Dach1,Ebf2,Six1,Lhx2	https://pubmed.ncbi.nlm.nih.gov/23458709/	https://pubmed.ncbi.nlm.nih.gov/14993187/	https://pubmed.ncbi.nlm.nih.gov/29589282/	https://pubmed.ncbi.nlm.nih.gov/17329426/
	Pancreatic acinar cells	Ptf1a,Nr5a2,Onecut1,Prss1	https://pubmed.ncbi.nlm.nih.gov/27697859/	https://pubmed.ncbi.nlm.nih.gov/30831323/
	Foregut epithelial cells	Cym,Muc1,Foxa2,Tff1	https://pubmed.ncbi.nlm.nih.gov/29463648/
	Gut	Apela,Krt8	https://pubmed.ncbi.nlm.nih.gov/30787436/
	Primordial germ cells	Dppa3,Tbx14,Sycp1,Sycp2	https://pubmed.ncbi.nlm.nih.gov/14684992/	https://pubmed.ncbi.nlm.nih.gov/30787436/	https://pubmed.ncbi.nlm.nih.gov/26740066/	https://pubmed.ncbi.nlm.nih.gov/16775250/	https://pubmed.ncbi.nlm.nih.gov/16717126/
	Amniotic ectoderm	Lrp2,Wnt6,Krt7	https://pubmed.ncbi.nlm.nih.gov/36252226/
	Thyroid gland cells	Foxe1,Hhex,Pax8,Nkx2-1	https://pubmed.ncbi.nlm.nih.gov/15494458/	https://pubmed.ncbi.nlm.nih.gov/15062550/	https://pubmed.ncbi.nlm.nih.gov/16601074/
	Thymic epithelial cells	Il7,Foxn1,Prss16	https://pubmed.ncbi.nlm.nih.gov/15611228/	https://pubmed.ncbi.nlm.nih.gov/26983083/	https://pubmed.ncbi.nlm.nih.gov/15632078/
	Apical ectodermal ridge	Fgf8,Msx2,Rspo2	https://pubmed.ncbi.nlm.nih.gov/30787437/	https://pubmed.ncbi.nlm.nih.gov/18956316/
	Dental epithelial cells	Sp6,Vwde,Krt14	https://pubmed.ncbi.nlm.nih.gov/30504223/	https://pubmed.ncbi.nlm.nih.gov/34957547/	https://pubmed.ncbi.nlm.nih.gov/32984333/
	Branchial arch epithelium	Has2,Pax1,Pitx2,Pax9	https://pubmed.ncbi.nlm.nih.gov/30787437/	https://pubmed.ncbi.nlm.nih.gov/15765504/	https://pubmed.ncbi.nlm.nih.gov/27034424/	https://pubmed.ncbi.nlm.nih.gov/14623826/	https://pubmed.ncbi.nlm.nih.gov/9732271/
	Placodal area	Six1,Eya1,Fgf8	https://pubmed.ncbi.nlm.nih.gov/15496442/	https://pubmed.ncbi.nlm.nih.gov/15741321/
	Pre-epidermal keratinocytes	Tfap2b,Trp63,Egfr	https://pubmed.ncbi.nlm.nih.gov/15270775/	https://pubmed.ncbi.nlm.nih.gov/23924630/	https://pubmed.ncbi.nlm.nih.gov/24591374/
	Basal keratinocytes	Krt5,Krt14,Cdh3	https://pubmed.ncbi.nlm.nih.gov/32843640/
	Granular keratinocytes	Krt1,Krt10,Dsg1a,Cdh1	https://pubmed.ncbi.nlm.nih.gov/32843640/
	Corneal epithelial cells	Pax6,Wnt2,Krt19	https://pubmed.ncbi.nlm.nih.gov/27818314/	https://pubmed.ncbi.nlm.nih.gov/21357396/
	Parathyroid epithelial cells	Pth,Gcm2	https://pubmed.ncbi.nlm.nih.gov/27544844/
	Conjunctival goblet cells	Muc5b,Reg3g,Muc16	https://pubmed.ncbi.nlm.nih.gov/9612268/	https://pubmed.ncbi.nlm.nih.gov/22723890/	https://pubmed.ncbi.nlm.nih.gov/26731719/
	Bladder urothelial cells	Upk1b,Upk1a,Upk3a,Pparg	https://pubmed.ncbi.nlm.nih.gov/31597917/
	Pituitary/Pineal gland progenitors	Gh,Pomc,Prop1	https://pubmed.ncbi.nlm.nih.gov/17551470/	https://pubmed.ncbi.nlm.nih.gov/30156493/	https://pubmed.ncbi.nlm.nih.gov/27351100/
	Tooth junctional epithelium	Odam	https://pubmed.ncbi.nlm.nih.gov/25911094/
	Olfactory pit cells	Lingo2,Pax6	https://pubmed.ncbi.nlm.nih.gov/18297755/	https://pubmed.ncbi.nlm.nih.gov/8756438/
	Biliary epithelial cells	Hnf1b,Onecut1,Onecut2,Prox1	https://pubmed.ncbi.nlm.nih.gov/24700364/	https://pubmed.ncbi.nlm.nih.gov/11934848/	https://pubmed.ncbi.nlm.nih.gov/24449835/
9) Endothelium	Endothelium	Kdr,Pecam1,Cdh5	https://pubmed.ncbi.nlm.nih.gov/30787436/	https://pubmed.ncbi.nlm.nih.gov/20538805/	https://pubmed.ncbi.nlm.nih.gov/24435645/
	Hematoendothelial progenitors	Hhex,Etv2	https://pubmed.ncbi.nlm.nih.gov/30787436/	https://pubmed.ncbi.nlm.nih.gov/28181481/
	Brain capillary endothelial cells	Slc2a1,Esrrg,Lrp8	https://pubmed.ncbi.nlm.nih.gov/21194153/	https://pubmed.ncbi.nlm.nih.gov/30787437/	https://pubmed.ncbi.nlm.nih.gov/18996096/
	Brain pericytes	Atp13a5,Rgs5,Vtn	https://www.biorxiv.org/content/10.1101/2021.07.09.451694v1.full	https://pubmed.ncbi.nlm.nih.gov/31039042/	https://pubmed.ncbi.nlm.nih.gov/30408465/
	Arterial endothelial cells	Tmem100,Vwf,Efnb2,Gja5,Cd44	https://pubmed.ncbi.nlm.nih.gov/22783020/	https://pubmed.ncbi.nlm.nih.gov/16706957/	https://pubmed.ncbi.nlm.nih.gov/11161568/	https://pubmed.ncbi.nlm.nih.gov/35079138/
	Glomerular endothelial cells	Scn7a,Tbx3	https://pubmed.ncbi.nlm.nih.gov/20706631/	https://pubmed.ncbi.nlm.nih.gov/31836710/
	Lymphatic vessel endothelial cells	Lyve1,Prox1,Thy1,Reln	https://pubmed.ncbi.nlm.nih.gov/11719431/	https://pubmed.ncbi.nlm.nih.gov/11927535/	https://pubmed.ncbi.nlm.nih.gov/20599951/	https://pubmed.ncbi.nlm.nih.gov/33299187/
	Liver sinusoidal endothelial cells	Lyve1,Cd36,Stab2,Gata4,Oit3	https://pubmed.ncbi.nlm.nih.gov/32364545/	https://pubmed.ncbi.nlm.nih.gov/29844586/	https://pubmed.ncbi.nlm.nih.gov/30124466/	https://pubmed.ncbi.nlm.nih.gov/35079138/
	Endocardial cells	Tbx20,Cdh11,Npr3,Hand2	https://pubmed.ncbi.nlm.nih.gov/23824573/	https://pubmed.ncbi.nlm.nih.gov/32364545/	https://pubmed.ncbi.nlm.nih.gov/35079138/
	Venous and capillary endothelial cells	Ephb4,Flt4,Nrp2	https://pubmed.ncbi.nlm.nih.gov/34474596/
	Microvascular endothelial cells	Irx3,Ntf3	https://pubmed.ncbi.nlm.nih.gov/25512384/	https://pubmed.ncbi.nlm.nih.gov/25043422/
	Pericytes	Des,Col1a1,Col3a1,Prrx1,Acta2,Rgs5	https://pubmed.ncbi.nlm.nih.gov/21086137/	https://pubmed.ncbi.nlm.nih.gov/25795141/	https://pubmed.ncbi.nlm.nih.gov/35078971/	https://pubmed.ncbi.nlm.nih.gov/18038251/
10) Muscle_cells	Muscle progenitor cells	Pax3,Myf5,Pax7	https://pubmed.ncbi.nlm.nih.gov/8162858/	https://pubmed.ncbi.nlm.nih.gov/15843801/
	Muscle progenitor cells (Prdm1+)	Prdm1,Sox6,Myf5	https://pubmed.ncbi.nlm.nih.gov/12204275/	https://pubmed.ncbi.nlm.nih.gov/18535625/	https://pubmed.ncbi.nlm.nih.gov/23639729/
	Myotubes	Myh3,Mylpf,Myl4,Myod1	https://pubmed.ncbi.nlm.nih.gov/29809149/	https://pubmed.ncbi.nlm.nih.gov/26180627/	https://pubmed.ncbi.nlm.nih.gov/15930108/
	Myoblasts	Pax3,Mki67,Elmo1	https://pubmed.ncbi.nlm.nih.gov/19101644/	https://pubmed.ncbi.nlm.nih.gov/30131191/	https://pubmed.ncbi.nlm.nih.gov/24567399/
	Myofibroblasts	Acta2,Col22a1,Vim,Des,Palld	https://pubmed.ncbi.nlm.nih.gov/24204762/	https://pubmed.ncbi.nlm.nih.gov/30678304/	https://pubmed.ncbi.nlm.nih.gov/19285070/	https://pubmed.ncbi.nlm.nih.gov/16794588/
11) Hepatocytes	Hepatocytes	A1cf,Afp,Alb,Apoa2	https://pubmed.ncbi.nlm.nih.gov/30787437/	https://pubmed.ncbi.nlm.nih.gov/29474909/
12) White_blood_cells	Osteoclasts	Mmp9,Ctsk,Mmp14	https://pubmed.ncbi.nlm.nih.gov/17084841/	https://pubmed.ncbi.nlm.nih.gov/23321671/	https://pubmed.ncbi.nlm.nih.gov/32024800/
	Kupffer cells	Mafb,Adgre1,Cd5l	https://pubmed.ncbi.nlm.nih.gov/31582643/	https://pubmed.ncbi.nlm.nih.gov/30327653/	https://pubmed.ncbi.nlm.nih.gov/32483353/
	Border-associated macrophages	Lyve1,F13a1,Msr1,Pf4,Mrc1	https://pubmed.ncbi.nlm.nih.gov/32259484/	https://pubmed.ncbi.nlm.nih.gov/32793817/	https://pubmed.ncbi.nlm.nih.gov/32573436/	https://pubmed.ncbi.nlm.nih.gov/31926295/
	Border-associated macrophages (Ms4a8a+)	Ms4a8a,Ccl6	https://pubmed.ncbi.nlm.nih.gov/17911634/	https://pubmed.ncbi.nlm.nih.gov/20824698/
	Border-associated macrophages (Cd74+)	Cd74,H2-Aa	https://pubmed.ncbi.nlm.nih.gov/32259484/
	Microglia	Sall1,Sall3,P2ry12,Tmem119	https://pubmed.ncbi.nlm.nih.gov/32259484/	https://pubmed.ncbi.nlm.nih.gov/31926295/
	Adipose tissue macrophages	Cd9,Itgax,Trem2,Siglec1,Adipor2	https://pubmed.ncbi.nlm.nih.gov/29760084/	https://pubmed.ncbi.nlm.nih.gov/31257031/	https://pubmed.ncbi.nlm.nih.gov/34196465/	https://pubmed.ncbi.nlm.nih.gov/25392268/
	Hematopoietic stem cells (Cd34+)	Cd34	https://pubmed.ncbi.nlm.nih.gov/10643145/
	Hematopoietic stem cells (Mpo+)	Mpo	https://pubmed.ncbi.nlm.nih.gov/7691248/
	Monocytic myeloid-derived suppressor cells	S100a8,S100a9,Ly6c2	https://pubmed.ncbi.nlm.nih.gov/33378668/	https://pubmed.ncbi.nlm.nih.gov/27381735/
	PMN myeloid-derived suppressor cells	Ly6g,Mmp9,Il4ra,Itgam	https://pubmed.ncbi.nlm.nih.gov/27381735/	https://pubmed.ncbi.nlm.nih.gov/28844945/	https://pubmed.ncbi.nlm.nih.gov/22282665/
	Monocytes	Ly6c2,Ccr2,Itgam,Adgre1,Sell	https://pubmed.ncbi.nlm.nih.gov/27765768/	https://pubmed.ncbi.nlm.nih.gov/17364026/	https://pubmed.ncbi.nlm.nih.gov/32548226/	https://pubmed.ncbi.nlm.nih.gov/28455709/	https://pubmed.ncbi.nlm.nih.gov/32899681/
	Conventional dendritic cells	H2-Ab1,Itgax,Clec9a	https://pubmed.ncbi.nlm.nih.gov/28198365/	https://pubmed.ncbi.nlm.nih.gov/29713321/
	Plasmacytoid dendritic cells	Siglech,Bst2	https://pubmed.ncbi.nlm.nih.gov/16679063/	https://pubmed.ncbi.nlm.nih.gov/23401591/
	Granulocytes	Mcpt8,Hgf,Siglecf,Ccr3,Adgre1	https://pubmed.ncbi.nlm.nih.gov/27932459/	https://pubmed.ncbi.nlm.nih.gov/22904675/	https://pubmed.ncbi.nlm.nih.gov/19178537/	https://pubmed.ncbi.nlm.nih.gov/12496441/	https://pubmed.ncbi.nlm.nih.gov/17823986/
13) Neural_crest_PNS_glia	Olfactory ensheathing cells	Sox10,Prss56,Frzb,Runx1,Npy,Alx3,Alx4	https://pubmed.ncbi.nlm.nih.gov/21078992/	https://pubmed.ncbi.nlm.nih.gov/34321664/	https://pubmed.ncbi.nlm.nih.gov/30256452/	https://pubmed.ncbi.nlm.nih.gov/32857879/
	Melanocyte cells	Pax3,Mitf,Kit,Tyr	https://pubmed.ncbi.nlm.nih.gov/15729346/	https://pubmed.ncbi.nlm.nih.gov/32596061/	https://pubmed.ncbi.nlm.nih.gov/12136092/
	Satellite glial cells	Fabp7,Apoe,Gja1,Glul	https://pubmed.ncbi.nlm.nih.gov/32994417/	https://pubmed.ncbi.nlm.nih.gov/34469751/
	Neural crest (PNS glia)	Sox10,Dlx2,Foxd3,Pax3	https://pubmed.ncbi.nlm.nih.gov/30787436/	https://pubmed.ncbi.nlm.nih.gov/7546735/
	Myelinating Schwann cells	Sox10,Mpz,Mbp,S100b	https://pubmed.ncbi.nlm.nih.gov/21491499/	https://pubmed.ncbi.nlm.nih.gov/30971890/	https://pubmed.ncbi.nlm.nih.gov/25859851/	https://pubmed.ncbi.nlm.nih.gov/2391542/
	Myelinating Schwann cells (Tgfb2+)	Tgfb2,Ltbp1	https://pubmed.ncbi.nlm.nih.gov/16914667/	https://pubmed.ncbi.nlm.nih.gov/22118468/
14) Adipocytes	Adipocyte progenitor cells	Mki67,Adipoq,Plin1	https://pubmed.ncbi.nlm.nih.gov/30131191/	https://pubmed.ncbi.nlm.nih.gov/8631877/	https://pubmed.ncbi.nlm.nih.gov/30042231/
	Brown adipocyte cells	Ucp1,Acss1,Pdk4,Cidea	https://pubmed.ncbi.nlm.nih.gov/27073398/
	Adipocyte cells (Cyp2e1+)	Cyp2e1,Auts2,Plcb1	https://pubmed.ncbi.nlm.nih.gov/33116305/
15) Primitive_erythroid	Primitive erythroid cells	Hba-a1,Hbb-y,Hba-x,Hbb-bh1	https://pubmed.ncbi.nlm.nih.gov/30787436/
16) Neural_crest_PNS_neurons	Neural crest (PNS neurons)	Ppp1r1c,Syt13,Shox2,Ptprr,Pcbp3	https://pubmed.ncbi.nlm.nih.gov/30787437/	https://pubmed.ncbi.nlm.nih.gov/12351197/	https://pubmed.ncbi.nlm.nih.gov/26773914/
	Otic sensory neurons	Fgf10,Gata3,Isl1,Vav3	https://pubmed.ncbi.nlm.nih.gov/14975721/	https://pubmed.ncbi.nlm.nih.gov/33131705/	https://pubmed.ncbi.nlm.nih.gov/12761848/	https://pubmed.ncbi.nlm.nih.gov/23220102/	https://pubmed.ncbi.nlm.nih.gov/15329890/
	Dorsal root ganglion neurons	Avil,Scn10a,Scn11a,Isl1,Oprm1,Runx1	https://pubmed.ncbi.nlm.nih.gov/30221190/	https://pubmed.ncbi.nlm.nih.gov/34825887/	https://pubmed.ncbi.nlm.nih.gov/18849985/	https://pubmed.ncbi.nlm.nih.gov/32519950/	https://pubmed.ncbi.nlm.nih.gov/21906677/
	Sympathetic neurons	Ascl1,Phox2b,Th,Dbh,Slc18a2	https://pubmed.ncbi.nlm.nih.gov/15033166/	https://pubmed.ncbi.nlm.nih.gov/24693483/	https://pubmed.ncbi.nlm.nih.gov/34571056/
	Parasympathetic neurons	Chat,Vip,Nos1	https://pubmed.ncbi.nlm.nih.gov/24693483/	https://pubmed.ncbi.nlm.nih.gov/34571056/
	Enteric neurons	Ret,Phox2a,Phox2b,Gfra1	https://pubmed.ncbi.nlm.nih.gov/16632597/	https://pubmed.ncbi.nlm.nih.gov/32888429/
17) T_cells	T cells	Cd3e,Cd4,Cd8a	https://pubmed.ncbi.nlm.nih.gov/10993922/	https://pubmed.ncbi.nlm.nih.gov/25360000/
	Regulatory T cells	Il2ra,Foxp3	https://pubmed.ncbi.nlm.nih.gov/27595233/
	Natural killer cells	Klrb1c,Ncr1,Klrk1	https://pubmed.ncbi.nlm.nih.gov/9619484/	https://pubmed.ncbi.nlm.nih.gov/26441997/	https://pubmed.ncbi.nlm.nih.gov/30224819/
	Activated T cells	Cd69,Cd5	https://pubmed.ncbi.nlm.nih.gov/7804122/	https://pubmed.ncbi.nlm.nih.gov/11313384/
18) Lung_and_airway	Lung progenitor cells	Foxp2,Nkx2-1,Mki67,Etv5	https://pubmed.ncbi.nlm.nih.gov/17428829/	https://pubmed.ncbi.nlm.nih.gov/15264213/	https://pubmed.ncbi.nlm.nih.gov/30131191/	https://pubmed.ncbi.nlm.nih.gov/28351980/
	Airway club cells	Scgb1a1,Cyp2f2	https://pubmed.ncbi.nlm.nih.gov/31140976/	https://pubmed.ncbi.nlm.nih.gov/31748541/
	Airway goblet cells	Muc5ac,Scgb3a1,Scgb3a2,Muc5b	https://pubmed.ncbi.nlm.nih.gov/30431340/	https://pubmed.ncbi.nlm.nih.gov/30768367/
	Alveolar Type 1 cells	Hopx,Pdpn,Ager	https://pubmed.ncbi.nlm.nih.gov/29463737/
	Alveolar Type 2 cells	Sftpa1,Sftpb,Sftpc	https://pubmed.ncbi.nlm.nih.gov/30782824/	https://pubmed.ncbi.nlm.nih.gov/29463737/
	Lung cells (Eln+)	Eln	https://pubmed.ncbi.nlm.nih.gov/3945650/	https://pubmed.ncbi.nlm.nih.gov/29331337/
19) Intestine	Midgut/Hindgut epithelial cells	Gata4,Onecut2,Nr5a2	https://pubmed.ncbi.nlm.nih.gov/15381696/	https://pubmed.ncbi.nlm.nih.gov/27474396/
	Extraembryonic visceral endoderm	Ttr,Gata4,Rhox5,Sox7,Sox17	https://pubmed.ncbi.nlm.nih.gov/30840884/	https://pubmed.ncbi.nlm.nih.gov/30787436/	https://pubmed.ncbi.nlm.nih.gov/24968703/
	Intestinal goblet cells	Muc2,Agr2,Clca1	https://pubmed.ncbi.nlm.nih.gov/18558092/	https://pubmed.ncbi.nlm.nih.gov/19359471/	https://pubmed.ncbi.nlm.nih.gov/29885864/
	Intestinal enteroendocrine cells	Nkx2-2,Chgb,Pyy	https://pubmed.ncbi.nlm.nih.gov/18022152/	https://pubmed.ncbi.nlm.nih.gov/28686870/
20) B_cells	B cells	Cd19	https://pubmed.ncbi.nlm.nih.gov/23210908/
	B cell progenitors	Cd27	https://pubmed.ncbi.nlm.nih.gov/10809378/
21) Olfactory_sensory_neurons	Olfactory sensory neurons	Fstl5,Dscaml1,Lhx2	https://pubmed.ncbi.nlm.nih.gov/26670777/	https://pubmed.ncbi.nlm.nih.gov/20882566/	https://pubmed.ncbi.nlm.nih.gov/15456728/
	Corticofugal neurons	Sox5,Bcl11b,Robo1,Srgap1	https://pubmed.ncbi.nlm.nih.gov/18215621/	https://pubmed.ncbi.nlm.nih.gov/21060114/
22) Cardiomyocytes	First heart field	Tbx5,Hcn4,Gata4	https://pubmed.ncbi.nlm.nih.gov/30787436/	https://pubmed.ncbi.nlm.nih.gov/23974038/	https://pubmed.ncbi.nlm.nih.gov/22072574/
	Second heart field	Isl1,Tbx1	https://pubmed.ncbi.nlm.nih.gov/23335360/	https://pubmed.ncbi.nlm.nih.gov/25190705/	https://pubmed.ncbi.nlm.nih.gov/17276708/	https://pubmed.ncbi.nlm.nih.gov/22394517/	https://pubmed.ncbi.nlm.nih.gov/14667410/
	Ventricular cardiomyocytes	Myh7,Myl2,Fhl2	https://pubmed.ncbi.nlm.nih.gov/32971526/
	Atrial cardiomyocytes	Nppa,Myl4,Myl7,Tnnt2	https://pubmed.ncbi.nlm.nih.gov/32971526/	https://pubmed.ncbi.nlm.nih.gov/26774798/
23) Oligodendrocytes	Oligodendrocyte progenitor cells	Cspg4,Pdgfra	https://pubmed.ncbi.nlm.nih.gov/18849983/
	Committed oligodendrocyte precursors	Bmp4,Neu4,Mag	https://pubmed.ncbi.nlm.nih.gov/27284195/	https://pubmed.ncbi.nlm.nih.gov/34321664/
24) Mast_cells	Mast cells	Ptprc,Kit,Cd200r3	https://pubmed.ncbi.nlm.nih.gov/25780004/	https://pubmed.ncbi.nlm.nih.gov/7682764/	https://pubmed.ncbi.nlm.nih.gov/17982101/
	Mast cells (P2rx7+)	P2rx7	https://pubmed.ncbi.nlm.nih.gov/26910735/
25) Megakaryocytes	Megakaryocytes	Pf4,Itgb3,Itga2b,Cd226	https://pubmed.ncbi.nlm.nih.gov/26256688/	https://pubmed.ncbi.nlm.nih.gov/26787735/	https://pubmed.ncbi.nlm.nih.gov/11934866/	https://pubmed.ncbi.nlm.nih.gov/30738249/
26) Testis_and_adrenal	Adrenocortical cells	Cyp21a1,Cyp11b1,Mc2r	https://pubmed.ncbi.nlm.nih.gov/17890294/	https://pubmed.ncbi.nlm.nih.gov/17989225/
	Leydig cells	Cyp17a1,Cyp11a1,Hsd3b1	https://pubmed.ncbi.nlm.nih.gov/23125070/

## Sheet: Table.6
Supplementary Table 6. Significant genes which are (either positively or negatively) correlated with PC1-3 identified within NMPs & spinal cord progenitors and Mesoderm (Tbx6+) cells at the early somitogenesis.
Gene name	Which PC	Pearson.Corr	Pearson.FDR
Pard3b	PC_1	-0.69381	0
Frmd5	PC_1	-0.67559	0
Sema3a	PC_1	-0.66252	0
Slc2a1	PC_1	-0.65833	0
Cdh6	PC_1	-0.652547	0
Sema3e	PC_1	-0.610043	0
Nrcam	PC_1	-0.609972	0
Map1b	PC_1	-0.588471	0
Lsamp	PC_1	-0.5849	0
Slc35f1	PC_1	-0.579642	0
Rfx4	PC_1	-0.573765	0
Slc2a3	PC_1	-0.5729	0
Adgrv1	PC_1	-0.556735	0
Col18a1	PC_1	-0.522838	0
Thsd4	PC_1	-0.518266	0
Negr1	PC_1	-0.517825	0
Plagl1	PC_1	-0.498596	0
Psd3	PC_1	-0.497324	0
Adam23	PC_1	-0.487199	0
Lrp2	PC_1	-0.480343	0
Plekha7	PC_1	-0.478801	0
Nin	PC_1	-0.469574	0
Tox3	PC_1	-0.469145	0
Gli2	PC_1	-0.462121	0
Bicd1	PC_1	-0.454886	0
Ston2	PC_1	-0.451038	0
Adgrb3	PC_1	-0.449381	0
Ppp1r9a	PC_1	-0.446694	0
Galntl6	PC_1	-0.443986	0
Fmn2	PC_1	-0.441977	0
Zfp800	PC_1	-0.433086	0
Scube2	PC_1	-0.427131	0
Nell2	PC_1	-0.416327	0
Miat	PC_1	-0.415035	0
Mest	PC_1	-0.412724	0
Srgap3	PC_1	-0.411108	0
Pcsk9	PC_1	-0.410495	0
Ptn	PC_1	-0.408628	0
Fgfr2	PC_1	-0.401877	0
Trim2	PC_1	-0.401834	0
Ssbp2	PC_1	-0.396226	0
Spon1	PC_1	-0.394463	0
Fhod3	PC_1	-0.385772	0
Podxl	PC_1	-0.381844	0
Nav2	PC_1	-0.381358	0
Rb1	PC_1	-0.379681	0
Plch1	PC_1	-0.378726	0
Itga6	PC_1	-0.376244	0
Nup210	PC_1	-0.375998	0
Ndnf	PC_1	-0.375125	0
Ctnna2	PC_1	-0.372988	0
Tox2	PC_1	-0.372753	0
Kirrel3	PC_1	-0.365839	0
B3galt1	PC_1	-0.36353	0
Ptprn2	PC_1	-0.361963	0
Ccnd2	PC_1	-0.358307	0
Adarb2	PC_1	-0.355342	0
Rarb	PC_1	-0.353538	0
Fut9	PC_1	-0.353378	0
Pax6	PC_1	-0.351886	0
Plxnc1	PC_1	-0.351509	0
Robo2	PC_1	-0.351484	0
Sema5b	PC_1	-0.351182	0
Elmo1	PC_1	-0.348175	0
Gm14342	PC_1	-0.34595	0
Phactr1	PC_1	-0.345099	0
Hivep2	PC_1	-0.344201	0
Rims2	PC_1	-0.343008	0
Fat3	PC_1	-0.342773	0
Eml5	PC_1	-0.33503	0
Apba2	PC_1	-0.334806	0
Hnf1b	PC_1	-0.332397	0
Sobp	PC_1	-0.329719	0
Ptprd	PC_1	-0.317521	0
Ctnnd2	PC_1	-0.316925	0
Pcdh7	PC_1	-0.314126	0
Dclk2	PC_1	-0.311476	0
Spsb4	PC_1	-0.310797	0
Gm13481	PC_1	-0.308693	0
Rnf220	PC_1	-0.308333	0
Mmp16	PC_1	-0.308097	0
Unc13b	PC_1	-0.306132	0
Mdga2	PC_1	-0.305724	0
Emid1	PC_1	-0.304821	0
Nr6a1	PC_1	-0.304719	0
Pou6f2	PC_1	-0.301562	0
Dcc	PC_1	-0.300935	0
Sox2	PC_1	-0.299537	0
Nrg1	PC_1	-0.299393	0
Vangl1	PC_1	-0.2981	0
Susd4	PC_1	-0.29766	0
Mir124-2hg	PC_1	-0.294314	0
Rgma	PC_1	-0.292063	0
Sorcs2	PC_1	-0.291944	0
Glt1d1	PC_1	-0.289908	0
Nrp2	PC_1	-0.288916	0
Pvt1	PC_1	-0.288897	0
Nrg3	PC_1	-0.287035	0
Elavl2	PC_1	-0.287031	0
Sorbs2	PC_1	-0.28384	0
Csrnp3	PC_1	-0.283045	0
Mbp	PC_1	-0.279955	0
Slc22a23	PC_1	-0.277994	0
Gm26767	PC_1	-0.277554	0
Frem1	PC_1	-0.275038	0
Ust	PC_1	-0.272065	0
Opcml	PC_1	-0.271896	0
Samd12	PC_1	-0.271141	0
Fgfbp3	PC_1	-0.270385	0
Irx3	PC_1	-0.269646	0
Gabrg1	PC_1	-0.269634	0
Igfbp5	PC_1	-0.269515	0
Pip5k1b	PC_1	-0.269412	0
Nedd9	PC_1	-0.268945	0
Bcar3	PC_1	-0.268138	0
Celf2	PC_1	-0.266302	9.83191e-321
Nova1	PC_1	-0.266103	3.02961e-320
Timp3	PC_1	-0.265976	6.2188e-320
Dst	PC_1	-0.264743	7.11158e-317
Dok6	PC_1	-0.261419	0
Frmd4b	PC_1	-0.260641	7.95e-307
Kcnt2	PC_1	-0.260584	1.09e-306
Tns3	PC_1	-0.26047	2.05e-306
Dock9	PC_1	-0.257695	1e-299
Epb41l4a	PC_1	-0.256701	2.38e-297
Sorcs1	PC_1	-0.256177	4.21e-296
Lrrc7	PC_1	-0.256158	4.65e-296
Kif21a	PC_1	-0.255656	7.19e-295
Ano1	PC_1	-0.255483	1.84e-294
Npas3	PC_1	-0.254343	9.18e-292
Serinc2	PC_1	-0.252828	3.37e-288
Slc25a21	PC_1	-0.251245	1.68e-284
Mpped2	PC_1	-0.250981	6.87e-284
Nckap5	PC_1	-0.250943	8.38e-284
Mtmr7	PC_1	-0.25037	1.79e-282
Plce1	PC_1	-0.249134	1.3e-279
Akap12	PC_1	-0.248638	1.79e-278
Cers4	PC_1	-0.248013	4.9e-277
Jakmip2	PC_1	-0.247506	7.08e-276
Hook1	PC_1	-0.246445	1.87e-273
Ror1	PC_1	-0.244425	7.13e-269
Zic5	PC_1	-0.243887	1.16e-267
Clcn3	PC_1	-0.242168	8.38e-264
Fgf14	PC_1	-0.241289	7.63e-262
Elavl4	PC_1	-0.241032	2.85e-261
Slain1	PC_1	-0.240843	7.45e-261
Rapgef5	PC_1	-0.240804	9.04e-261
Gldc	PC_1	-0.239947	7.16e-259
Dtna	PC_1	-0.238706	3.89e-256
Gli1	PC_1	-0.237317	4.32e-253
Epha5	PC_1	-0.236335	5.91e-251
Otud7a	PC_1	-0.236164	1.38e-250
Nmnat2	PC_1	-0.235818	7.77e-250
Arhgef26	PC_1	-0.235496	3.86e-249
Pdgfa	PC_1	-0.233765	2.09e-245
Astn1	PC_1	-0.23164	7.25e-241
Stox2	PC_1	-0.2307	7.16e-239
Nrxn3	PC_1	-0.230113	1.24e-237
Lrrtm4	PC_1	-0.230024	1.91e-237
Aim2	PC_1	-0.228933	3.75e-235
Erc2	PC_1	-0.228888	4.65e-235
Lix1	PC_1	-0.228862	5.26e-235
Fras1	PC_1	-0.228426	4.29e-234
Slco5a1	PC_1	-0.227839	7.21e-233
Ednrb	PC_1	-0.22644	5.84e-230
Trp53i11	PC_1	-0.224942	7.24e-227
Syn3	PC_1	-0.224781	1.55e-226
Lin28b	PC_1	-0.224031	5.37e-225
Sgip1	PC_1	-0.223888	1.05e-224
Adam22	PC_1	-0.22356	4.92e-224
Lrba	PC_1	-0.221845	1.53e-220
Ica1	PC_1	-0.22109	5.12e-219
Magi2	PC_1	-0.22081	1.88e-218
Sgcz	PC_1	-0.219507	7.65e-216
Nkx6-1	PC_1	-0.219228	2.77e-215
Ccdc171	PC_1	-0.21846	9.44e-214
Tshz1	PC_1	-0.217639	4.05e-212
Spock3	PC_1	-0.217093	4.86e-211
Dscam	PC_1	-0.215772	1.96e-208
Ppm1e	PC_1	-0.21385	1.12e-204
Dlg1	PC_1	-0.212992	5.17e-203
Pkia	PC_1	-0.212608	2.86e-202
Greb1	PC_1	-0.212534	3.96e-202
4932411E22Rik	PC_1	-0.212252	1.39e-201
Mapk4	PC_1	-0.212143	2.25e-201
Cntn3	PC_1	-0.210357	6.04e-198
Foxp2	PC_1	-0.210013	2.74e-197
Myo16	PC_1	-0.209908	4.33e-197
Zbtb16	PC_1	-0.209886	4.77e-197
Efcc1	PC_1	-0.209181	1.05e-195
Tesk2	PC_1	-0.208556	1.6e-194
Lmo3	PC_1	-0.207956	2.18e-193
Tmem108	PC_1	-0.207759	5.14e-193
Zfp36l1	PC_1	-0.206108	6.46e-190
Nos1ap	PC_1	-0.205688	3.93e-189
Boc	PC_1	-0.20518	3.46e-188
Ccser1	PC_1	-0.204634	3.55e-187
Cdon	PC_1	-0.204617	3.81e-187
Chrna7	PC_1	-0.204588	4.3e-187
Adamts19	PC_1	-0.204097	3.48e-186
Abca4	PC_1	-0.204049	4.25e-186
Megf10	PC_1	-0.203217	1.45e-184
Pou3f2	PC_1	-0.202985	3.86e-184
Hes3	PC_1	-0.202355	5.54e-183
Tshz3	PC_1	-0.202225	9.55e-183
Nrp1	PC_1	-0.20193	3.31e-182
Nrxn1	PC_1	-0.201778	6.26e-182
Cmtm8	PC_1	-0.201526	1.8e-181
Pkp2	PC_1	-0.200034	9.3e-179
Slc8a3	PC_1	-0.199867	1.86e-178
Dock3	PC_1	-0.199524	7.72e-178
Msmo1	PC_1	-0.198975	7.53e-177
Nkx1-2	PC_1	-0.198028	3.77e-175
Nlgn1	PC_1	-0.197493	3.41e-174
Dlg2	PC_1	-0.197479	3.6e-174
Ikzf2	PC_1	-0.196755	6.97e-173
Id2	PC_1	-0.19646	2.33e-172
Ap1s3	PC_1	-0.196275	4.93e-172
Myo1d	PC_1	-0.194169	2.56e-168
Hoxa5	PC_1	-0.193364	6.53e-167
Prdm8	PC_1	-0.191823	3.08e-164
Sgpp2	PC_1	-0.191741	4.26e-164
Sox5	PC_1	-0.191146	4.52e-163
Fam49a	PC_1	-0.191142	4.57e-163
Igfbpl1	PC_1	-0.191015	7.52e-163
Gcnt2	PC_1	-0.19096	9.33e-163
Prtg	PC_1	-0.189538	2.55e-160
Cldn14	PC_1	-0.187504	7.29e-157
Brinp3	PC_1	-0.187301	1.6e-156
Gm29266	PC_1	-0.186659	1.92e-155
Chst15	PC_1	-0.18552	1.55e-153
Slc44a5	PC_1	-0.185516	1.56e-153
Grik3	PC_1	-0.184778	2.66e-152
Gm9801	PC_1	-0.183397	5.11e-150
Gas7	PC_1	-0.182255	3.84e-148
Lrfn2	PC_1	-0.181136	2.57e-146
Reep1	PC_1	-0.180937	5.41e-146
Dpp4	PC_1	-0.178454	5.48e-142
Samd5	PC_1	-0.178346	8.16e-142
Anks1b	PC_1	-0.177904	4.14e-141
Lgr4	PC_1	-0.177708	8.49e-141
Nkain2	PC_1	-0.175565	2.1e-137
3632451O06Rik	PC_1	-0.175061	1.29e-136
Pax2	PC_1	-0.174862	2.66e-136
Arhgef28	PC_1	-0.173431	4.52e-134
Lhpp	PC_1	-0.172987	2.2e-133
Phyhipl	PC_1	-0.172574	9.58e-133
Kcnq5	PC_1	-0.171374	6.7e-131
Srcin1	PC_1	-0.171256	1.01e-130
Tcf7l2	PC_1	-0.169328	8.77e-128
Nr2f1	PC_1	-0.169062	2.22e-127
Ildr2	PC_1	-0.16844	1.92e-126
Rad51b	PC_1	-0.168432	1.96e-126
Grid2	PC_1	-0.167449	5.89e-125
Tmem178b	PC_1	-0.167398	7.02e-125
Ccdc85a	PC_1	-0.167072	2.16e-124
Ret	PC_1	-0.166828	4.97e-124
Rims1	PC_1	-0.166306	2.98e-123
Enox1	PC_1	-0.166078	6.47e-123
Mecom	PC_1	-0.165933	1.06e-122
Sema4d	PC_1	-0.165588	3.44e-122
Frem2	PC_1	-0.165157	1.49e-121
Stra6l	PC_1	-0.164936	3.14e-121
Igsf11	PC_1	-0.164565	1.11e-120
Lgr5	PC_1	-0.164509	1.33e-120
Enc1	PC_1	-0.164346	2.31e-120
Agpat3	PC_1	-0.163088	1.59e-118
Wwox	PC_1	-0.162805	4.1e-118
Pde1a	PC_1	-0.162394	1.62e-117
Gpr39	PC_1	-0.161366	4.93e-116
Itga2	PC_1	-0.160787	3.34e-115
Pantr1	PC_1	-0.160283	1.76e-114
Chn2	PC_1	-0.159888	6.43e-114
Xkr4	PC_1	-0.159274	4.8e-113
Map2	PC_1	-0.159217	5.76e-113
Nrg2	PC_1	-0.158894	1.65e-112
Scube1	PC_1	-0.1584	8.25e-112
Ptch1	PC_1	-0.156448	4.52e-109
Tbx3	PC_1	0.134078	3.05e-80
Tg	PC_1	0.134416	1.21e-80
Pde7b	PC_1	0.134866	3.52e-81
Tfpi	PC_1	0.135202	1.4e-81
Fli1	PC_1	0.135406	7.97e-82
Ptprm	PC_1	0.135567	5.12e-82
Mdga1	PC_1	0.136282	7.05e-83
Clmp	PC_1	0.137521	2.2e-84
Unc5d	PC_1	0.137763	1.12e-84
Lrrtm3	PC_1	0.138079	4.6e-85
Ddx58	PC_1	0.138323	2.31e-85
6530403H02Rik	PC_1	0.138607	1.04e-85
Wnt3a	PC_1	0.139535	7.46e-87
Daam2	PC_1	0.139676	5.01e-87
Nkd1	PC_1	0.140465	5.24e-88
Scara3	PC_1	0.140472	5.15e-88
Naaa	PC_1	0.141192	6.51e-89
Col4a1	PC_1	0.141806	1.11e-89
Rcsd1	PC_1	0.141916	8.05e-90
Etl4	PC_1	0.144291	7.73e-93
Lhfpl3	PC_1	0.145016	9.07e-94
Plekhg1	PC_1	0.145516	2.06e-94
Chsy3	PC_1	0.146137	3.26e-95
Cited2	PC_1	0.146207	2.65e-95
Sema6d	PC_1	0.146573	8.85e-96
Dennd2c	PC_1	0.148552	2.27e-98
E330009J07Rik	PC_1	0.149271	2.54e-99
Snap91	PC_1	0.149757	5.75e-100
Nell1	PC_1	0.149849	4.34e-100
Lrfn5	PC_1	0.150347	9.42e-101
Ntn1	PC_1	0.151	1.26e-101
Pgm5	PC_1	0.151173	7.39e-102
Smarca2	PC_1	0.151443	3.22e-102
Ntng2	PC_1	0.151859	8.87e-103
Kcnk3	PC_1	0.152793	4.82e-104
Sv2b	PC_1	0.153024	2.35e-104
Col24a1	PC_1	0.15423	5.29e-106
Col9a1	PC_1	0.157279	3.11e-110
Inpp4b	PC_1	0.157365	2.36e-110
Peg3	PC_1	0.158284	1.2e-111
Tcf7l1	PC_1	0.158906	1.59e-112
Iqcj	PC_1	0.159848	7.32e-114
mt-Cytb	PC_1	0.160103	3.18e-114
Hs3st3a1	PC_1	0.160331	1.5e-114
Adamts3	PC_1	0.161283	6.49e-116
Pde1c	PC_1	0.161819	1.1e-116
Pid1	PC_1	0.16203	5.44e-117
Apba1	PC_1	0.163101	1.53e-118
mt-Nd1	PC_1	0.163718	1.92e-119
Cxcl12	PC_1	0.164943	3.08e-121
Ntf3	PC_1	0.168439	1.93e-126
Gm6999	PC_1	0.168735	6.9e-127
Pth1r	PC_1	0.170549	1.22e-129
Itga9	PC_1	0.171031	2.23e-130
Osr1	PC_1	0.171183	1.31e-130
Colec12	PC_1	0.171565	3.42e-131
Fgf18	PC_1	0.172302	2.51e-132
Actb	PC_1	0.172485	1.31e-132
Ddit4	PC_1	0.172566	9.83e-133
Slc39a11	PC_1	0.173081	1.58e-133
Basp1	PC_1	0.173691	1.78e-134
March3	PC_1	0.173969	6.59e-135
Cacna1d	PC_1	0.174338	1.75e-135
Kcnmb4	PC_1	0.17525	6.56e-137
Col1a2	PC_1	0.175816	8.44e-138
A830018L16Rik	PC_1	0.175849	7.5e-138
A930007I19Rik	PC_1	0.176134	2.67e-138
Myocd	PC_1	0.176515	6.67e-139
Tshz2	PC_1	0.177391	2.72e-140
Kcnj6	PC_1	0.178496	4.7e-142
Esrrg	PC_1	0.180423	3.68e-145
Ednra	PC_1	0.180641	1.63e-145
Abi3bp	PC_1	0.18133	1.24e-146
Fstl4	PC_1	0.18258	1.13e-148
mt-Nd2	PC_1	0.182779	5.31e-149
Synm	PC_1	0.183874	8.33e-151
Chodl	PC_1	0.184148	2.94e-151
Alpl	PC_1	0.184254	1.97e-151
Gad1	PC_1	0.186273	8.5e-155
Efna1	PC_1	0.186782	1.19e-155
Stard13	PC_1	0.186971	5.74e-156
Fgd5	PC_1	0.187841	1.96e-157
Lfng	PC_1	0.188871	3.51e-159
Myrfl	PC_1	0.189912	5.87e-161
Aplnr	PC_1	0.190503	5.71e-162
Atp1a2	PC_1	0.191112	5.13e-163
mt-Nd5	PC_1	0.191231	3.23e-163
Schip1	PC_1	0.191505	1.09e-163
Gucy1a2	PC_1	0.192391	3.19e-165
Sema6a	PC_1	0.19246	2.43e-165
Arg1	PC_1	0.19296	3.28e-166
mt-Nd4	PC_1	0.192992	2.9e-166
Eps8	PC_1	0.193266	9.66e-167
Creb3l2	PC_1	0.195379	1.9e-170
Prickle1	PC_1	0.196445	2.47e-172
Ntrk3	PC_1	0.197112	1.62e-173
Kcnn3	PC_1	0.197149	1.39e-173
S1pr5	PC_1	0.197906	6.24e-175
Dgkg	PC_1	0.202059	1.92e-182
Park2	PC_1	0.20352	4.02e-185
Ryr2	PC_1	0.203748	1.52e-185
Nid2	PC_1	0.204539	5.28e-187
Rftn2	PC_1	0.204828	1.55e-187
Cdh11	PC_1	0.20503	6.57e-188
Pcdh8	PC_1	0.20749	1.64e-192
Grik4	PC_1	0.207751	5.29e-193
Col23a1	PC_1	0.21151	3.72e-200
Arl4d	PC_1	0.213072	3.62e-203
Gnal	PC_1	0.213075	3.59e-203
Rbms3	PC_1	0.213315	1.23e-203
Ptprn	PC_1	0.214744	2.03e-206
Has2	PC_1	0.215517	6.19e-208
Crispld1	PC_1	0.217002	7.35e-211
Vegfc	PC_1	0.217224	2.69e-211
Dpf3	PC_1	0.219799	2e-216
Angpt1	PC_1	0.21995	9.99e-217
Sptbn1	PC_1	0.220073	5.67e-217
Six1	PC_1	0.220258	2.41e-217
Palld	PC_1	0.220303	1.96e-217
Agtr1b	PC_1	0.220798	1.99e-218
Krba1	PC_1	0.225761	1.49e-228
Adamtsl2	PC_1	0.226747	1.35e-230
Rab8b	PC_1	0.228718	1.05e-234
Phldb2	PC_1	0.23064	9.55e-239
Nkain3	PC_1	0.232678	4.45e-243
Ephb1	PC_1	0.233071	6.45e-244
Pbx3	PC_1	0.236033	2.66e-250
Clstn2	PC_1	0.236901	3.46e-252
Itga1	PC_1	0.237112	1.21e-252
Prkg1	PC_1	0.240825	8.15e-261
Grm8	PC_1	0.24527	8.77e-271
T	PC_1	0.246575	9.52e-274
Peli3	PC_1	0.249109	1.48e-279
Tln2	PC_1	0.251943	3.95e-286
Meox1	PC_1	0.252027	2.53e-286
Blnk	PC_1	0.252887	2.45e-288
Kcnq3	PC_1	0.255259	6.25e-294
Adgrl2	PC_1	0.255659	7.12e-295
Pcmtd1	PC_1	0.255671	6.69e-295
Foxc2	PC_1	0.257384	5.56e-299
Agpat9	PC_1	0.258314	3.29e-301
Arhgap24	PC_1	0.25949	4.82e-304
Maml2	PC_1	0.259776	9.81e-305
Dact1	PC_1	0.260797	3.33e-307
Samd4	PC_1	0.263716	2.40889e-314
Btg2	PC_1	0.264346	6.75997e-316
Lpar1	PC_1	0.266391	5.78551e-321
Gmds	PC_1	0.268484	0
Lrig3	PC_1	0.271265	0
Kcnh5	PC_1	0.2721	0
Ets2	PC_1	0.272222	0
Dkk1	PC_1	0.273152	0
Fbn2	PC_1	0.280587	0
Ism1	PC_1	0.284219	0
Col26a1	PC_1	0.285046	0
Pcolce2	PC_1	0.285685	0
Sim1	PC_1	0.287997	0
Exoc6b	PC_1	0.2933	0
Kcnb2	PC_1	0.294395	0
Antxr1	PC_1	0.297664	0
Eya1	PC_1	0.297829	0
Zfpm2	PC_1	0.303396	0
RP23-145I16.5	PC_1	0.306007	0
Col13a1	PC_1	0.307153	0
Fgf3	PC_1	0.308961	0
Sdk2	PC_1	0.311629	0
Tll2	PC_1	0.318348	0
Pik3c2b	PC_1	0.329116	0
Hmcn1	PC_1	0.331031	0
Lmo2	PC_1	0.332947	0
Rasgrp3	PC_1	0.333035	0
Vwa2	PC_1	0.342386	0
Pdlim5	PC_1	0.34548	0
Fgf9	PC_1	0.346091	0
Hes7	PC_1	0.350767	0
Pde4d	PC_1	0.353774	0
Med12l	PC_1	0.358742	0
Lamb1	PC_1	0.359515	0
Slc24a3	PC_1	0.359693	0
Pcsk5	PC_1	0.362109	0
Ryr3	PC_1	0.3623	0
Dach1	PC_1	0.365428	0
Ppfibp1	PC_1	0.366621	0
Notch1	PC_1	0.367629	0
Cald1	PC_1	0.368005	0
Ebf1	PC_1	0.371881	0
Epha4	PC_1	0.37976	0
H19	PC_1	0.384533	0
Foxc1	PC_1	0.394207	0
Igf2	PC_1	0.395306	0
Frzb	PC_1	0.395416	0
Laptm4b	PC_1	0.395523	0
Zfp385b	PC_1	0.398537	0
Arhgap31	PC_1	0.399502	0
Gm14226	PC_1	0.399794	0
S1pr3	PC_1	0.401851	0
Limch1	PC_1	0.415064	0
Prkd1	PC_1	0.416937	0
Nkd2	PC_1	0.419088	0
Ebf2	PC_1	0.420845	0
Pdgfra	PC_1	0.421926	0
Kcnh7	PC_1	0.428921	0
Dll1	PC_1	0.430751	0
Lhfp	PC_1	0.432504	0
Dlc1	PC_1	0.443138	0
Plxna2	PC_1	0.443845	0
Adam19	PC_1	0.445199	0
Arhgap28	PC_1	0.450698	0
Eogt	PC_1	0.456282	0
Grik2	PC_1	0.461297	0
Smc6	PC_1	0.461462	0
Pdzrn3	PC_1	0.470969	0
Mylip	PC_1	0.471194	0
Rnf213	PC_1	0.483736	0
Slit3	PC_1	0.488076	0
Cpa6	PC_1	0.507116	0
Epb41l3	PC_1	0.51425	0
Lama1	PC_1	0.526236	0
Tpm1	PC_1	0.532234	0
Tbx6	PC_1	0.548672	0
Fn1	PC_1	0.553366	0
Smoc1	PC_1	0.58056	0
Rspo3	PC_1	0.589461	0
Dll3	PC_1	0.600164	0
Rftn1	PC_1	0.608563	0
Lef1	PC_1	0.675156	0
Cacna2d1	PC_1	0.715019	0
Epha5	PC_2	-0.611995	0
Gm42418	PC_2	-0.576528	0
Grsf1	PC_2	-0.464353	0
Alcam	PC_2	-0.459161	0
T	PC_2	-0.442939	0
Pabpc1	PC_2	-0.432727	0
Mcc	PC_2	-0.427024	0
Fgf8	PC_2	-0.426717	0
Cyp26a1	PC_2	-0.416259	0
Hspd1	PC_2	-0.415117	0
Lin28a	PC_2	-0.408998	0
Pitrm1	PC_2	-0.407243	0
Wnt3a	PC_2	-0.404584	0
Hsp90aa1	PC_2	-0.401278	0
Slc2a3	PC_2	-0.397253	0
RP23-145I16.5	PC_2	-0.396562	0
Ccdc171	PC_2	-0.395588	0
Ncl	PC_2	-0.390928	0
Eef1a1	PC_2	-0.384507	0
Npm1	PC_2	-0.382894	0
Il31ra	PC_2	-0.381764	0
Hsp90ab1	PC_2	-0.381353	0
Etv4	PC_2	-0.379555	0
Greb1	PC_2	-0.377725	0
Wls	PC_2	-0.377142	0
Dlg1	PC_2	-0.374417	0
mt-Nd5	PC_2	-0.374187	0
Dst	PC_2	-0.371809	0
Evx1	PC_2	-0.359275	0
Fgf17	PC_2	-0.359113	0
Actb	PC_2	-0.355264	0
Cdx1	PC_2	-0.354911	0
Ldha	PC_2	-0.35476	0
Lix1	PC_2	-0.354627	0
Rims2	PC_2	-0.353117	0
Tubb5	PC_2	-0.348704	0
Aldoa	PC_2	-0.346516	0
Camk1d	PC_2	-0.345912	0
Eno1	PC_2	-0.340876	0
Nkx1-2	PC_2	-0.335155	0
Notum	PC_2	-0.334624	0
Frem2	PC_2	-0.332927	0
Pkm	PC_2	-0.331647	0
Wnt5b	PC_2	-0.331428	0
Cdx2	PC_2	-0.326217	0
Pid1	PC_2	-0.325053	0
Psip1	PC_2	-0.324428	0
Rspo3	PC_2	-0.323728	0
Pdgfd	PC_2	-0.320584	0
Msx1	PC_2	-0.316924	0
Lamc1	PC_2	-0.314327	0
Sema4d	PC_2	-0.314079	0
Lrrc4c	PC_2	-0.311807	0
Sema6a	PC_2	-0.311641	0
Set	PC_2	-0.309759	0
Eif4g2	PC_2	-0.307676	0
Hsp90b1	PC_2	-0.306705	0
Lhfpl3	PC_2	-0.305811	0
Lrrtm4	PC_2	-0.304382	0
Egflam	PC_2	-0.304319	0
Gapdh	PC_2	-0.303123	0
Ranbp2	PC_2	-0.301911	0
Lhpp	PC_2	-0.300481	0
Hspa5	PC_2	-0.299129	0
Hes7	PC_2	-0.298595	0
Spint1	PC_2	-0.296775	0
Lypd6b	PC_2	-0.296131	0
Hspa8	PC_2	-0.294505	0
Stmn2	PC_2	-0.294131	0
Dcc	PC_2	-0.291723	0
2810474O19Rik	PC_2	-0.28777	0
Cct2	PC_2	-0.284567	0
Dhx9	PC_2	-0.28451	0
Eprs	PC_2	-0.28443	0
Car14	PC_2	-0.282015	0
Adamts17	PC_2	-0.281645	0
Lin28b	PC_2	-0.280297	0
Laptm4b	PC_2	-0.279493	0
Serbp1	PC_2	-0.278808	0
Tuba1b	PC_2	-0.277396	0
Ywhaz	PC_2	-0.277005	0
Lmo7	PC_2	-0.276841	0
Spock3	PC_2	-0.276241	0
Tpr	PC_2	-0.275662	0
Pcdh1	PC_2	-0.274112	0
Kcnj3	PC_2	-0.27352	0
mt-Nd2	PC_2	-0.273282	0
Epha1	PC_2	-0.273108	0
Pax2	PC_2	-0.272073	0
Kpnb1	PC_2	-0.269621	0
Itgb8	PC_2	-0.266759	1.41797e-321
Gnal	PC_2	-0.266724	1.63536e-321
Tpi1	PC_2	-0.266095	6.09875e-320
Ezr	PC_2	-0.265996	1.06274e-319
mt-Co1	PC_2	-0.265977	1.17854e-319
Smtnl2	PC_2	-0.265777	3.65609e-319
Hnrnpk	PC_2	-0.265489	1.88577e-318
Cdk18	PC_2	-0.265142	1.35066e-317
Mcm4	PC_2	-0.265005	2.92305e-317
Spry4	PC_2	-0.264996	3.05965e-317
Eif3c	PC_2	-0.264972	3.46394e-317
Limch1	PC_2	-0.264408	8.47958e-316
Eif5a	PC_2	-0.264405	8.55074e-316
Knl1	PC_2	-0.263855	1.92752e-314
Prtg	PC_2	-0.263334	3.65859e-313
Svep1	PC_2	-0.262403	7.01174e-311
Ubb	PC_2	-0.2624	7.04772e-311
Gldc	PC_2	-0.261992	6.97843e-310
Ctnnb1	PC_2	-0.261874	0
Emb	PC_2	-0.261306	3.24e-308
Hnrnpab	PC_2	-0.260156	2.01e-305
Eif3a	PC_2	-0.259768	1.73e-304
Vcp	PC_2	-0.259434	1.11e-303
Dab1	PC_2	-0.259101	7e-303
Dgkb	PC_2	-0.258997	1.24e-302
Nav3	PC_2	-0.258828	3.13e-302
Dusp4	PC_2	-0.258383	3.68e-301
Hnrnpd	PC_2	-0.258277	6.55e-301
Cltc	PC_2	-0.258016	2.76e-300
Paics	PC_2	-0.257961	3.72e-300
Amph	PC_2	-0.257439	6.58e-299
Nr6a1	PC_2	-0.257254	1.81e-298
Ccnjl	PC_2	-0.256913	1.18e-297
Cfl1	PC_2	-0.256287	3.64e-296
Eif4a2	PC_2	-0.25593	2.57e-295
Hsph1	PC_2	-0.254594	3.78e-292
Rpl4	PC_2	-0.254539	5.07e-292
Mob1b	PC_2	-0.253079	1.39e-288
6030443J06Rik	PC_2	-0.25267	1.25e-287
Supt16	PC_2	-0.251053	7.47e-284
Clcn3	PC_2	-0.250622	7.46e-283
Mki67	PC_2	-0.249185	1.57e-279
Sfpq	PC_2	-0.248844	9.47e-279
Sdc2	PC_2	-0.248828	1.03e-278
AY036118	PC_2	-0.248008	7.84e-277
Arl6ip1	PC_2	-0.247191	5.83e-275
Cenpf	PC_2	-0.24646	2.71e-273
Ybx1	PC_2	-0.245642	1.94e-271
Dsp	PC_2	-0.245624	2.12e-271
Gcnt2	PC_2	-0.244511	7.04e-269
F11r	PC_2	-0.243206	6.07e-266
Cmss1	PC_2	-0.243081	1.16e-265
Sema3e	PC_2	-0.241956	3.81e-263
Sall4	PC_2	-0.239991	8.84e-259
Cd2ap	PC_2	-0.239638	5.3e-258
Calm1	PC_2	-0.239241	3.94e-257
Rps3	PC_2	-0.238932	1.87e-256
Smim3	PC_2	-0.238771	4.22e-256
Igf2bp1	PC_2	-0.237831	4.84e-254
Naaa	PC_2	-0.236133	2.44e-250
Eef2	PC_2	-0.236	4.71e-250
Gabrb2	PC_2	-0.235766	1.52e-249
Cdh10	PC_2	-0.235731	1.79e-249
Fkbp4	PC_2	-0.235352	1.18e-248
Susd4	PC_2	-0.234794	1.89e-247
Prkd1	PC_2	-0.234424	1.17e-246
Cct5	PC_2	-0.23428	2.39e-246
Pkp2	PC_2	-0.234246	2.81e-246
Dsg2	PC_2	-0.233875	1.75e-245
Gnai2	PC_2	-0.232628	8.2e-243
Eif3b	PC_2	-0.232345	3.28e-242
Pla2g7	PC_2	-0.231587	1.34e-240
Ptbp1	PC_2	-0.230644	1.34e-238
Pde1a	PC_2	-0.230407	4.21e-238
Cldn6	PC_2	-0.229707	1.26e-236
Myh10	PC_2	-0.229259	1.1e-235
Pgr	PC_2	-0.229033	3.26e-235
Sp5	PC_2	-0.228763	1.2e-234
Pcbp1	PC_2	-0.228761	1.21e-234
Mcm3	PC_2	-0.228689	1.7e-234
Ywhab	PC_2	-0.228211	1.7e-233
Bnip3l	PC_2	-0.22817	2.04e-233
Gja1	PC_2	-0.228075	3.21e-233
Gabrb3	PC_2	-0.226819	1.33e-230
Hnrnpa0	PC_2	-0.226411	9.3e-230
Alpl	PC_2	-0.226179	2.81e-229
Stip1	PC_2	-0.225628	3.85e-228
Man2a1	PC_2	-0.225609	4.19e-228
Diaph1	PC_2	-0.225595	4.46e-228
Gap43	PC_2	-0.225287	1.92e-227
Cct8	PC_2	-0.22476	2.33e-226
Nid2	PC_2	-0.224563	5.89e-226
Parp1	PC_2	-0.224021	7.58e-225
Atp5b	PC_2	-0.223373	1.6e-223
Rreb1	PC_2	-0.223334	1.91e-223
Jakmip3	PC_2	-0.222442	1.25e-221
G3bp2	PC_2	-0.22224	3.22e-221
Hdgf	PC_2	-0.222195	3.95e-221
Atf7ip2	PC_2	-0.22211	5.84e-221
Smc6	PC_2	-0.221958	1.19e-220
Tubb4b	PC_2	-0.220662	4.94e-218
Smarca5	PC_2	-0.220594	6.73e-218
Jag1	PC_2	-0.220182	4.54e-217
Ptprt	PC_2	-0.219993	1.08e-216
Efna1	PC_2	-0.219974	1.18e-216
Aspm	PC_2	-0.219364	1.96e-215
Ddx21	PC_2	-0.219271	3e-215
Nt5e	PC_2	-0.218687	4.39e-214
Rdx	PC_2	-0.21817	4.7e-213
Cct7	PC_2	-0.218085	6.9e-213
Rab8b	PC_2	-0.217549	8.01e-212
Rplp0	PC_2	-0.217276	2.77e-211
Anp32a	PC_2	-0.217091	6.41e-211
Heatr1	PC_2	-0.216974	1.09e-210
Snhg11	PC_2	-0.216264	2.72e-209
Mybbp1a	PC_2	-0.215292	2.22e-207
Rpl8	PC_2	-0.215288	2.25e-207
AU020206	PC_2	-0.21493	1.13e-206
Ldb2	PC_2	-0.213875	1.29e-204
Pfkl	PC_2	-0.213758	2.17e-204
Hmgcll1	PC_2	-0.213604	4.31e-204
Fem1b	PC_2	-0.213461	8.17e-204
Rbm20	PC_2	-0.213259	2.01e-203
Slco5a1	PC_2	-0.213137	3.45e-203
Ubc	PC_2	-0.211766	1.54e-200
Gucy1a2	PC_2	-0.211097	2.98e-199
Jade2	PC_2	-0.210892	7.32e-199
Spint2	PC_2	-0.210252	1.22e-197
Ybx3	PC_2	-0.210178	1.69e-197
Zdhhc2	PC_2	-0.209954	4.5e-197
Ran	PC_2	-0.209763	1.04e-196
Prpf8	PC_2	-0.209726	1.22e-196
Atic	PC_2	-0.209455	3.99e-196
Rpsa	PC_2	-0.209425	4.52e-196
Prkag2	PC_2	-0.20868	1.17e-194
Hspa9	PC_2	-0.208518	2.36e-194
Nkd1	PC_2	-0.208335	5.22e-194
Syt14	PC_2	-0.208243	7.78e-194
Ptma	PC_2	-0.207372	3.42e-192
Bicd1	PC_2	-0.207326	4.16e-192
Fgf4	PC_2	-0.20708	1.2e-191
Fam49a	PC_2	-0.206999	1.7e-191
Cdk8	PC_2	-0.205869	2.23e-189
Ets2	PC_2	-0.203013	4.39e-184
H3f3b	PC_2	-0.202979	5.04e-184
Fmn1	PC_2	-0.202808	1.04e-183
Bbx	PC_2	-0.201929	4.25e-182
Eif3f	PC_2	-0.201375	4.34e-181
Psmd2	PC_2	-0.200894	3.25e-180
Ccdc64	PC_2	-0.200848	3.93e-180
Pa2g4	PC_2	-0.200805	4.68e-180
Grm7	PC_2	-0.200684	7.73e-180
Map2	PC_2	-0.199583	7.63e-178
Hook1	PC_2	-0.199338	2.11e-177
Plekha2	PC_2	-0.199332	2.16e-177
Nucks1	PC_2	-0.199263	2.86e-177
Ppat	PC_2	-0.198757	2.33e-176
Pam	PC_2	-0.19858	4.83e-176
Lrba	PC_2	-0.198401	1.01e-175
Col24a1	PC_2	-0.198356	1.21e-175
Slc2a1	PC_2	-0.198303	1.5e-175
Etl4	PC_2	-0.197763	1.39e-174
Arhgap26	PC_2	-0.195909	2.75e-171
Esrp1	PC_2	-0.195647	7.96e-171
Atp5a1	PC_2	-0.195482	1.55e-170
Rpl7a	PC_2	-0.195447	1.78e-170
C1qbp	PC_2	-0.194886	1.74e-169
Cdkn1a	PC_2	-0.194708	3.56e-169
Dpp10	PC_2	-0.19436	1.45e-168
Rnf43	PC_2	-0.194324	1.67e-168
Epha4	PC_2	-0.194031	5.46e-168
Smyd3	PC_2	-0.192773	8.58e-166
Ppm1g	PC_2	-0.192755	9.19e-166
mt-Nd4	PC_2	-0.192658	1.35e-165
Cd44	PC_2	-0.192089	1.31e-164
mt-Cytb	PC_2	-0.19183	3.66e-164
Patj	PC_2	-0.191681	6.6e-164
F2rl1	PC_2	-0.191002	9.78e-163
Soat1	PC_2	-0.190213	2.21e-161
Gm26917	PC_2	-0.189981	5.5e-161
Ccnd1	PC_2	-0.189942	6.39e-161
Ywhag	PC_2	-0.189622	2.25e-160
Iqgap1	PC_2	-0.18889	3.99e-159
Rbp1	PC_2	-0.188762	6.56e-159
Pdgfa	PC_2	-0.188334	3.48e-158
Cdh1	PC_2	-0.187314	1.84e-156
Plcg2	PC_2	-0.186848	1.12e-155
Dusp6	PC_2	-0.184952	1.68e-152
Kif6	PC_2	-0.184714	4.16e-152
Klf12	PC_2	-0.183646	2.44e-150
Lypd6	PC_2	-0.182832	5.35e-149
Marcksl1	PC_2	-0.182763	6.91e-149
Col13a1	PC_2	-0.182596	1.3e-148
Top2a	PC_2	-0.182462	2.15e-148
Rxrg	PC_2	-0.18198	1.32e-147
Trim2	PC_2	-0.181911	1.7e-147
Slain1	PC_2	-0.181828	2.32e-147
Kcnh8	PC_2	-0.181426	1.05e-146
Carmil1	PC_2	-0.181049	4.29e-146
Mcm6	PC_2	-0.181023	4.72e-146
Wnt8a	PC_2	-0.180967	5.81e-146
Mtmr7	PC_2	-0.178947	1.07e-142
Klhl32	PC_2	-0.17814	2.1e-141
Pfkp	PC_2	-0.178137	2.11e-141
Nrxn1	PC_2	-0.177909	4.87e-141
Slc9a9	PC_2	-0.177088	9.89e-140
Gpm6a	PC_2	-0.176762	3.26e-139
Golgb1	PC_2	-0.176251	2.09e-138
RP24-286J21.7	PC_2	-0.176182	2.67e-138
Rora	PC_2	-0.17611	3.46e-138
Ssrp1	PC_2	-0.176093	3.67e-138
mt-Nd1	PC_2	-0.176017	4.83e-138
Enc1	PC_2	-0.17585	8.84e-138
Zbtb16	PC_2	-0.174059	5.7e-135
Kcnip1	PC_2	-0.173509	4.09e-134
Polr2m	PC_2	-0.172919	3.36e-133
Dock9	PC_2	-0.172651	8.72e-133
3632451O06Rik	PC_2	-0.172359	2.46e-132
Phlda2	PC_2	-0.172325	2.77e-132
Gas2l3	PC_2	-0.171968	9.79e-132
Itga6	PC_2	-0.171709	2.45e-131
Ppp1r9a	PC_2	-0.171601	3.58e-131
Tril	PC_2	-0.17149	5.28e-131
Cpa6	PC_2	-0.171454	5.99e-131
Srcin1	PC_2	-0.171422	6.69e-131
Uap1l1	PC_2	-0.17126	1.18e-130
Dennd2c	PC_2	-0.171096	2.11e-130
Dlg2	PC_2	-0.170304	3.42e-129
Adam12	PC_2	-0.170139	6.09e-129
Sfr1	PC_2	-0.16945	6.75e-128
P4ha2	PC_2	-0.169295	1.16e-127
Ccnb1	PC_2	-0.169278	1.23e-127
A930007I19Rik	PC_2	-0.168982	3.43e-127
Gng2	PC_2	-0.168703	9.05e-127
Scn1a	PC_2	-0.168372	2.85e-126
Sema3a	PC_2	-0.168146	6.21e-126
Arhgdia	PC_2	-0.16736	9.38e-125
Jakmip1	PC_2	-0.167116	2.17e-124
Bcam	PC_2	-0.167037	2.84e-124
Fgf3	PC_2	-0.166985	3.38e-124
Mitf	PC_2	-0.166488	1.86e-123
Anp32b	PC_2	-0.166294	3.61e-123
Filip1l	PC_2	-0.166077	7.55e-123
Hecw1	PC_2	-0.165759	2.22e-122
Plcl2	PC_2	-0.165355	8.79e-122
St14	PC_2	-0.164955	3.42e-121
Fscn1	PC_2	-0.164576	1.23e-120
Foxo3	PC_2	-0.163925	1.11e-119
Pfn1	PC_2	-0.163353	7.58e-119
Tenm2	PC_2	-0.163202	1.26e-118
Dmgdh	PC_2	-0.162848	4.1e-118
Mif	PC_2	-0.162822	4.47e-118
Fam185a	PC_2	-0.162496	1.32e-117
Mixl1	PC_2	-0.160856	3.07e-115
Mapk4	PC_2	-0.160751	4.32e-115
Nefm	PC_2	-0.160526	9.07e-115
Tlx2	PC_2	-0.160523	9.14e-115
Vcl	PC_2	-0.160475	1.07e-114
Wnt6	PC_2	-0.160039	4.47e-114
Rps8	PC_2	-0.15956	2.15e-113
Cyb5r3	PC_2	-0.159372	3.99e-113
Mrfap1	PC_2	-0.159235	6.23e-113
Immp2l	PC_2	-0.158926	1.71e-112
Rell1	PC_2	-0.158838	2.26e-112
Sox4	PC_2	-0.158612	4.72e-112
Ngfr	PC_2	-0.158557	5.63e-112
Gria4	PC_2	-0.158537	5.98e-112
Zbtb20	PC_2	-0.158303	1.28e-111
Etv1	PC_2	-0.158281	1.37e-111
Tpk1	PC_2	-0.15823	1.61e-111
Anln	PC_2	-0.158162	2.01e-111
Cnksr3	PC_2	-0.158099	2.46e-111
Mcm9	PC_2	-0.158036	3.01e-111
Erc2	PC_2	-0.157946	4.02e-111
Gbe1	PC_2	-0.157916	4.43e-111
Tln2	PC_2	-0.157711	8.57e-111
Crispld1	PC_2	-0.156116	1.46e-108
Pgap1	PC_2	-0.156049	1.8e-108
Agpat3	PC_2	-0.155983	2.22e-108
Cenpe	PC_2	-0.155167	3e-107
Tcfl5	PC_2	-0.154558	2.07e-106
Tuba1a	PC_2	-0.154465	2.78e-106
Gad1	PC_2	-0.153653	3.62e-105
Rb1	PC_2	0.0656261	3.88e-20
Fut9	PC_2	0.0657624	3.24e-20
Lmo3	PC_2	0.0657924	3.12e-20
Hba-x	PC_2	0.0658744	2.8e-20
Cdh18	PC_2	0.0660954	2.09e-20
Arhgap31	PC_2	0.066223	1.76e-20
Pcsk5	PC_2	0.0662892	1.61e-20
Itga1	PC_2	0.0664344	1.33e-20
Akap6	PC_2	0.0671242	5.26e-21
Synm	PC_2	0.067381	3.71e-21
Rftn2	PC_2	0.0674301	3.47e-21
Grem1	PC_2	0.0680494	1.49e-21
Ccbe1	PC_2	0.0681175	1.36e-21
Gm38399	PC_2	0.0685128	7.89e-22
Sox9	PC_2	0.0685747	7.25e-22
Tbx18	PC_2	0.0691242	3.38e-22
Mapk10	PC_2	0.0693559	2.45e-22
Gm44905	PC_2	0.0694179	2.25e-22
9430076C15Rik	PC_2	0.069622	1.69e-22
Hoxd11	PC_2	0.0696729	1.57e-22
Plce1	PC_2	0.0700431	9.31e-23
Rgs7	PC_2	0.0701452	8.06e-23
Olig2	PC_2	0.0702527	6.93e-23
Erbb4	PC_2	0.0702644	6.82e-23
Cldn14	PC_2	0.0729176	1.47e-24
Camk2n1	PC_2	0.0729408	1.43e-24
Cer1	PC_2	0.073052	1.21e-24
Sobp	PC_2	0.0737929	4.06e-25
Itga8	PC_2	0.073825	3.87e-25
Tmeff2	PC_2	0.0747749	9.29e-26
Gm45009	PC_2	0.0748978	7.73e-26
Col25a1	PC_2	0.0749167	7.52e-26
Cd36	PC_2	0.0754253	3.48e-26
Dpp4	PC_2	0.0760887	1.26e-26
Myo16	PC_2	0.0769363	3.42e-27
Tll1	PC_2	0.0772638	2.06e-27
Esrrg	PC_2	0.0773273	1.86e-27
Ano1	PC_2	0.0775506	1.31e-27
Tll2	PC_2	0.0779052	7.54e-28
B3galt1	PC_2	0.0780709	5.81e-28
Dgkg	PC_2	0.0785168	2.87e-28
Tfap2b	PC_2	0.0787125	2.11e-28
Igsf11	PC_2	0.0789587	1.43e-28
Abtb2	PC_2	0.0799061	3.13e-29
Ednra	PC_2	0.0800222	2.6e-29
Foxc1	PC_2	0.0803661	1.49e-29
Cped1	PC_2	0.0803726	1.48e-29
Sema3c	PC_2	0.0815735	2.08e-30
Itga9	PC_2	0.081588	2.03e-30
Aff3	PC_2	0.0817269	1.62e-30
Lrig1	PC_2	0.0821348	8.24e-31
Col8a1	PC_2	0.0821349	8.24e-31
Hbb-y	PC_2	0.0821464	8.1e-31
P3h2	PC_2	0.082597	3.83e-31
Gm29266	PC_2	0.0827514	2.96e-31
Arg1	PC_2	0.0828217	2.63e-31
Stum	PC_2	0.0831596	1.5e-31
Plk2	PC_2	0.0832251	1.34e-31
Notch2	PC_2	0.0839352	4.04e-32
Nav2	PC_2	0.0846432	1.21e-32
Thsd7a	PC_2	0.0846478	1.21e-32
Rgma	PC_2	0.084801	9.28e-33
Plagl1	PC_2	0.0855415	2.6e-33
Nrxn3	PC_2	0.0859828	1.21e-33
Gadd45g	PC_2	0.0871964	1.45e-34
Fgf18	PC_2	0.0877213	5.76e-35
Atp1a2	PC_2	0.0888174	8.19e-36
Abi3bp	PC_2	0.0903967	4.73e-37
Gpc5	PC_2	0.0910771	1.36e-37
Mesp2	PC_2	0.0911625	1.16e-37
Eps8	PC_2	0.0912984	9.08e-38
Met	PC_2	0.0913407	8.41e-38
Nkx6-1	PC_2	0.0915774	5.44e-38
Nckap5	PC_2	0.0919497	2.72e-38
Camk2a	PC_2	0.0929662	4.09e-39
Ripply2	PC_2	0.0929815	3.98e-39
Gm26767	PC_2	0.0934292	1.71e-39
Runx1t1	PC_2	0.0936896	1.05e-39
Zic1	PC_2	0.0938948	7.12e-40
Kirrel3	PC_2	0.0941601	4.31e-40
Lmx1a	PC_2	0.0943769	2.87e-40
Mdga1	PC_2	0.0946826	1.6e-40
Chsy3	PC_2	0.095552	3.01e-41
Rnf220	PC_2	0.0958219	1.78e-41
Rnf150	PC_2	0.0959053	1.52e-41
Epb41l3	PC_2	0.096793	2.69e-42
Bmpr1b	PC_2	0.0968975	2.2e-42
Nos1ap	PC_2	0.097174	1.28e-42
Efcc1	PC_2	0.0978019	3.72e-43
Blnk	PC_2	0.0978037	3.72e-43
Prdm16	PC_2	0.0982365	1.57e-43
Nfib	PC_2	0.0988816	4.36e-44
Pard3b	PC_2	0.098897	4.23e-44
Pmepa1	PC_2	0.0991526	2.53e-44
Irx3	PC_2	0.0991962	2.32e-44
Six1	PC_2	0.0994331	1.44e-44
Ajap1	PC_2	0.100969	6.43e-46
Emid1	PC_2	0.101569	1.87e-46
Ston2	PC_2	0.102238	4.72e-47
Itga2	PC_2	0.102337	3.85e-47
Opcml	PC_2	0.102904	1.18e-47
Mir124-2hg	PC_2	0.103267	5.58e-48
Tshz3	PC_2	0.104578	3.56e-49
Boc	PC_2	0.105489	5.14e-50
Notch1	PC_2	0.107344	9.44e-52
Foxp4	PC_2	0.107581	5.64e-52
Hoxa10	PC_2	0.111001	2.89e-55
Tshz1	PC_2	0.11133	1.38e-55
Pth1r	PC_2	0.111744	5.44e-56
Csrnp3	PC_2	0.112406	1.21e-56
St8sia1	PC_2	0.1125	9.81e-57
Ctnna3	PC_2	0.112633	7.24e-57
Nlgn1	PC_2	0.113416	1.21e-57
Sorcs3	PC_2	0.114795	4.96e-59
Snap91	PC_2	0.115075	2.58e-59
Grid2	PC_2	0.115932	3.46e-60
Kcnn3	PC_2	0.116697	5.68e-61
Hecw2	PC_2	0.116945	3.16e-61
Efnb2	PC_2	0.117768	4.47e-62
Rbms3	PC_2	0.117866	3.54e-62
Nedd9	PC_2	0.117939	2.97e-62
Ptprz1	PC_2	0.11833	1.17e-62
Mylip	PC_2	0.119006	2.29e-63
Prdm8	PC_2	0.119765	3.65e-64
Pantr1	PC_2	0.119855	2.94e-64
Igfbp5	PC_2	0.119981	2.16e-64
Ryr3	PC_2	0.120056	1.81e-64
Palld	PC_2	0.120439	7.09e-65
Wnt16	PC_2	0.121111	1.36e-65
Bnc2	PC_2	0.121758	2.76e-66
Mecom	PC_2	0.124792	1.38e-69
Cadm1	PC_2	0.124938	9.52e-70
Nell2	PC_2	0.125766	1.16e-70
Slit1	PC_2	0.125912	7.97e-71
Nmnat2	PC_2	0.126624	1.28e-71
Sim1	PC_2	0.126668	1.14e-71
Lgr4	PC_2	0.127003	4.82e-72
Slc35f1	PC_2	0.128069	3.03e-73
Pou3f2	PC_2	0.129529	6.63e-75
Plekhg1	PC_2	0.129575	5.87e-75
Prkg1	PC_2	0.132183	5.63e-78
Meox2	PC_2	0.132798	1.08e-78
Klhl29	PC_2	0.132867	8.93e-79
Foxc2	PC_2	0.133459	1.8e-79
Pcsk9	PC_2	0.133715	8.95e-80
Megf10	PC_2	0.134533	9.61e-81
Adgrl3	PC_2	0.135138	1.82e-81
Slc25a21	PC_2	0.135556	5.76e-82
Cxcl12	PC_2	0.136248	8.5e-83
Ednrb	PC_2	0.136282	7.75e-83
Frmd4b	PC_2	0.13769	1.53e-84
Lsamp	PC_2	0.138424	1.93e-85
Fli1	PC_2	0.138668	9.73e-86
Clstn2	PC_2	0.139817	3.72e-87
Scube1	PC_2	0.140134	1.51e-87
Pbx3	PC_2	0.140601	3.96e-88
Zfpm2	PC_2	0.141506	2.92e-89
Npas3	PC_2	0.142056	5.97e-90
Adgrv1	PC_2	0.143214	2.06e-91
Nkd2	PC_2	0.143595	6.74e-92
Pgm5	PC_2	0.14391	2.67e-92
Ntm	PC_2	0.145113	7.64e-94
Tshz2	PC_2	0.145201	5.9e-94
Pax6	PC_2	0.146061	4.58e-95
Slc24a3	PC_2	0.147201	1.51e-96
Kcnj6	PC_2	0.147336	1.01e-96
Negr1	PC_2	0.147713	3.24e-97
Cpeb3	PC_2	0.149384	2.03e-99
Gm6999	PC_2	0.149862	4.69e-100
Fat3	PC_2	0.150768	2.91e-101
Ism1	PC_2	0.150942	1.71e-101
Aldh1a2	PC_2	0.151511	2.93e-102
Rarb	PC_2	0.153214	1.44e-104
Eya1	PC_2	0.156044	1.83e-108
Ndnf	PC_2	0.157721	8.32e-111
Myocd	PC_2	0.158718	3.34e-112
Glis3	PC_2	0.16131	6.82e-116
Fmn2	PC_2	0.162135	4.39e-117
Foxp2	PC_2	0.162152	4.16e-117
Pax3	PC_2	0.162155	4.14e-117
Spon1	PC_2	0.163453	5.43e-119
Cacna2d1	PC_2	0.163822	1.57e-119
Srgap3	PC_2	0.164442	1.94e-120
Tox2	PC_2	0.16597	1.09e-122
Lrrtm3	PC_2	0.16628	3.78e-123
Ctnnd2	PC_2	0.16715	1.93e-124
Hoxa5	PC_2	0.169708	2.74e-128
Tcf7l2	PC_2	0.172564	1.19e-132
Nr2f1	PC_2	0.17578	1.14e-137
Ebf2	PC_2	0.176751	3.37e-139
Maml2	PC_2	0.180768	1.22e-145
Col26a1	PC_2	0.181411	1.11e-146
Fgfr2	PC_2	0.18222	5.35e-148
Gm13481	PC_2	0.182997	2.87e-149
Dpf3	PC_2	0.187947	1.57e-157
March3	PC_2	0.188658	9.82e-159
Zfp536	PC_2	0.190683	3.45e-162
Ptprn2	PC_2	0.191345	2.5e-163
Galntl6	PC_2	0.192024	1.69e-164
Zfhx4	PC_2	0.196522	2.25e-172
Meox1	PC_2	0.197239	1.19e-173
Grik2	PC_2	0.200936	2.74e-180
Chst15	PC_2	0.203258	1.56e-184
Kcnb2	PC_2	0.208824	6.25e-195
Rfx4	PC_2	0.210619	2.44e-198
Nrp1	PC_2	0.216791	2.49e-210
Nr2f2	PC_2	0.228174	2.01e-233
Miat	PC_2	0.231242	7.24e-240
Spsb4	PC_2	0.234028	8.24e-246
Sox5	PC_2	0.23457	5.72e-247
Nrcam	PC_2	0.238509	1.58e-255
Robo2	PC_2	0.239428	1.54e-257
Ptprd	PC_2	0.24623	9.01e-273
Scube2	PC_2	0.248993	4.33e-279
Pcdh8	PC_2	0.250161	8.7e-282
Ptn	PC_2	0.253034	1.76e-288
Sox6	PC_2	0.264557	3.66731e-316
Fgf14	PC_2	0.266682	2.08496e-321
Lama1	PC_2	0.268745	0
Tcf7l1	PC_2	0.27113	0
Pdzrn3	PC_2	0.276439	0
Ebf1	PC_2	0.2854	0
Pappa	PC_2	0.326766	0
Ntn1	PC_2	0.333239	0
Fbn2	PC_2	0.416414	0
Meis2	PC_2	0.425591	0
Meis1	PC_2	0.43012	0
Meis2	PC_3	-0.526124	0
Meis1	PC_3	-0.519588	0
Ntn1	PC_3	-0.51479	0
Cadm1	PC_3	-0.475585	0
Fgf14	PC_3	-0.474517	0
Ptprz1	PC_3	-0.451151	0
Sox6	PC_3	-0.446387	0
Foxp1	PC_3	-0.41962	0
Aff3	PC_3	-0.410917	0
Pbx3	PC_3	-0.403908	0
Pcsk5	PC_3	-0.392406	0
Robo2	PC_3	-0.382438	0
Prtg	PC_3	-0.376741	0
Plxdc2	PC_3	-0.371649	0
Grm8	PC_3	-0.370813	0
Fbn2	PC_3	-0.368791	0
Ebf1	PC_3	-0.368328	0
Nr6a1	PC_3	-0.366881	0
Pdzrn3	PC_3	-0.363337	0
Ptn	PC_3	-0.362013	0
Cdh13	PC_3	-0.357832	0
Rarb	PC_3	-0.348366	0
Kcnb2	PC_3	-0.34396	0
Dpf3	PC_3	-0.336938	0
Prkg1	PC_3	-0.335385	0
Maml2	PC_3	-0.333272	0
Lrrtm3	PC_3	-0.333214	0
Stox2	PC_3	-0.328209	0
Adgrl3	PC_3	-0.326184	0
Lrig1	PC_3	-0.323529	0
Sema3c	PC_3	-0.321282	0
Grik2	PC_3	-0.321212	0
Gm42418	PC_3	-0.320357	0
A830018L16Rik	PC_3	-0.319974	0
Rgma	PC_3	-0.315459	0
Dcc	PC_3	-0.311569	0
Tcf7l2	PC_3	-0.310168	0
Pappa	PC_3	-0.30815	0
Sim1	PC_3	-0.306623	0
Gmds	PC_3	-0.305175	0
Pcdh8	PC_3	-0.299514	0
Aldh1a2	PC_3	-0.296612	0
Ildr2	PC_3	-0.295667	0
Gm20696	PC_3	-0.294022	0
Zfhx4	PC_3	-0.292816	0
Fbxl7	PC_3	-0.288091	0
Srrm4	PC_3	-0.287525	0
Nrcam	PC_3	-0.287463	0
Meox1	PC_3	-0.285347	0
Kcnn3	PC_3	-0.282723	0
Tshz3	PC_3	-0.281672	0
Notch2	PC_3	-0.279724	0
Rasgrp3	PC_3	-0.279671	0
Lama1	PC_3	-0.278358	0
Camk1d	PC_3	-0.276317	0
Rbms3	PC_3	-0.274301	0
Smoc1	PC_3	-0.274161	0
Ism1	PC_3	-0.273234	0
Exoc6b	PC_3	-0.27296	0
Reln	PC_3	-0.272591	0
Slc24a3	PC_3	-0.272292	0
Efnb2	PC_3	-0.270827	0
Myocd	PC_3	-0.269471	0
Gm14226	PC_3	-0.267672	0
Dpyd	PC_3	-0.266975	6.57107e-322
Npm1	PC_3	-0.266775	1.94168e-321
Foxc2	PC_3	-0.266572	5.42484e-321
Fmn2	PC_3	-0.266349	1.95205e-320
Arg1	PC_3	-0.266338	2.05087e-320
Csrnp3	PC_3	-0.266247	3.43524e-320
Tshz2	PC_3	-0.265906	2.37982e-319
Tcf7l1	PC_3	-0.265508	2.28032e-318
Rfx4	PC_3	-0.262498	5.98069e-311
Nr2f2	PC_3	-0.261987	0
App	PC_3	-0.260665	1.73e-306
Foxc1	PC_3	-0.258819	5.06e-302
Ccnd2	PC_3	-0.257962	5.68e-300
Notch1	PC_3	-0.255669	1.68e-294
Opcml	PC_3	-0.254778	2.13e-292
Mki67	PC_3	-0.25448	1.07e-291
Pgm5	PC_3	-0.252785	1.04e-287
Eya1	PC_3	-0.251273	3.54e-284
Fgfr2	PC_3	-0.24983	7.83e-281
Arid5b	PC_3	-0.249753	1.17e-280
Add3	PC_3	-0.245875	9.14e-272
Sdk2	PC_3	-0.244627	6.15e-269
Galntl6	PC_3	-0.244487	1.26e-268
Cmss1	PC_3	-0.243968	1.85e-267
Dach1	PC_3	-0.242366	7.27e-264
Il31ra	PC_3	-0.241918	7.22e-263
Plch1	PC_3	-0.24072	3.34e-260
Ncl	PC_3	-0.240652	4.66e-260
Col26a1	PC_3	-0.239967	1.53e-258
Rnf213	PC_3	-0.23852	2.35e-255
Snap91	PC_3	-0.236719	2.04e-251
Adgrl2	PC_3	-0.236651	2.85e-251
Kcnc2	PC_3	-0.235	1.05e-247
Gabrg1	PC_3	-0.234567	8.96e-247
Cdh18	PC_3	-0.234058	1.11e-245
Peli2	PC_3	-0.231939	3.76e-241
Fhod3	PC_3	-0.231844	5.95e-241
Palld	PC_3	-0.231809	7.01e-241
Gria4	PC_3	-0.231322	7.55e-240
Plppr1	PC_3	-0.231073	2.53e-239
Cdk8	PC_3	-0.229326	1.24e-235
Hmcn1	PC_3	-0.228902	9.52e-235
Col4a1	PC_3	-0.228306	1.68e-233
Chsy3	PC_3	-0.226361	1.85e-229
Arhgap28	PC_3	-0.225444	1.45e-227
Tshz1	PC_3	-0.224714	4.6e-226
Sptbn1	PC_3	-0.224632	6.72e-226
Top2a	PC_3	-0.22402	1.2e-224
Zfpm2	PC_3	-0.222962	1.75e-222
Dab1	PC_3	-0.221652	7.98e-220
Eif3a	PC_3	-0.221262	4.87e-219
Thsd4	PC_3	-0.22116	7.71e-219
Zfp536	PC_3	-0.221134	8.64e-219
Sfpq	PC_3	-0.221051	1.25e-218
Cpeb3	PC_3	-0.220904	2.46e-218
Ndnf	PC_3	-0.220219	5.88e-217
Adgrb3	PC_3	-0.219799	4.09e-216
Plxnc1	PC_3	-0.219205	6.28e-215
Foxp4	PC_3	-0.218732	5.5e-214
Esrrg	PC_3	-0.218581	1.09e-213
Cer1	PC_3	-0.217389	2.53e-211
Lsamp	PC_3	-0.216918	2.15e-210
Gli2	PC_3	-0.216646	7.37e-210
Trabd2b	PC_3	-0.215724	4.81e-208
F11r	PC_3	-0.214186	4.93e-205
Hspd1	PC_3	-0.213931	1.54e-204
Dhx9	PC_3	-0.21257	6.71e-202
Ctnnd2	PC_3	-0.212188	3.64e-201
Ldb2	PC_3	-0.211647	3.97e-200
Fam155a	PC_3	-0.211182	3.1e-199
Pax6	PC_3	-0.210964	8.07e-199
Nrg3	PC_3	-0.210273	1.69e-197
Pitpnm2	PC_3	-0.210109	3.45e-197
Spon1	PC_3	-0.209318	1.11e-195
Lhfp	PC_3	-0.209274	1.34e-195
Klhl29	PC_3	-0.208846	8.63e-195
Oxr1	PC_3	-0.208211	1.36e-193
Rftn2	PC_3	-0.206996	2.66e-191
Prickle2	PC_3	-0.206853	4.9e-191
Plxna2	PC_3	-0.205482	1.8e-188
Col25a1	PC_3	-0.204929	1.92e-187
Gm26767	PC_3	-0.203966	1.17e-185
Met	PC_3	-0.203937	1.31e-185
B3galt1	PC_3	-0.203786	2.48e-185
6430573F11Rik	PC_3	-0.203347	1.59e-184
Meox2	PC_3	-0.202936	9.04e-184
Stard13	PC_3	-0.202235	1.75e-182
Grik4	PC_3	-0.202174	2.25e-182
Mir124-2hg	PC_3	-0.201893	7.27e-182
Robo1	PC_3	-0.201638	2.11e-181
9530059O14Rik	PC_3	-0.201551	3.03e-181
Hsp90aa1	PC_3	-0.201056	2.41e-180
Eif4g2	PC_3	-0.198911	1.83e-176
Rora	PC_3	-0.19829	2.39e-175
mt-Nd5	PC_3	-0.198131	4.57e-175
Pdlim5	PC_3	-0.197704	2.65e-174
Eef1a1	PC_3	-0.197438	7.88e-174
Ptprn2	PC_3	-0.196978	5.18e-173
Wnt16	PC_3	-0.195804	6.27e-171
Tmem132d	PC_3	-0.195021	1.5e-169
Cenpe	PC_3	-0.194658	6.5e-169
Sfrp1	PC_3	-0.194616	7.66e-169
Rtn1	PC_3	-0.194367	2.09e-168
6530403H02Rik	PC_3	-0.193937	1.18e-167
Plcb1	PC_3	-0.193787	2.15e-167
Hnrnpd	PC_3	-0.193414	9.61e-167
Lrig3	PC_3	-0.192753	1.36e-165
Galnt13	PC_3	-0.192293	8.53e-165
Tfpi	PC_3	-0.192236	1.07e-164
Colec12	PC_3	-0.19175	7.39e-164
Ranbp2	PC_3	-0.190922	1.98e-162
Fgf18	PC_3	-0.19084	2.73e-162
Ltbp1	PC_3	-0.190779	3.46e-162
Pdhx	PC_3	-0.190542	8.78e-162
Ybx1	PC_3	-0.190467	1.18e-161
Cenpf	PC_3	-0.190191	3.48e-161
Kpnb1	PC_3	-0.189812	1.55e-160
Plcl1	PC_3	-0.188287	6.1e-158
Eprs	PC_3	-0.188005	1.83e-157
Sdk1	PC_3	-0.187595	9.03e-157
Aspm	PC_3	-0.18752	1.2e-156
Supt16	PC_3	-0.187452	1.56e-156
Nav2	PC_3	-0.185789	9.67e-154
Ctnna2	PC_3	-0.185514	2.77e-153
Hmmr	PC_3	-0.185368	4.84e-153
2210408I21Rik	PC_3	-0.185121	1.25e-152
Lgr4	PC_3	-0.18502	1.82e-152
Nrp1	PC_3	-0.184434	1.71e-151
Camk2n1	PC_3	-0.184356	2.29e-151
Agtr1b	PC_3	-0.183465	6.74e-150
P3h2	PC_3	-0.182741	1.04e-148
Vwa2	PC_3	-0.182467	2.92e-148
Spsb4	PC_3	-0.181291	2.45e-146
Cdh4	PC_3	-0.181131	4.43e-146
Fgfbp3	PC_3	-0.180998	7.27e-146
Frzb	PC_3	-0.180722	2.04e-145
Nucks1	PC_3	-0.180486	4.91e-145
Ntrk3	PC_3	-0.180377	7.32e-145
Serbp1	PC_3	-0.180367	7.58e-145
Fli1	PC_3	-0.180044	2.52e-144
Eif4a2	PC_3	-0.179813	5.92e-144
Rad51b	PC_3	-0.179243	4.9e-143
Camk2d	PC_3	-0.179188	5.96e-143
Capn2	PC_3	-0.178948	1.45e-142
Ppp1r1a	PC_3	-0.17868	3.87e-142
Prkd1	PC_3	-0.178012	4.51e-141
Kcnj6	PC_3	-0.177888	7.05e-141
Nkain3	PC_3	-0.177818	9.1e-141
Apba2	PC_3	-0.176787	3.96e-139
Ybx3	PC_3	-0.176775	4.12e-139
Kif18a	PC_3	-0.176772	4.15e-139
Slc8a3	PC_3	-0.17662	7.21e-139
Cacna2d1	PC_3	-0.176615	7.31e-139
Arhgap24	PC_3	-0.176501	1.11e-138
Gtdc1	PC_3	-0.176483	1.17e-138
Tmcc3	PC_3	-0.176482	1.18e-138
Anln	PC_3	-0.176111	4.53e-138
Prc1	PC_3	-0.176046	5.71e-138
Dlg2	PC_3	-0.176026	6.12e-138
Slc25a21	PC_3	-0.175378	6.42e-137
Stum	PC_3	-0.175119	1.63e-136
Ephb1	PC_3	-0.174898	3.62e-136
Nell2	PC_3	-0.174628	9.55e-136
Ddx21	PC_3	-0.174616	9.91e-136
Npas3	PC_3	-0.17417	4.93e-135
Kcnk3	PC_3	-0.17328	1.2e-133
Arhgap44	PC_3	-0.173167	1.79e-133
Mis18bp1	PC_3	-0.172903	4.57e-133
Hsp90b1	PC_3	-0.172802	6.54e-133
Abca1	PC_3	-0.170378	3.47e-129
Heatr1	PC_3	-0.170197	6.53e-129
Camkmt	PC_3	-0.169346	1.28e-127
Igf2bp1	PC_3	-0.168283	5.16e-126
Cadps	PC_3	-0.168185	7.22e-126
Immp2l	PC_3	-0.167836	2.41e-125
Srgap3	PC_3	-0.16749	7.93e-125
Scube2	PC_3	-0.167076	3.29e-124
Laptm4b	PC_3	-0.166415	3.18e-123
Tcte2	PC_3	-0.166058	1.08e-122
Lgr5	PC_3	-0.165597	5.18e-122
Nckap5	PC_3	-0.165141	2.44e-121
Slit3	PC_3	-0.164994	3.99e-121
Cd44	PC_3	-0.164963	4.43e-121
Ntm	PC_3	-0.164861	6.22e-121
Hdac9	PC_3	-0.164617	1.42e-120
Synm	PC_3	-0.164584	1.58e-120
Adra1a	PC_3	-0.16403	1.03e-119
Sgcz	PC_3	-0.163741	2.71e-119
Zfp385b	PC_3	-0.162997	3.28e-118
Cdx1	PC_3	-0.16241	2.33e-117
Pld5	PC_3	-0.162331	3.03e-117
Tpr	PC_3	-0.162067	7.28e-117
Ednra	PC_3	-0.161963	1.03e-116
Ripply2	PC_3	-0.161678	2.64e-116
Foxp2	PC_3	-0.161422	6.16e-116
Cct2	PC_3	-0.160857	3.99e-115
Ywhaz	PC_3	-0.16084	4.21e-115
Tbx18	PC_3	-0.160691	6.86e-115
Hsph1	PC_3	-0.16065	7.83e-115
Naalad2	PC_3	-0.159728	1.62e-113
Nid2	PC_3	-0.159578	2.65e-113
Hnrnpk	PC_3	-0.158485	9.41e-112
Hspa9	PC_3	-0.158368	1.37e-111
Ctnnb1	PC_3	-0.157674	1.3e-110
Epb41l3	PC_3	-0.157164	6.74e-110
Ankrd6	PC_3	-0.157095	8.42e-110
Adgrv1	PC_3	-0.156285	1.14e-108
Sorl1	PC_3	-0.15603	2.57e-108
Slc22a23	PC_3	-0.156013	2.7e-108
Ube2e2	PC_3	-0.155991	2.89e-108
Cald1	PC_3	-0.155508	1.35e-107
Vangl1	PC_3	-0.155485	1.45e-107
Hnrnpab	PC_3	-0.154909	9.06e-107
Set	PC_3	-0.154442	3.98e-106
Ajap1	PC_3	-0.154396	4.58e-106
Slc35f1	PC_3	-0.154384	4.75e-106
Glcci1	PC_3	-0.154276	6.67e-106
Sorcs2	PC_3	-0.154028	1.45e-105
Rims2	PC_3	-0.154009	1.53e-105
Fst	PC_3	-0.153179	2.1e-104
Arl6ip1	PC_3	-0.153043	3.2e-104
Soat1	PC_3	-0.153002	3.64e-104
Dph6	PC_3	-0.152527	1.61e-103
Rabgap1l	PC_3	-0.15243	2.17e-103
Zfp36l1	PC_3	-0.152318	3.07e-103
Bbx	PC_3	-0.152316	3.07e-103
Nrxn1	PC_3	-0.152002	8.17e-103
Emid1	PC_3	-0.151913	1.08e-102
Asic2	PC_3	-0.151861	1.26e-102
Tmeff2	PC_3	-0.151393	5.38e-102
Samd4	PC_3	-0.151212	9.4e-102
Nlgn1	PC_3	-0.150656	5.23e-101
Adamtsl1	PC_3	-0.150383	1.21e-100
Eps8	PC_3	-0.150068	3.19e-100
Plekhg1	PC_3	-0.150032	3.56e-100
Tox	PC_3	-0.149918	5.04e-100
Gm6999	PC_3	-0.149833	6.53e-100
Nkx6-1	PC_3	-0.149821	6.75e-100
Enox1	PC_3	-0.149541	1.59e-99
Smarca5	PC_3	-0.149531	1.63e-99
Eif3c	PC_3	-0.149448	2.1e-99
Osbpl6	PC_3	-0.148855	1.28e-98
Gpc5	PC_3	-0.148844	1.32e-98
Lfng	PC_3	-0.148841	1.33e-98
Nos1ap	PC_3	-0.1487	2.03e-98
Negr1	PC_3	-0.148456	4.24e-98
Ret	PC_3	-0.148109	1.21e-97
Lef1	PC_3	-0.148102	1.24e-97
Nrg1	PC_3	-0.147987	1.75e-97
Efemp1	PC_3	-0.147792	3.15e-97
Gabrb3	PC_3	-0.14773	3.79e-97
Myh10	PC_3	-0.146874	5.01e-96
Egfem1	PC_3	-0.146494	1.56e-95
RP24-286J21.7	PC_3	-0.146117	4.82e-95
Fig4	PC_3	-0.145906	9.04e-95
Nr2f1	PC_3	-0.144929	1.65e-93
Six1	PC_3	-0.144911	1.74e-93
Lamb1	PC_3	-0.144859	2.02e-93
Tnfrsf21	PC_3	-0.14482	2.26e-93
Eif3b	PC_3	-0.144792	2.46e-93
Mybbp1a	PC_3	-0.144567	4.75e-93
Mecom	PC_3	-0.144559	4.86e-93
Ror1	PC_3	-0.14447	6.28e-93
Creb3l2	PC_3	-0.144296	1.05e-92
Man2a1	PC_3	-0.143966	2.77e-92
Lhx1os	PC_3	-0.143677	6.45e-92
Ets1	PC_3	0.0438896	1.09e-09
Lrp2	PC_3	0.0445249	6.16e-10
Scn5a	PC_3	0.0451927	3.36e-10
Fgf3	PC_3	0.0453075	3.02e-10
Atf7ip2	PC_3	0.0459046	1.74e-10
Frmd5	PC_3	0.0460305	1.55e-10
Hmgcll1	PC_3	0.0472052	5.12e-11
Igfbpl1	PC_3	0.0472596	4.87e-11
Pde4d	PC_3	0.0472871	4.75e-11
Car14	PC_3	0.0474864	3.93e-11
Nol4	PC_3	0.0475482	3.71e-11
Platr22	PC_3	0.0478013	2.9e-11
Pde7b	PC_3	0.0478464	2.78e-11
Phactr2	PC_3	0.0485532	1.39e-11
Cdh6	PC_3	0.0485878	1.35e-11
Spint2	PC_3	0.0487919	1.1e-11
Camk4	PC_3	0.0498596	3.78e-12
Sema3e	PC_3	0.0502753	2.48e-12
Tmem114	PC_3	0.0503814	2.23e-12
Plekha2	PC_3	0.0508735	1.34e-12
Smim3	PC_3	0.0519952	4.17e-13
Ptgs1	PC_3	0.0524499	2.58e-13
Myof	PC_3	0.0524735	2.52e-13
Cdh20	PC_3	0.0525402	2.34e-13
Crispld1	PC_3	0.0526712	2.04e-13
Gabrb2	PC_3	0.0535404	8.01e-14
Gucy1a2	PC_3	0.0536267	7.31e-14
B530045E10Rik	PC_3	0.0538805	5.55e-14
Notum	PC_3	0.0539309	5.26e-14
Gm45648	PC_3	0.0544114	3.11e-14
Grhl3	PC_3	0.0547636	2.1e-14
Btg2	PC_3	0.0556244	8.05e-15
Cmtm8	PC_3	0.0578939	6e-16
Styk1	PC_3	0.0583924	3.35e-16
Arhgap26	PC_3	0.0586385	2.5e-16
Abca4	PC_3	0.0587668	2.15e-16
Acnat1	PC_3	0.0591822	1.31e-16
Atp1a2	PC_3	0.0593535	1.07e-16
Zfp804b	PC_3	0.0594713	9.31e-17
Fermt1	PC_3	0.0598959	5.58e-17
Fat3	PC_3	0.0603716	3.14e-17
Lhpp	PC_3	0.060389	3.08e-17
Slc15a2	PC_3	0.0607815	1.91e-17
Cdk18	PC_3	0.0608009	1.86e-17
Rnf43	PC_3	0.061008	1.44e-17
St14	PC_3	0.0612481	1.07e-17
Atp8a2	PC_3	0.0613029	1e-17
2610035D17Rik	PC_3	0.0624754	2.33e-18
Etl4	PC_3	0.0627565	1.64e-18
Fbxl20	PC_3	0.0631894	9.42e-19
Lamc1	PC_3	0.0633279	7.9e-19
Dock9	PC_3	0.0644008	1.98e-19
Dkk1	PC_3	0.0650721	8.27e-20
Pcdh7	PC_3	0.0665762	1.14e-20
Hes7	PC_3	0.0668248	8.12e-21
Lmo2	PC_3	0.0670103	6.32e-21
Furin	PC_3	0.0670145	6.29e-21
Htr4	PC_3	0.0684158	9.27e-22
Cldn6	PC_3	0.0711018	2.12e-23
Sema3a	PC_3	0.0722205	4.19e-24
6030443J06Rik	PC_3	0.072313	3.67e-24
Sct	PC_3	0.0736373	5.24e-25
Dennd2c	PC_3	0.0737293	4.59e-25
Cpa6	PC_3	0.0737706	4.33e-25
Agbl1	PC_3	0.0746118	1.23e-25
Tenm2	PC_3	0.0748678	8.33e-26
Slit2	PC_3	0.0758147	1.98e-26
Prkag2	PC_3	0.0761521	1.18e-26
Fgf1	PC_3	0.0769961	3.21e-27
Pde4a	PC_3	0.0771623	2.48e-27
Sdc2	PC_3	0.0778677	8.23e-28
Frmd4b	PC_3	0.0781888	4.98e-28
Adam23	PC_3	0.0785924	2.63e-28
Nrg2	PC_3	0.080896	6.43e-30
Lmo7	PC_3	0.0820004	1.05e-30
Cdkn1a	PC_3	0.0821602	8.05e-31
Antxr1	PC_3	0.0829844	2.04e-31
Adamts9	PC_3	0.0838986	4.4e-32
Prickle1	PC_3	0.0848313	9.01e-33
Slain1	PC_3	0.0860844	1.05e-33
Kcnk10	PC_3	0.0866833	3.68e-34
Trim9	PC_3	0.0869528	2.29e-34
Dmgdh	PC_3	0.0874269	9.98e-35
Etv4	PC_3	0.0876535	6.69e-35
E330009J07Rik	PC_3	0.0877859	5.3e-35
Grin2a	PC_3	0.0884366	1.66e-35
Bcar3	PC_3	0.0884576	1.61e-35
Qrfpr	PC_3	0.0929714	4.11e-39
Serinc2	PC_3	0.0955277	3.18e-41
Ebf2	PC_3	0.0957929	1.91e-41
Uap1l1	PC_3	0.0960723	1.11e-41
Dlgap2	PC_3	0.0972904	1.03e-42
Arl4d	PC_3	0.0977203	4.44e-43
Fmn1	PC_3	0.0993993	1.58e-44
Kitl	PC_3	0.100593	1.41e-45
Lzts1	PC_3	0.101679	1.54e-46
Fat4	PC_3	0.10382	1.82e-48
Cdx2	PC_3	0.10464	3.23e-49
Slco2b1	PC_3	0.104766	2.47e-49
Bcl11a	PC_3	0.106852	2.86e-51
Dkk2	PC_3	0.108877	3.47e-53
Bmper	PC_3	0.109263	1.48e-53
Cers4	PC_3	0.111733	5.94e-56
Gpr83	PC_3	0.115444	1.17e-59
Bcl11b	PC_3	0.116174	2.12e-60
Luzp2	PC_3	0.116193	2.03e-60
Ptprt	PC_3	0.118364	1.18e-62
Epha1	PC_3	0.118894	3.31e-63
Pdzd2	PC_3	0.119176	1.68e-63
Slc7a7	PC_3	0.119801	3.7e-64
Sema4d	PC_3	0.120698	4.14e-65
Pmepa1	PC_3	0.122061	1.44e-66
Zbtb16	PC_3	0.12215	1.16e-66
Ldlrad4	PC_3	0.123332	6.16e-68
Plagl1	PC_3	0.126061	6.1e-71
Ets2	PC_3	0.128608	8.51e-74
Gas7	PC_3	0.129796	3.77e-75
Tesk2	PC_3	0.130609	4.41e-76
Eogt	PC_3	0.133741	9.81e-80
Map2	PC_3	0.138111	5.58e-85
Kirrel3	PC_3	0.139978	2.82e-87
Sema6a	PC_3	0.141329	5.9e-89
Nfib	PC_3	0.143741	5.36e-92
Skap1	PC_3	0.144477	6.18e-93
Wdr72	PC_3	0.144632	3.93e-93
Rell1	PC_3	0.148571	3e-98
Gnal	PC_3	0.148797	1.51e-98
Pax2	PC_3	0.149309	3.2e-99
Lhfpl3	PC_3	0.15219	4.55e-103
Pla2g7	PC_3	0.1542	8.46e-106
Svep1	PC_3	0.160073	5.24e-114
Evx1	PC_3	0.161288	9.61e-116
Cd40	PC_3	0.163126	2.14e-118
Gxylt2	PC_3	0.163963	1.28e-119
Efna1	PC_3	0.165032	3.52e-121
Tril	PC_3	0.170516	2.14e-129
Cdh11	PC_3	0.17797	5.23e-141
Wnt5b	PC_3	0.178069	3.66e-141
Hotair	PC_3	0.178245	1.92e-141
Tpm1	PC_3	0.179225	5.21e-143
Fstl4	PC_3	0.182864	6.57e-149
Cdh3	PC_3	0.183585	4.29e-150
Adam12	PC_3	0.184285	2.98e-151
Adamts17	PC_3	0.185101	1.34e-152
Igsf21	PC_3	0.186871	1.48e-155
Epha5	PC_3	0.189776	1.78e-160
Gcnt2	PC_3	0.195072	1.22e-169
Itgb8	PC_3	0.200838	5.97e-180
Lix1	PC_3	0.201899	7.11e-182
Susd4	PC_3	0.208454	4.76e-194
Lypd6	PC_3	0.212042	6.92e-201
Smoc2	PC_3	0.212238	2.93e-201
Stra6l	PC_3	0.217715	5.72e-212
Fgf8	PC_3	0.218521	1.43e-213
Hoxa5	PC_3	0.221073	1.14e-218
Scara5	PC_3	0.221181	7.06e-219
Nav3	PC_3	0.226821	2.07e-230
Adamtsl2	PC_3	0.227497	8.16e-232
Gad1	PC_3	0.232991	2.15e-243
Hoxd11	PC_3	0.235347	1.88e-248
Limch1	PC_3	0.235453	1.12e-248
Kcp	PC_3	0.236336	1.37e-250
Ccnjl	PC_3	0.249878	6.12e-281
Rspo3	PC_3	0.255349	9.54e-294
Amph	PC_3	0.257004	1.11e-297
Wnt3a	PC_3	0.257976	5.32e-300
Hoxa10	PC_3	0.268091	0
Slc2a3	PC_3	0.273868	0
Lypd6b	PC_3	0.301298	0
Fgf17	PC_3	0.367106	0
Cyp26a1	PC_3	0.372952	0
T	PC_3	0.408174	0
Greb1	PC_3	0.41632	0

## Sheet: Table.7
Supplementary Table 7. Differential expressed genes identified from NMPs (T+, Meis1-) derived from earlier (0-12 somites) vs. later (14-34 somites) embryos.
The two-sided Wilcoxon Rank Sum test was performed, and the p-value was adjusted using the Bonferroni correction.
gene_ID	Avg_logFC (early vs. late)	Pct (early)	Pct (late)	P_val_adj (early vs. late)	Gene_short_name	Highly_expressed in which	LogFC (early vs. late Gut in validation dataset)	Is_validated?
ENSMUSG00000060534	1.45663	0.841	0.391	0	Dcc	early	1.29141	highly_expressed_in_early_NMPs
ENSMUSG00000063972	1.21523	0.995	0.721	0	Nr6a1	early	0.600652	highly_expressed_in_early_NMPs
ENSMUSG00000029245	1.14647	0.972	0.734	0	Epha5	early	0.585997	highly_expressed_in_early_NMPs
ENSMUSG00000044221	1.10655	0.837	0.206	0	Grsf1	early	0.882103	highly_expressed_in_early_NMPs
ENSMUSG00000045658	0.934757	0.594	0.161	0	Pid1	early	1.06299	highly_expressed_in_early_NMPs
ENSMUSG00000036030	0.877821	1	0.917	0	Prtg	early	0.708415	highly_expressed_in_early_NMPs
ENSMUSG00000050377	0.792549	0.646	0.102	0	Il31ra	early	Not detected	no
ENSMUSG00000000184	0.784714	0.904	0.429	0	Ccnd2	early	0.44327	highly_expressed_in_early_NMPs
ENSMUSG00000022636	0.747478	0.794	0.314	0	Alcam	early	1.12821	highly_expressed_in_early_NMPs
ENSMUSG00000028645	0.670431	0.939	0.65	2.23e-259	Slc2a1	early	0.334211	highly_expressed_in_early_NMPs
ENSMUSG00000028519	0.63124	0.608	0.169	0	Dab1	early	0.65615	highly_expressed_in_early_NMPs
ENSMUSG00000037016	0.629711	0.49	0.069	0	Frem2	early	0.950465	highly_expressed_in_early_NMPs
ENSMUSG00000021765	0.619858	0.282	0.016	6.4e-239	Fst	early	0.0468771	highly_expressed_in_early_NMPs
ENSMUSG00000038235	0.608646	0.758	0.205	0	F11r	early	0.358356	highly_expressed_in_early_NMPs
ENSMUSG00000057113	0.60702	0.985	0.763	0	Npm1	early	0.258243	highly_expressed_in_early_NMPs
ENSMUSG00000025980	0.60509	0.893	0.529	7.49e-278	Hspd1	early	0.453484	highly_expressed_in_early_NMPs
ENSMUSG00000021270	0.57568	0.904	0.557	9.33e-267	Hsp90aa1	early	0.471412	highly_expressed_in_early_NMPs
ENSMUSG00000026234	0.574319	0.978	0.787	6.25e-303	Ncl	early	0.226184	highly_expressed_in_early_NMPs
ENSMUSG00000070327	0.56707	0.431	0.165	7.77e-153	Rnf213	early	0.793401	highly_expressed_in_early_NMPs
ENSMUSG00000037742	0.554438	0.926	0.61	6.34e-258	Eef1a1	early	0.251057	highly_expressed_in_early_NMPs
ENSMUSG00000048450	0.540516	0.63	0.183	0	Msx1	early	0.620197	highly_expressed_in_early_NMPs
ENSMUSG00000059742	0.532615	0.565	0.273	2.17e-139	Kcnh7	early	0.503127	highly_expressed_in_early_NMPs
ENSMUSG00000006262	0.530066	0.735	0.279	6.1e-291	Mob1b	early	0.503492	highly_expressed_in_early_NMPs
ENSMUSG00000109936	0.52624	0.725	0.238	0	RP23-145I16.5	early	0.848172	highly_expressed_in_early_NMPs
ENSMUSG00000063531	0.510991	0.666	0.323	5.37e-167	Sema3e	early	0.355004	highly_expressed_in_early_NMPs
ENSMUSG00000033676	0.509743	0.561	0.163	5.23e-264	Gabrb3	early	0.803001	highly_expressed_in_early_NMPs
ENSMUSG00000037386	0.504924	0.883	0.483	1.17e-259	Rims2	early	0.530729	highly_expressed_in_early_NMPs
ENSMUSG00000039145	0.502255	0.948	0.723	2e-219	Camk1d	early	1.0557	highly_expressed_in_early_NMPs
ENSMUSG00000050587	0.494098	0.419	0.122	2.39e-183	Lrrc4c	early	0.879707	highly_expressed_in_early_NMPs
ENSMUSG00000052581	0.488151	0.369	0.121	2.45e-137	Lrrtm4	early	0.844582	highly_expressed_in_early_NMPs
ENSMUSG00000021728	0.477103	0.779	0.308	1.31e-286	Emb	early	0.343158	highly_expressed_in_early_NMPs
ENSMUSG00000030695	0.458156	0.811	0.475	1.2e-167	Aldoa	early	-0.279638	no
ENSMUSG00000064367	0.454154	0.739	0.423	4.31e-145	mt-Nd5	early	0.162642	highly_expressed_in_early_NMPs
ENSMUSG00000063804	0.454097	0.97	0.732	1.75e-241	Lin28b	early	0.359835	highly_expressed_in_early_NMPs
ENSMUSG00000028883	0.445914	0.773	0.481	1.71e-130	Sema3a	early	0.0866764	highly_expressed_in_early_NMPs
ENSMUSG00000022257	0.445398	0.918	0.539	4.97e-237	Laptm4b	early	0.138925	highly_expressed_in_early_NMPs
ENSMUSG00000031841	0.442336	0.371	0.092	4.98e-181	Cdh13	early	0.527062	highly_expressed_in_early_NMPs
ENSMUSG00000024211	0.430575	0.165	0.038	1.35e-75	Grm8	early	1.86398	highly_expressed_in_early_NMPs
ENSMUSG00000027500	0.4301	0.337	0.032	9.84e-260	Stmn2	early	0.994679	highly_expressed_in_early_NMPs
ENSMUSG00000022283	0.425166	0.988	0.86	8.19e-259	Pabpc1	early	0.295218	highly_expressed_in_early_NMPs
ENSMUSG00000021193	0.419347	0.866	0.493	3.52e-212	Pitrm1	early	0.358054	highly_expressed_in_early_NMPs
ENSMUSG00000026872	0.418325	0.936	0.635	1.15e-205	Zeb2	early	0.0948293	highly_expressed_in_early_NMPs
ENSMUSG00000033569	0.411417	0.771	0.466	2.57e-133	Adgrb3	early	0.0888435	highly_expressed_in_early_NMPs
ENSMUSG00000039706	0.406375	0.797	0.409	5.89e-194	Ldb2	early	0.535352	highly_expressed_in_early_NMPs
ENSMUSG00000001525	0.405823	0.908	0.674	1.38e-136	Tubb5	early	-0.233192	no
ENSMUSG00000026748	0.404978	0.61	0.234	5.34e-200	Plxdc2	early	0.226557	highly_expressed_in_early_NMPs
ENSMUSG00000023944	0.392244	0.993	0.929	3.07e-132	Hsp90ab1	early	0.126038	highly_expressed_in_early_NMPs
ENSMUSG00000022673	0.387251	0.583	0.193	5.33e-228	Mcm4	early	0.197541	highly_expressed_in_early_NMPs
ENSMUSG00000024109	0.386793	0.235	0.038	1.22e-140	Nrxn1	early	1.13043	highly_expressed_in_early_NMPs
ENSMUSG00000050966	0.385549	0.823	0.431	1.39e-190	Lin28a	early	0.0337319	highly_expressed_in_early_NMPs
ENSMUSG00000024619	0.385313	0.353	0.031	2.17e-279	Cdx1	early	1.95567	highly_expressed_in_early_NMPs
ENSMUSG00000042699	0.382009	0.939	0.628	5.2e-212	Dhx9	early	0.0368271	highly_expressed_in_early_NMPs
ENSMUSG00000063524	0.379402	0.865	0.517	4.33e-163	Eno1	early	0.327505	highly_expressed_in_early_NMPs
ENSMUSG00000027111	0.376293	0.582	0.196	2.13e-217	Itga6	early	0.38929	highly_expressed_in_early_NMPs
ENSMUSG00000002688	0.37454	0.981	0.787	3.98e-184	Prkd1	early	0.0981728	highly_expressed_in_early_NMPs
ENSMUSG00000057666	0.373889	0.606	0.223	5.13e-205	Gapdh	early	-0.299582	no
ENSMUSG00000026824	0.371125	0.229	0.027	7.12e-155	Kcnj3	early	0.953104	highly_expressed_in_early_NMPs
ENSMUSG00000019947	0.364495	0.292	0.042	9.89e-187	Arid5b	early	0.651785	highly_expressed_in_early_NMPs
ENSMUSG00000036095	0.364013	0.154	0.009	8.51e-118	Dgkb	early	2.13255	highly_expressed_in_early_NMPs
ENSMUSG00000043668	0.362886	0.643	0.302	3.88e-154	Tox3	early	0.0831793	highly_expressed_in_early_NMPs
ENSMUSG00000022884	0.360968	0.858	0.499	8.71e-163	Eif4a2	early	0.329935	highly_expressed_in_early_NMPs
ENSMUSG00000039578	0.358017	0.302	0.135	4.38e-64	Ccser1	early	-0.135829	no
ENSMUSG00000003226	0.357505	0.926	0.631	2.4e-174	Ranbp2	early	0.313932	highly_expressed_in_early_NMPs
ENSMUSG00000059146	0.354742	0.524	0.199	7.91e-164	Ntrk3	early	0.128614	highly_expressed_in_early_NMPs
ENSMUSG00000054162	0.348798	0.529	0.225	5.5e-140	Spock3	early	0.53695	highly_expressed_in_early_NMPs
ENSMUSG00000029580	0.344866	0.958	0.836	1.24e-80	Actb	early	-0.20267	no
ENSMUSG00000037138	0.336904	0.485	0.155	8.97e-181	Aff3	early	0.394955	highly_expressed_in_early_NMPs
ENSMUSG00000005610	0.336841	0.916	0.619	1.65e-154	Eif4g2	early	0.0641918	highly_expressed_in_early_NMPs
ENSMUSG00000054766	0.336757	0.86	0.537	3.01e-139	Set	early	0.272793	highly_expressed_in_early_NMPs
ENSMUSG00000025938	0.334888	0.619	0.253	1.99e-174	Slco5a1	early	0.409653	highly_expressed_in_early_NMPs
ENSMUSG00000023906	0.333658	0.27	0.045	4.71e-158	Cldn6	early	0.844487	highly_expressed_in_early_NMPs
ENSMUSG00000027860	0.333606	0.544	0.18	6.16e-196	Vangl1	early	0.365333	highly_expressed_in_early_NMPs
ENSMUSG00000054889	0.333469	0.415	0.112	3.77e-179	Dsp	early	0.531155	highly_expressed_in_early_NMPs
ENSMUSG00000028484	0.333063	0.932	0.633	1e-168	Psip1	early	0.305514	highly_expressed_in_early_NMPs
ENSMUSG00000032294	0.332089	0.988	0.893	1.6e-101	Pkm	early	0.0123278	highly_expressed_in_early_NMPs
ENSMUSG00000027315	0.330363	0.442	0.094	8.25e-235	Spint1	early	0.500243	highly_expressed_in_early_NMPs
ENSMUSG00000024827	0.329813	0.576	0.205	5.8e-191	Gldc	early	0.27204	highly_expressed_in_early_NMPs
ENSMUSG00000039630	0.328987	0.995	0.905	4.27e-214	Hnrnpu	early	0.0990405	highly_expressed_in_early_NMPs
ENSMUSG00000029247	0.326848	0.765	0.393	3.3e-158	Paics	early	0.150574	highly_expressed_in_early_NMPs
ENSMUSG00000056755	0.326696	0.21	0.028	6.13e-133	Grm7	early	0.78887	highly_expressed_in_early_NMPs
ENSMUSG00000032179	0.324489	0.217	0.045	8.68e-110	Bmp5	early	0.934478	highly_expressed_in_early_NMPs
ENSMUSG00000034024	0.320634	0.812	0.441	1.38e-159	Cct2	early	0.115963	highly_expressed_in_early_NMPs
ENSMUSG00000066232	0.316381	0.85	0.485	1.61e-159	Ipo7	early	0.0311963	highly_expressed_in_early_NMPs
ENSMUSG00000026600	0.316212	0.561	0.207	2.02e-174	Soat1	early	0.236892	highly_expressed_in_early_NMPs
ENSMUSG00000031502	0.314448	0.584	0.209	1.15e-192	Col4a1	early	0.119117	highly_expressed_in_early_NMPs
ENSMUSG00000030189	0.309527	0.82	0.441	7.91e-156	Ybx3	early	-0.0287362	no
ENSMUSG00000038910	0.303995	0.67	0.304	1.89e-156	Plcl2	early	0.289093	highly_expressed_in_early_NMPs
ENSMUSG00000058799	0.302835	0.968	0.759	6.66e-153	Nap1l1	early	0.14296	highly_expressed_in_early_NMPs
ENSMUSG00000026437	0.300831	0.478	0.143	4.35e-186	Cdk18	early	0.671132	highly_expressed_in_early_NMPs
ENSMUSG00000032712	0.298634	0.799	0.438	2.43e-143	2810474O19Rik	early	0.377468	highly_expressed_in_early_NMPs
ENSMUSG00000105361	0.298275	0.55	0.225	4.92e-144	AY036118	early	0.27728	highly_expressed_in_early_NMPs
ENSMUSG00000084897	0.298253	0.2	0.036	4.05e-109	Gm14226	early	0.181114	highly_expressed_in_early_NMPs
ENSMUSG00000052407	0.293371	0.855	0.54	9.02e-114	Ccdc171	early	0.296479	highly_expressed_in_early_NMPs
ENSMUSG00000020075	0.291199	0.683	0.314	2.59e-153	Ddx21	early	0.212498	highly_expressed_in_early_NMPs
ENSMUSG00000021806	0.291007	0.689	0.305	5.04e-161	Nid2	early	0.453177	highly_expressed_in_early_NMPs
ENSMUSG00000110631	0.290839	0.511	0.257	4.79e-94	RP24-286J21.7	early	-0.268443	no
ENSMUSG00000026615	0.284636	0.905	0.608	8.38e-122	Eprs	early	0.182954	highly_expressed_in_early_NMPs
ENSMUSG00000026131	0.283926	0.974	0.796	1.42e-111	Dst	early	0.191079	highly_expressed_in_early_NMPs
ENSMUSG00000030519	0.282122	0.354	0.089	2.23e-160	Apba2	early	0.327889	highly_expressed_in_early_NMPs
ENSMUSG00000063229	0.281541	0.954	0.819	4.65e-78	Ldha	early	0.00132473	highly_expressed_in_early_NMPs
ENSMUSG00000028197	0.281228	0.441	0.162	4.01e-133	Col24a1	early	0.760808	highly_expressed_in_early_NMPs
ENSMUSG00000044393	0.280862	0.24	0.032	8.21e-154	Dsg2	early	0.918687	highly_expressed_in_early_NMPs
ENSMUSG00000001440	0.280553	0.87	0.556	1.9e-126	Kpnb1	early	0.0925936	highly_expressed_in_early_NMPs
ENSMUSG00000040728	0.280062	0.165	0.013	7.73e-121	Esrp1	early	0.635615	highly_expressed_in_early_NMPs
ENSMUSG00000035726	0.279874	0.907	0.613	2.57e-124	Supt16	early	0.173504	highly_expressed_in_early_NMPs
ENSMUSG00000058006	0.27727	0.937	0.693	6.46e-125	Mdn1	early	0.236329	highly_expressed_in_early_NMPs
ENSMUSG00000030662	0.276943	0.881	0.561	1.06e-123	Ipo5	early	0.199576	highly_expressed_in_early_NMPs
ENSMUSG00000000568	0.276137	0.898	0.596	8.08e-125	Hnrnpd	early	-0.0822164	no
ENSMUSG00000023004	0.275416	0.66	0.32	5.23e-129	Tuba1b	early	-0.182369	no
ENSMUSG00000050244	0.274219	0.649	0.279	3.59e-155	Heatr1	early	0.138893	highly_expressed_in_early_NMPs
ENSMUSG00000028766	0.273552	0.622	0.271	2.95e-147	Alpl	early	0.279254	highly_expressed_in_early_NMPs
ENSMUSG00000006005	0.271358	0.956	0.761	4.29e-114	Tpr	early	0.186301	highly_expressed_in_early_NMPs
ENSMUSG00000039470	0.27099	0.536	0.198	4.01e-156	Zdhhc2	early	0.228397	highly_expressed_in_early_NMPs
ENSMUSG00000004319	0.270336	0.839	0.486	1.08e-127	Clcn3	early	0.282117	highly_expressed_in_early_NMPs
ENSMUSG00000024085	0.269232	0.873	0.583	3.79e-94	Man2a1	early	0.178566	highly_expressed_in_early_NMPs
ENSMUSG00000051375	0.268777	0.274	0.041	3.89e-169	Pcdh1	early	0.413256	highly_expressed_in_early_NMPs
ENSMUSG00000005846	0.267453	0.754	0.389	2.84e-134	Rsl1d1	early	-0.0229532	no
ENSMUSG00000030738	0.267047	0.739	0.383	4.12e-130	Eif3c	early	0.148755	highly_expressed_in_early_NMPs
ENSMUSG00000029246	0.266765	0.603	0.235	2.12e-165	Ppat	early	0.0522391	highly_expressed_in_early_NMPs
ENSMUSG00000025608	0.266344	0.462	0.169	2.49e-139	Podxl	early	0.0251609	highly_expressed_in_early_NMPs
ENSMUSG00000025986	0.26568	0.782	0.409	6.22e-135	Slc39a10	early	-0.0388606	no
ENSMUSG00000052516	0.265131	0.354	0.163	6.47e-72	Robo2	early	0.0575129	highly_expressed_in_early_NMPs
ENSMUSG00000022285	0.265009	0.819	0.497	2.72e-109	Ywhaz	early	0.0532633	highly_expressed_in_early_NMPs
ENSMUSG00000024991	0.264507	0.948	0.755	3.33e-111	Eif3a	early	0.324275	highly_expressed_in_early_NMPs
ENSMUSG00000027210	0.264314	0.619	0.358	9.85e-78	Meis2	early	-0.0909887	no
ENSMUSG00000025856	0.263456	0.472	0.165	5.34e-149	Pdgfa	early	0.366813	highly_expressed_in_early_NMPs
ENSMUSG00000026193	0.263435	0.931	0.812	1.57e-19	Fn1	early	0.114037	highly_expressed_in_early_NMPs
ENSMUSG00000027326	0.262853	0.877	0.57	5.87e-104	Knl1	early	0.379015	highly_expressed_in_early_NMPs
ENSMUSG00000001435	0.26181	0.685	0.347	4.02e-120	Col18a1	early	0.114191	highly_expressed_in_early_NMPs
ENSMUSG00000022748	0.261273	0.955	0.772	1.03e-103	Cmss1	early	0.0323435	highly_expressed_in_early_NMPs
ENSMUSG00000041957	0.259815	0.394	0.106	3.66e-166	Pkp2	early	0.372302	highly_expressed_in_early_NMPs
ENSMUSG00000028639	0.259179	0.864	0.574	1.45e-99	Ybx1	early	0.0815318	highly_expressed_in_early_NMPs
ENSMUSG00000020358	0.258745	0.822	0.508	3.11e-100	Hnrnpab	early	0.0186047	highly_expressed_in_early_NMPs
ENSMUSG00000016386	0.257537	0.703	0.382	6.89e-102	Mpped2	early	0.078584	highly_expressed_in_early_NMPs
ENSMUSG00000050917	0.257536	0.245	0.056	1.04e-113	Fgf4	early	1.67174	highly_expressed_in_early_NMPs
ENSMUSG00000020048	0.25252	0.992	0.9	3.04e-98	Hsp90b1	early	0.274193	highly_expressed_in_early_NMPs
ENSMUSG00000032216	0.252379	0.998	0.961	2.94e-150	Nedd4	early	0.035994	highly_expressed_in_early_NMPs
ENSMUSG00000036371	0.250596	0.947	0.726	5.04e-94	Serbp1	early	0.112046	highly_expressed_in_early_NMPs
ENSMUSG00000022306	-0.250342	0.166	0.197	3.62e-05	Zfpm2	late	-0.400932	highly_expressed_in_late_NMPs
ENSMUSG00000015501	-0.253865	0.154	0.178	0.00484497	Hivep2	late	0.135166	no
ENSMUSG00000029563	-0.254207	0.139	0.179	4.73e-08	Foxp2	late	-0.494259	highly_expressed_in_late_NMPs
ENSMUSG00000021010	-0.261192	0.533	0.531	4.35e-14	Npas3	late	-0.213939	highly_expressed_in_late_NMPs
ENSMUSG00000036306	-0.265264	0.026	0.104	3.85e-50	Lzts1	late	-0.278956	highly_expressed_in_late_NMPs
ENSMUSG00000026042	-0.267527	0.109	0.157	2.94e-12	Col5a2	late	-0.504363	highly_expressed_in_late_NMPs
ENSMUSG00000034936	-0.268381	0.194	0.217	0.00033516	Arl4d	late	-1.15473	highly_expressed_in_late_NMPs
ENSMUSG00000022309	-0.275295	0.161	0.202	4.77e-08	Angpt1	late	-0.584602	highly_expressed_in_late_NMPs
ENSMUSG00000037940	-0.279128	0.252	0.278	1.09e-07	Inpp4b	late	-0.0436313	highly_expressed_in_late_NMPs
ENSMUSG00000022895	-0.279328	0.602	0.544	1.97e-10	Ets2	late	-0.373908	highly_expressed_in_late_NMPs
ENSMUSG00000026185	-0.279559	0.108	0.16	1.77e-14	Igfbp5	late	-0.79851	highly_expressed_in_late_NMPs
ENSMUSG00000043219	-0.283349	0.084	0.153	1.23e-26	Hoxa6	late	-0.463911	highly_expressed_in_late_NMPs
ENSMUSG00000042501	-0.284707	0.672	0.629	3.88e-07	Cpa6	late	0.0169886	no
ENSMUSG00000061048	-0.285025	0.222	0.253	3.06e-07	Cdh3	late	-0.542718	highly_expressed_in_late_NMPs
ENSMUSG00000011256	-0.286552	0.231	0.258	3.55e-06	Adam19	late	-0.460486	highly_expressed_in_late_NMPs
ENSMUSG00000047907	-0.287241	0.38	0.367	0.00234482	Tshz2	late	-0.0759041	highly_expressed_in_late_NMPs
ENSMUSG00000044976	-0.289784	0.014	0.11	8.46e-82	Wdr72	late	-1.799	highly_expressed_in_late_NMPs
ENSMUSG00000092094	-0.293826	0.096	0.144	1.47e-10	Zfp804b	late	0.269026	no
ENSMUSG00000016487	-0.294621	0.587	0.514	6.36e-05	Ppfibp1	late	-0.0823828	highly_expressed_in_late_NMPs
ENSMUSG00000024987	-0.296028	0.748	0.704	1.66e-19	Cyp26a1	late	0.432269	no
ENSMUSG00000020647	-0.297712	0.328	0.318	0.00507614	Ncoa1	late	-0.0686779	highly_expressed_in_late_NMPs
ENSMUSG00000034780	-0.300658	0.492	0.471	4.7e-09	B3galt1	late	0.0617565	no
ENSMUSG00000044633	-0.304295	0.047	0.139	3.26e-52	B530045E10Rik	late	-0.18393	highly_expressed_in_late_NMPs
ENSMUSG00000028226	-0.310248	0.793	0.739	1.73e-26	Mmp16	late	-0.0168304	highly_expressed_in_late_NMPs
ENSMUSG00000052187	-0.312653	0.04	0.138	6.66e-63	Hbb-y	late	-2.96678	highly_expressed_in_late_NMPs
ENSMUSG00000063564	-0.315974	0.223	0.258	1.85e-10	Col23a1	late	-0.113642	highly_expressed_in_late_NMPs
ENSMUSG00000030465	-0.320792	0.752	0.684	6.54e-28	Psd3	late	-0.263392	highly_expressed_in_late_NMPs
ENSMUSG00000097039	-0.330815	0.613	0.62	6.25e-35	Pvt1	late	-0.293701	highly_expressed_in_late_NMPs
ENSMUSG00000014329	-0.331256	0.205	0.227	2.2e-05	Bicc1	late	-0.131792	highly_expressed_in_late_NMPs
ENSMUSG00000055609	-0.334189	0.108	0.193	7.75e-35	Hba-x	late	-1.76077	highly_expressed_in_late_NMPs
ENSMUSG00000033278	-0.334542	0.408	0.399	4.7e-09	Ptprm	late	0.0376208	no
ENSMUSG00000050965	-0.339073	0.39	0.363	0.00156545	Prkca	late	-0.57298	highly_expressed_in_late_NMPs
ENSMUSG00000023232	-0.344238	0.106	0.169	1.59e-20	Serinc2	late	-0.939175	highly_expressed_in_late_NMPs
ENSMUSG00000004872	-0.345287	0.466	0.529	2.28e-30	Pax3	late	-0.463458	highly_expressed_in_late_NMPs
ENSMUSG00000031558	-0.348218	0.815	0.807	4.05e-58	Slit2	late	-0.336766	highly_expressed_in_late_NMPs
ENSMUSG00000031673	-0.351466	0.786	0.773	6.62e-60	Cdh11	late	-0.12256	highly_expressed_in_late_NMPs
ENSMUSG00000038128	-0.351549	0.188	0.243	5.68e-18	Camk4	late	-0.697427	highly_expressed_in_late_NMPs
ENSMUSG00000028121	-0.35416	0.151	0.207	7.82e-18	Bcar3	late	-0.0938515	highly_expressed_in_late_NMPs
ENSMUSG00000092083	-0.355005	0.26	0.297	8.8e-09	Kcnb2	late	-0.339536	highly_expressed_in_late_NMPs
ENSMUSG00000000555	-0.355958	0.474	0.414	0.00364377	Itga5	late	-0.0924615	highly_expressed_in_late_NMPs
ENSMUSG00000031822	-0.361582	0.515	0.476	2.04e-14	Gse1	late	-0.202379	highly_expressed_in_late_NMPs
ENSMUSG00000000958	-0.368851	0.102	0.177	3.37e-29	Slc7a7	late	-0.460334	highly_expressed_in_late_NMPs
ENSMUSG00000093930	-0.372053	0.434	0.414	7.07e-12	Hmgcs1	late	-0.42292	highly_expressed_in_late_NMPs
ENSMUSG00000024544	-0.374039	0.071	0.17	3.37e-50	Ldlrad4	late	-0.854742	highly_expressed_in_late_NMPs
ENSMUSG00000022367	-0.375101	0.358	0.365	3.49e-13	Has2	late	-0.450093	highly_expressed_in_late_NMPs
ENSMUSG00000048251	-0.375986	0.057	0.165	1.23e-65	Bcl11b	late	-0.188061	highly_expressed_in_late_NMPs
ENSMUSG00000037605	-0.37691	0.441	0.417	4.41e-06	Adgrl3	late	-0.150473	highly_expressed_in_late_NMPs
ENSMUSG00000038175	-0.377233	0.287	0.312	3.06e-11	Mylip	late	-0.311435	highly_expressed_in_late_NMPs
ENSMUSG00000047747	-0.381858	0.118	0.222	5.39e-48	Rnf150	late	-0.9182	highly_expressed_in_late_NMPs
ENSMUSG00000027684	-0.383305	0.08	0.187	9.12e-55	Mecom	late	-0.169571	highly_expressed_in_late_NMPs
ENSMUSG00000022799	-0.384454	0.204	0.255	2.06e-15	Arhgap31	late	-0.127399	highly_expressed_in_late_NMPs
ENSMUSG00000032035	-0.39034	0.024	0.155	8.05e-112	Ets1	late	-0.450486	highly_expressed_in_late_NMPs
ENSMUSG00000036019	-0.396943	0.4	0.409	9.75e-18	Tmtc2	late	0.105878	no
ENSMUSG00000043496	-0.397611	0.332	0.352	4.72e-12	Tril	late	-0.216304	highly_expressed_in_late_NMPs
ENSMUSG00000019990	-0.398912	0.104	0.196	4.2e-40	Pde7b	late	-0.813965	highly_expressed_in_late_NMPs
ENSMUSG00000021567	-0.409858	0.083	0.156	1.65e-29	Nkd2	late	-1.49544	highly_expressed_in_late_NMPs
ENSMUSG00000067586	-0.415496	0.159	0.238	9.38e-30	S1pr3	late	-0.672828	highly_expressed_in_late_NMPs
ENSMUSG00000038070	-0.418139	0.126	0.234	7.53e-52	Cntln	late	-0.703014	highly_expressed_in_late_NMPs
ENSMUSG00000056073	-0.420026	0.184	0.286	1.65e-39	Grik2	late	-0.0711732	highly_expressed_in_late_NMPs
ENSMUSG00000028031	-0.421095	0.148	0.247	3.35e-44	Dkk2	late	-0.370506	highly_expressed_in_late_NMPs
ENSMUSG00000024044	-0.428138	0.659	0.626	1.14e-42	Epb41l3	late	-0.391561	highly_expressed_in_late_NMPs
ENSMUSG00000061751	-0.434598	0.648	0.619	1.47e-44	Kalrn	late	-0.487623	highly_expressed_in_late_NMPs
ENSMUSG00000056427	-0.441561	0.848	0.847	7.51e-50	Slit3	late	0.230575	no
ENSMUSG00000000861	-0.445468	0.009	0.153	3.1e-145	Bcl11a	late	-2.41559	highly_expressed_in_late_NMPs
ENSMUSG00000070880	-0.448033	0.505	0.552	5.84e-56	Gad1	late	-0.33893	highly_expressed_in_late_NMPs
ENSMUSG00000052942	-0.457491	0.462	0.485	4.66e-34	Glis3	late	-0.542024	highly_expressed_in_late_NMPs
ENSMUSG00000063626	-0.471473	0.107	0.161	2.28e-15	Unc5d	late	-0.303932	highly_expressed_in_late_NMPs
ENSMUSG00000052920	-0.475131	0.495	0.555	2.06e-46	Prkg1	late	0.036403	no
ENSMUSG00000048583	-0.476245	0.802	0.773	1.26e-99	Igf2	late	-0.444854	highly_expressed_in_late_NMPs
ENSMUSG00000038400	-0.483235	0.004	0.194	6.53e-211	Pmepa1	late	-1.87233	highly_expressed_in_late_NMPs
ENSMUSG00000032656	-0.483529	0.055	0.194	5.99e-96	March3	late	-0.516114	highly_expressed_in_late_NMPs
ENSMUSG00000004347	-0.487915	0.252	0.346	3.19e-46	Pde1c	late	-0.333525	highly_expressed_in_late_NMPs
ENSMUSG00000024598	-0.489804	0.438	0.486	1.85e-45	Fbn2	late	-0.642255	highly_expressed_in_late_NMPs
ENSMUSG00000033066	-0.491919	0.107	0.236	2.34e-70	Gas7	late	-0.710175	highly_expressed_in_late_NMPs
ENSMUSG00000019966	-0.500813	0.424	0.46	1.26e-34	Kitl	late	-0.51165	highly_expressed_in_late_NMPs
ENSMUSG00000000031	-0.5053	0.3	0.406	2.83e-57	H19	late	-0.396932	highly_expressed_in_late_NMPs
ENSMUSG00000031604	-0.508216	0.442	0.49	3.21e-50	Msmo1	late	-0.825402	highly_expressed_in_late_NMPs
ENSMUSG00000051331	-0.508284	0.615	0.646	1.77e-68	Cacna1c	late	-0.123584	highly_expressed_in_late_NMPs
ENSMUSG00000028677	-0.514943	0.92	0.923	1.14e-150	Rnf220	late	-0.294457	highly_expressed_in_late_NMPs
ENSMUSG00000052698	-0.529072	0.843	0.793	4.13e-108	Tln2	late	-0.0326726	highly_expressed_in_late_NMPs
ENSMUSG00000017652	-0.538961	0.064	0.241	1.23e-136	Cd40	late	-1.20172	highly_expressed_in_late_NMPs
ENSMUSG00000050447	-0.54393	0.524	0.598	1.3e-87	Lypd6	late	-0.424378	highly_expressed_in_late_NMPs
ENSMUSG00000023886	-0.55636	0.213	0.315	1.48e-52	Smoc2	late	-0.282464	highly_expressed_in_late_NMPs
ENSMUSG00000058297	-0.558076	0.084	0.264	6.77e-133	Spock2	late	-1.4705	highly_expressed_in_late_NMPs
ENSMUSG00000020181	-0.560535	0.485	0.588	3.02e-57	Nav3	late	-0.175379	highly_expressed_in_late_NMPs
ENSMUSG00000030074	-0.562664	0.022	0.22	8.63e-196	Gxylt2	late	-0.757956	highly_expressed_in_late_NMPs
ENSMUSG00000032796	-0.566184	0.49	0.476	4e-16	Lama1	late	-0.355972	highly_expressed_in_late_NMPs
ENSMUSG00000007097	-0.568984	0.036	0.23	5.74e-175	Atp1a2	late	-1.01438	highly_expressed_in_late_NMPs
ENSMUSG00000032452	-0.578651	0.256	0.335	1.06e-36	Clstn2	late	-0.668116	highly_expressed_in_late_NMPs
ENSMUSG00000001656	-0.606317	0	0.237	1.09e-280	Hoxc11	late	Not detected	no
ENSMUSG00000086903	-0.60715	0	0.216	1.74e-253	Hotair	late	Not detected	no
ENSMUSG00000059003	-0.608822	0.08	0.216	3.21e-83	Grin2a	late	-0.328304	highly_expressed_in_late_NMPs
ENSMUSG00000040972	-0.614136	0.068	0.243	3.68e-132	Igsf21	late	-0.667895	highly_expressed_in_late_NMPs
ENSMUSG00000047495	-0.618368	0.453	0.563	3.78e-93	Dlgap2	late	-0.50112	highly_expressed_in_late_NMPs
ENSMUSG00000033420	-0.622308	0.396	0.537	1.48e-113	Antxr1	late	-0.490805	highly_expressed_in_late_NMPs
ENSMUSG00000052133	-0.631381	0.293	0.398	5.52e-67	Sema5b	late	-0.448167	highly_expressed_in_late_NMPs
ENSMUSG00000022032	-0.64114	0.101	0.316	2.93e-167	Scara5	late	-1.20341	highly_expressed_in_late_NMPs
ENSMUSG00000068015	-0.647169	0.233	0.39	2.59e-106	Lrch1	late	-0.545137	highly_expressed_in_late_NMPs
ENSMUSG00000026765	-0.651667	0.413	0.531	7.12e-96	Lypd6b	late	-0.122364	highly_expressed_in_late_NMPs
ENSMUSG00000041540	-0.683219	0.216	0.404	1.16e-133	Sox5	late	-0.470326	highly_expressed_in_late_NMPs
ENSMUSG00000034656	-0.686061	0.584	0.658	7.29e-154	Cacna1a	late	-0.634278	highly_expressed_in_late_NMPs
ENSMUSG00000062866	-0.710483	0.296	0.405	1.72e-78	Phactr2	late	-0.418356	highly_expressed_in_late_NMPs
ENSMUSG00000035245	-0.732747	0.438	0.571	2.01e-134	Eogt	late	-0.704258	highly_expressed_in_late_NMPs
ENSMUSG00000040118	-0.741931	0.405	0.501	5.99e-72	Cacna2d1	late	-0.190516	highly_expressed_in_late_NMPs
ENSMUSG00000030022	-0.750658	0.361	0.483	3.61e-96	Adamts9	late	-0.391794	highly_expressed_in_late_NMPs
ENSMUSG00000019817	-0.768026	0.265	0.459	9.48e-147	Plagl1	late	-0.389224	highly_expressed_in_late_NMPs
ENSMUSG00000021071	-0.793039	0.129	0.331	1.67e-138	Trim9	late	0.249527	no
ENSMUSG00000008575	-0.850411	0.055	0.329	1.15e-267	Nfib	late	-0.80151	highly_expressed_in_late_NMPs
ENSMUSG00000032366	-0.884993	0.778	0.902	0	Tpm1	late	-0.370042	highly_expressed_in_late_NMPs
ENSMUSG00000050368	-0.894837	0.005	0.372	0	Hoxd10	late	-3.86372	highly_expressed_in_late_NMPs
ENSMUSG00000022053	-0.920283	0.097	0.398	2.38e-284	Ebf2	late	-2.12337	highly_expressed_in_late_NMPs
ENSMUSG00000028399	-0.939603	0.395	0.66	0	Ptprd	late	-0.66951	highly_expressed_in_late_NMPs
ENSMUSG00000022197	-1.0122	0.256	0.505	2.92e-211	Pdzd2	late	-0.309839	highly_expressed_in_late_NMPs
ENSMUSG00000036264	-1.18642	0.239	0.45	1.18e-166	Fstl4	late	-0.0076684	highly_expressed_in_late_NMPs
ENSMUSG00000042499	-1.18722	0.004	0.48	0	Hoxd11	late	-4.09524	highly_expressed_in_late_NMPs
ENSMUSG00000000938	-1.26964	0.015	0.547	0	Hoxa10	late	-3.58408	highly_expressed_in_late_NMPs
ENSMUSG00000038253	-1.28214	0.177	0.537	0	Hoxa5	late	-0.818925	highly_expressed_in_late_NMPs
ENSMUSG00000022484	-1.30029	0.035	0.613	0	Hoxc10	late	-3.17661	highly_expressed_in_late_NMPs
ENSMUSG00000032036	-1.32876	0.085	0.29	3.96e-160	Kirrel3	late	-1.16147	highly_expressed_in_late_NMPs

## Sheet: Table.8
Supplementary Table 8. Significant genes which are (either positively or negatively) correlated with PC1-3 identified within Notochord cells at the early somitogenesis.
Gene name	Which PC	Pearson.Corr	Pearson.FDR
Rspo3	PC_1	-0.822806	0
Il17rd	PC_1	-0.767441	0
Cpa6	PC_1	-0.737867	0
Prex2	PC_1	-0.704322	0
Rnf220	PC_1	-0.664255	0
Itgb8	PC_1	-0.663481	0
Mcc	PC_1	-0.639906	0
Fn1	PC_1	-0.629139	0
Hoxb1	PC_1	-0.625278	0
Ptk7	PC_1	-0.619608	0
Mllt3	PC_1	-0.615098	0
Dlg1	PC_1	-0.576421	0
Lef1	PC_1	-0.574677	0
Atp1a2	PC_1	-0.569915	0
Fmnl2	PC_1	-0.561841	1.19762e-320
Dsp	PC_1	-0.561432	4.35964e-320
Lypd6b	PC_1	-0.559677	1.10854e-317
Pde1c	PC_1	-0.559169	5.38641e-317
A830018L16Rik	PC_1	-0.55051	2.64e-305
Hoxd4	PC_1	-0.54956	4.75e-304
Fgf8	PC_1	-0.540899	9.92e-293
Cachd1	PC_1	-0.539421	7.76e-291
Man2a1	PC_1	-0.53682	1.52e-287
Wnt3a	PC_1	-0.517466	1.08e-263
Sall1	PC_1	-0.517421	1.2e-263
Noto	PC_1	-0.513231	1.09e-258
Hes7	PC_1	-0.511296	1.99e-256
Gucy1a2	PC_1	-0.505011	3.59e-249
Itpr1	PC_1	-0.504948	4.17e-249
Tnfrsf19	PC_1	-0.497927	3.5e-241
Ets2	PC_1	-0.493156	6.65e-236
Tpm1	PC_1	-0.491589	3.38e-234
Adcy8	PC_1	-0.484322	2.39e-226
Bicc1	PC_1	-0.48272	1.2e-224
Gad1	PC_1	-0.482231	3.93e-224
Etv4	PC_1	-0.478545	3e-220
Fbxl17	PC_1	-0.474265	8.21e-216
Hoxb4	PC_1	-0.469327	9.24e-211
Prtg	PC_1	-0.468509	6.09e-210
Slc2a3	PC_1	-0.467182	1.29e-208
Sema3e	PC_1	-0.467182	1.29e-208
Nav3	PC_1	-0.458993	1.81e-200
Pde5a	PC_1	-0.457657	3.64e-199
Tle1	PC_1	-0.456329	7.11e-198
Gcnt2	PC_1	-0.455826	2.17e-197
Acnat1	PC_1	-0.450745	1.66e-192
Klhl32	PC_1	-0.448411	2.7e-190
Epha2	PC_1	-0.446656	1.21e-188
Fgf17	PC_1	-0.443144	2.34e-185
Grip1	PC_1	-0.443086	2.62e-185
Erich2	PC_1	-0.436701	1.95e-179
Gabrb2	PC_1	-0.434709	1.22e-177
Epha7	PC_1	-0.433202	2.78e-176
Cecr2	PC_1	-0.431865	4.3e-175
Tspan5	PC_1	-0.430878	3.23e-174
Cdh11	PC_1	-0.430766	4.02e-174
Slit3	PC_1	-0.428416	4.84e-172
Gm53	PC_1	-0.426901	1.05e-170
Rftn1	PC_1	-0.423638	7.51e-168
RP23-145I16.5	PC_1	-0.421056	1.3e-165
Pid1	PC_1	-0.418906	9.2e-164
Dram2	PC_1	-0.418801	1.12e-163
Heg1	PC_1	-0.41657	8.92e-162
Kdm7a	PC_1	-0.414601	4.16e-160
Foxb1	PC_1	-0.410407	1.37e-156
Igfbp2	PC_1	-0.408788	3.01e-155
Hoxd3	PC_1	-0.408136	1.03e-154
Hoxa9	PC_1	-0.408106	1.09e-154
Plekhg3	PC_1	-0.407684	2.41e-154
Hoxb3	PC_1	-0.407472	3.57e-154
Ldha	PC_1	-0.407333	4.62e-154
Foxn3	PC_1	-0.406324	3.11e-153
Rai14	PC_1	-0.405708	9.89e-153
Rab8b	PC_1	-0.398791	3.92e-147
Ppp1r1a	PC_1	-0.398261	1.03e-146
Ndufaf4	PC_1	-0.397128	8.18e-146
Cdx2	PC_1	-0.396369	3.26e-145
Tbx6	PC_1	-0.395963	6.8e-145
Adgra3	PC_1	-0.395562	1.4e-144
Sema6a	PC_1	-0.395077	3.38e-144
Hoxc6	PC_1	-0.394529	9.09e-144
Cdh20	PC_1	-0.392944	1.6e-142
Fzd6	PC_1	-0.39147	2.27e-141
Etv5	PC_1	-0.391274	3.2e-141
Hsd11b2	PC_1	-0.390482	1.31e-140
Serinc5	PC_1	-0.387286	3.9e-138
Kcp	PC_1	-0.386924	7.34e-138
Map4k4	PC_1	-0.383082	6.25e-135
Hoxa3	PC_1	-0.382047	3.77e-134
Hoxc8	PC_1	-0.381039	2.16e-133
Dock6	PC_1	-0.380483	5.63e-133
Dmgdh	PC_1	-0.378315	2.36e-131
Gpc5	PC_1	-0.377872	5.01e-131
Dll3	PC_1	-0.377671	7.03e-131
Zfp423	PC_1	-0.377243	1.45e-130
Tmprss2	PC_1	-0.377182	1.6e-130
Adamts17	PC_1	-0.375325	3.79e-129
Stra6l	PC_1	-0.374776	9.57e-129
Vwa2	PC_1	-0.372477	4.64e-127
Rims2	PC_1	-0.371225	3.77e-126
Hoxc4	PC_1	-0.370211	2.05e-125
Pkm	PC_1	-0.37008	2.53e-125
Apela	PC_1	-0.368881	1.86e-124
Selenop	PC_1	-0.368678	2.58e-124
Arhgap26	PC_1	-0.36833	4.57e-124
Hoxc9	PC_1	-0.367666	1.36e-123
Bcl11a	PC_1	-0.366379	1.12e-122
Wnt3	PC_1	-0.366273	1.33e-122
Adam23	PC_1	-0.366214	1.46e-122
Vcan	PC_1	-0.366166	1.57e-122
Wbscr17	PC_1	-0.363154	2.15e-120
Skap1	PC_1	-0.360008	3.49e-118
Cdk18	PC_1	-0.358652	3.03e-117
Ppp1r3g	PC_1	-0.35693	4.69e-116
Sall4	PC_1	-0.356637	7.45e-116
Mixl1	PC_1	-0.356388	1.1e-115
Atp8a1	PC_1	-0.354917	1.13e-114
Gnal	PC_1	-0.353417	1.18e-113
Pou4f1	PC_1	-0.353081	1.99e-113
Tle4	PC_1	-0.352582	4.31e-113
Hoxd11	PC_1	-0.352453	5.25e-113
Hoxc5	PC_1	-0.351774	1.51e-112
Lpar1	PC_1	-0.351696	1.7e-112
Rassf9	PC_1	-0.349869	2.9e-111
Lmo7	PC_1	-0.348841	1.41e-110
Sp5	PC_1	-0.348096	4.43e-110
Itpr2	PC_1	-0.347833	6.58e-110
Hoxd9	PC_1	-0.347315	1.45e-109
Fzd10	PC_1	-0.346836	3e-109
Dpyd	PC_1	-0.342745	1.49e-106
Pabpc1	PC_1	-0.342438	2.36e-106
Mxi1	PC_1	-0.340928	2.28e-105
Mmp2	PC_1	-0.340599	3.72e-105
Colec12	PC_1	-0.340017	8.85e-105
Shf	PC_1	-0.339817	1.19e-104
Igsf8	PC_1	-0.338824	5.19e-104
Lmo2	PC_1	-0.333518	1.3e-100
Adam12	PC_1	-0.33183	1.51e-99
Sh3pxd2b	PC_1	-0.331441	2.64e-99
Dennd2c	PC_1	-0.330686	7.82e-99
Notch1	PC_1	-0.329769	2.91e-98
A930007I19Rik	PC_1	-0.328941	9.45e-98
Srgap2	PC_1	-0.328871	1.04e-97
Klhl6	PC_1	-0.326808	1.98e-96
Tagln2	PC_1	-0.32464	4.26e-95
Mogat2	PC_1	-0.324151	8.48e-95
Evx1	PC_1	-0.323392	2.46e-94
Cldn6	PC_1	-0.323057	3.92e-94
Sh3pxd2a	PC_1	-0.322353	1.05e-93
Prox1	PC_1	-0.32161	2.95e-93
Bmper	PC_1	-0.320625	1.15e-92
Adam19	PC_1	-0.319441	5.89e-92
Fbln2	PC_1	-0.315304	1.73e-89
Aim1	PC_1	-0.314755	3.63e-89
Hacd2	PC_1	-0.314719	3.8e-89
Adamtsl2	PC_1	-0.313667	1.57e-88
Nectin1	PC_1	-0.311587	2.57e-87
Hoxb9	PC_1	-0.311413	3.23e-87
Hey1	PC_1	-0.311351	3.49e-87
Hoxa7	PC_1	-0.309619	3.51e-86
Me2	PC_1	-0.308538	1.47e-85
Egflam	PC_1	-0.307522	5.65e-85
Efna5	PC_1	-0.307256	8.01e-85
Wnt6	PC_1	-0.306793	1.47e-84
Grik4	PC_1	-0.305586	7.12e-84
Kif6	PC_1	-0.305086	1.37e-83
Prickle2	PC_1	-0.304537	2.79e-83
Elmo1	PC_1	-0.302902	2.35e-82
Ccnd1	PC_1	-0.301538	1.36e-81
Hoxd8	PC_1	-0.30095	2.89e-81
Trp53i11	PC_1	-0.300724	3.85e-81
Zbtb16	PC_1	-0.300281	6.78e-81
Slc20a2	PC_1	-0.299786	1.27e-80
Tgif1	PC_1	-0.299322	2.28e-80
Unc5b	PC_1	-0.298709	4.99e-80
AU020206	PC_1	-0.298374	7.63e-80
Lin28a	PC_1	-0.296557	7.66e-79
Hoxd10	PC_1	-0.29607	1.41e-78
Actb	PC_1	-0.293908	2.14e-77
Vegfc	PC_1	-0.293059	6.17e-77
Npm1	PC_1	-0.29287	7.78e-77
Mfsd7c	PC_1	-0.292843	8.02e-77
Notch3	PC_1	-0.291672	3.44e-76
Ptprg	PC_1	-0.291556	3.95e-76
Ptprt	PC_1	-0.291456	4.46e-76
Plch1	PC_1	-0.290915	8.7e-76
9030622O22Rik	PC_1	-0.288889	1.05e-74
Rreb1	PC_1	-0.288494	1.7e-74
2510009E07Rik	PC_1	-0.288413	1.87e-74
Spred2	PC_1	-0.288381	1.94e-74
Ttbk2	PC_1	-0.287844	3.74e-74
Eno1	PC_1	-0.287658	4.67e-74
Chrd	PC_1	-0.285528	6.21e-73
Mdga2	PC_1	-0.285184	9.34e-73
Ptma	PC_1	-0.284797	1.49e-72
Ncl	PC_1	-0.283039	1.22e-71
Hes1	PC_1	-0.282309	2.92e-71
Nkd1	PC_1	-0.281732	5.8e-71
Man1a	PC_1	-0.281577	6.95e-71
Hoxb8	PC_1	-0.277984	4.82e-69
Dll1	PC_1	-0.277535	8.12e-69
Wls	PC_1	-0.276355	3.22e-68
Car8	PC_1	-0.276057	4.54e-68
Nrarp	PC_1	-0.275741	6.54e-68
March3	PC_1	-0.275188	1.24e-67
Arl4a	PC_1	-0.274437	2.93e-67
Ly6h	PC_1	-0.274004	4.79e-67
Gdf11	PC_1	-0.273882	5.5e-67
Stra6	PC_1	-0.271947	5.06e-66
Onecut2	PC_1	-0.271112	1.31e-65
Pcdh10	PC_1	-0.270073	4.26e-65
St8sia6	PC_1	-0.269866	5.38e-65
Cntnap4	PC_1	-0.269784	5.88e-65
Cdcp1	PC_1	-0.269138	1.22e-64
Rgs17	PC_1	-0.268221	3.41e-64
Slc2a1	PC_1	-0.267973	4.5e-64
Cdx1	PC_1	-0.267842	5.2e-64
Fscn1	PC_1	-0.267838	5.21e-64
Slc1a4	PC_1	-0.26761	6.69e-64
Mtcl1	PC_1	-0.267299	9.46e-64
Cd44	PC_1	-0.266365	2.68e-63
Adgrl2	PC_1	-0.266094	3.62e-63
Gm42418	PC_1	-0.265274	9e-63
Dkk1	PC_1	-0.265218	9.54e-63
Smim3	PC_1	-0.264954	1.27e-62
Laptm4b	PC_1	-0.264452	2.22e-62
Ddit4	PC_1	-0.261912	3.6e-61
Cdkn1a	PC_1	-0.261769	4.21e-61
Slc38a8	PC_1	-0.261764	4.22e-61
Mycn	PC_1	-0.261727	4.38e-61
Parp8	PC_1	-0.261725	4.38e-61
Hsp90aa1	PC_1	-0.260369	1.91e-60
Notch4	PC_1	-0.260362	1.91e-60
Nhsl1	PC_1	-0.259709	3.88e-60
Notum	PC_1	-0.259385	5.5e-60
Zyx	PC_1	-0.257431	4.47e-59
Iqgap2	PC_1	-0.257221	5.59e-59
Sulf1	PC_1	-0.256216	1.64e-58
Epha4	PC_1	-0.255123	5.23e-58
Pam	PC_1	-0.254722	7.98e-58
Ly75	PC_1	-0.254276	1.28e-57
Slc5a3	PC_1	-0.254241	1.32e-57
Creb3l1	PC_1	-0.254109	1.52e-57
Col13a1	PC_1	-0.25363	2.51e-57
Cited2	PC_1	-0.253523	2.8e-57
Igf2	PC_1	-0.252668	6.88e-57
Hsd17b7	PC_1	-0.252357	9.49e-57
Grsf1	PC_1	-0.252084	1.26e-56
Nedd4l	PC_1	-0.251217	3.11e-56
Abcb1b	PC_1	-0.249816	1.34e-55
Nodal	PC_1	-0.249242	2.41e-55
Rabgap1l	PC_1	-0.248825	3.71e-55
Hoxc10	PC_1	-0.248433	5.53e-55
Shb	PC_1	-0.247899	9.57e-55
Hspa8	PC_1	-0.247722	1.14e-54
Tiam2	PC_1	-0.246375	4.55e-54
Pim1	PC_1	-0.246197	5.44e-54
Msx1	PC_1	-0.244926	1.98e-53
Spint1	PC_1	-0.244754	2.35e-53
Them7	PC_1	-0.244733	2.39e-53
Hspd1	PC_1	-0.244272	3.82e-53
Gramd3	PC_1	-0.243454	8.64e-53
Plekhg1	PC_1	-0.241447	6.47e-52
Set	PC_1	-0.241285	7.59e-52
Pik3c2b	PC_1	-0.241245	7.88e-52
Csmd1	PC_1	-0.240902	1.1e-51
Frmd4b	PC_1	-0.240022	2.65e-51
Aldoa	PC_1	-0.239705	3.62e-51
Sh3gl3	PC_1	-0.23948	4.51e-51
Pald1	PC_1	-0.239449	4.64e-51
Arfgap3	PC_1	-0.239012	7.12e-51
Ripk4	PC_1	-0.237999	1.93e-50
Pmepa1	PC_1	-0.23762	2.79e-50
Axin2	PC_1	-0.237389	3.49e-50
Fgd6	PC_1	-0.237238	4.04e-50
Ccdc80	PC_1	-0.23644	8.79e-50
Crlf1	PC_1	-0.236222	1.09e-49
Lamb1	PC_1	-0.234717	4.66e-49
Tgfb1	PC_1	-0.233142	2.12e-48
B530045E10Rik	PC_1	-0.232643	3.4e-48
Ngfr	PC_1	-0.232463	4.04e-48
Spock3	PC_1	-0.232187	5.23e-48
Dusp6	PC_1	-0.231339	1.17e-47
Elk3	PC_1	-0.231107	1.46e-47
Rbms3	PC_1	-0.229422	7.16e-47
Pak1	PC_1	-0.229353	7.63e-47
Calca	PC_1	-0.229338	7.72e-47
Lpar3	PC_1	-0.229062	1e-46
Ddx58	PC_1	-0.228189	2.26e-46
Kcnq1	PC_1	-0.228141	2.36e-46
Hnrnpab	PC_1	-0.228113	2.42e-46
Abca4	PC_1	-0.227299	5.16e-46
Rab11fip1	PC_1	-0.226791	8.26e-46
Mdn1	PC_1	-0.226682	9.13e-46
Atf7ip2	PC_1	-0.225753	2.16e-45
Dscaml1	PC_1	-0.225509	2.7e-45
Uap1l1	PC_1	-0.224928	4.62e-45
2810474O19Rik	PC_1	-0.224726	5.56e-45
Ccno	PC_1	-0.22409	9.97e-45
St8sia4	PC_1	-0.224078	1.01e-44
Styk1	PC_1	-0.223088	2.48e-44
Rnf165	PC_1	-0.222967	2.77e-44
Tcf7	PC_1	-0.22213	5.93e-44
B3gnt7	PC_1	-0.221762	8.25e-44
Hsp90ab1	PC_1	-0.22126	1.3e-43
Susd4	PC_1	-0.220031	3.95e-43
Foxa2	PC_1	-0.218839	1.15e-42
Tubb5	PC_1	-0.21838	1.73e-42
Pcsk1	PC_1	-0.218345	1.79e-42
Scn5a	PC_1	-0.218079	2.26e-42
Edil3	PC_1	-0.21729	4.55e-42
Eogt	PC_1	-0.217009	5.84e-42
Frem2	PC_1	-0.216992	5.91e-42
Shisa6	PC_1	-0.216555	8.7e-42
Zak	PC_1	-0.215985	1.44e-41
Eprs	PC_1	-0.215942	1.49e-41
Jag1	PC_1	-0.215668	1.89e-41
RP24-286J21.7	PC_1	-0.215333	2.54e-41
Lgr5	PC_1	-0.215251	2.73e-41
Rnf43	PC_1	-0.215147	2.98e-41
Enc1	PC_1	-0.214551	5.02e-41
Jak2	PC_1	-0.214395	5.74e-41
Emb	PC_1	-0.214175	6.95e-41
F2r	PC_1	-0.214027	7.9e-41
Gja1	PC_1	-0.213928	8.59e-41
Dock4	PC_1	-0.212822	2.25e-40
Kitl	PC_1	-0.212434	3.14e-40
Grik3	PC_1	-0.212297	3.53e-40
Ifitm1	PC_1	-0.212032	4.43e-40
Cpz	PC_1	0.144044	5.76e-19
Casq2	PC_1	0.144803	3.73e-19
Ikzf2	PC_1	0.144912	3.51e-19
P3h2	PC_1	0.145132	3.09e-19
Fam196a	PC_1	0.145181	3.01e-19
Ahnak	PC_1	0.146421	1.46e-19
Arpp21	PC_1	0.147139	9.63e-20
Scn1a	PC_1	0.147244	9.06e-20
AF529169	PC_1	0.149209	2.83e-20
Cabp1	PC_1	0.149305	2.67e-20
Samd4	PC_1	0.149363	2.59e-20
Grb14	PC_1	0.149711	2.1e-20
Hecw2	PC_1	0.149912	1.87e-20
Cdkn1c	PC_1	0.149995	1.78e-20
Dlg2	PC_1	0.15093	1.02e-20
Ryr3	PC_1	0.151184	8.74e-21
Flrt2	PC_1	0.152716	3.49e-21
Npnt	PC_1	0.152796	3.33e-21
Ccdc129	PC_1	0.15312	2.73e-21
Stxbp5	PC_1	0.153939	1.65e-21
Id2	PC_1	0.155563	6.06e-22
Gm13490	PC_1	0.156113	4.31e-22
Nfix	PC_1	0.156768	2.86e-22
Hhip	PC_1	0.157915	1.39e-22
Tgfa	PC_1	0.159289	5.84e-23
Dock3	PC_1	0.160186	3.3e-23
Zim1	PC_1	0.161394	1.52e-23
Npr3	PC_1	0.161509	1.41e-23
Slc25a21	PC_1	0.161945	1.06e-23
Maf	PC_1	0.164108	2.6e-24
Trabd2b	PC_1	0.164698	1.77e-24
B3galt1	PC_1	0.165061	1.39e-24
Ednra	PC_1	0.165411	1.11e-24
D630003M21Rik	PC_1	0.16545	1.08e-24
Rhoj	PC_1	0.166678	4.79e-25
Pld1	PC_1	0.167547	2.68e-25
Ddc	PC_1	0.168786	1.16e-25
Fam19a2	PC_1	0.169113	9.34e-26
Grid2	PC_1	0.171731	1.57e-26
Rxfp2	PC_1	0.172798	7.51e-27
Kif21a	PC_1	0.175242	1.37e-27
Adgrg6	PC_1	0.175793	9.28e-28
Clu	PC_1	0.175865	8.83e-28
Rec8	PC_1	0.176292	6.53e-28
Plxdc2	PC_1	0.176348	6.29e-28
Car4	PC_1	0.176594	5.29e-28
Lrrtm3	PC_1	0.177904	2.1e-28
Lsamp	PC_1	0.178281	1.6e-28
Rcan2	PC_1	0.179636	6.05e-29
Lgals3	PC_1	0.180458	3.34e-29
Col1a2	PC_1	0.181066	2.15e-29
Dach1	PC_1	0.182091	1.02e-29
Sel1l3	PC_1	0.182237	9.15e-30
Shtn1	PC_1	0.182766	6.21e-30
Bmpr1b	PC_1	0.183184	4.56e-30
Ltbp3	PC_1	0.183201	4.52e-30
Dcdc2a	PC_1	0.183436	3.8e-30
Fzd4	PC_1	0.189593	3.71e-32
Magi2	PC_1	0.190166	2.39e-32
Filip1	PC_1	0.190515	1.83e-32
Shank2	PC_1	0.191	1.26e-32
9330158H04Rik	PC_1	0.191208	1.08e-32
Dkk3	PC_1	0.192446	4.13e-33
Nrp2	PC_1	0.19355	1.75e-33
Sema3d	PC_1	0.194943	5.88e-34
Dab2	PC_1	0.194957	5.83e-34
AI838599	PC_1	0.195074	5.32e-34
Itga3	PC_1	0.195396	4.13e-34
Ism1	PC_1	0.198761	2.81e-35
Masp1	PC_1	0.199737	1.28e-35
Lypd1	PC_1	0.201554	2.94e-36
Pdzrn3	PC_1	0.201678	2.66e-36
Ntm	PC_1	0.203093	8.34e-37
Tnik	PC_1	0.204346	2.95e-37
Kcnab1	PC_1	0.204391	2.85e-37
Pakap	PC_1	0.204598	2.41e-37
Krt18	PC_1	0.20478	2.07e-37
Lyn	PC_1	0.205449	1.19e-37
Foxp2	PC_1	0.206528	4.81e-38
Garnl3	PC_1	0.207369	2.37e-38
Sntb1	PC_1	0.208713	7.59e-39
Bnc2	PC_1	0.209692	3.29e-39
Tcerg1l	PC_1	0.209772	3.08e-39
Runx2	PC_1	0.210681	1.42e-39
Met	PC_1	0.211855	5.15e-40
Gmds	PC_1	0.212255	3.66e-40
Syne1	PC_1	0.213377	1.39e-40
Park2	PC_1	0.213713	1.04e-40
Krt19	PC_1	0.214811	4e-41
Tshz2	PC_1	0.215698	1.85e-41
Cyp2s1	PC_1	0.217484	3.84e-42
Mmp16	PC_1	0.21859	1.44e-42
Slc35f1	PC_1	0.221771	8.21e-44
Col6a3	PC_1	0.222503	4.23e-44
Gcnt1	PC_1	0.22323	2.18e-44
Nebl	PC_1	0.224013	1.07e-44
Rnd3	PC_1	0.226136	1.52e-45
Tbc1d9	PC_1	0.227283	5.23e-46
Gng4	PC_1	0.227409	4.67e-46
Fgf14	PC_1	0.227838	3.13e-46
Cp	PC_1	0.228371	1.91e-46
Ispd	PC_1	0.229737	5.33e-47
Ntng1	PC_1	0.230231	3.34e-47
Csgalnact1	PC_1	0.230712	2.12e-47
Ctnnd2	PC_1	0.230819	1.92e-47
Sfrp1	PC_1	0.23235	4.49e-48
Nptx1	PC_1	0.232705	3.21e-48
Chst3	PC_1	0.234135	8.14e-49
2900011O08Rik	PC_1	0.234632	5.04e-49
Sash1	PC_1	0.234669	4.87e-49
Galnt3	PC_1	0.235367	2.48e-49
Fam189a1	PC_1	0.235652	1.89e-49
4932411E22Rik	PC_1	0.237166	4.33e-50
Gpr39	PC_1	0.237969	1.98e-50
Frmd5	PC_1	0.239149	6.24e-51
Atxn1	PC_1	0.241108	9.01e-52
Bcam	PC_1	0.241588	5.63e-52
Palm2	PC_1	0.243959	5.2e-53
Rarb	PC_1	0.244062	4.69e-53
Mme	PC_1	0.244254	3.88e-53
Adgrb2	PC_1	0.245447	1.17e-53
Ccser1	PC_1	0.247761	1.1e-54
Col5a1	PC_1	0.248478	5.29e-55
Abi3bp	PC_1	0.249339	2.19e-55
Dgki	PC_1	0.250866	4.49e-56
Tenm4	PC_1	0.251812	1.68e-56
Thsd4	PC_1	0.252532	7.92e-57
Chsy3	PC_1	0.253584	2.63e-57
Bmp5	PC_1	0.25547	3.62e-58
Slc24a3	PC_1	0.257836	2.9e-59
Sox10	PC_1	0.258216	1.93e-59
Ranbp3l	PC_1	0.258273	1.82e-59
Lrp1b	PC_1	0.258733	1.11e-59
Maml2	PC_1	0.25936	5.64e-60
Gulp1	PC_1	0.260366	1.91e-60
Nrip1	PC_1	0.261601	4.99e-61
Itga8	PC_1	0.261608	4.96e-61
Gnai1	PC_1	0.262574	1.75e-61
Pde8b	PC_1	0.263783	4.62e-62
Krt8	PC_1	0.264375	2.4e-62
Sobp	PC_1	0.264964	1.26e-62
Tmem135	PC_1	0.266043	3.83e-63
Bmp3	PC_1	0.267717	5.95e-64
Nlgn1	PC_1	0.26886	1.66e-64
5330417C22Rik	PC_1	0.273608	7.53e-67
Luzp2	PC_1	0.274017	4.74e-67
Tgfbr3	PC_1	0.274386	3.1e-67
Negr1	PC_1	0.274734	2.09e-67
Zfpm2	PC_1	0.274834	1.86e-67
Snap91	PC_1	0.277807	5.92e-69
Tmod2	PC_1	0.279093	1.31e-69
Spsb1	PC_1	0.280995	1.38e-70
Abca5	PC_1	0.281091	1.24e-70
Usp29	PC_1	0.283558	6.58e-72
Pkp2	PC_1	0.284307	2.68e-72
Egfr	PC_1	0.285296	8.19e-73
Plppr1	PC_1	0.285768	4.65e-73
Csrnp3	PC_1	0.290607	1.27e-75
Tecrl	PC_1	0.294137	1.61e-77
Acan	PC_1	0.299622	1.56e-80
Slc7a2	PC_1	0.29986	1.16e-80
Ctnna3	PC_1	0.300652	4.22e-81
Mpz	PC_1	0.301594	1.27e-81
Enpp2	PC_1	0.302356	4.75e-82
Mest	PC_1	0.305705	6.11e-84
Lama4	PC_1	0.306062	3.84e-84
Ddr2	PC_1	0.31016	1.71e-86
Fgfr3	PC_1	0.31097	5.81e-87
Colgalt2	PC_1	0.31154	2.73e-87
Pkd1l1	PC_1	0.313036	3.67e-88
Robo2	PC_1	0.313669	1.57e-88
Ror1	PC_1	0.314375	6.04e-89
Pcdh7	PC_1	0.318808	1.41e-91
Cdh4	PC_1	0.3201	2.37e-92
Nol4l	PC_1	0.320595	1.2e-92
Agtr1a	PC_1	0.320696	1.05e-92
Mtmr10	PC_1	0.320785	9.29e-93
Ryr2	PC_1	0.325369	1.53e-95
Ank2	PC_1	0.329234	6.23e-98
Spats2l	PC_1	0.329395	4.96e-98
Itih5	PC_1	0.330431	1.12e-98
Esrrg	PC_1	0.330849	6.2e-99
Tshz1	PC_1	0.337865	2.15e-103
Lrig1	PC_1	0.338863	4.92e-104
Spon1	PC_1	0.342974	1.06e-106
Tiparp	PC_1	0.343476	4.97e-107
Cd36	PC_1	0.343515	4.7e-107
Itga11	PC_1	0.345655	1.82e-108
Gria2	PC_1	0.345814	1.43e-108
Sox9	PC_1	0.347405	1.26e-109
Lyst	PC_1	0.347967	5.38e-110
Klhl29	PC_1	0.34952	4.95e-111
Irx3	PC_1	0.350661	8.5e-112
Nr2f2	PC_1	0.352815	3.01e-113
Meis1	PC_1	0.354756	1.44e-114
Samd5	PC_1	0.354866	1.21e-114
Plxna2	PC_1	0.358067	7.69e-117
Htra1	PC_1	0.35874	2.65e-117
Tmem200a	PC_1	0.359574	6.98e-118
Hapln1	PC_1	0.363527	1.18e-120
Rab38	PC_1	0.367258	2.65e-123
Ptpru	PC_1	0.367943	8.64e-124
Pcdh9	PC_1	0.38593	4.23e-137
Naaladl2	PC_1	0.390546	1.18e-140
Cdon	PC_1	0.397477	4.34e-146
Pknox2	PC_1	0.399873	5.34e-148
Pdlim1	PC_1	0.400006	4.21e-148
Adgrv1	PC_1	0.401734	1.71e-149
Nos1ap	PC_1	0.412715	1.61e-158
Kcnt2	PC_1	0.418632	1.55e-163
Ssbp2	PC_1	0.42492	5.73e-169
Sostdc1	PC_1	0.428415	4.84e-172
Phactr1	PC_1	0.428885	1.89e-172
Ppp2r2b	PC_1	0.431056	2.26e-174
Susd5	PC_1	0.432806	6.18e-176
Gabrg3	PC_1	0.433195	2.79e-176
Slit1	PC_1	0.434973	7.1e-178
Peg3	PC_1	0.435285	3.74e-178
Chrm3	PC_1	0.439515	5.2e-182
Myof	PC_1	0.440037	1.73e-182
Map2	PC_1	0.447169	4e-189
Cpne8	PC_1	0.449424	2.98e-191
Tmeff2	PC_1	0.450989	9.79e-193
Slc15a5	PC_1	0.454716	2.56e-196
Abtb2	PC_1	0.463929	2.36e-205
Ctnna2	PC_1	0.467507	6.23e-209
St6galnac5	PC_1	0.4691	1.55e-210
Erc2	PC_1	0.473088	1.33e-214
Tgm2	PC_1	0.476448	4.52e-218
Slc36a2	PC_1	0.476487	4.18e-218
Pde1a	PC_1	0.490519	4.92e-233
Sh3gl2	PC_1	0.492834	1.48e-235
Sparc	PC_1	0.497746	5.48e-241
Shh	PC_1	0.499904	2.15e-243
Mpped2	PC_1	0.500007	1.67e-243
Nrxn3	PC_1	0.508932	1.11e-253
Prdm6	PC_1	0.522471	1.04e-269
Tmem163	PC_1	0.537776	9.31e-289
Plcb1	PC_1	0.538525	1.05e-289
Adamts12	PC_1	0.539289	1.12e-290
Col11a2	PC_1	0.543893	1.32e-296
Fmn1	PC_1	0.546844	1.82e-300
Chrm2	PC_1	0.553466	0
Parm1	PC_1	0.555037	2.27864e-311
Igfbp5	PC_1	0.562058	6.17582e-321
Tshr	PC_1	0.580425	0
Plcl1	PC_1	0.607866	0
Col9a1	PC_1	0.620742	0
St6galnac3	PC_1	0.623648	0
Col11a1	PC_1	0.63101	0
Adamtsl1	PC_1	0.638131	0
Car3	PC_1	0.643934	0
Ephb1	PC_1	0.649816	0
Lepr	PC_1	0.651771	0
Zfp385b	PC_1	0.703429	0
Sorbs2	PC_1	0.711298	0
Kirrel3	PC_1	0.711675	0
Prkg1	PC_1	0.718266	0
Erbb4	PC_1	0.730735	0
Wwp2	PC_1	0.733011	0
Nrg1	PC_1	0.740517	0
Col2a1	PC_1	0.740959	0
Gm42418	PC_2	-0.506136	1.01e-248
Cadps	PC_2	-0.421089	6.83e-164
Emb	PC_2	-0.401331	1.54e-147
Ctnna2	PC_2	-0.399274	5.25e-146
Gpc6	PC_2	-0.394185	4.73e-142
Greb1l	PC_2	-0.372534	1.12e-125
Camk1d	PC_2	-0.371766	3.48e-125
Agbl4	PC_2	-0.371072	9.76e-125
Nrxn3	PC_2	-0.362711	8.55e-119
Cdh1	PC_2	-0.359152	2.42e-116
Pkd1l1	PC_2	-0.348978	2.03e-109
mt-Nd5	PC_2	-0.343981	3.96e-106
Il31ra	PC_2	-0.340436	7.7e-104
Slc2a1	PC_2	-0.339532	2.77e-103
Col4a1	PC_2	-0.339361	3.34e-103
Pbx3	PC_2	-0.333996	8.74e-100
Car4	PC_2	-0.323871	1.71e-93
Sulf1	PC_2	-0.32261	9.51e-93
Top2a	PC_2	-0.319411	7.79e-91
Ank2	PC_2	-0.312609	8.12e-87
Fam189a1	PC_2	-0.31104	6.39e-86
Slc24a3	PC_2	-0.308988	9.47e-85
Nid2	PC_2	-0.306464	2.56e-83
Krt8	PC_2	-0.303842	7.65e-82
Zeb2	PC_2	-0.303179	1.67e-81
Peg3	PC_2	-0.299976	1.01e-79
Shh	PC_2	-0.298052	1.15e-78
Slc39a10	PC_2	-0.29774	1.65e-78
Lrig3	PC_2	-0.29596	1.52e-77
Epb41l4a	PC_2	-0.294091	1.55e-76
Krt18	PC_2	-0.294038	1.61e-76
Ltbp1	PC_2	-0.29281	7.24e-76
Laptm4b	PC_2	-0.292778	7.32e-76
Dab1	PC_2	-0.292416	1.12e-75
Clu	PC_2	-0.292088	1.63e-75
Bbx	PC_2	-0.290473	1.18e-74
Hsp90aa1	PC_2	-0.289483	3.87e-74
Plxna2	PC_2	-0.289467	3.87e-74
Hsp90b1	PC_2	-0.288422	1.36e-73
Smoc2	PC_2	-0.287717	3.15e-73
Nkain3	PC_2	-0.28739	4.58e-73
Cmss1	PC_2	-0.286365	1.56e-72
Krt19	PC_2	-0.284829	9.82e-72
Gpc5	PC_2	-0.284081	2.37e-71
Fut8	PC_2	-0.284005	2.54e-71
Diaph3	PC_2	-0.282234	2.08e-70
Eprs	PC_2	-0.279395	5.95e-69
Zfpm2	PC_2	-0.278571	1.54e-68
Pknox2	PC_2	-0.277609	4.67e-68
Cenpf	PC_2	-0.277371	6.06e-68
Cdh13	PC_2	-0.275666	4.35e-67
Ntng1	PC_2	-0.275038	8.85e-67
Mki67	PC_2	-0.274747	1.22e-66
Htra1	PC_2	-0.27251	1.58e-65
Actb	PC_2	-0.272407	1.74e-65
Aldoa	PC_2	-0.271832	3.31e-65
Lamb1	PC_2	-0.270807	1.05e-64
Arhgef26	PC_2	-0.268928	8.7e-64
Lrig1	PC_2	-0.267172	6.18e-63
Elmo1	PC_2	-0.266348	1.53e-62
Kif15	PC_2	-0.265933	2.35e-62
Eif4g2	PC_2	-0.265044	6.24e-62
Cep112	PC_2	-0.26486	7.54e-62
Kif11	PC_2	-0.264735	8.53e-62
Kirrel3	PC_2	-0.263594	2.97e-61
Eno1	PC_2	-0.263047	5.36e-61
Nrcam	PC_2	-0.262865	6.45e-61
Spats2l	PC_2	-0.261536	2.74e-60
Hspa5	PC_2	-0.261	4.85e-60
Ncald	PC_2	-0.260935	5.14e-60
Bcar3	PC_2	-0.260063	1.31e-59
Npm1	PC_2	-0.259372	2.7e-59
Arl6ip1	PC_2	-0.259051	3.77e-59
Uaca	PC_2	-0.258803	4.88e-59
Piezo2	PC_2	-0.258472	6.88e-59
Cadm1	PC_2	-0.258226	8.86e-59
Aff3	PC_2	-0.258047	1.06e-58
P4ha1	PC_2	-0.257779	1.4e-58
Dusp4	PC_2	-0.257272	2.39e-58
Plcb1	PC_2	-0.256622	4.73e-58
Ptprg	PC_2	-0.256126	7.95e-58
Fam19a1	PC_2	-0.255933	9.66e-58
Bub1	PC_2	-0.254771	3.3e-57
Kif20b	PC_2	-0.254294	5.41e-57
Tubb5	PC_2	-0.253852	8.53e-57
Hmcn1	PC_2	-0.253646	1.05e-56
Tmod2	PC_2	-0.252431	3.74e-56
Eef1a1	PC_2	-0.251943	6.18e-56
Prtg	PC_2	-0.251741	7.55e-56
Podxl	PC_2	-0.251693	7.86e-56
Slmap	PC_2	-0.251356	1.09e-55
F11r	PC_2	-0.25017	3.74e-55
Prkg1	PC_2	-0.249371	8.49e-55
Hsp90ab1	PC_2	-0.249218	9.84e-55
Osbpl6	PC_2	-0.248274	2.59e-54
Ect2	PC_2	-0.247104	8.38e-54
Sash1	PC_2	-0.246986	9.36e-54
Dach1	PC_2	-0.246517	1.5e-53
Efcab11	PC_2	-0.246394	1.69e-53
Lin28a	PC_2	-0.245303	5.09e-53
Flrt3	PC_2	-0.24453	1.11e-52
Dpysl5	PC_2	-0.244393	1.26e-52
Zfp385b	PC_2	-0.244383	1.26e-52
Stxbp5	PC_2	-0.24427	1.4e-52
Foxd4	PC_2	-0.243578	2.77e-52
Pde8b	PC_2	-0.243451	3.12e-52
Cd109	PC_2	-0.243295	3.62e-52
Ptprm	PC_2	-0.242172	1.1e-51
Sgms2	PC_2	-0.242082	1.2e-51
Adgrl2	PC_2	-0.241425	2.29e-51
Cenpe	PC_2	-0.241206	2.83e-51
Sfrp1	PC_2	-0.241172	2.9e-51
Peak1	PC_2	-0.241064	3.21e-51
Pcdh7	PC_2	-0.241023	3.31e-51
Esrp1	PC_2	-0.23955	1.42e-50
Anln	PC_2	-0.239231	1.94e-50
Tpx2	PC_2	-0.239198	1.99e-50
Cald1	PC_2	-0.23917	2.03e-50
Cdk8	PC_2	-0.238686	3.24e-50
Tmem135	PC_2	-0.237518	1.02e-49
Plxdc2	PC_2	-0.237184	1.4e-49
Robo1	PC_2	-0.236163	3.78e-49
Sdk1	PC_2	-0.2358	5.34e-49
Ralgps2	PC_2	-0.235469	7.32e-49
Adgrv1	PC_2	-0.234527	1.81e-48
Cblb	PC_2	-0.234164	2.56e-48
Otx2	PC_2	-0.231748	2.59e-47
Rnd3	PC_2	-0.231494	3.28e-47
Pkm	PC_2	-0.231334	3.79e-47
Ubb	PC_2	-0.231104	4.69e-47
Rapgef5	PC_2	-0.230692	6.89e-47
Pdia3	PC_2	-0.23011	1.18e-46
Cdon	PC_2	-0.230106	1.18e-46
Chl1	PC_2	-0.229858	1.49e-46
Eif3c	PC_2	-0.229603	1.88e-46
Cdca2	PC_2	-0.229323	2.44e-46
Fat3	PC_2	-0.22899	3.31e-46
9030622O22Rik	PC_2	-0.228356	5.98e-46
Smoc1	PC_2	-0.228149	7.22e-46
Frzb	PC_2	-0.227789	1e-45
Mast4	PC_2	-0.22766	1.13e-45
4932411E22Rik	PC_2	-0.227305	1.56e-45
Cthrc1	PC_2	-0.226662	2.83e-45
Ubc	PC_2	-0.225702	6.86e-45
Wipf3	PC_2	-0.225419	8.87e-45
Naaladl2	PC_2	-0.225405	8.93e-45
Mis18bp1	PC_2	-0.225355	9.29e-45
Gulp1	PC_2	-0.225223	1.04e-44
Kdm3a	PC_2	-0.224913	1.37e-44
Prc1	PC_2	-0.22436	2.27e-44
Slc7a2	PC_2	-0.224247	2.51e-44
Slc38a8	PC_2	-0.223611	4.47e-44
Notch2	PC_2	-0.223498	4.93e-44
Arhgap24	PC_2	-0.223414	5.3e-44
A930011G23Rik	PC_2	-0.222351	1.39e-43
Ttk	PC_2	-0.222305	1.44e-43
Gtdc1	PC_2	-0.222302	1.44e-43
Apoe	PC_2	-0.222097	1.73e-43
Ldb2	PC_2	-0.221707	2.45e-43
Aspm	PC_2	-0.221142	4.07e-43
RP24-286J21.7	PC_2	-0.221001	4.6e-43
Kcnh8	PC_2	-0.220973	4.69e-43
Erc2	PC_2	-0.220855	5.19e-43
Itga6	PC_2	-0.220769	5.58e-43
Set	PC_2	-0.220358	8e-43
Ptprt	PC_2	-0.219797	1.32e-42
Hmmr	PC_2	-0.219454	1.79e-42
Kpnb1	PC_2	-0.219187	2.26e-42
Pkp2	PC_2	-0.218994	2.67e-42
Gcnt1	PC_2	-0.218654	3.61e-42
Dpp6	PC_2	-0.218458	4.28e-42
Tmem163	PC_2	-0.218394	4.51e-42
Sema3d	PC_2	-0.218027	6.23e-42
Slc39a8	PC_2	-0.217757	7.88e-42
AY036118	PC_2	-0.217641	8.7e-42
Col5a1	PC_2	-0.217359	1.11e-41
Calca	PC_2	-0.216966	1.57e-41
Map2	PC_2	-0.216868	1.7e-41
Pcdh18	PC_2	-0.216314	2.77e-41
Otx2os1	PC_2	-0.216123	3.27e-41
Maml2	PC_2	-0.215708	4.69e-41
Lgr5	PC_2	-0.214995	8.71e-41
Tpi1	PC_2	-0.214964	8.91e-41
Pkdcc	PC_2	-0.214387	1.47e-40
Grid2	PC_2	-0.214196	1.73e-40
Gapdh	PC_2	-0.21414	1.81e-40
Slc16a3	PC_2	-0.212601	6.9e-40
Knl1	PC_2	-0.212403	8.16e-40
Rad51b	PC_2	-0.211606	1.62e-39
Lama2	PC_2	-0.211511	1.75e-39
Cldn6	PC_2	-0.211317	2.06e-39
Marcksl1	PC_2	-0.21108	2.52e-39
Ctnnd2	PC_2	-0.210943	2.82e-39
Brca1	PC_2	-0.210927	2.84e-39
Kif23	PC_2	-0.210851	3.02e-39
Rai14	PC_2	-0.210351	4.63e-39
Parpbp	PC_2	-0.210197	5.25e-39
Clcn3	PC_2	-0.210165	5.37e-39
Bmp5	PC_2	-0.209951	6.43e-39
Arl4a	PC_2	-0.209871	6.85e-39
Pcdh9	PC_2	-0.209807	7.21e-39
Slc12a2	PC_2	-0.209682	7.98e-39
F5	PC_2	-0.209657	8.12e-39
Ncapd2	PC_2	-0.208922	1.51e-38
H3f3b	PC_2	-0.208794	1.68e-38
1190002N15Rik	PC_2	-0.208375	2.39e-38
Clstn2	PC_2	-0.208362	2.41e-38
Cnn2	PC_2	-0.20771	4.17e-38
Kcnt2	PC_2	-0.207474	5.08e-38
Epha4	PC_2	-0.20696	7.77e-38
Col2a1	PC_2	-0.20636	1.28e-37
Ddit4	PC_2	-0.205631	2.36e-37
Nusap1	PC_2	-0.205418	2.81e-37
2810474O19Rik	PC_2	-0.204832	4.57e-37
Ndc80	PC_2	-0.204269	7.27e-37
Mtmr10	PC_2	-0.204157	7.95e-37
Nog	PC_2	-0.204138	8.04e-37
Hspd1	PC_2	-0.203965	9.24e-37
Cav1	PC_2	-0.203709	1.14e-36
Wls	PC_2	-0.203081	1.91e-36
Ncapg	PC_2	-0.202869	2.27e-36
Large1	PC_2	-0.202316	3.55e-36
Phactr1	PC_2	-0.202313	3.55e-36
Ncl	PC_2	-0.201898	4.98e-36
Epha7	PC_2	-0.201812	5.33e-36
Gfra2	PC_2	-0.201744	5.61e-36
Irx3	PC_2	-0.201705	5.77e-36
Tubb4b	PC_2	-0.201657	5.98e-36
Foxa2	PC_2	-0.201573	6.38e-36
Larp7	PC_2	-0.201251	8.27e-36
Peli1	PC_2	-0.201219	8.46e-36
Kcnab1	PC_2	-0.201095	9.32e-36
Mtcl1	PC_2	-0.20102	9.87e-36
Kif21a	PC_2	-0.20086	1.12e-35
Atp10a	PC_2	-0.200538	1.45e-35
Fzd4	PC_2	-0.200382	1.64e-35
Sox4	PC_2	-0.200225	1.86e-35
Slit3	PC_2	-0.199647	2.97e-35
Grm7	PC_2	-0.199313	3.88e-35
Kif18a	PC_2	-0.199289	3.94e-35
Rbfox1	PC_2	-0.199192	4.23e-35
Pakap	PC_2	-0.19919	4.23e-35
Cited2	PC_2	-0.199112	4.49e-35
Gckr	PC_2	-0.199027	4.79e-35
Cfl1	PC_2	-0.198851	5.51e-35
Flrt2	PC_2	-0.198753	5.94e-35
Ccnf	PC_2	-0.197853	1.22e-34
Dscam	PC_2	-0.197655	1.43e-34
Slc16a1	PC_2	-0.197396	1.75e-34
Epcam	PC_2	-0.19683	2.75e-34
Met	PC_2	-0.196429	3.78e-34
Dlgap2	PC_2	-0.196298	4.18e-34
Gria2	PC_2	-0.196107	4.85e-34
Slc5a3	PC_2	-0.195436	8.24e-34
4930452B06Rik	PC_2	-0.195347	8.81e-34
Ntn1	PC_2	-0.195313	9.01e-34
Vcl	PC_2	-0.194582	1.6e-33
Furin	PC_2	-0.194249	2.08e-33
Incenp	PC_2	-0.193973	2.57e-33
Sox9	PC_2	-0.193626	3.37e-33
Itga3	PC_2	-0.193488	3.75e-33
Gng4	PC_2	-0.193265	4.45e-33
Loxl2	PC_2	-0.193137	4.9e-33
Cenpp	PC_2	-0.193009	5.4e-33
Ahnak	PC_2	-0.192617	7.31e-33
Tgfb2	PC_2	-0.191709	1.48e-32
Bmp7	PC_2	-0.191607	1.6e-32
Smc6	PC_2	-0.191548	1.67e-32
mt-Nd2	PC_2	-0.191525	1.69e-32
Depdc1b	PC_2	-0.191451	1.78e-32
St6galnac3	PC_2	-0.191414	1.83e-32
Lyst	PC_2	-0.191143	2.25e-32
Frem2	PC_2	-0.19087	2.77e-32
Pitrm1	PC_2	-0.190819	2.87e-32
Tacr1	PC_2	-0.190684	3.18e-32
Ssbp2	PC_2	-0.190306	4.24e-32
Col22a1	PC_2	-0.190056	5.13e-32
Lpar3	PC_2	-0.189827	6.1e-32
Gm20696	PC_2	-0.189705	6.67e-32
Ccnb1	PC_2	-0.189509	7.73e-32
Sparc	PC_2	-0.189501	7.76e-32
Abhd2	PC_2	-0.189356	8.64e-32
Tle4	PC_2	-0.18836	1.85e-31
Fyn	PC_2	-0.188039	2.35e-31
Plk1	PC_2	-0.187809	2.79e-31
Racgap1	PC_2	-0.187691	3.05e-31
Trpm3	PC_2	-0.187537	3.41e-31
Adgrb3	PC_2	-0.187385	3.82e-31
Celf2	PC_2	-0.187329	3.97e-31
Grsf1	PC_2	-0.187101	4.71e-31
Hs3st5	PC_2	-0.186677	6.47e-31
Arap2	PC_2	-0.186409	7.9e-31
Garnl3	PC_2	-0.186027	1.05e-30
Hnrnpab	PC_2	-0.18586	1.19e-30
Opcml	PC_2	-0.185274	1.84e-30
Glcci1	PC_2	-0.185055	2.16e-30
Pfkl	PC_2	-0.184977	2.28e-30
Col9a1	PC_2	-0.184843	2.52e-30
Sgol2a	PC_2	-0.18472	2.75e-30
Cct2	PC_2	-0.184348	3.62e-30
Filip1l	PC_2	-0.184239	3.92e-30
Slc2a3	PC_2	-0.184137	4.21e-30
Cyb5r3	PC_2	-0.184075	4.4e-30
Pam	PC_2	-0.183679	5.89e-30
Tiparp	PC_2	-0.183656	5.97e-30
Snap91	PC_2	-0.183294	7.79e-30
Dock4	PC_2	-0.183286	7.82e-30
Prkca	PC_2	-0.183046	9.31e-30
Mdn1	PC_2	-0.182987	9.69e-30
Pls1	PC_2	-0.182942	9.99e-30
Plod2	PC_2	-0.182937	1e-29
Atad2	PC_2	-0.182591	1.29e-29
Grhl2	PC_2	-0.182532	1.34e-29
Ccdc148	PC_2	-0.182403	1.47e-29
Dtna	PC_2	-0.182142	1.78e-29
Chrm2	PC_2	-0.182025	1.93e-29
Ldha	PC_2	-0.18187	2.16e-29
Rp1	PC_2	-0.181803	2.26e-29
Bnip3	PC_2	-0.18131	3.24e-29
Glud1	PC_2	-0.181224	3.44e-29
Shcbp1	PC_2	-0.181194	3.51e-29
Hecw2	PC_2	-0.181096	3.76e-29
Tapbp	PC_2	-0.18097	4.11e-29
Ppp2r2b	PC_2	-0.180512	5.72e-29
Cdk18	PC_2	-0.18013	7.55e-29
Pigm	PC_2	-0.179941	8.64e-29
Trabd2b	PC_2	-0.179918	8.75e-29
Sgcd	PC_2	-0.179349	1.32e-28
Nkd1	PC_2	-0.179345	1.32e-28
Ror1	PC_2	-0.178712	2.08e-28
Slc8a3	PC_2	-0.178566	2.31e-28
Cct5	PC_2	-0.178437	2.52e-28
Has2	PC_2	-0.178281	2.82e-28
Eya2	PC_2	-0.177865	3.79e-28
Pfkfb3	PC_2	-0.177328	5.56e-28
Chsy3	PC_2	-0.17729	5.69e-28
Kcnh7	PC_2	-0.177012	6.93e-28
Pdzrn3	PC_2	-0.17626	1.18e-27
St8sia4	PC_2	-0.176025	1.39e-27
Cd36	PC_2	-0.17594	1.48e-27
Fst	PC_2	-0.175898	1.52e-27
Pcbp1	PC_2	-0.17553	1.97e-27
Irs1	PC_2	-0.175252	2.39e-27
Basp1	PC_2	-0.175026	2.79e-27
mt-Co1	PC_2	-0.175025	2.79e-27
Npr3	PC_2	-0.174753	3.37e-27
Pclo	PC_2	-0.174058	5.48e-27
Cntnap4	PC_2	-0.173226	9.8e-27
Klhl9	PC_2	-0.173015	1.13e-26
Spc25	PC_2	-0.172989	1.15e-26
Brip1	PC_2	-0.172847	1.27e-26
Perp	PC_2	-0.172428	1.69e-26
Sel1l3	PC_2	-0.172351	1.78e-26
Spock3	PC_2	-0.171889	2.45e-26
Ddx58	PC_2	-0.171504	3.19e-26
Sobp	PC_2	-0.17148	3.23e-26
Gria4	PC_2	-0.170736	5.39e-26
Nckap5	PC_2	-0.17042	6.68e-26
Lyn	PC_2	-0.170208	7.71e-26
Nup50	PC_2	-0.170142	8.04e-26
Egflam	PC_2	-0.17012	8.15e-26
Gm572	PC_2	-0.169951	9.12e-26
Mme	PC_2	-0.169734	1.06e-25
Slc22a23	PC_2	-0.169697	1.08e-25
5730522E02Rik	PC_2	-0.169645	1.12e-25
Ispd	PC_2	-0.169385	1.33e-25
Dsp	PC_2	-0.169375	1.34e-25
Fzd6	PC_2	-0.169324	1.38e-25
Spint1	PC_2	-0.169284	1.41e-25
Gmps	PC_2	-0.16877	2e-25
Ccdc85a	PC_2	-0.168699	2.1e-25
Eya1	PC_2	-0.168257	2.82e-25
Runx2	PC_2	-0.168041	3.26e-25
Dscaml1	PC_2	-0.167943	3.48e-25
Efnb2	PC_2	-0.167889	3.59e-25
Adamts12	PC_2	-0.16773	4e-25
Tbc1d9	PC_2	-0.167368	5.09e-25
Dbf4	PC_2	-0.167038	6.32e-25
H1f0	PC_2	-0.166986	6.53e-25
Aim1	PC_2	-0.166936	6.74e-25
Nedd9	PC_2	-0.166923	6.78e-25
Cdc20	PC_2	-0.166124	1.16e-24
Arhgap11a	PC_2	-0.165856	1.38e-24
Cfap44	PC_2	-0.165479	1.77e-24
Pdlim5	PC_2	-0.165469	1.78e-24
Xrcc4	PC_2	-0.1651	2.27e-24
Gas2l3	PC_2	-0.164132	4.3e-24
Arid5b	PC_2	-0.164125	4.31e-24
Ntm	PC_2	-0.164068	4.47e-24
Rims2	PC_2	-0.164037	4.55e-24
Sorbs2	PC_2	-0.163995	4.67e-24
Cfc1	PC_2	-0.163754	5.44e-24
Ckap2l	PC_2	-0.163744	5.46e-24
Hspa8	PC_2	-0.163489	6.45e-24
Cdc25c	PC_2	-0.163306	7.24e-24
Uap1l1	PC_2	0.0338784	0.048294
Serinc5	PC_2	0.033988	0.0475818
Grik4	PC_2	0.0342629	0.0458509
Endod1	PC_2	0.0346258	0.0435179
Vwc2	PC_2	0.0354507	0.0384927
Adamts9	PC_2	0.0363682	0.0336339
Pik3cd	PC_2	0.03642	0.0333896
Hoxb1	PC_2	0.0371012	0.0300774
Ly6h	PC_2	0.0371539	0.0298682
Cdh11	PC_2	0.0394624	0.0206357
Atp8a1	PC_2	0.0408235	0.0164864
Igfbp2	PC_2	0.0420552	0.013337
Gpr83	PC_2	0.0439873	0.00943106
Heg1	PC_2	0.044602	0.00844798
Plcxd3	PC_2	0.0451501	0.007627
Wnt3	PC_2	0.0459143	0.00663398
Col8a1	PC_2	0.0461286	0.00637932
Igfbp7	PC_2	0.0462825	0.00620353
Igsf5	PC_2	0.0467601	0.00568001
Sema3e	PC_2	0.0500139	0.00302116
Gabrb2	PC_2	0.0524564	0.001823
Adgrg7	PC_2	0.0538945	0.00134278
Hs3st3b1	PC_2	0.0539197	0.00133606
Noto	PC_2	0.0543771	0.00121346
Dclk1	PC_2	0.0554771	0.00095551
Elk3	PC_2	0.0555191	0.00094784
Apela	PC_2	0.0569172	0.00069826
Ptprj	PC_2	0.0596226	0.00037182
Hoxa3	PC_2	0.0639736	0.0001277
Ctsw	PC_2	0.0645482	0.00011062
Ebf2	PC_2	0.0661637	7.29e-05
Pde1c	PC_2	0.0691074	3.3e-05
Crlf1	PC_2	0.0711423	1.87e-05
Ankrd55	PC_2	0.0712158	1.84e-05
Oxtr	PC_2	0.0720566	1.45e-05
Thsd4	PC_2	0.0723069	1.35e-05
Nav3	PC_2	0.0735723	9.39e-06
Il17rd	PC_2	0.0738348	8.71e-06
Notch4	PC_2	0.0742512	7.71e-06
Bcl11b	PC_2	0.074359	7.48e-06
Grin2a	PC_2	0.0753069	5.68e-06
Hoxb4	PC_2	0.0757109	5.02e-06
Inhbb	PC_2	0.0812203	9.19e-07
Hbb-y	PC_2	0.0815647	8.23e-07
Hba-x	PC_2	0.0817749	7.69e-07
Pvt1	PC_2	0.0829767	5.3e-07
Mcc	PC_2	0.0853766	2.42e-07
Prex2	PC_2	0.0945234	9.43e-09
Hoxb3	PC_2	0.0986751	1.98e-09
Fgf8	PC_2	0.0987414	1.93e-09
Rnf220	PC_2	0.0990012	1.75e-09
Atp1a2	PC_2	0.0997875	1.29e-09
Unc5b	PC_2	0.103655	2.75e-10
Rspo3	PC_2	0.105156	1.48e-10
Edil3	PC_2	0.10709	6.64e-11
Nfib	PC_2	0.108809	3.21e-11
Hotair	PC_2	0.110907	1.3e-11
Fgf17	PC_2	0.111819	8.73e-12
Pmepa1	PC_2	0.113955	3.41e-12
Hoxd8	PC_2	0.11556	1.65e-12
B530045E10Rik	PC_2	0.119331	2.92e-13
Adamtsl2	PC_2	0.120881	1.42e-13
Stra6l	PC_2	0.126361	9.89e-15
Hoxd9	PC_2	0.130012	1.56e-15
Adam12	PC_2	0.135514	8.96e-17
Kcp	PC_2	0.135993	6.96e-17
Abcb1b	PC_2	0.136694	4.76e-17
Hoxa10	PC_2	0.147282	1.29e-19
Hoxb9	PC_2	0.149833	2.91e-20
Itgb8	PC_2	0.150187	2.36e-20
Gad1	PC_2	0.151024	1.45e-20
Hoxa7	PC_2	0.157778	2.39e-22
Hoxc10	PC_2	0.1632	7.75e-24
Lypd6b	PC_2	0.163379	6.92e-24
March3	PC_2	0.163761	5.43e-24
Cpa6	PC_2	0.167325	5.22e-25
Hoxd10	PC_2	0.207002	7.53e-38
Hoxd3	PC_2	0.215651	4.91e-41
Bcl11a	PC_2	0.220734	5.72e-43
Hoxc4	PC_2	0.225035	1.23e-44
Hoxc5	PC_2	0.242669	6.75e-52
Hoxc9	PC_2	0.243968	1.88e-52
Hoxc8	PC_2	0.247716	4.51e-54
Gm53	PC_2	0.248198	2.77e-54
Hoxd11	PC_2	0.2516	8.57e-56
Hoxc6	PC_2	0.260023	1.35e-59
Hoxa9	PC_2	0.266076	2.04e-62
Hoxd4	PC_2	0.303511	1.13e-81
Tbx6	PC_3	-0.341333	3.72e-104
Dll1	PC_3	-0.324228	1.76e-93
Lepr	PC_3	-0.311068	9.23e-86
Nrg1	PC_3	-0.30185	1.44e-80
Hes7	PC_3	-0.296547	1.14e-77
Aldh1a2	PC_3	-0.295977	2.24e-77
Fgf3	PC_3	-0.293016	8.8e-76
Tubb5	PC_3	-0.285763	5.58e-72
Hsp90ab1	PC_3	-0.278685	2.44e-68
Ephb1	PC_3	-0.278622	2.54e-68
Car3	PC_3	-0.278335	3.43e-68
Fmn1	PC_3	-0.277961	5.16e-68
RP23-145I16.5	PC_3	-0.276149	4.16e-67
Tenm4	PC_3	-0.27608	4.36e-67
Dll3	PC_3	-0.273697	6.71e-66
Rftn1	PC_3	-0.269767	5.82e-64
Gm14226	PC_3	-0.269745	5.82e-64
Actb	PC_3	-0.266752	1.6e-62
Dach1	PC_3	-0.261017	8.67e-60
Ptma	PC_3	-0.259459	4.5e-59
Hspa8	PC_3	-0.257373	4.08e-58
Tuba1b	PC_3	-0.254817	5.87e-57
Nrarp	PC_3	-0.251132	2.8e-55
Col11a1	PC_3	-0.249676	1.22e-54
Hnrnpab	PC_3	-0.249133	2.07e-54
Ncl	PC_3	-0.248898	2.59e-54
Col11a2	PC_3	-0.244684	1.87e-52
Notch1	PC_3	-0.242356	1.8e-51
Plxna2	PC_3	-0.241725	3.34e-51
Eif5a	PC_3	-0.238974	5.08e-50
Slit1	PC_3	-0.238598	7.13e-50
Eef1a1	PC_3	-0.236512	5.37e-49
Foxc1	PC_3	-0.2363	6.51e-49
Erbb4	PC_3	-0.235705	1.13e-48
S1pr5	PC_3	-0.23377	7.16e-48
Tubb4b	PC_3	-0.233511	9.06e-48
Gabrg3	PC_3	-0.23271	1.93e-47
Ubb	PC_3	-0.232467	2.41e-47
Adam23	PC_3	-0.229813	2.94e-46
Hapln1	PC_3	-0.229499	3.91e-46
Frzb	PC_3	-0.224954	2.64e-44
Rnf213	PC_3	-0.222767	1.95e-43
Cfl1	PC_3	-0.222598	2.23e-43
Set	PC_3	-0.218362	9.82e-42
Lef1	PC_3	-0.217574	1.94e-41
Npm1	PC_3	-0.216892	3.52e-41
mt-Nd2	PC_3	-0.216107	6.99e-41
Lmo2	PC_3	-0.215849	8.69e-41
Cenpf	PC_3	-0.21541	1.27e-40
Lama1	PC_3	-0.21367	5.72e-40
Pappa	PC_3	-0.213188	8.62e-40
Mki67	PC_3	-0.211612	3.32e-39
Tll2	PC_3	-0.210069	1.24e-38
Laptm4b	PC_3	-0.209817	1.53e-38
Gbx2	PC_3	-0.208767	3.65e-38
Pdlim1	PC_3	-0.208398	4.94e-38
Adamtsl1	PC_3	-0.206157	3.17e-37
Pabpc1	PC_3	-0.205853	4.02e-37
Ccnd1	PC_3	-0.205766	4.29e-37
Pcbp1	PC_3	-0.204778	9.64e-37
Marcksl1	PC_3	-0.204737	9.89e-37
Hsp90aa1	PC_3	-0.204708	1e-36
Hspd1	PC_3	-0.204618	1.07e-36
Tmeff2	PC_3	-0.203502	2.63e-36
Rpl4	PC_3	-0.202941	4.11e-36
H2afx	PC_3	-0.202228	7.35e-36
Cdx1	PC_3	-0.202079	8.24e-36
Htra1	PC_3	-0.200483	2.96e-35
S1pr3	PC_3	-0.200255	3.53e-35
Col9a1	PC_3	-0.199845	4.89e-35
Acan	PC_3	-0.199711	5.42e-35
Eif3b	PC_3	-0.199339	7.27e-35
H3f3b	PC_3	-0.198976	9.69e-35
Hnrnpa0	PC_3	-0.198	2.12e-34
Col13a1	PC_3	-0.196984	4.75e-34
Susd5	PC_3	-0.196553	6.66e-34
Ldha	PC_3	-0.196339	7.85e-34
Slc36a2	PC_3	-0.195756	1.22e-33
Wnt3a	PC_3	-0.195061	2.09e-33
Ets2	PC_3	-0.194003	4.8e-33
Cct2	PC_3	-0.192037	2.2e-32
Tshz1	PC_3	-0.191878	2.47e-32
Top2a	PC_3	-0.19167	2.89e-32
Tpx2	PC_3	-0.189752	1.24e-31
Gja1	PC_3	-0.188835	2.48e-31
Ubc	PC_3	-0.188144	4.17e-31
Slc38a8	PC_3	-0.185622	2.77e-30
Ddit4	PC_3	-0.181193	7.21e-29
Eif3c	PC_3	-0.179213	2.96e-28
Cenpe	PC_3	-0.17917	3.02e-28
Sdk2	PC_3	-0.179137	3.08e-28
Zfp503	PC_3	-0.178796	3.89e-28
Lfng	PC_3	-0.177589	9.14e-28
Foxb1	PC_3	-0.177418	1.02e-27
Sostdc1	PC_3	-0.177264	1.13e-27
Eif4g2	PC_3	-0.177221	1.16e-27
H1fx	PC_3	-0.176551	1.87e-27
Tgm2	PC_3	-0.176517	1.9e-27
St6galnac5	PC_3	-0.176099	2.55e-27
Cct5	PC_3	-0.175341	4.3e-27
Zyx	PC_3	-0.175041	5.29e-27
Ptpru	PC_3	-0.174455	7.87e-27
Plk1	PC_3	-0.174373	8.3e-27
Mpz	PC_3	-0.174092	1e-26
Lypd1	PC_3	-0.17397	1.08e-26
Hmga2	PC_3	-0.173623	1.38e-26
Smc6	PC_3	-0.173585	1.41e-26
Kif11	PC_3	-0.172691	2.61e-26
Lamb1	PC_3	-0.172462	3.04e-26
Pld5	PC_3	-0.172236	3.54e-26
Pkm	PC_3	-0.170979	8.2e-26
Mixl1	PC_3	-0.170699	9.86e-26
Rps3	PC_3	-0.168924	3.28e-25
Fgfr3	PC_3	-0.167457	8.71e-25
Stra6	PC_3	-0.166757	1.37e-24
mt-Nd5	PC_3	-0.166746	1.37e-24
Prc1	PC_3	-0.166015	2.22e-24
Itga11	PC_3	-0.165445	3.2e-24
Kpnb1	PC_3	-0.165223	3.69e-24
Fgf9	PC_3	-0.163561	1.11e-23
Dgkg	PC_3	-0.162796	1.8e-23
Hmmr	PC_3	-0.162657	1.97e-23
Fscn1	PC_3	-0.162441	2.26e-23
Tshr	PC_3	-0.161017	5.54e-23
Ddx21	PC_3	-0.16098	5.66e-23
Nim1k	PC_3	-0.159881	1.14e-22
Mrfap1	PC_3	-0.157939	3.83e-22
Wwp2	PC_3	-0.157197	6.08e-22
Sox4	PC_3	-0.156671	8.37e-22
Ccnd2	PC_3	-0.156244	1.09e-21
Fgf4	PC_3	-0.156133	1.17e-21
Kcnk10	PC_3	-0.154964	2.41e-21
Pdgfra	PC_3	-0.154854	2.57e-21
Mpped2	PC_3	-0.154563	3.07e-21
Hsd17b7	PC_3	-0.154367	3.44e-21
Eprs	PC_3	-0.154207	3.79e-21
Mogat2	PC_3	-0.153883	4.62e-21
Sh3gl2	PC_3	-0.153701	5.14e-21
Spry4	PC_3	-0.153329	6.42e-21
Gpc6	PC_3	-0.153222	6.81e-21
Nptx1	PC_3	-0.153066	7.47e-21
Nos1ap	PC_3	-0.152581	1e-20
Arl6ip1	PC_3	-0.152403	1.11e-20
Egfr	PC_3	-0.152098	1.33e-20
Btg2	PC_3	-0.151948	1.45e-20
Eif3f	PC_3	-0.151942	1.45e-20
Aldoa	PC_3	-0.151094	2.42e-20
Cdc20	PC_3	-0.150976	2.59e-20
Hspa5	PC_3	-0.15053	3.39e-20
Pitrm1	PC_3	-0.149452	6.47e-20
Jag1	PC_3	-0.149442	6.48e-20
Nrip1	PC_3	-0.149294	7.06e-20
Fgf17	PC_3	-0.148828	9.3e-20
Eogt	PC_3	-0.148454	1.16e-19
Msx1	PC_3	-0.148344	1.23e-19
Kif23	PC_3	-0.147694	1.81e-19
Basp1	PC_3	-0.147072	2.61e-19
Lrp8	PC_3	-0.14671	3.21e-19
Tuba1a	PC_3	-0.146611	3.4e-19
Dact1	PC_3	-0.146426	3.77e-19
Rab8b	PC_3	-0.145785	5.48e-19
Hadha	PC_3	-0.145093	8.13e-19
Ccnb1	PC_3	-0.145023	8.42e-19
Rasgrp3	PC_3	-0.14502	8.42e-19
Sparc	PC_3	-0.144556	1.09e-18
Agtr1a	PC_3	-0.144401	1.19e-18
Tg	PC_3	-0.143923	1.57e-18
Gabrb2	PC_3	-0.143903	1.58e-18
Pcolce2	PC_3	-0.143251	2.29e-18
Mycn	PC_3	-0.142378	3.76e-18
Sp5	PC_3	-0.14184	5.05e-18
Adgrb2	PC_3	-0.141696	5.47e-18
Enpp2	PC_3	-0.141396	6.43e-18
Incenp	PC_3	-0.140378	1.13e-17
Anln	PC_3	-0.140229	1.22e-17
Rrm2	PC_3	-0.139874	1.48e-17
Hoxb1	PC_3	-0.139588	1.74e-17
Knl1	PC_3	-0.13937	1.96e-17
Prdm6	PC_3	-0.13933	1.99e-17
Tuba1c	PC_3	-0.137369	5.85e-17
Acly	PC_3	-0.137144	6.61e-17
Tpi1	PC_3	-0.136667	8.56e-17
Ccnf	PC_3	-0.136628	8.72e-17
Boc	PC_3	-0.136565	9e-17
Grin2c	PC_3	-0.136383	9.91e-17
Adam19	PC_3	-0.136218	1.08e-16
Phlda1	PC_3	-0.135833	1.33e-16
Fgf15	PC_3	-0.135784	1.36e-16
Cdca2	PC_3	-0.135375	1.68e-16
Sox10	PC_3	-0.135364	1.69e-16
Anxa5	PC_3	-0.135022	2.02e-16
Nkd1	PC_3	-0.134963	2.08e-16
Pth1r	PC_3	-0.134929	2.12e-16
Cxcr4	PC_3	-0.134143	3.23e-16
H1f0	PC_3	-0.133423	4.72e-16
Mis18bp1	PC_3	-0.132495	7.72e-16
Cyb5r3	PC_3	-0.131933	1.03e-15
Pif1	PC_3	-0.131703	1.16e-15
Gapdh	PC_3	-0.131625	1.21e-15
Cited2	PC_3	-0.131477	1.3e-15
Eno1	PC_3	-0.131456	1.32e-15
Cenpa	PC_3	-0.131319	1.41e-15
Ube2m	PC_3	-0.131313	1.41e-15
Gzmk	PC_3	-0.130804	1.82e-15
Ncapg	PC_3	-0.129934	2.86e-15
Ccser1	PC_3	-0.129471	3.61e-15
Vwa2	PC_3	-0.129141	4.25e-15
Cd36	PC_3	-0.128013	7.49e-15
Ptgs1	PC_3	-0.12782	8.25e-15
Aurka	PC_3	-0.127613	9.15e-15
Hoxb8	PC_3	-0.126781	1.39e-14
Timm50	PC_3	-0.126196	1.87e-14
Ddr2	PC_3	-0.125981	2.06e-14
Gabrb3	PC_3	-0.12522	3.02e-14
Ran	PC_3	-0.125142	3.13e-14
Enc1	PC_3	-0.125125	3.15e-14
Rbp1	PC_3	-0.125061	3.25e-14
Ism1	PC_3	-0.124856	3.59e-14
Fem1b	PC_3	-0.124611	4.02e-14
Cdk18	PC_3	-0.123963	5.54e-14
mt-Co1	PC_3	-0.122917	9.26e-14
Cdh4	PC_3	-0.122688	1.03e-13
Zfpm1	PC_3	-0.122317	1.23e-13
Aspm	PC_3	-0.122246	1.27e-13
Cabp1	PC_3	-0.122026	1.41e-13
Peli3	PC_3	-0.121482	1.83e-13
Prkg1	PC_3	-0.120215	3.35e-13
Alyref	PC_3	-0.11977	4.1e-13
Itga8	PC_3	-0.119179	5.43e-13
Arl4d	PC_3	-0.119095	5.64e-13
Ptprz1	PC_3	-0.118811	6.45e-13
Gna14	PC_3	-0.118791	6.49e-13
Rhob	PC_3	-0.118541	7.3e-13
Kif2c	PC_3	-0.118315	8.1e-13
Arhgap31	PC_3	-0.117991	9.4e-13
Arhgap28	PC_3	-0.117862	9.95e-13
Ngf	PC_3	-0.117538	1.16e-12
Cpz	PC_3	-0.116718	1.68e-12
Kif15	PC_3	-0.115717	2.67e-12
Ifitm1	PC_3	-0.115378	3.11e-12
Kitl	PC_3	-0.115373	3.11e-12
Bub1	PC_3	-0.115218	3.32e-12
6530403H02Rik	PC_3	-0.114929	3.78e-12
Fgf8	PC_3	-0.114567	4.43e-12
Bmper	PC_3	-0.114073	5.52e-12
Col6a3	PC_3	-0.113824	6.14e-12
Colgalt2	PC_3	-0.113433	7.33e-12
Cpne8	PC_3	-0.113322	7.69e-12
Mest	PC_3	-0.112608	1.05e-11
Acot7	PC_3	-0.111906	1.43e-11
Alpl	PC_3	-0.111769	1.52e-11
Phlda2	PC_3	-0.111331	1.84e-11
Gmds	PC_3	-0.10982	3.58e-11
Fzd10	PC_3	-0.1088	5.56e-11
Lsamp	PC_3	-0.108641	5.94e-11
Abtb2	PC_3	-0.108597	6.03e-11
Lrp1b	PC_3	-0.108566	6.1e-11
Id2	PC_3	-0.108556	6.11e-11
Cdkn1c	PC_3	-0.108039	7.6e-11
Tubb6	PC_3	-0.108037	7.6e-11
Mdn1	PC_3	-0.1077	8.77e-11
Fgf14	PC_3	-0.10749	9.57e-11
Tmem132c	PC_3	-0.106319	1.56e-10
Uap1l1	PC_3	-0.106198	1.64e-10
Nrp2	PC_3	-0.10592	1.84e-10
Lhfp	PC_3	-0.105481	2.21e-10
2810474O19Rik	PC_3	-0.105268	2.41e-10
Kcna2	PC_3	-0.104467	3.35e-10
Filip1	PC_3	-0.104166	3.78e-10
Pik3c2b	PC_3	-0.104056	3.95e-10
Meis1	PC_3	-0.103974	4.07e-10
Evx1	PC_3	-0.103746	4.47e-10
Gnal	PC_3	-0.102912	6.28e-10
Lpar1	PC_3	-0.102752	6.69e-10
Hsp90b1	PC_3	-0.102689	6.84e-10
Myrfl	PC_3	-0.102067	8.8e-10
Tmem176b	PC_3	-0.101618	1.05e-09
Cdx2	PC_3	-0.100606	1.57e-09
Slc7a5	PC_3	-0.100577	1.59e-09
Krt18	PC_3	-0.100571	1.59e-09
Hba-x	PC_3	-0.100422	1.68e-09
Fgf12	PC_3	-0.100184	1.84e-09
Kif20b	PC_3	-0.100125	1.88e-09
Pald1	PC_3	-0.0996761	2.25e-09
Axin2	PC_3	-0.0992973	2.61e-09
Spsb1	PC_3	-0.0981667	4.06e-09
Mtcl1	PC_3	-0.0980711	4.21e-09
H19	PC_3	-0.097622	4.98e-09
Arhgap11a	PC_3	-0.097472	5.25e-09
Furin	PC_3	-0.0971833	5.86e-09
Col23a1	PC_3	-0.0967071	7.04e-09
Hes5	PC_3	-0.0966247	7.24e-09
Nusap1	PC_3	-0.0965343	7.49e-09
Gas2l3	PC_3	-0.0961913	8.52e-09
Fam212a	PC_3	-0.0961099	8.76e-09
Ifitm2	PC_3	-0.0957471	1e-08
Nectin1	PC_3	-0.0955864	1.06e-08
Nfix	PC_3	-0.095293	1.19e-08
Mmp2	PC_3	-0.0944922	1.6e-08
Nodal	PC_3	-0.09372	2.13e-08
Hk2	PC_3	-0.0934873	2.32e-08
Pigm	PC_3	-0.0934137	2.38e-08
Dlc1	PC_3	-0.0932525	2.52e-08
Lama4	PC_3	-0.0932098	2.56e-08
Cyp2s1	PC_3	-0.0931195	2.64e-08
Dkk3	PC_3	-0.0930544	2.7e-08
Pdia3	PC_3	-0.0930361	2.72e-08
Npbwr1	PC_3	-0.0930135	2.73e-08
Egln3	PC_3	-0.0927156	3.04e-08
Kif14	PC_3	-0.0926891	3.06e-08
Tecrl	PC_3	-0.0923348	3.49e-08
Ngfr	PC_3	-0.0923098	3.51e-08
Itpk1	PC_3	-0.0922725	3.55e-08
Rhoj	PC_3	-0.0922712	3.55e-08
Spdl1	PC_3	-0.091967	3.97e-08
Ccdc170	PC_3	0.0875893	1.83e-07
Pmepa1	PC_3	0.087719	1.75e-07
Igfbp5	PC_3	0.0882846	1.44e-07
Glcci1	PC_3	0.0883869	1.39e-07
St6galnac3	PC_3	0.088486	1.35e-07
Nol4	PC_3	0.0887342	1.23e-07
Noto	PC_3	0.0890021	1.13e-07
Man1a	PC_3	0.0890394	1.11e-07
AI838599	PC_3	0.0890414	1.11e-07
Ap1s3	PC_3	0.0890862	1.1e-07
Rap1gap2	PC_3	0.0894899	9.55e-08
Cldn6	PC_3	0.0895346	9.41e-08
Elavl4	PC_3	0.0896977	8.89e-08
Ctnnd2	PC_3	0.0900375	7.88e-08
Rcan2	PC_3	0.0904164	6.89e-08
5430419D17Rik	PC_3	0.0904197	6.89e-08
Tmcc3	PC_3	0.0906329	6.39e-08
Tgfbr3	PC_3	0.0907798	6.06e-08
Zhx3	PC_3	0.0914348	4.79e-08
Kcnh8	PC_3	0.0916467	4.44e-08
Xkr4	PC_3	0.0917279	4.31e-08
Sgpp2	PC_3	0.0919119	4.04e-08
Greb1l	PC_3	0.0919266	4.02e-08
Pawr	PC_3	0.0927055	3.05e-08
Mamdc2	PC_3	0.0928235	2.93e-08
Adamtsl3	PC_3	0.0930089	2.73e-08
Sash1	PC_3	0.0935042	2.31e-08
Fam83b	PC_3	0.0937538	2.11e-08
Pam	PC_3	0.0937903	2.08e-08
Ankrd33b	PC_3	0.0941609	1.81e-08
Slc24a2	PC_3	0.094188	1.8e-08
Slain1	PC_3	0.0948559	1.4e-08
Rgs20	PC_3	0.0950157	1.32e-08
Hs6st3	PC_3	0.0955758	1.07e-08
Tmod2	PC_3	0.0956845	1.03e-08
Fam46a	PC_3	0.0959929	9.15e-09
Pex5l	PC_3	0.0961241	8.73e-09
Lrrc7	PC_3	0.0965151	7.53e-09
Dscaml1	PC_3	0.0966516	7.18e-09
Cadm2	PC_3	0.0974496	5.29e-09
Pou6f2	PC_3	0.0974899	5.22e-09
Pon3	PC_3	0.0975686	5.07e-09
Cap2	PC_3	0.0977736	4.7e-09
Fat4	PC_3	0.0978096	4.64e-09
Ypel2	PC_3	0.0978606	4.56e-09
Gm572	PC_3	0.0979265	4.45e-09
Eya1	PC_3	0.0983603	3.77e-09
Rab31	PC_3	0.0988773	3.08e-09
Cyr61	PC_3	0.100038	1.95e-09
Palm2	PC_3	0.100162	1.86e-09
Cdh13	PC_3	0.100479	1.64e-09
Rims2	PC_3	0.100972	1.36e-09
Jakmip2	PC_3	0.101094	1.29e-09
Dpp6	PC_3	0.101357	1.16e-09
Lgr5	PC_3	0.101547	1.08e-09
Six3	PC_3	0.101554	1.08e-09
Fzd5	PC_3	0.101825	9.7e-10
Uaca	PC_3	0.102394	7.71e-10
Gtdc1	PC_3	0.102704	6.81e-10
F5	PC_3	0.103417	5.1e-10
Spink1	PC_3	0.103512	4.91e-10
Erich2	PC_3	0.104	4.03e-10
Pacrg	PC_3	0.104244	3.66e-10
Nrp1	PC_3	0.104395	3.45e-10
Kctd16	PC_3	0.104544	3.25e-10
Cdcp1	PC_3	0.104864	2.85e-10
Esrp1	PC_3	0.104978	2.72e-10
Gnai1	PC_3	0.105724	2e-10
Hoxa9	PC_3	0.105928	1.84e-10
Thsd7a	PC_3	0.106088	1.72e-10
Slc2a3	PC_3	0.106799	1.28e-10
Adamts16	PC_3	0.10686	1.25e-10
Met	PC_3	0.107115	1.12e-10
Bbx	PC_3	0.107141	1.11e-10
Lyn	PC_3	0.107595	9.16e-11
Grik2	PC_3	0.108052	7.58e-11
Erc2	PC_3	0.108121	7.37e-11
Arap2	PC_3	0.108597	6.03e-11
Slit3	PC_3	0.109349	4.38e-11
Nav3	PC_3	0.109556	4.01e-11
Adcy5	PC_3	0.109837	3.56e-11
Map2	PC_3	0.110884	2.24e-11
Erap1	PC_3	0.111167	1.98e-11
Tox3	PC_3	0.1122	1.26e-11
Nebl	PC_3	0.112795	9.66e-12
Ntn4	PC_3	0.112815	9.59e-12
Shisa9	PC_3	0.112862	9.41e-12
Ikzf2	PC_3	0.113092	8.5e-12
Ccdc64	PC_3	0.113246	7.94e-12
Sema3f	PC_3	0.113858	6.06e-12
Skap1	PC_3	0.113968	5.78e-12
Irf1	PC_3	0.114093	5.48e-12
Tle1	PC_3	0.114322	4.95e-12
Bicc1	PC_3	0.114684	4.21e-12
Spef2	PC_3	0.114728	4.13e-12
Slc8a3	PC_3	0.115208	3.33e-12
Gli2	PC_3	0.115317	3.18e-12
Dlg1	PC_3	0.115345	3.15e-12
Chrd	PC_3	0.115704	2.68e-12
Rnf32	PC_3	0.115954	2.4e-12
Gsap	PC_3	0.117046	1.45e-12
Wipi1	PC_3	0.117058	1.44e-12
Lmo3	PC_3	0.117529	1.16e-12
Sgk3	PC_3	0.11798	9.43e-13
Cd55	PC_3	0.118168	8.67e-13
Sema6a	PC_3	0.119832	3.99e-13
Corin	PC_3	0.119935	3.81e-13
Sobp	PC_3	0.120165	3.42e-13
Gprc5c	PC_3	0.120362	3.12e-13
Tmtc1	PC_3	0.120598	2.79e-13
Dclk1	PC_3	0.120614	2.78e-13
Fgd6	PC_3	0.120789	2.56e-13
Stx3	PC_3	0.121928	1.48e-13
Calcrl	PC_3	0.122725	1.01e-13
Sel1l3	PC_3	0.122778	9.89e-14
Zfpm2	PC_3	0.123221	7.99e-14
Arhgap24	PC_3	0.12478	3.71e-14
Peak1	PC_3	0.124808	3.67e-14
Snap91	PC_3	0.126137	1.91e-14
Tmem158	PC_3	0.126192	1.87e-14
Ust	PC_3	0.127043	1.22e-14
Tmtc2	PC_3	0.128377	6.23e-15
Igfbp2	PC_3	0.1284	6.17e-15
Hecw2	PC_3	0.128452	6.02e-15
Me1	PC_3	0.129076	4.38e-15
B4galt6	PC_3	0.129102	4.33e-15
Adamts18	PC_3	0.129237	4.06e-15
Abcb1b	PC_3	0.12963	3.33e-15
Sema3d	PC_3	0.129635	3.33e-15
Ccdc148	PC_3	0.130039	2.71e-15
Vwc2	PC_3	0.130982	1.67e-15
Tmem108	PC_3	0.131199	1.49e-15
Asic2	PC_3	0.131334	1.4e-15
Hmgcll1	PC_3	0.132119	9.4e-16
Dlgap2	PC_3	0.133952	3.56e-16
Adgrl2	PC_3	0.135414	1.65e-16
Ppm1h	PC_3	0.135572	1.52e-16
Fam13a	PC_3	0.136271	1.05e-16
Nkain3	PC_3	0.13751	5.43e-17
Tapbp	PC_3	0.137919	4.34e-17
Cyyr1	PC_3	0.138763	2.73e-17
Has2	PC_3	0.140122	1.29e-17
Cer1	PC_3	0.140606	9.95e-18
Fut9	PC_3	0.140952	8.21e-18
Atp8a1	PC_3	0.141003	8e-18
Rftn2	PC_3	0.141473	6.17e-18
Ralgps1	PC_3	0.141622	5.69e-18
Ldlrad4	PC_3	0.141992	4.65e-18
Slco3a1	PC_3	0.142183	4.18e-18
Hs3st5	PC_3	0.143211	2.34e-18
Lmx1b	PC_3	0.14484	9.29e-19
Pde8b	PC_3	0.144873	9.14e-19
Rgs6	PC_3	0.145561	6.21e-19
Man1c1	PC_3	0.145771	5.5e-19
Mllt3	PC_3	0.152235	1.23e-20
Cblb	PC_3	0.152364	1.14e-20
Slc26a7	PC_3	0.15324	6.76e-21
Zc3h12c	PC_3	0.153463	5.94e-21
Fam189a1	PC_3	0.154543	3.1e-21
Nckap5	PC_3	0.156674	8.37e-22
Amph	PC_3	0.157153	6.22e-22
Plch1	PC_3	0.157524	4.96e-22
Col22a1	PC_3	0.157981	3.74e-22
Aff3	PC_3	0.15818	3.31e-22
Itgb8	PC_3	0.159032	1.93e-22
Notch2	PC_3	0.159082	1.87e-22
Scrn1	PC_3	0.159368	1.57e-22
Kcnab1	PC_3	0.159734	1.24e-22
Spats2l	PC_3	0.159908	1.12e-22
Myo5c	PC_3	0.160077	1.01e-22
Lrp2	PC_3	0.161784	3.38e-23
Dmbx1	PC_3	0.161875	3.2e-23
Slco1c1	PC_3	0.161997	2.97e-23
Klhl32	PC_3	0.162015	2.95e-23
Gulp1	PC_3	0.162089	2.82e-23
Flrt2	PC_3	0.162147	2.72e-23
Ppp1r16b	PC_3	0.163267	1.33e-23
Ank2	PC_3	0.163293	1.31e-23
Ero1lb	PC_3	0.165485	3.13e-24
Kif21a	PC_3	0.165727	2.67e-24
Pde3a	PC_3	0.165998	2.24e-24
A830018L16Rik	PC_3	0.16633	1.81e-24
Car4	PC_3	0.167022	1.15e-24
Ell2	PC_3	0.167094	1.1e-24
Colec12	PC_3	0.167167	1.05e-24
Adcy8	PC_3	0.16765	7.68e-25
Zfp804a	PC_3	0.168012	6.04e-25
Mecom	PC_3	0.168732	3.72e-25
Ntf3	PC_3	0.169458	2.29e-25
Podn	PC_3	0.170489	1.13e-25
Npas2	PC_3	0.170907	8.58e-26
Dab1	PC_3	0.171285	6.67e-26
Hivep2	PC_3	0.171506	5.75e-26
Unc5d	PC_3	0.171533	5.68e-26
Sgms2	PC_3	0.171561	5.6e-26
Cd44	PC_3	0.17175	4.93e-26
Frmpd2	PC_3	0.172485	3e-26
Fbxw27	PC_3	0.174311	8.62e-27
Cdh1	PC_3	0.174656	6.87e-27
Fam134b	PC_3	0.174952	5.6e-27
Npr3	PC_3	0.175551	3.72e-27
Thrb	PC_3	0.17598	2.76e-27
Ctnna2	PC_3	0.177528	9.5e-28
Ntng1	PC_3	0.177622	8.98e-28
4932411E22Rik	PC_3	0.178442	5e-28
Csmd3	PC_3	0.178806	3.89e-28
Lama2	PC_3	0.179183	3.01e-28
Egflam	PC_3	0.179394	2.62e-28
Ptprm	PC_3	0.179411	2.6e-28
Garnl3	PC_3	0.179847	1.9e-28
Sgcd	PC_3	0.180625	1.09e-28
Gm12649	PC_3	0.181746	4.83e-29
Ptprg	PC_3	0.181972	4.12e-29
Skor1	PC_3	0.182599	2.61e-29
Opcml	PC_3	0.183109	1.8e-29
Ccdc85a	PC_3	0.185931	2.21e-30
Lgi1	PC_3	0.18803	4.52e-31
Tpm1	PC_3	0.188996	2.2e-31
Gm28905	PC_3	0.189975	1.05e-31
Stxbp5	PC_3	0.190779	5.68e-32
Pkdcc	PC_3	0.191648	2.91e-32
Nedd9	PC_3	0.193301	8.22e-33
Cald1	PC_3	0.193383	7.76e-33
Piezo2	PC_3	0.19508	2.08e-33
Ube2ql1	PC_3	0.195933	1.07e-33
Slco4c1	PC_3	0.196232	8.48e-34
Eya4	PC_3	0.201154	1.72e-35
Foxp2	PC_3	0.2013	1.54e-35
Emb	PC_3	0.201928	9.25e-36
Frmd5	PC_3	0.203256	3.19e-36
Fut8	PC_3	0.203708	2.23e-36
Prkca	PC_3	0.20421	1.48e-36
Pkd1l1	PC_3	0.204473	1.2e-36
Pdzd2	PC_3	0.205678	4.57e-37
Grhl2	PC_3	0.205905	3.89e-37
Gpc5	PC_3	0.206316	2.8e-37
Adamts6	PC_3	0.207558	9.9e-38
Adgrv1	PC_3	0.208366	5.03e-38
Pax3	PC_3	0.20954	1.9e-38
Epha4	PC_3	0.209793	1.55e-38
Smoc2	PC_3	0.213162	8.73e-40
Adam12	PC_3	0.214477	2.85e-40
Slc24a3	PC_3	0.217635	1.86e-41
Rapgef5	PC_3	0.220422	1.55e-42
Spock1	PC_3	0.221593	5.43e-43
Podxl	PC_3	0.221929	4.05e-43
Moxd1	PC_3	0.222665	2.12e-43
Fstl4	PC_3	0.228274	1.21e-45
Trpm3	PC_3	0.228535	9.58e-46
Srd5a2	PC_3	0.23207	3.47e-47
Bcar3	PC_3	0.23398	5.93e-48
Gfra2	PC_3	0.236031	8.34e-49
Tacr1	PC_3	0.237133	2.97e-49
Prkce	PC_3	0.238767	6.13e-50
Cdh10	PC_3	0.242929	1.03e-51
Lypd6b	PC_3	0.243182	8.12e-52
Tgfbr2	PC_3	0.24357	5.58e-52
Nrcam	PC_3	0.244542	2.13e-52
Celf2	PC_3	0.248047	6.11e-54
Lrig3	PC_3	0.249494	1.45e-54
Fam19a1	PC_3	0.249902	9.88e-55
Dscam	PC_3	0.256343	1.18e-57
Ltbp1	PC_3	0.256822	7.21e-58
Rin3	PC_3	0.258316	1.51e-58
Foxd4	PC_3	0.260168	2.13e-59
Sema3e	PC_3	0.264156	2.82e-61
Ncald	PC_3	0.268863	1.54e-63
Susd4	PC_3	0.279622	8.4e-69
Plekhg1	PC_3	0.285853	5.21e-72
Dock4	PC_3	0.288258	2.9e-73
Agbl4	PC_3	0.288484	2.29e-73
Mcc	PC_3	0.301792	1.46e-80
Wipf3	PC_3	0.305366	1.56e-82
Grid2	PC_3	0.310437	2.01e-85
Gckr	PC_3	0.311584	4.97e-86
Tgfb2	PC_3	0.311915	3.45e-86
Cadps	PC_3	0.315263	4.03e-88
Pcdh7	PC_3	0.3251	5.69e-94
Eya2	PC_3	0.335278	2.66e-100
Otx2	PC_3	0.352342	1.98e-111
Otx2os1	PC_3	0.357032	1.44e-114
Pde1c	PC_3	0.360843	3.97e-117
9030622O22Rik	PC_3	0.382913	4.14e-133
March3	PC_3	0.400923	4.94e-147
Elmo1	PC_3	0.415201	1.51e-158

## Sheet: Table.9
Supplementary Table 9. Significant genes which are (either positively or negatively) correlated with PC1-3 identified within Gut cells at the early somitogenesis.
Gene name	Which PC	Pearson.Corr	Pearson.FDR
Hoxc6	PC_1	-0.754377	0
Hoxc8	PC_1	-0.727053	0
T	PC_1	-0.699795	0
Hoxc5	PC_1	-0.697537	0
Hoxc9	PC_1	-0.695987	0
Trps1	PC_1	-0.681258	0
Greb1	PC_1	-0.674602	0
Rspo3	PC_1	-0.667937	0
Hoxc4	PC_1	-0.662222	0
Epha5	PC_1	-0.653161	0
Mllt3	PC_1	-0.627237	0
Gm53	PC_1	-0.616681	0
Hoxd4	PC_1	-0.606542	0
Pax2	PC_1	-0.599441	0
Wnt5a	PC_1	-0.599222	0
Hoxa9	PC_1	-0.599102	0
Pax3	PC_1	-0.590471	0
Amph	PC_1	-0.586091	0
Rnf220	PC_1	-0.5734	0
Hoxa10	PC_1	-0.561112	0
Slit2	PC_1	-0.558999	0
Ptk7	PC_1	-0.557368	0
Hoxa3	PC_1	-0.548812	0
Hoxd11	PC_1	-0.530372	0
Hoxa7	PC_1	-0.529088	0
Prickle1	PC_1	-0.523354	0
Fgf8	PC_1	-0.522193	0
Hoxa5	PC_1	-0.518975	0
Hoxc10	PC_1	-0.515202	0
Sall3	PC_1	-0.510821	0
Il17rd	PC_1	-0.504858	0
Pax9	PC_1	-0.495928	0
Ptprm	PC_1	-0.488971	0
Pla2g7	PC_1	-0.487318	0
Luzp2	PC_1	-0.486768	0
Tle4	PC_1	-0.480191	0
Fbn2	PC_1	-0.471476	0
Frem1	PC_1	-0.46927	0
Grik1	PC_1	-0.463041	0
Grik2	PC_1	-0.458668	0
Adam12	PC_1	-0.45733	0
Mcc	PC_1	-0.455136	0
Nav3	PC_1	-0.454827	0
Atp8a1	PC_1	-0.454164	0
Cdh2	PC_1	-0.451507	0
Fgf17	PC_1	-0.451391	0
Sall1	PC_1	-0.450916	0
Hoxd10	PC_1	-0.450161	0
Cdh11	PC_1	-0.436235	0
Hoxb9	PC_1	-0.432017	0
Adam19	PC_1	-0.431579	0
Etv4	PC_1	-0.430896	0
Cyp26a1	PC_1	-0.428921	0
Blnk	PC_1	-0.428509	0
Gad1	PC_1	-0.423892	0
Hoxd3	PC_1	-0.42109	0
Lef1	PC_1	-0.420376	0
Lemd1	PC_1	-0.419177	0
Bach2	PC_1	-0.413163	0
Bmp4	PC_1	-0.413037	0
Wnt5b	PC_1	-0.400191	0
Dmgdh	PC_1	-0.395541	0
Angpt1	PC_1	-0.390885	0
Lmo2	PC_1	-0.388228	0
Pknox2	PC_1	-0.383358	0
Klhl32	PC_1	-0.381918	0
Hes7	PC_1	-0.381491	0
Fzd10	PC_1	-0.376525	0
Lypd6b	PC_1	-0.374826	0
Hoxb6	PC_1	-0.373426	0
Pde4d	PC_1	-0.367008	0
Hmcn1	PC_1	-0.366507	0
Adamts20	PC_1	-0.364737	0
Itgb8	PC_1	-0.362214	0
Hoxb8	PC_1	-0.361692	0
Cpa6	PC_1	-0.357704	0
Mdga2	PC_1	-0.356169	0
Unc5b	PC_1	-0.355256	0
Slit3	PC_1	-0.351603	0
Trim2	PC_1	-0.349339	0
Kcnk10	PC_1	-0.34709	0
Gucy1a2	PC_1	-0.345893	0
Tmem132c	PC_1	-0.34442	0
Hoxd9	PC_1	-0.344331	0
Gpr83	PC_1	-0.342594	0
Dst	PC_1	-0.340968	0
Gnal	PC_1	-0.339178	0
Apela	PC_1	-0.338005	0
Unc5c	PC_1	-0.338004	0
Wnt3a	PC_1	-0.336746	0
Ldlrad4	PC_1	-0.336417	0
Prkd1	PC_1	-0.333963	0
Kcp	PC_1	-0.331252	0
Fstl4	PC_1	-0.329551	0
Cacna2d1	PC_1	-0.329166	0
Nkd1	PC_1	-0.323858	0
Hotair	PC_1	-0.323363	0
Vldlr	PC_1	-0.323048	0
Prex2	PC_1	-0.322852	0
Ism1	PC_1	-0.321419	0
Sulf2	PC_1	-0.320193	0
Mmp16	PC_1	-0.316312	0
B530045E10Rik	PC_1	-0.315446	0
Sgpp2	PC_1	-0.31152	0
Evx1	PC_1	-0.308514	0
Ptprg	PC_1	-0.306252	0
Stra6l	PC_1	-0.30542	0
Tiam2	PC_1	-0.303542	0
Apcdd1	PC_1	-0.303195	0
Kif26b	PC_1	-0.301844	0
Ncam1	PC_1	-0.301584	0
Epb41l2	PC_1	-0.301452	0
Pde1c	PC_1	-0.300352	0
Sema6a	PC_1	-0.30013	0
Lypd6	PC_1	-0.299692	0
Colec12	PC_1	-0.297893	0
Tspan18	PC_1	-0.295966	0
Tenm4	PC_1	-0.293352	0
Plagl1	PC_1	-0.29143	0
Gxylt2	PC_1	-0.287143	0
Bcl11a	PC_1	-0.284911	0
Fam13a	PC_1	-0.284784	0
Klf12	PC_1	-0.28299	0
Adamts17	PC_1	-0.281722	0
Slc9a5	PC_1	-0.281444	0
Sall4	PC_1	-0.280082	0
Axin2	PC_1	-0.277301	0
Celsr1	PC_1	-0.277045	0
Pde10a	PC_1	-0.274301	1.52988e-317
Cecr2	PC_1	-0.273972	9.39451e-317
Sema5b	PC_1	-0.272374	6.08728e-313
Stac	PC_1	-0.270253	6.43e-308
Hoxa6	PC_1	-0.269695	1.32e-306
Adamts9	PC_1	-0.268006	1.2e-302
Has2	PC_1	-0.267239	7.34e-301
Camk4	PC_1	-0.266873	5.18e-300
Kctd16	PC_1	-0.263023	3.89e-291
Tnfrsf19	PC_1	-0.261649	5.24e-288
Plch1	PC_1	-0.257125	7.63e-278
Limch1	PC_1	-0.256777	4.5e-277
A930011G23Rik	PC_1	-0.256681	7.32e-277
Tenm2	PC_1	-0.256052	1.81e-275
Ptch1	PC_1	-0.255244	1.1e-273
Foxb1	PC_1	-0.253626	3.99e-270
Stxbp5	PC_1	-0.250504	2.52e-263
Creg1	PC_1	-0.250321	6.19e-263
Fbxl17	PC_1	-0.249775	9.27e-262
Ets1	PC_1	-0.249532	3.08e-261
Ttyh1	PC_1	-0.248551	3.9e-259
Man2a1	PC_1	-0.246138	5.41e-254
Smim3	PC_1	-0.244433	2.14e-250
Arhgap26	PC_1	-0.24419	6.94e-250
Gprc5a	PC_1	-0.242834	4.7e-247
Chrna7	PC_1	-0.240549	2.61e-242
Susd4	PC_1	-0.239484	4.08e-240
Dusp6	PC_1	-0.237885	7.68e-237
Arid3b	PC_1	-0.23718	2.09e-235
Pdzd2	PC_1	-0.236611	2.96e-234
Scara5	PC_1	-0.236546	3.99e-234
Slc25a21	PC_1	-0.235956	6.2e-233
Htr2a	PC_1	-0.233749	1.7e-228
Ebf2	PC_1	-0.231992	5.37e-225
Atp1a2	PC_1	-0.231134	2.67e-223
Bmper	PC_1	-0.230514	4.45e-222
Sulf1	PC_1	-0.230332	1.01e-221
Svep1	PC_1	-0.229873	8.03e-221
Platr22	PC_1	-0.229695	1.78e-220
Sh3pxd2a	PC_1	-0.229665	2.03e-220
Frmd4b	PC_1	-0.229581	2.95e-220
Chl1	PC_1	-0.227381	5.75e-216
Sema3e	PC_1	-0.227155	1.57e-215
Lix1	PC_1	-0.226749	9.59e-215
Cxcl12	PC_1	-0.226241	9.13e-214
Laptm4b	PC_1	-0.224509	1.91e-210
Abcg2	PC_1	-0.224504	1.95e-210
Asic2	PC_1	-0.223196	6.04e-208
Jag1	PC_1	-0.222864	2.57e-207
Rab8b	PC_1	-0.222123	6.52e-206
Rftn1	PC_1	-0.22077	2.27e-203
Avpr1b	PC_1	-0.220506	7.09e-203
Abcb1b	PC_1	-0.220022	5.69e-202
Serinc5	PC_1	-0.217422	3.85e-197
Ptn	PC_1	-0.216078	1.14e-194
Lpar1	PC_1	-0.215483	1.4e-193
Gcnt2	PC_1	-0.214152	3.7e-191
Ldb2	PC_1	-0.213641	3.12e-190
Notch1	PC_1	-0.213314	1.21e-189
Kitl	PC_1	-0.212633	2.04e-188
Sema3a	PC_1	-0.211826	5.72e-187
Greb1l	PC_1	-0.211806	6.21e-187
Erich2	PC_1	-0.211601	1.44e-186
Cnpy1	PC_1	-0.211426	2.96e-186
Stk39	PC_1	-0.211128	1.01e-185
Rnf43	PC_1	-0.20908	4.4e-182
Fbln2	PC_1	-0.208292	1.08e-180
Itga1	PC_1	-0.205848	2.04e-176
Fmn1	PC_1	-0.205813	2.34e-176
Lhfpl3	PC_1	-0.205321	1.66e-175
Styk1	PC_1	-0.204709	1.9e-174
Ccdc171	PC_1	-0.202673	6.03e-171
Ets2	PC_1	-0.200618	1.88e-167
Egflam	PC_1	-0.200241	8.07e-167
Dgkh	PC_1	-0.199681	7.02e-166
March3	PC_1	-0.197756	1.17e-162
St8sia4	PC_1	-0.197688	1.51e-162
Sp5	PC_1	-0.196906	3e-161
Adamtsl1	PC_1	-0.196833	3.96e-161
Col12a1	PC_1	-0.196683	7.01e-161
Haglr	PC_1	-0.196591	9.9e-161
Dlc1	PC_1	-0.196257	3.53e-160
Lgi1	PC_1	-0.194898	6.03e-158
Enox1	PC_1	-0.193026	6.81e-155
Nfia	PC_1	-0.192348	8.52e-154
Gja1	PC_1	-0.191018	1.18e-151
Wbscr17	PC_1	-0.190429	1.03e-150
Nkain3	PC_1	-0.186956	3.16e-145
Eogt	PC_1	-0.186773	6.1e-145
Slc7a7	PC_1	-0.186448	1.95e-144
Sptlc3	PC_1	-0.18578	2.15e-143
Spry4	PC_1	-0.185181	1.83e-142
Chst8	PC_1	-0.184373	3.26e-141
Tpm1	PC_1	-0.183484	7.64e-140
Kcnip4	PC_1	-0.183422	9.51e-140
Megf11	PC_1	-0.183398	1.03e-139
Ptprt	PC_1	-0.18035	4.47e-135
Klhl29	PC_1	-0.180035	1.33e-134
Mmp2	PC_1	-0.177853	2.44e-131
Slco2b1	PC_1	-0.177851	2.45e-131
Palld	PC_1	-0.176816	8.34e-130
Parp8	PC_1	-0.176726	1.13e-129
Rims2	PC_1	-0.17655	2.05e-129
Gldc	PC_1	-0.175835	2.31e-128
Tbx6	PC_1	-0.172446	1.94e-123
Mkx	PC_1	-0.17235	2.66e-123
Hs3st5	PC_1	-0.172217	4.12e-123
Lifr	PC_1	-0.171022	2.1e-121
Negr1	PC_1	-0.170875	3.4e-121
Cd40	PC_1	-0.169863	9.25e-120
Acot7	PC_1	-0.169233	7.12e-119
Tex15	PC_1	-0.168899	2.1e-118
Fat3	PC_1	-0.168014	3.64e-117
Angpt2	PC_1	-0.16764	1.21e-116
Penk	PC_1	-0.167374	2.83e-116
Sema7a	PC_1	-0.166979	1e-115
Msx1	PC_1	-0.163597	4.43e-111
Fn1	PC_1	-0.162524	1.25e-109
Slc1a3	PC_1	-0.161648	1.89e-108
Pdlim3	PC_1	-0.160992	1.42e-107
Socs2	PC_1	-0.160883	1.98e-107
Ccser1	PC_1	-0.160721	3.24e-107
Pitrm1	PC_1	-0.159676	7.97e-106
Nfib	PC_1	-0.159192	3.48e-105
Magi2	PC_1	-0.15912	4.32e-105
Jak1	PC_1	-0.159014	5.95e-105
Pvt1	PC_1	-0.158613	2.01e-104
Etv5	PC_1	-0.158607	2.04e-104
Grik4	PC_1	-0.158607	2.04e-104
Ephb3	PC_1	-0.157511	5.58e-103
Lmcd1	PC_1	-0.157486	6.01e-103
Rin3	PC_1	-0.157485	6.01e-103
Tbx3	PC_1	-0.156621	8.02e-102
Garnl3	PC_1	-0.154894	1.36e-99
Zeb1	PC_1	-0.154525	4.06e-99
Glis3	PC_1	-0.152987	3.69e-97
Uap1l1	PC_1	-0.151856	9.89e-96
Slc38a4	PC_1	0.127043	3.35e-67
Csmd3	PC_1	0.127417	1.36e-67
4932411E22Rik	PC_1	0.128177	2.16e-68
Mapk10	PC_1	0.128424	1.18e-68
Astn1	PC_1	0.12965	5.89e-70
Ahnak	PC_1	0.130113	1.88e-70
Rab27b	PC_1	0.130624	5.32e-71
Calcrl	PC_1	0.131298	9.98e-72
Osbpl6	PC_1	0.131634	4.32e-72
Sntb1	PC_1	0.133748	2.11e-74
Ppp4r4	PC_1	0.133827	1.73e-74
Them7	PC_1	0.133974	1.19e-74
Kcnmb2	PC_1	0.13411	8.44e-75
Adgb	PC_1	0.134946	9.99e-76
Pkib	PC_1	0.135444	2.78e-76
Loxl2	PC_1	0.135629	1.73e-76
Chrm3	PC_1	0.135751	1.27e-76
Rp1	PC_1	0.136446	2.11e-77
Tec	PC_1	0.136456	2.06e-77
Abtb2	PC_1	0.136567	1.54e-77
Sdc4	PC_1	0.136622	1.34e-77
Ly6h	PC_1	0.136645	1.26e-77
Gm44536	PC_1	0.137035	4.61e-78
Igsf11	PC_1	0.137438	1.62e-78
Cpm	PC_1	0.137487	1.42e-78
Lrrc7	PC_1	0.138035	3.4e-79
Ddc	PC_1	0.138192	2.25e-79
Atp13a4	PC_1	0.138606	7.59e-80
Lin7a	PC_1	0.138853	3.97e-80
Plppr1	PC_1	0.139597	5.54e-81
Slc5a5	PC_1	0.139643	4.92e-81
Dact2	PC_1	0.139766	3.55e-81
Ap1s3	PC_1	0.139789	3.35e-81
Col2a1	PC_1	0.14007	1.59e-81
Ephb1	PC_1	0.140509	4.93e-82
Slc39a8	PC_1	0.14092	1.64e-82
Steap2	PC_1	0.141056	1.14e-82
Enpp2	PC_1	0.141349	5.21e-83
Rnf213	PC_1	0.141878	1.26e-83
Rora	PC_1	0.142479	2.47e-84
Lipa	PC_1	0.142997	6.07e-85
Sdk1	PC_1	0.143037	5.46e-85
2010300C02Rik	PC_1	0.144079	3.18e-86
Vit	PC_1	0.144538	9.02e-87
Nrcam	PC_1	0.145922	1.97e-88
Chst9	PC_1	0.146068	1.32e-88
Fgf14	PC_1	0.146462	4.39e-89
Serpina1b	PC_1	0.146685	2.37e-89
Tdh	PC_1	0.146752	1.97e-89
Ppp1r16b	PC_1	0.147141	6.65e-90
Gpx3	PC_1	0.147722	1.3e-90
Fzd4	PC_1	0.148152	3.88e-91
Fhit	PC_1	0.14826	2.88e-91
Jazf1	PC_1	0.148574	1.18e-91
Arl4c	PC_1	0.148901	4.71e-92
Tdrd7	PC_1	0.150211	1.13e-93
Tgm2	PC_1	0.150321	8.22e-94
Cubn	PC_1	0.151177	7e-95
Rasgrf1	PC_1	0.151185	6.86e-95
Slc35f1	PC_1	0.152524	1.42e-96
Dpp6	PC_1	0.152852	5.47e-97
Gipc2	PC_1	0.153472	8.93e-98
Dnah9	PC_1	0.153665	5.08e-98
Adarb2	PC_1	0.153768	3.76e-98
Pik3r1	PC_1	0.155457	2.57e-100
Shh	PC_1	0.155859	7.8e-101
Fam46a	PC_1	0.156279	2.23e-101
Enpep	PC_1	0.157057	2.18e-102
Pkhd1	PC_1	0.158011	1.24e-103
Tfpi2	PC_1	0.159352	2.14e-105
Cacna1a	PC_1	0.160836	2.28e-107
Isx	PC_1	0.161402	4.01e-108
Cdkn1c	PC_1	0.161446	3.5e-108
Kcnh7	PC_1	0.161576	2.35e-108
Fzd5	PC_1	0.161578	2.34e-108
Nos1ap	PC_1	0.162376	1.98e-109
Apoe	PC_1	0.162708	7.05e-110
B4galnt2	PC_1	0.162747	6.26e-110
Chsy3	PC_1	0.162912	3.75e-110
Nrg1	PC_1	0.163142	1.83e-110
Bnip3	PC_1	0.163293	1.14e-110
Pde3a	PC_1	0.163967	1.39e-111
Pdgfc	PC_1	0.164003	1.24e-111
Serpinf2	PC_1	0.164102	9.14e-112
Smim14	PC_1	0.164167	7.47e-112
Opcml	PC_1	0.164347	4.24e-112
Podxl	PC_1	0.164945	6.45e-113
3632451O06Rik	PC_1	0.166332	7.86e-115
Slc4a9	PC_1	0.166589	3.47e-115
Ero1lb	PC_1	0.166762	2e-115
Shroom3	PC_1	0.167787	7.52e-117
Hnf4a	PC_1	0.167937	4.65e-117
Ankrd44	PC_1	0.168281	1.54e-117
Dab2	PC_1	0.168846	2.48e-118
Epha7	PC_1	0.16919	8.16e-119
Tns3	PC_1	0.169375	4.5e-119
Adcy1	PC_1	0.169526	2.76e-119
Mgat4c	PC_1	0.169554	2.53e-119
Smarcd3	PC_1	0.170141	3.74e-120
Cntn3	PC_1	0.170607	8.16e-121
Dpyd	PC_1	0.171101	1.62e-121
Cobll1	PC_1	0.171526	4.02e-122
Tfcp2l1	PC_1	0.171603	3.13e-122
Cyp2s1	PC_1	0.172998	3.11e-124
Csmd1	PC_1	0.173124	2.05e-124
Meis2	PC_1	0.173722	2.8e-125
Palm3	PC_1	0.173801	2.15e-125
Pgap1	PC_1	0.177047	3.81e-130
Alcam	PC_1	0.177348	1.36e-130
Nrg3	PC_1	0.178932	6.01e-133
Ambp	PC_1	0.179829	2.71e-134
Sipa1l2	PC_1	0.179839	2.63e-134
Rfx2	PC_1	0.181161	2.66e-136
Mtus2	PC_1	0.182682	1.28e-138
Zfpm2	PC_1	0.183279	1.56e-139
Atp8a2	PC_1	0.183285	1.53e-139
Car4	PC_1	0.186454	1.92e-144
Dpp4	PC_1	0.186619	1.06e-144
Arg1	PC_1	0.187184	1.39e-145
Nkain2	PC_1	0.187836	1.31e-146
Nrp2	PC_1	0.187839	1.3e-146
Dnah11	PC_1	0.188556	9.64e-148
Syne1	PC_1	0.188675	6.25e-148
Sox4	PC_1	0.188721	5.3e-148
Myof	PC_1	0.188881	2.96e-148
Reln	PC_1	0.189163	1.06e-148
Kcnb2	PC_1	0.189896	7.25e-150
Tmem108	PC_1	0.190053	4.09e-150
Il1r1	PC_1	0.190919	1.69e-151
Npnt	PC_1	0.191934	3.95e-153
Myo16	PC_1	0.19202	2.87e-153
B3galt1	PC_1	0.193601	7.92e-156
Efnb2	PC_1	0.194621	1.71e-157
Nlgn1	PC_1	0.195127	2.55e-158
Col18a1	PC_1	0.196191	4.52e-160
Fhl2	PC_1	0.198383	1.05e-163
Apob	PC_1	0.199861	3.5e-166
Igf2	PC_1	0.199888	3.16e-166
Zfp804b	PC_1	0.20003	1.82e-166
Arhgap29	PC_1	0.20041	4.19e-167
Aff3	PC_1	0.20052	2.74e-167
Krt8	PC_1	0.202174	4.27e-170
Dpf3	PC_1	0.202269	2.95e-170
Foxa1	PC_1	0.203165	8.69e-172
Pdlim1	PC_1	0.205088	4.21e-175
Spock3	PC_1	0.207604	1.74e-179
Grm8	PC_1	0.2079	5.27e-180
Slc16a12	PC_1	0.208603	3.06e-181
Esrrg	PC_1	0.210344	2.51e-184
Pitx2	PC_1	0.2104	2e-184
Lrpap1	PC_1	0.211886	4.49e-187
Sntg1	PC_1	0.21269	1.62e-188
Prdm1	PC_1	0.213136	2.53e-189
Tmem135	PC_1	0.214215	2.85e-191
Adamts12	PC_1	0.214749	3.05e-192
Plxna2	PC_1	0.216305	4.39e-195
Ntng1	PC_1	0.21903	4.02e-200
Hkdc1	PC_1	0.219328	1.12e-200
Ano1	PC_1	0.220272	1.94e-202
Afp	PC_1	0.221156	4.29e-204
Raet1e	PC_1	0.22134	1.94e-204
Igfbp5	PC_1	0.221842	2.21e-205
Pkdcc	PC_1	0.224027	1.58e-209
Corin	PC_1	0.225068	1.63e-211
Pth1r	PC_1	0.22523	7.99e-212
Ghr	PC_1	0.225649	1.26e-212
Tshz3	PC_1	0.226341	5.88e-214
Ctnnd2	PC_1	0.229497	4.31e-220
Agtpbp1	PC_1	0.229835	9.51e-221
Rbm47	PC_1	0.229931	6.21e-221
Ypel2	PC_1	0.2341	3.37e-229
Kynu	PC_1	0.236163	2.38e-233
Samd5	PC_1	0.236735	1.66e-234
Ror1	PC_1	0.243015	1.97e-247
Sfrp5	PC_1	0.243056	1.63e-247
Clmn	PC_1	0.243143	1.08e-247
Vtn	PC_1	0.243463	2.31e-248
Kcnk2	PC_1	0.244592	9.98e-251
Habp2	PC_1	0.24683	1.84e-255
Trabd2b	PC_1	0.248743	1.53e-259
H19	PC_1	0.250133	1.57e-262
Plekha6	PC_1	0.250423	3.75e-263
Myo6	PC_1	0.254159	2.71e-271
Col4a2	PC_1	0.255991	2.47e-275
Lpar3	PC_1	0.256872	2.79e-277
Flrt2	PC_1	0.257205	5.1e-278
Ttr	PC_1	0.257224	4.65e-278
Col4a1	PC_1	0.257669	4.73e-279
Kcnh8	PC_1	0.258102	5.13e-280
Robo2	PC_1	0.260862	3.15e-286
Krt18	PC_1	0.261341	2.59e-287
Lurap1l	PC_1	0.26143	1.64e-287
Lamb1	PC_1	0.262145	3.91e-289
Tgfbr3	PC_1	0.268993	5.87e-305
Prdm16	PC_1	0.273754	3.10473e-316
Shisa6	PC_1	0.280856	0
Pkd1l1	PC_1	0.281975	0
Nr5a2	PC_1	0.284614	0
Ryr2	PC_1	0.287475	0
Pde4b	PC_1	0.287512	0
Samd4	PC_1	0.287689	0
Rasgrp3	PC_1	0.287904	0
Gata6	PC_1	0.288584	0
Ptprd	PC_1	0.301063	0
Emb	PC_1	0.30299	0
Galntl6	PC_1	0.306883	0
Rbp4	PC_1	0.307062	0
Rgs6	PC_1	0.31438	0
Nepn	PC_1	0.31878	0
Onecut2	PC_1	0.325479	0
Cacnb2	PC_1	0.329943	0
Ppp2r2b	PC_1	0.340833	0
Clic6	PC_1	0.342812	0
Nckap5	PC_1	0.347282	0
F11r	PC_1	0.349769	0
Enpp1	PC_1	0.35665	0
Pdzrn3	PC_1	0.360014	0
Gm29266	PC_1	0.373108	0
Arid5b	PC_1	0.375691	0
Kcnq3	PC_1	0.376688	0
Dcbld1	PC_1	0.397674	0
Onecut1	PC_1	0.402616	0
Nr2f2	PC_1	0.408185	0
Zim1	PC_1	0.411472	0
Rap1gap2	PC_1	0.421102	0
Adcy8	PC_1	0.427258	0
Stxbp5l	PC_1	0.429948	0
Gata4	PC_1	0.434834	0
Cdh6	PC_1	0.462331	0
Mecom	PC_1	0.482424	0
Rarb	PC_1	0.487658	0
Sema3c	PC_1	0.50019	0
Rcan2	PC_1	0.504213	0
Rfx6	PC_1	0.521686	0
9030622O22Rik	PC_1	0.53106	0
Peg3	PC_1	0.544915	0
Meis1	PC_1	0.545807	0
Robo2	PC_2	-0.384874	0
Kcnq3	PC_2	-0.348464	0
Arhgap24	PC_2	-0.335339	0
Cpne8	PC_2	-0.311776	0
Map1b	PC_2	-0.302157	0
Ntm	PC_2	-0.284812	0
Sntg1	PC_2	-0.282102	0
Kcnk2	PC_2	-0.280098	0
Ptprd	PC_2	-0.279876	0
Ntng1	PC_2	-0.276709	0
Pde3a	PC_2	-0.27618	6.81811e-322
Satb2	PC_2	-0.271848	1.65741e-311
Kcnb2	PC_2	-0.268177	6.95e-303
Hoxd4	PC_2	-0.26317	2.58e-291
Prdm1	PC_2	-0.249012	5.89e-260
Unc5d	PC_2	-0.24359	1.81e-248
Unc5c	PC_2	-0.234741	2.51e-230
Nkain2	PC_2	-0.225229	1.13e-211
Prickle1	PC_2	-0.218384	9.04e-199
Kif26b	PC_2	-0.21472	4.86e-192
P4ha3	PC_2	-0.212331	1.01e-187
Kirrel3	PC_2	-0.20197	1.38e-169
Tec	PC_2	-0.201583	6.26e-169
Zhx3	PC_2	-0.190841	3.23e-151
Csmd3	PC_2	-0.190698	5.46e-151
Slc2a13	PC_2	-0.190152	4.05e-150
Palld	PC_2	-0.190079	5.28e-150
Atxn1	PC_2	-0.189811	1.4e-149
Postn	PC_2	-0.184998	4.98e-142
Plcb1	PC_2	-0.17946	1.32e-133
Garnl3	PC_2	-0.178574	2.79e-132
Kynu	PC_2	-0.177882	2.97e-131
Hoxa5	PC_2	-0.177188	3.18e-130
Hoxb6	PC_2	-0.171403	8.13e-122
Edil3	PC_2	-0.170167	4.63e-120
Lgr4	PC_2	-0.169794	1.56e-119
Nrg3	PC_2	-0.168515	9.87e-118
Lrrc7	PC_2	-0.167647	1.59e-116
Igsf5	PC_2	-0.167499	2.53e-116
Nr5a2	PC_2	-0.166901	1.72e-115
Cacnb4	PC_2	-0.164344	5.67e-112
1700112E06Rik	PC_2	-0.163844	2.73e-111
Rnf152	PC_2	-0.15997	4.38e-106
L3mbtl4	PC_2	-0.156979	3.68e-102
Man1a	PC_2	-0.154594	4.44e-99
B4galnt2	PC_2	-0.153374	1.6e-97
Grik2	PC_2	-0.150576	5.24e-94
Mreg	PC_2	-0.148839	7.39e-92
Sox6	PC_2	-0.148805	8.12e-92
Gm45323	PC_2	-0.147484	3.37e-90
Pdgfc	PC_2	-0.144857	5.01e-87
Hoxd3	PC_2	-0.144705	7.61e-87
Lsamp	PC_2	-0.142227	6.5e-84
Dcc	PC_2	-0.140381	9.25e-82
Clgn	PC_2	-0.139424	1.17e-80
Sycp2	PC_2	-0.137915	6.2e-79
Il15	PC_2	-0.137679	1.15e-78
Tnik	PC_2	-0.136803	1.12e-77
Stxbp5	PC_2	-0.135351	4.78e-76
Prrx1	PC_2	-0.134124	1.1e-74
9430076C15Rik	PC_2	-0.134019	1.44e-74
Amph	PC_2	-0.133801	2.49e-74
Car8	PC_2	-0.133727	3e-74
Ccser1	PC_2	-0.133703	3.18e-74
Lypd6	PC_2	-0.132769	3.35e-73
Abcg2	PC_2	-0.1326	5.12e-73
Kcnab1	PC_2	-0.130282	1.63e-70
Them7	PC_2	-0.127447	1.65e-67
Agtpbp1	PC_2	-0.127036	4.44e-67
Cpq	PC_2	-0.126893	6.23e-67
Hpse2	PC_2	-0.126016	5.08e-66
Isl1	PC_2	-0.125592	1.39e-65
Slc24a3	PC_2	-0.125429	2.05e-65
Hs3st5	PC_2	-0.123915	7.21e-64
AI838599	PC_2	-0.123753	1.05e-63
Plppr1	PC_2	-0.123499	1.9e-63
Hecw2	PC_2	-0.121995	6.17e-62
Foxp2	PC_2	-0.119851	8.19e-60
Angpt1	PC_2	-0.119354	2.5e-59
Synpo2	PC_2	-0.119107	4.37e-59
Sema3c	PC_2	-0.118378	2.23e-58
Gm28905	PC_2	-0.118367	2.29e-58
Pid1	PC_2	-0.11823	3.1e-58
Pknox2	PC_2	-0.11684	6.73e-57
Folr2	PC_2	-0.115935	4.89e-56
Cftr	PC_2	-0.114872	4.91e-55
Slc4a9	PC_2	-0.11438	1.42e-54
Dnah11	PC_2	-0.113438	1.07e-53
Slc8a1	PC_2	-0.112688	5.32e-53
Hoxc6	PC_2	-0.110911	2.25e-51
Nipal2	PC_2	-0.110456	5.8e-51
Tshz2	PC_2	-0.109558	3.73e-50
Nrp2	PC_2	-0.109312	6.18e-50
Lyst	PC_2	-0.108582	2.76e-49
Trim2	PC_2	-0.107798	1.36e-48
Frk	PC_2	-0.107716	1.6e-48
Myo3a	PC_2	-0.107376	3.2e-48
Thsd4	PC_2	-0.106072	4.41e-47
Tox	PC_2	-0.105896	6.26e-47
Chl1	PC_2	-0.105715	8.96e-47
Aldh1a2	PC_2	-0.103828	3.68e-45
Gpc5	PC_2	-0.103784	4.01e-45
Oprk1	PC_2	-0.101764	2.02e-43
Klf12	PC_2	-0.101585	2.85e-43
Hoxc9	PC_2	-0.099978	6.03e-42
Lama2	PC_2	-0.0995252	1.41e-41
Esrrg	PC_2	-0.0986932	6.64e-41
Fmn2	PC_2	-0.0984995	9.48e-41
Elmo1	PC_2	-0.0977324	3.87e-40
Hoxc5	PC_2	-0.0963049	5.26e-39
Ralyl	PC_2	-0.0961811	6.55e-39
Gucy2c	PC_2	-0.0952015	3.8e-38
Trps1	PC_2	-0.0951771	3.97e-38
Cxcl12	PC_2	-0.0917252	1.71e-35
Adamtsl1	PC_2	-0.0909961	5.93e-35
Epha7	PC_2	-0.0906133	1.13e-34
Ankrd33b	PC_2	-0.0886756	2.98e-33
Sgol2b	PC_2	-0.0883104	5.45e-33
Pitx2	PC_2	-0.0880336	8.62e-33
Slitrk6	PC_2	-0.0879823	9.37e-33
Sema6a	PC_2	-0.0870672	4.22e-32
Chst9	PC_2	-0.0870076	4.65e-32
Cpxm2	PC_2	-0.0857013	3.87e-31
Hoxa9	PC_2	-0.0855593	4.87e-31
Hoxa10	PC_2	-0.0850941	1.03e-30
Ppargc1a	PC_2	-0.0849281	1.33e-30
Lrrtm3	PC_2	-0.0843362	3.41e-30
Klhl29	PC_2	-0.0842755	3.75e-30
4932411E22Rik	PC_2	-0.0836334	1.03e-29
Rgs20	PC_2	-0.08347	1.32e-29
Hoxc4	PC_2	-0.083281	1.78e-29
Hoxa3	PC_2	-0.0818231	1.71e-28
Anxa3	PC_2	-0.0817306	1.97e-28
Adamts18	PC_2	-0.081282	3.89e-28
Syt16	PC_2	-0.0804321	1.41e-27
Gfra2	PC_2	-0.0794103	6.49e-27
Kcnh1	PC_2	-0.0793882	6.7e-27
Folr1	PC_2	-0.0783357	3.2e-26
Isx	PC_2	-0.0778431	6.56e-26
Sh3rf2	PC_2	-0.0770562	2.05e-25
Stxbp5l	PC_2	-0.0759216	1.05e-24
Hoxa6	PC_2	-0.0752502	2.71e-24
Tll1	PC_2	-0.0750599	3.55e-24
Pfkp	PC_2	-0.0742267	1.14e-23
Dlgap2	PC_2	-0.0738844	1.83e-23
Pclo	PC_2	-0.0720735	2.2e-22
Pde8b	PC_2	-0.0719178	2.71e-22
Neat1	PC_2	-0.0718786	2.85e-22
Lrrn3	PC_2	-0.0705679	1.65e-21
Dapl1	PC_2	-0.0703811	2.11e-21
Dpp10	PC_2	-0.0702765	2.42e-21
Sptlc3	PC_2	-0.0697061	5.11e-21
Atp13a4	PC_2	-0.0695947	5.91e-21
Prr16	PC_2	-0.0693362	8.26e-21
Gm973	PC_2	-0.0693015	8.62e-21
Kcnip4	PC_2	-0.0690526	1.19e-20
Pcsk5	PC_2	-0.068736	1.79e-20
Rgs7	PC_2	-0.0685113	2.38e-20
Car10	PC_2	-0.0682639	3.27e-20
Ghr	PC_2	-0.0678426	5.6e-20
Hs3st3a1	PC_2	-0.0677899	5.99e-20
Zmat4	PC_2	-0.066771	2.17e-19
Cdh7	PC_2	-0.0665271	2.94e-19
Prkg1	PC_2	-0.0663523	3.65e-19
Megf11	PC_2	-0.0661967	4.42e-19
Kcnmb2	PC_2	-0.0652334	1.46e-18
Slc40a1	PC_2	-0.0651581	1.6e-18
Gdnf	PC_2	-0.0649037	2.18e-18
Fbn2	PC_2	-0.0647027	2.77e-18
Hlf	PC_2	-0.0642098	5.03e-18
Jakmip2	PC_2	-0.0640831	5.84e-18
Gm53	PC_2	-0.0639099	7.2e-18
Adamts16	PC_2	-0.0638714	7.53e-18
Nupr1	PC_2	-0.0638031	8.17e-18
9530059O14Rik	PC_2	-0.0636846	9.41e-18
Enpp2	PC_2	-0.0636616	9.67e-18
Agbl4	PC_2	-0.0636509	9.78e-18
Sfmbt2	PC_2	-0.0634287	1.28e-17
Tfpi2	PC_2	-0.0629801	2.17e-17
Slc25a21	PC_2	-0.0627792	2.75e-17
Akr1d1	PC_2	-0.0618259	8.39e-17
Gabrg3	PC_2	-0.0617051	9.65e-17
Naaladl2	PC_2	-0.0616672	1.01e-16
Sema5a	PC_2	-0.0604612	4.03e-16
Camk4	PC_2	-0.0601742	5.56e-16
Sv2b	PC_2	-0.0599831	6.91e-16
Gm11033	PC_2	-0.0589779	2.13e-15
Cystm1	PC_2	-0.0583975	4.04e-15
Rnf32	PC_2	-0.0576155	9.5e-15
Rora	PC_2	-0.0574874	1.09e-14
Gipc2	PC_2	-0.056921	2e-14
Fmn1	PC_2	-0.0561766	4.41e-14
Foxa1	PC_2	0.14259	2.44e-84
Epas1	PC_2	0.142742	1.62e-84
Tspan12	PC_2	0.142859	1.18e-84
Bicc1	PC_2	0.143083	6.43e-85
Dkk3	PC_2	0.143283	3.74e-85
Cdkn1a	PC_2	0.143304	3.54e-85
Mis18bp1	PC_2	0.143938	6.25e-86
Plat	PC_2	0.144322	2.18e-86
Piezo2	PC_2	0.144902	4.45e-87
Vcl	PC_2	0.146024	1.98e-88
Sox13	PC_2	0.146639	3.57e-89
Axin2	PC_2	0.146861	1.92e-89
Hkdc1	PC_2	0.147338	5.06e-90
Ube2m	PC_2	0.148449	2.21e-91
Osbpl6	PC_2	0.14848	2.03e-91
Cotl1	PC_2	0.149527	1.04e-92
Nav3	PC_2	0.149618	8.07e-93
Celsr1	PC_2	0.149628	7.87e-93
Cpn1	PC_2	0.149865	4.01e-93
Lama1	PC_2	0.150089	2.12e-93
Rgs6	PC_2	0.150655	4.19e-94
Zfp503	PC_2	0.150682	3.88e-94
Cyp26a1	PC_2	0.150725	3.44e-94
Gcnt1	PC_2	0.151225	8.17e-95
Rspo3	PC_2	0.151607	2.72e-95
Notch1	PC_2	0.152166	5.38e-96
Sh3bgrl2	PC_2	0.152383	2.87e-96
AY036118	PC_2	0.153232	2.41e-97
Fut8	PC_2	0.153514	1.06e-97
Etv4	PC_2	0.153643	7.3e-98
Oat	PC_2	0.155091	1.02e-99
Slc7a5	PC_2	0.155637	2.02e-100
S1pr2	PC_2	0.156123	4.77e-101
Prox1	PC_2	0.15707	2.81e-102
Slc39a8	PC_2	0.157289	1.46e-102
Mcc	PC_2	0.157375	1.13e-102
Colec12	PC_2	0.157521	7.3e-103
Onecut1	PC_2	0.157864	2.6e-103
Cldn4	PC_2	0.15835	6e-104
Loxl2	PC_2	0.158801	1.53e-104
Mmp2	PC_2	0.158891	1.17e-104
Trabd2b	PC_2	0.159188	4.74e-105
Tenm4	PC_2	0.159818	6.95e-106
Cdh1	PC_2	0.160459	9.8e-107
Fgf8	PC_2	0.160976	2e-107
Shisa6	PC_2	0.161445	4.71e-108
Cdh13	PC_2	0.161521	3.74e-108
Cdca2	PC_2	0.161667	2.38e-108
P3h2	PC_2	0.161772	1.73e-108
Jag1	PC_2	0.161917	1.11e-108
Nectin1	PC_2	0.163463	8.96e-111
Tgm2	PC_2	0.163764	3.49e-111
Fam213a	PC_2	0.164695	1.88e-112
Kif11	PC_2	0.165234	3.43e-113
Bcam	PC_2	0.165815	5.43e-114
Lima1	PC_2	0.165964	3.39e-114
E130012A19Rik	PC_2	0.166693	3.32e-115
Sall4	PC_2	0.166808	2.31e-115
Vtn	PC_2	0.167516	2.41e-116
T	PC_2	0.167597	1.86e-116
Etv5	PC_2	0.167664	1.51e-116
Klhl9	PC_2	0.168185	2.83e-117
Ephb3	PC_2	0.168238	2.39e-117
Prc1	PC_2	0.1683	1.96e-117
Alyref	PC_2	0.168469	1.14e-117
Spink1	PC_2	0.169568	3.25e-119
Ruvbl2	PC_2	0.170216	3.96e-120
Dnmt3b	PC_2	0.170633	1.02e-120
Slc38a4	PC_2	0.17105	2.59e-121
Polg	PC_2	0.171673	3.35e-122
Ccnb1	PC_2	0.171706	3.02e-122
Atp1b1	PC_2	0.172249	5.03e-123
Arid3b	PC_2	0.172253	4.99e-123
Ttr	PC_2	0.172582	1.68e-123
Mogat2	PC_2	0.172854	6.85e-124
Hmmr	PC_2	0.173995	1.53e-125
Gprc5c	PC_2	0.175623	6.4e-128
Gata4	PC_2	0.176046	1.54e-128
Afap1l1	PC_2	0.178487	3.74e-132
Col1a2	PC_2	0.179047	5.47e-133
Arl4c	PC_2	0.179555	9.54e-134
Cpm	PC_2	0.180124	1.33e-134
Slc9a3r1	PC_2	0.180361	5.86e-135
Pfkl	PC_2	0.18123	2.85e-136
Pitrm1	PC_2	0.181263	2.54e-136
Plk1	PC_2	0.181281	2.4e-136
Id3	PC_2	0.181445	1.36e-136
Trh	PC_2	0.181747	4.73e-137
Anln	PC_2	0.181874	3.05e-137
Galntl6	PC_2	0.182036	1.73e-137
Aspm	PC_2	0.182125	1.27e-137
Calm3	PC_2	0.18232	6.44e-138
Pfn1	PC_2	0.182859	9.69e-139
Dsp	PC_2	0.183834	3.08e-140
Reln	PC_2	0.184384	4.39e-141
Kif20b	PC_2	0.18466	1.65e-141
Fzd4	PC_2	0.184735	1.27e-141
Sulf2	PC_2	0.185545	7.04e-143
Iqgap1	PC_2	0.185947	1.67e-143
Kif23	PC_2	0.1862	6.78e-144
Ehd1	PC_2	0.187113	2.52e-145
Fn1	PC_2	0.18712	2.47e-145
Spon1	PC_2	0.187512	6e-146
Cdkn1c	PC_2	0.188509	1.61e-147
Soat1	PC_2	0.188713	7.67e-148
Cdc20	PC_2	0.188933	3.45e-148
Tnfrsf19	PC_2	0.188998	2.74e-148
Cst3	PC_2	0.189128	1.71e-148
Ets2	PC_2	0.190078	5.29e-150
Rasgrp3	PC_2	0.190927	2.36e-151
Man2a1	PC_2	0.191261	6.9e-152
Nectin2	PC_2	0.191632	1.75e-152
Ybx3	PC_2	0.19173	1.22e-152
Cacnb2	PC_2	0.1923	1.47e-153
Furin	PC_2	0.193599	1.15e-155
Ppp1r16b	PC_2	0.193837	4.75e-156
Psat1	PC_2	0.193896	3.82e-156
Sfrp5	PC_2	0.194195	1.25e-156
Basp1	PC_2	0.194391	6.01e-157
Cdk8	PC_2	0.194537	3.47e-157
Ahnak	PC_2	0.194629	2.46e-157
Slc16a3	PC_2	0.195679	4.66e-159
Epha4	PC_2	0.196455	2.45e-160
Tfrc	PC_2	0.196938	3.9e-161
Myh9	PC_2	0.197283	1.05e-161
Prex2	PC_2	0.197972	7.5e-163
Plxna1	PC_2	0.199731	8.49e-166
Col2a1	PC_2	0.201506	8.43e-169
Cnn2	PC_2	0.203096	1.64e-171
Fhl2	PC_2	0.204446	7.84e-174
Glul	PC_2	0.205564	9.1e-176
Vwf	PC_2	0.207279	9.28e-179
H1fx	PC_2	0.207924	6.87e-180
Tagln2	PC_2	0.208035	4.4e-180
Flt1	PC_2	0.209021	8.05e-182
Rrm2	PC_2	0.209915	2.1e-183
Clic6	PC_2	0.211805	8.84e-187
Smoc2	PC_2	0.212254	1.39e-187
Phlda1	PC_2	0.213108	4.03e-189
Sparc	PC_2	0.213527	7.09e-190
Mcm4	PC_2	0.213624	4.75e-190
Lrpap1	PC_2	0.215962	2.63e-194
Cmss1	PC_2	0.217578	2.78e-197
Tpx2	PC_2	0.217612	2.42e-197
Mrfap1	PC_2	0.21854	4.67e-199
Mcm3	PC_2	0.219209	2.67e-200
Copb2	PC_2	0.219487	8.13e-201
Mest	PC_2	0.222144	8.29e-206
Ddx21	PC_2	0.222216	6.1e-206
Agrn	PC_2	0.22237	3.13e-206
Il31ra	PC_2	0.222439	2.33e-206
Igfbp4	PC_2	0.224211	9.97e-210
Clstn1	PC_2	0.224504	2.76e-210
Cldn7	PC_2	0.225507	3.32e-212
Slc16a1	PC_2	0.225733	1.22e-212
Sox17	PC_2	0.226316	9.28e-214
Fth1	PC_2	0.226553	3.25e-214
Gja1	PC_2	0.226725	1.52e-214
Sp5	PC_2	0.228177	2.32e-217
G3bp2	PC_2	0.228324	1.2e-217
Plec	PC_2	0.229246	1.91e-219
Cenpe	PC_2	0.229968	7.38e-221
Atxn7l3b	PC_2	0.230672	3.05e-222
Lamc1	PC_2	0.230725	2.4e-222
Igf2bp1	PC_2	0.231582	4.91e-224
Dnajc3	PC_2	0.231746	2.34e-224
Itga3	PC_2	0.233109	4.57e-227
Nid2	PC_2	0.234289	2e-229
Gldc	PC_2	0.234698	3.03e-230
Ezr	PC_2	0.23599	7.64e-233
Pdap1	PC_2	0.237441	8.72e-236
Ctsl	PC_2	0.238017	5.86e-237
Hdlbp	PC_2	0.23869	2.47e-238
Prtg	PC_2	0.238706	2.31e-238
Tuba1c	PC_2	0.239249	1.79e-239
Ywhag	PC_2	0.24192	5.43e-245
Lgr5	PC_2	0.242596	2.14e-246
Fem1b	PC_2	0.242981	3.38e-247
Ccnd2	PC_2	0.243676	1.2e-248
H3f3b	PC_2	0.245482	1.9e-252
Parp1	PC_2	0.246254	4.42e-254
Apela	PC_2	0.246839	2.55e-255
H19	PC_2	0.248262	2.36e-258
Psmd2	PC_2	0.248321	1.77e-258
Mdn1	PC_2	0.250544	2.95e-263
Ywhaz	PC_2	0.250692	1.42e-263
Camk1d	PC_2	0.251328	5.97e-265
Tpi1	PC_2	0.252107	1.22e-266
Lamb1	PC_2	0.253543	8.87e-270
Pakap	PC_2	0.254016	8.22e-271
Ssr3	PC_2	0.25503	4.82e-273
Epcam	PC_2	0.256414	4.19e-276
Hnrnpk	PC_2	0.259172	2.89e-282
Igf2	PC_2	0.259383	9.77e-283
Apoe	PC_2	0.260128	2.06e-284
Pdpn	PC_2	0.260163	1.73e-284
Cyb5r3	PC_2	0.260956	2.79e-286
Cdh6	PC_2	0.26131	4.45e-287
Rrbp1	PC_2	0.263638	2.2e-292
Marcks	PC_2	0.266207	2.64e-298
Pa2g4	PC_2	0.266566	3.93e-299
Mki67	PC_2	0.269108	4.62e-305
Hsph1	PC_2	0.269347	1.28e-305
Sptbn1	PC_2	0.269383	1.06e-305
Sox4	PC_2	0.269676	2.19e-306
Rpsa	PC_2	0.269702	1.92e-306
Hdgf	PC_2	0.270189	1.38e-307
Slc39a10	PC_2	0.270737	0
Ywhab	PC_2	0.272099	4.21885e-312
Cct8	PC_2	0.272799	9.15936e-314
Ppm1g	PC_2	0.273655	8.33628e-316
Pxdn	PC_2	0.274253	3.10992e-317
Gapdh	PC_2	0.276729	0
Cct7	PC_2	0.277229	0
Hspa4	PC_2	0.278147	0
Cltc	PC_2	0.278432	0
Stip1	PC_2	0.279731	0
Peg10	PC_2	0.280001	0
Atp5a1	PC_2	0.283274	0
Ckap4	PC_2	0.283403	0
Mybbp1a	PC_2	0.285351	0
Eif3b	PC_2	0.285827	0
Arhgdia	PC_2	0.286779	0
Bsg	PC_2	0.287008	0
Ybx1	PC_2	0.287147	0
Eif3c	PC_2	0.28725	0
Flrt3	PC_2	0.28806	0
Ptbp1	PC_2	0.28998	0
Cldn6	PC_2	0.28999	0
Actn1	PC_2	0.290863	0
Tubb4b	PC_2	0.293176	0
Hnrnpa0	PC_2	0.294538	0
Rcn1	PC_2	0.296415	0
Gnai2	PC_2	0.297445	0
Surf4	PC_2	0.298738	0
Aldoa	PC_2	0.300887	0
Rdx	PC_2	0.301114	0
Fkbp4	PC_2	0.301637	0
Cct2	PC_2	0.302035	0
Ccnd1	PC_2	0.303391	0
Eif4g2	PC_2	0.303749	0
Cenpf	PC_2	0.304029	0
Ctnnb1	PC_2	0.304059	0
Arl6ip1	PC_2	0.304958	0
Fscn1	PC_2	0.305867	0
Pdia3	PC_2	0.306083	0
Rps3	PC_2	0.307097	0
Cd24a	PC_2	0.307564	0
Ptma	PC_2	0.307866	0
Eno1	PC_2	0.310271	0
mt-Co1	PC_2	0.312538	0
Top2a	PC_2	0.313125	0
Atp1a1	PC_2	0.315305	0
Pcbp1	PC_2	0.315399	0
Vcp	PC_2	0.316382	0
Eif3a	PC_2	0.316583	0
Rpl3	PC_2	0.316664	0
Ubc	PC_2	0.317706	0
Eprs	PC_2	0.317911	0
Slc2a1	PC_2	0.318641	0
Nucks1	PC_2	0.319077	0
Serpinh1	PC_2	0.320781	0
Kpnb1	PC_2	0.321499	0
Calm1	PC_2	0.322524	0
Podxl	PC_2	0.325851	0
Serbp1	PC_2	0.327013	0
Krt8	PC_2	0.331213	0
Col18a1	PC_2	0.33141	0
Rpl4	PC_2	0.335368	0
Tuba1b	PC_2	0.33542	0
Marcksl1	PC_2	0.336722	0
Ubb	PC_2	0.338768	0
Krt18	PC_2	0.339844	0
P4hb	PC_2	0.343414	0
Lin28a	PC_2	0.344455	0
Atp5b	PC_2	0.344473	0
Igfbp2	PC_2	0.345153	0
Emb	PC_2	0.347037	0
Pdia6	PC_2	0.351522	0
Eef2	PC_2	0.358068	0
Eif5a	PC_2	0.360202	0
Cfl1	PC_2	0.360389	0
Set	PC_2	0.361406	0
mt-Nd1	PC_2	0.363913	0
Canx	PC_2	0.36539	0
Col4a2	PC_2	0.367312	0
Hnrnpab	PC_2	0.372508	0
Calr	PC_2	0.384742	0
Ldha	PC_2	0.387102	0
Npm1	PC_2	0.39507	0
Col4a1	PC_2	0.396541	0
Hsp90b1	PC_2	0.397906	0
mt-Cytb	PC_2	0.407214	0
Slc2a3	PC_2	0.415781	0
Pabpc1	PC_2	0.416018	0
Pkm	PC_2	0.416072	0
Hsp90aa1	PC_2	0.422158	0
mt-Nd2	PC_2	0.425612	0
Gm42418	PC_2	0.42838	0
Hspd1	PC_2	0.430395	0
Eef1a1	PC_2	0.431535	0
Hspa5	PC_2	0.432736	0
Car4	PC_2	0.439234	0
Tubb5	PC_2	0.440441	0
mt-Nd4	PC_2	0.441028	0
Ncl	PC_2	0.457364	0
Hspa8	PC_2	0.461008	0
mt-Nd5	PC_2	0.503878	0
Actb	PC_2	0.504784	0
Hsp90ab1	PC_2	0.539381	0
Prdm1	PC_3	-0.538321	0
Pde3a	PC_3	-0.536406	0
Kcnq3	PC_3	-0.511425	0
Ntng1	PC_3	-0.453693	0
Dpp4	PC_3	-0.451151	0
Cpne8	PC_3	-0.443379	0
Palld	PC_3	-0.442134	0
Elmo1	PC_3	-0.437382	0
Arhgap24	PC_3	-0.435688	0
Kif26b	PC_3	-0.434149	0
Kcnk2	PC_3	-0.434061	0
Robo2	PC_3	-0.430849	0
Nr5a2	PC_3	-0.426297	0
Sntg1	PC_3	-0.426116	0
Kcnb2	PC_3	-0.407775	0
B4galnt2	PC_3	-0.393395	0
Prickle1	PC_3	-0.386526	0
Fn1	PC_3	-0.381902	0
Gpx3	PC_3	-0.36496	0
Atxn1	PC_3	-0.362621	0
P4ha3	PC_3	-0.356982	0
Lgr4	PC_3	-0.349718	0
Nkain2	PC_3	-0.349067	0
Map1b	PC_3	-0.348678	0
Zhx3	PC_3	-0.346297	0
Kynu	PC_3	-0.340833	0
Myo6	PC_3	-0.337878	0
Tec	PC_3	-0.33021	0
Edil3	PC_3	-0.32542	0
Satb2	PC_3	-0.325194	0
Nepn	PC_3	-0.32488	0
Flrt2	PC_3	-0.322661	0
Slc16a1	PC_3	-0.321321	0
Greb1l	PC_3	-0.314047	0
Lrrc7	PC_3	-0.314027	0
Afp	PC_3	-0.312214	0
Unc5d	PC_3	-0.306154	0
Folr1	PC_3	-0.303655	0
Garnl3	PC_3	-0.302122	0
Dennd5b	PC_3	-0.299652	0
Glud1	PC_3	-0.298836	0
Sparc	PC_3	-0.298703	0
Nrp2	PC_3	-0.298522	0
Clgn	PC_3	-0.293619	0
Nrg3	PC_3	-0.288496	0
Slc24a3	PC_3	-0.286901	0
Abcg2	PC_3	-0.28673	0
Dnah11	PC_3	-0.286512	0
Kirrel3	PC_3	-0.285589	0
Slc2a1	PC_3	-0.28546	0
Apob	PC_3	-0.284867	0
Ddah1	PC_3	-0.284529	0
Tgfbr3	PC_3	-0.283403	0
F11r	PC_3	-0.283371	0
Hoxd4	PC_3	-0.280934	0
Dsp	PC_3	-0.280768	0
Trim2	PC_3	-0.279431	0
Tpm1	PC_3	-0.276412	4.00193e-322
Pth1r	PC_3	-0.27452	1.21849e-317
Csmd3	PC_3	-0.271449	2.5675e-310
Rbp4	PC_3	-0.270792	0
Pitx2	PC_3	-0.269949	8.75e-307
Slc4a9	PC_3	-0.268895	2.59e-304
Cftr	PC_3	-0.268316	5.82e-303
Laptm4b	PC_3	-0.267689	1.67e-301
Krt19	PC_3	-0.267583	2.92e-301
Nrp1	PC_3	-0.266686	3.53e-299
Slc39a8	PC_3	-0.265822	3.5e-297
Tspan18	PC_3	-0.265171	1.11e-295
Folr2	PC_3	-0.264262	1.35e-293
Man1a	PC_3	-0.254368	2.39e-271
Sema6a	PC_3	-0.253843	3.36e-270
Pcsk5	PC_3	-0.253136	1.18e-268
Cacnb4	PC_3	-0.250193	2.93e-262
Kitl	PC_3	-0.2495	9e-261
Igsf5	PC_3	-0.249271	2.78e-260
Tdh	PC_3	-0.248551	9.66e-259
Postn	PC_3	-0.245943	3.45e-253
Jak1	PC_3	-0.245683	1.21e-252
Oprk1	PC_3	-0.244744	1.15e-250
Them7	PC_3	-0.243028	4.55e-247
Car8	PC_3	-0.238944	1.28e-238
Cdh1	PC_3	-0.238611	6.09e-238
Cdx2	PC_3	-0.23774	3.58e-236
Sycp2	PC_3	-0.234557	9.87e-230
Gucy2c	PC_3	-0.233132	6.95e-227
Samd4	PC_3	-0.229414	1.55e-219
Isx	PC_3	-0.228985	1.06e-218
Lsamp	PC_3	-0.227749	2.7e-216
Gipc2	PC_3	-0.226908	1.13e-214
Cxcl12	PC_3	-0.22681	1.73e-214
Mreg	PC_3	-0.226486	7.27e-214
Amph	PC_3	-0.225306	1.34e-211
Prdm6	PC_3	-0.224873	9.01e-211
Pid1	PC_3	-0.224729	1.68e-210
Gm42418	PC_3	-0.223603	2.36e-208
Cubn	PC_3	-0.220585	1.2e-202
Sdc4	PC_3	-0.220528	1.51e-202
Ahnak	PC_3	-0.219627	7.32e-201
Rnf152	PC_3	-0.217517	6.03e-197
Dst	PC_3	-0.21524	9.17e-193
Clu	PC_3	-0.214702	8.69e-192
Stard4	PC_3	-0.212658	4.34e-188
Lypd6	PC_3	-0.212633	4.78e-188
Ankrd33b	PC_3	-0.212187	3.01e-187
Slc2a13	PC_3	-0.211584	3.62e-186
Lama2	PC_3	-0.211165	2.02e-185
Gcnt2	PC_3	-0.210606	2e-184
Palm3	PC_3	-0.209792	5.57e-183
Sptbn1	PC_3	-0.208875	2.33e-181
Loxl2	PC_3	-0.208814	2.97e-181
Dcc	PC_3	-0.20849	1.1e-180
Serpina1b	PC_3	-0.20833	2.09e-180
Ezr	PC_3	-0.207809	1.7e-179
Igfbp4	PC_3	-0.206512	3.17e-177
Rassf3	PC_3	-0.206276	8.11e-177
Peg3	PC_3	-0.205002	1.31e-174
Rbm47	PC_3	-0.202471	2.94e-170
L3mbtl4	PC_3	-0.20222	7.81e-170
Smim14	PC_3	-0.201663	6.91e-169
Tmprss2	PC_3	-0.199907	6.37e-166
Myof	PC_3	-0.199633	1.83e-165
Agtpbp1	PC_3	-0.199411	4.3e-165
Adamts16	PC_3	-0.197894	1.48e-162
Serpinf2	PC_3	-0.197205	2.06e-161
Slitrk6	PC_3	-0.193721	1.11e-155
Aldh3a2	PC_3	-0.193685	1.25e-155
Frk	PC_3	-0.193558	2.01e-155
Cpxm2	PC_3	-0.191934	8.5e-153
Anxa3	PC_3	-0.191548	3.54e-152
mt-Nd5	PC_3	-0.189251	1.64e-148
Rin2	PC_3	-0.189122	2.62e-148
Camk1d	PC_3	-0.187903	2.21e-146
Sdk1	PC_3	-0.187378	1.47e-145
Tagln2	PC_3	-0.186508	3.4e-144
Clmn	PC_3	-0.186506	3.41e-144
Slit3	PC_3	-0.185536	1.1e-142
Pdlim1	PC_3	-0.185517	1.17e-142
Fmn2	PC_3	-0.185351	2.11e-142
Actb	PC_3	-0.184165	1.45e-140
Myh9	PC_3	-0.183549	1.27e-139
Slc22a23	PC_3	-0.182543	4.41e-138
Gpc5	PC_3	-0.1823	1.03e-137
Ptprd	PC_3	-0.182167	1.64e-137
Sox6	PC_3	-0.180117	2.07e-134
Gsn	PC_3	-0.179832	5.54e-134
Cobll1	PC_3	-0.179795	6.25e-134
Thsd7a	PC_3	-0.178778	2.08e-132
Hoxd3	PC_3	-0.177846	5.05e-131
Csrp1	PC_3	-0.177359	2.66e-130
Cacna2d1	PC_3	-0.177349	2.72e-130
Lipa	PC_3	-0.177348	2.72e-130
Cpq	PC_3	-0.175174	4.31e-127
Slc9a3r1	PC_3	-0.17477	1.67e-126
Dab2	PC_3	-0.173493	1.19e-124
Pdgfc	PC_3	-0.173095	4.46e-124
Epb41l2	PC_3	-0.17282	1.11e-123
Spink1	PC_3	-0.172553	2.67e-123
Apoe	PC_3	-0.172506	3.11e-123
Gabrb3	PC_3	-0.172057	1.37e-122
Neat1	PC_3	-0.171149	2.71e-121
Muc13	PC_3	-0.170803	8.38e-121
Adgrf5	PC_3	-0.170607	1.58e-120
Gabrg3	PC_3	-0.170471	2.46e-120
Pfkp	PC_3	-0.170465	2.5e-120
Sgol2b	PC_3	-0.169583	4.42e-119
Fam46a	PC_3	-0.169407	7.79e-119
Bnip3	PC_3	-0.168968	3.22e-118
Dcbld1	PC_3	-0.168124	4.91e-117
Parm1	PC_3	-0.167294	7.06e-116
Dlgap2	PC_3	-0.16722	8.91e-116
Clic6	PC_3	-0.166292	1.73e-114
Il15	PC_3	-0.166219	2.17e-114
Ntm	PC_3	-0.165948	5.1e-114
AI838599	PC_3	-0.165492	2.16e-113
Gm45323	PC_3	-0.165207	5.28e-113
Pcgf5	PC_3	-0.164149	1.49e-111
Gldc	PC_3	-0.163997	2.38e-111
Tfpi2	PC_3	-0.162952	6.26e-110
Cnn2	PC_3	-0.162781	1.06e-109
1700112E06Rik	PC_3	-0.162717	1.29e-109
Lyst	PC_3	-0.162429	3.15e-109
Selenop	PC_3	-0.162389	3.55e-109
Grb14	PC_3	-0.162354	3.94e-109
Trf	PC_3	-0.161655	3.44e-108
Ralyl	PC_3	-0.161545	4.81e-108
Hoxb6	PC_3	-0.160287	2.31e-106
Xkr4	PC_3	-0.160217	2.85e-106
Mfap3l	PC_3	-0.160012	5.32e-106
Tfcp2l1	PC_3	-0.15893	1.44e-104
Csf1r	PC_3	-0.157916	3.11e-103
Serpina1a	PC_3	-0.157661	6.67e-103
Hecw2	PC_3	-0.156994	4.95e-102
Iqgap2	PC_3	-0.15685	7.59e-102
Dab1	PC_3	-0.156472	2.34e-101
Tmtc1	PC_3	-0.156419	2.73e-101
Hpse2	PC_3	-0.156399	2.89e-101
Sfmbt2	PC_3	-0.154368	1.2e-98
Plppr1	PC_3	-0.154351	1.26e-98
Eef1a1	PC_3	-0.15432	1.37e-98
Dio3	PC_3	-0.153748	7.36e-98
Tpi1	PC_3	-0.15347	1.66e-97
Nectin2	PC_3	-0.153456	1.72e-97
Aldoa	PC_3	-0.153198	3.65e-97
Rffl	PC_3	-0.152716	1.49e-96
Fam198b	PC_3	-0.152466	3.07e-96
Cltc	PC_3	-0.151973	1.28e-95
Mob3b	PC_3	-0.15186	1.77e-95
Ctsl	PC_3	-0.151502	4.96e-95
Vwf	PC_3	-0.150303	1.56e-93
Lbh	PC_3	-0.149525	1.43e-92
Sec24d	PC_3	-0.1494	2.04e-92
Vim	PC_3	-0.14929	2.78e-92
Pgap1	PC_3	-0.149208	3.5e-92
Tuft1	PC_3	-0.149145	4.17e-92
Stxbp5	PC_3	-0.148338	4.12e-91
Prkch	PC_3	-0.148231	5.54e-91
9430076C15Rik	PC_3	-0.147613	3.16e-90
Mirg	PC_3	-0.146715	3.9e-89
Bsg	PC_3	-0.146626	4.98e-89
Iqgap1	PC_3	-0.145695	6.61e-88
Mctp2	PC_3	-0.145588	8.86e-88
Soat1	PC_3	-0.145559	9.58e-88
Pdzd2	PC_3	-0.145362	1.65e-87
Man2a1	PC_3	-0.145307	1.91e-87
Rnf213	PC_3	-0.145029	4.1e-87
Grik2	PC_3	-0.144688	1.05e-86
Eya1	PC_3	-0.143848	1.05e-85
Dact2	PC_3	-0.143475	2.91e-85
Lpar3	PC_3	-0.143284	4.86e-85
mt-Nd4	PC_3	-0.143229	5.64e-85
Arhgef26	PC_3	-0.143168	6.63e-85
RP23-145I16.5	PC_3	-0.142945	1.21e-84
9530059O14Rik	PC_3	-0.141664	3.9e-83
Pfkl	PC_3	-0.14112	1.68e-82
Pde8b	PC_3	-0.141052	2.01e-82
Tox	PC_3	-0.140622	6.36e-82
Slc16a10	PC_3	-0.140579	7.1e-82
Eef2	PC_3	-0.140246	1.72e-81
Lmo7	PC_3	-0.139698	7.39e-81
Lypd6b	PC_3	-0.138969	5.09e-80
Synpo2	PC_3	-0.138661	1.14e-79
Glul	PC_3	-0.137967	7.09e-79
Calm1	PC_3	-0.137775	1.17e-78
Tubb5	PC_3	-0.137469	2.6e-78
Stxbp5l	PC_3	-0.137277	4.28e-78
Agrn	PC_3	-0.136886	1.18e-77
Ldha	PC_3	-0.136628	2.31e-77
Ywhaz	PC_3	-0.136587	2.56e-77
Gprc5c	PC_3	-0.136437	3.76e-77
Tle4	PC_3	-0.136323	5.03e-77
Tmtc2	PC_3	-0.136257	5.97e-77
Ambp	PC_3	-0.136179	7.26e-77
C9	PC_3	-0.135545	3.71e-76
Krt8	PC_3	-0.13511	1.13e-75
Nipal2	PC_3	-0.133964	2.11e-74
Ubb	PC_3	-0.133209	1.43e-73
Bcl2	PC_3	-0.133122	1.78e-73
Emp1	PC_3	-0.13252	8.04e-73
Veph1	PC_3	-0.132263	1.53e-72
Rcn1	PC_3	-0.132145	2.05e-72
Gm11033	PC_3	-0.132062	2.51e-72
Frmd4b	PC_3	-0.13193	3.48e-72
Stx7	PC_3	-0.131638	7.22e-72
Emp2	PC_3	-0.131499	1.02e-71
Ckap4	PC_3	-0.131228	2e-71
Actn1	PC_3	-0.131025	3.3e-71
Rgs20	PC_3	-0.130366	1.69e-70
Hapln1	PC_3	-0.13028	2.09e-70
Hnf4a	PC_3	-0.130212	2.46e-70
Serpina1d	PC_3	-0.130048	3.67e-70
Kcnab1	PC_3	-0.130021	3.92e-70
Atp13a4	PC_3	-0.129561	1.21e-69
Pkm	PC_3	-0.129479	1.48e-69
Cd24a	PC_3	-0.129327	2.14e-69
Igf2bp1	PC_3	-0.129112	3.62e-69
Akr1d1	PC_3	-0.129094	3.77e-69
Hkdc1	PC_3	-0.128841	6.99e-69
Tgfb1i1	PC_3	-0.128707	9.67e-69
Cfl1	PC_3	-0.128425	1.92e-68
Cdk8	PC_3	-0.128189	3.39e-68
B4galt6	PC_3	-0.128008	5.26e-68
Slc16a3	PC_3	-0.128002	5.31e-68
mt-Cytb	PC_3	-0.127804	8.58e-68
Ddit4	PC_3	-0.127663	1.2e-67
Rcan2	PC_3	-0.12726	3.18e-67
Slc39a4	PC_3	-0.12712	4.43e-67
Thsd4	PC_3	-0.127092	4.74e-67
Habp2	PC_3	-0.126873	8e-67
Apoa1	PC_3	-0.126586	1.59e-66
Zfp804b	PC_3	-0.126564	1.67e-66
Itga5	PC_3	-0.125959	7.11e-66
Magi2	PC_3	-0.125657	1.46e-65
Abcc4	PC_3	-0.125638	1.52e-65
Pdzk1	PC_3	-0.125024	6.54e-65
Coro2a	PC_3	-0.12473	1.31e-64
Tmem163	PC_3	-0.124027	6.87e-64
Sidt1	PC_3	-0.123896	9.32e-64
Pakap	PC_3	-0.123857	1.02e-63
mt-Nd2	PC_3	-0.123698	1.47e-63
Cldn4	PC_3	-0.123614	1.79e-63
Gapdh	PC_3	-0.123083	6.16e-63
Sall4	PC_3	-0.122831	1.11e-62
Cldn6	PC_3	-0.122711	1.46e-62
Bmp5	PC_3	0.0523824	2.34e-12
Grik3	PC_3	0.0527646	1.61e-12
Gm44905	PC_3	0.0530659	1.19e-12
Plxna4	PC_3	0.0530848	1.17e-12
Rab27b	PC_3	0.0531941	1.05e-12
Scube1	PC_3	0.0533622	8.84e-13
Cckar	PC_3	0.0536967	6.32e-13
Edaradd	PC_3	0.053788	5.76e-13
Lrig1	PC_3	0.0539642	4.83e-13
Lhfp	PC_3	0.0542064	3.78e-13
Prox1	PC_3	0.0548101	2.04e-13
Nos1ap	PC_3	0.0548187	2.02e-13
Mtus2	PC_3	0.0552948	1.24e-13
Sgcd	PC_3	0.0553585	1.16e-13
Gja1	PC_3	0.0558591	6.89e-14
Trp63	PC_3	0.0559032	6.58e-14
Itga8	PC_3	0.0559343	6.37e-14
Pax3	PC_3	0.0572346	1.6e-14
Cdh11	PC_3	0.0581287	6.07e-15
Cd36	PC_3	0.0581374	6.02e-15
Tmem135	PC_3	0.0590724	2.15e-15
Ankrd44	PC_3	0.0594147	1.47e-15
Pbx3	PC_3	0.0601891	6.19e-16
Ryr2	PC_3	0.0605499	4.12e-16
Dok5	PC_3	0.0610061	2.45e-16
Shisa6	PC_3	0.0610331	2.37e-16
Efnb2	PC_3	0.0610812	2.25e-16
H2-Q1	PC_3	0.0615031	1.38e-16
Gm29266	PC_3	0.062649	3.62e-17
Kcnd2	PC_3	0.0627575	3.18e-17
Galnt18	PC_3	0.062769	3.14e-17
Hs6st3	PC_3	0.0628005	3.04e-17
Msmo1	PC_3	0.0629654	2.5e-17
Reln	PC_3	0.0631173	2.09e-17
Corin	PC_3	0.0635605	1.24e-17
Asic2	PC_3	0.0655281	1.14e-18
Smoc2	PC_3	0.0656222	1.01e-18
Car4	PC_3	0.066625	2.91e-19
Onecut3	PC_3	0.0670949	1.61e-19
March1	PC_3	0.068292	3.5e-20
Rasgrf1	PC_3	0.0689826	1.44e-20
Bcar3	PC_3	0.0697324	5.42e-21
Mapk10	PC_3	0.0703245	2.49e-21
H2-Q2	PC_3	0.0712604	7.19e-22
Dnah5	PC_3	0.0723381	1.68e-22
Rfx6	PC_3	0.0725918	1.19e-22
Parp8	PC_3	0.0736805	2.67e-23
Abi3bp	PC_3	0.073994	1.73e-23
Slc1a3	PC_3	0.0742121	1.29e-23
Prex2	PC_3	0.0745054	8.54e-24
Crlf1	PC_3	0.0747682	5.91e-24
Sulf2	PC_3	0.0749169	4.8e-24
Sntb1	PC_3	0.0750558	3.96e-24
Eya4	PC_3	0.0750872	3.79e-24
Lgr5	PC_3	0.0761652	8.27e-25
Ptprt	PC_3	0.0778514	7.29e-26
Jag1	PC_3	0.0782028	4.37e-26
Itih5	PC_3	0.0784244	3.16e-26
Chn2	PC_3	0.0784969	2.84e-26
Aff3	PC_3	0.081913	1.67e-28
Itih2	PC_3	0.0833522	1.81e-29
Smarcd3	PC_3	0.0837883	9.12e-30
Irx3	PC_3	0.0842464	4.43e-30
Ano1	PC_3	0.0845878	2.59e-30
Grid2	PC_3	0.0851935	9.85e-31
Ccbe1	PC_3	0.0855599	5.48e-31
Skap1	PC_3	0.0870904	4.58e-32
Cthrc1	PC_3	0.0875453	2.17e-32
Cyp26b1	PC_3	0.0876494	1.83e-32
Runx1t1	PC_3	0.0878241	1.38e-32
Hs3st3a1	PC_3	0.0883654	5.65e-33
3632451O06Rik	PC_3	0.0887096	3.19e-33
Igfbp2	PC_3	0.0892877	1.21e-33
Thbs1	PC_3	0.0900825	3.2e-34
Fhl2	PC_3	0.0901066	3.08e-34
Ntf3	PC_3	0.0907617	1.01e-34
Nrcam	PC_3	0.0908435	8.77e-35
Irx1	PC_3	0.0909956	6.8e-35
Tgm2	PC_3	0.0911024	5.68e-35
Ly6h	PC_3	0.091208	4.75e-35
Gata5	PC_3	0.0920822	1.06e-35
Ctnnd2	PC_3	0.0926017	4.29e-36
Fam19a4	PC_3	0.0930162	2.09e-36
Rbms3	PC_3	0.0943482	2e-37
Pdzrn3	PC_3	0.0979381	3.04e-40
Raet1e	PC_3	0.0986364	8.42e-41
Isl1	PC_3	0.0989975	4.32e-41
Adcy2	PC_3	0.100678	1.85e-42
Bcl11a	PC_3	0.101356	5.09e-43
Igf2	PC_3	0.101598	3.22e-43
Tnfrsf19	PC_3	0.10171	2.61e-43
Ap1s3	PC_3	0.101843	2.03e-43
Samd5	PC_3	0.101948	1.66e-43
Tmem132c	PC_3	0.102844	2.98e-44
Pvt1	PC_3	0.103141	1.68e-44
2410017I17Rik	PC_3	0.103595	6.96e-45
Maml2	PC_3	0.104489	1.21e-45
Runx1	PC_3	0.105139	3.36e-46
Adcy1	PC_3	0.106926	9.49e-48
Ptprg	PC_3	0.107108	6.62e-48
Pcdh15	PC_3	0.109661	3.62e-50
9030622O22Rik	PC_3	0.110056	1.6e-50
Sox2	PC_3	0.110275	1.01e-50
Fzd4	PC_3	0.110852	3.07e-51
Tshz3	PC_3	0.113016	3.23e-53
Slc38a4	PC_3	0.113146	2.45e-53
Hoxb1	PC_3	0.113199	2.2e-53
Sema3d	PC_3	0.115143	3.36e-55
Pde4d	PC_3	0.11562	1.19e-55
Astn1	PC_3	0.115626	1.18e-55
Lamc1	PC_3	0.115652	1.12e-55
Gli2	PC_3	0.115899	6.52e-56
Hs3st4	PC_3	0.116094	4.27e-56
Frem2	PC_3	0.116665	1.22e-56
Slit2	PC_3	0.116762	9.89e-57
Dcn	PC_3	0.117027	5.51e-57
Rgs6	PC_3	0.117452	2.15e-57
Tns3	PC_3	0.117884	8.29e-58
Col2a1	PC_3	0.118159	4.49e-58
Dock4	PC_3	0.118518	2.02e-58
Slc16a12	PC_3	0.118788	1.1e-58
Gata4	PC_3	0.119722	1.36e-59
Gm8909	PC_3	0.120896	9.42e-61
Cyyr1	PC_3	0.121395	3.01e-61
Trabd2b	PC_3	0.121445	2.69e-61
Has2	PC_3	0.121695	1.52e-61
Tecrl	PC_3	0.121775	1.27e-61
Kcnip1	PC_3	0.123572	1.96e-63
Rasgrp3	PC_3	0.123831	1.08e-63
Vit	PC_3	0.127524	1.68e-67
Opcml	PC_3	0.128372	2.18e-68
Zfp804a	PC_3	0.130093	3.29e-70
Nfib	PC_3	0.132377	1.15e-72
Slc39a10	PC_3	0.132656	5.72e-73
Nell1	PC_3	0.13301	2.35e-73
Ntn1	PC_3	0.134231	1.07e-74
Pappa2	PC_3	0.135306	6.85e-76
Myo16	PC_3	0.135682	2.62e-76
Plcl1	PC_3	0.136126	8.32e-77
Nrg1	PC_3	0.140349	1.31e-81
Kcnq5	PC_3	0.143365	3.92e-85
Syt1	PC_3	0.145195	2.59e-87
Ackr3	PC_3	0.145706	6.44e-88
Gm44536	PC_3	0.14613	1.99e-88
Meis1	PC_3	0.147173	1.09e-89
Wnt7b	PC_3	0.150004	3.66e-93
Shisa7	PC_3	0.150296	1.59e-93
Cacnb2	PC_3	0.151758	2.38e-95
Tenm4	PC_3	0.157712	5.74e-103
Pde4b	PC_3	0.162996	5.47e-110
Erbb4	PC_3	0.165414	2.75e-113
Kctd8	PC_3	0.165968	4.8e-114
Calcrl	PC_3	0.16822	3.61e-117
Onecut1	PC_3	0.169691	3.12e-119
Sdk2	PC_3	0.171822	2.96e-122
Adgrl3	PC_3	0.17316	3.6e-124
Cdk6	PC_3	0.176018	2.5e-128
Col18a1	PC_3	0.178209	1.46e-131
Alpl	PC_3	0.178835	1.72e-132
Cdh18	PC_3	0.181666	9.37e-137
Osr1	PC_3	0.181947	3.52e-137
Ppp2r2b	PC_3	0.183598	1.07e-139
Alcam	PC_3	0.18927	1.54e-148
Prdm16	PC_3	0.19094	3.34e-151
Zfpm2	PC_3	0.192017	6.29e-153
Bmpr1b	PC_3	0.194438	7.5e-157
Cdh6	PC_3	0.200498	6.45e-167
Adamts19	PC_3	0.201486	1.37e-168
Lurap1l	PC_3	0.204445	1.2e-173
Lama3	PC_3	0.20587	4.1e-176
Hs3st3b1	PC_3	0.207813	1.69e-179
Trpm3	PC_3	0.213442	1.67e-189
Nkx2-1	PC_3	0.226241	2.14e-213
Ephb1	PC_3	0.227014	7.12e-215
Csmd1	PC_3	0.228984	1.06e-218
Meis2	PC_3	0.23828	2.86e-237
Galntl6	PC_3	0.239209	3.69e-239
Dpf3	PC_3	0.257932	2.99e-279
Mgat4c	PC_3	0.26417	2.17e-293
Grm8	PC_3	0.274963	1.06499e-318
Nr2f2	PC_3	0.295009	0
Mecom	PC_3	0.30736	0
Dach1	PC_3	0.311389	0
B3galt1	PC_3	0.359567	0

## Sheet: Table.10
Supplementary Table 10. 198 genes which are significantly correlated to both PC1 of Notochord and PC1 of Gut at the early somitogenesis.
Gene name	Which PC (Notochord)	Pearson.Corr (Notochord)	Pearson.FDR (Notochord)	Which PC (Gut)	Pearson.Corr (Gut)	Pearson.FDR (Gut)
Cpa6	PC_1	-0.737867	0	PC_1	-0.357704	0
Prex2	PC_1	-0.704322	0	PC_1	-0.322852	0
Sulf1	PC_1	-0.256216	1.64e-58	PC_1	-0.230332	1.01e-221
Nrp2	PC_1	0.19355	1.75e-33	PC_1	0.187839	1.3e-146
Fn1	PC_1	-0.629139	0	PC_1	-0.162524	1.25e-109
Igfbp5	PC_1	0.562058	6.17582e-321	PC_1	0.221842	2.21e-205
St8sia4	PC_1	-0.224078	1.01e-44	PC_1	-0.197688	1.51e-162
Nos1ap	PC_1	0.412715	1.61e-158	PC_1	0.162376	1.98e-109
Atp1a2	PC_1	-0.569915	0	PC_1	-0.231134	2.67e-223
Susd4	PC_1	-0.220031	3.95e-43	PC_1	-0.239484	4.08e-240
Esrrg	PC_1	0.330849	6.2e-99	PC_1	0.210344	2.51e-184
Plxna2	PC_1	0.358067	7.69e-117	PC_1	0.216305	4.39e-195
Uap1l1	PC_1	-0.224928	4.62e-45	PC_1	-0.151856	9.89e-96
Notch1	PC_1	-0.329769	2.91e-98	PC_1	-0.213314	1.21e-189
Garnl3	PC_1	0.207369	2.37e-38	PC_1	-0.154894	1.36e-99
Lypd6b	PC_1	-0.559677	1.10854e-317	PC_1	-0.374826	0
B3galt1	PC_1	0.165061	1.39e-24	PC_1	0.193601	7.92e-156
Sp5	PC_1	-0.348096	4.43e-110	PC_1	-0.196906	3e-161
Erich2	PC_1	-0.436701	1.95e-179	PC_1	-0.211601	1.44e-186
Gad1	PC_1	-0.482231	3.93e-224	PC_1	-0.423892	0
Hoxd11	PC_1	-0.352453	5.25e-113	PC_1	-0.530372	0
Hoxd10	PC_1	-0.29607	1.41e-78	PC_1	-0.450161	0
Hoxd9	PC_1	-0.347315	1.45e-109	PC_1	-0.344331	0
Hoxd3	PC_1	-0.408136	1.03e-154	PC_1	-0.42109	0
Hoxd4	PC_1	-0.54956	4.75e-304	PC_1	-0.606542	0
Abtb2	PC_1	0.463929	2.36e-205	PC_1	0.136567	1.54e-77
Lmo2	PC_1	-0.333518	1.3e-100	PC_1	-0.388228	0
Them7	PC_1	-0.244733	2.39e-53	PC_1	0.133974	1.19e-74
Fmn1	PC_1	0.546844	1.82e-300	PC_1	-0.205813	2.34e-176
Jag1	PC_1	-0.215668	1.89e-41	PC_1	-0.222864	2.57e-207
Ism1	PC_1	0.198761	2.81e-35	PC_1	-0.321419	0
9030622O22Rik	PC_1	-0.288889	1.05e-74	PC_1	0.53106	0
Tgm2	PC_1	0.476448	4.52e-218	PC_1	0.150321	8.22e-94
Ptprt	PC_1	-0.291456	4.46e-76	PC_1	-0.18035	4.47e-135
Sall4	PC_1	-0.356637	7.45e-116	PC_1	-0.280082	0
Nlgn1	PC_1	0.26886	1.66e-64	PC_1	0.195127	2.55e-158
Plch1	PC_1	-0.290915	8.7e-76	PC_1	-0.257125	7.63e-278
Ntng1	PC_1	0.230231	3.34e-47	PC_1	0.21903	4.02e-200
Dpyd	PC_1	-0.342745	1.49e-106	PC_1	0.171101	1.62e-121
Lef1	PC_1	-0.574677	0	PC_1	-0.420376	0
Npnt	PC_1	0.152796	3.33e-21	PC_1	0.191934	3.95e-153
Lpar3	PC_1	-0.229062	1e-46	PC_1	0.256872	2.79e-277
Negr1	PC_1	0.274734	2.09e-67	PC_1	-0.170875	3.4e-121
Mmp16	PC_1	0.21859	1.44e-42	PC_1	-0.316312	0
Klhl32	PC_1	-0.448411	2.7e-190	PC_1	-0.381918	0
Epha7	PC_1	-0.433202	2.78e-176	PC_1	0.16919	8.16e-119
Stra6l	PC_1	-0.374776	9.57e-129	PC_1	-0.30542	0
Plppr1	PC_1	0.285768	4.65e-73	PC_1	0.139597	5.54e-81
Lpar1	PC_1	-0.351696	1.7e-112	PC_1	-0.215483	1.4e-193
Adamtsl1	PC_1	0.638131	0	PC_1	-0.196833	3.96e-161
Mllt3	PC_1	-0.615098	0	PC_1	-0.627237	0
Ror1	PC_1	0.314375	6.04e-89	PC_1	0.243015	1.97e-247
Trabd2b	PC_1	0.164698	1.77e-24	PC_1	0.248743	1.53e-259
Rnf220	PC_1	-0.664255	0	PC_1	-0.5734	0
Abcb1b	PC_1	-0.249816	1.34e-55	PC_1	-0.220022	5.69e-202
Sema3e	PC_1	-0.467182	1.29e-208	PC_1	-0.227155	1.57e-215
Magi2	PC_1	0.190166	2.39e-32	PC_1	-0.15912	4.32e-105
Shh	PC_1	0.499904	2.15e-243	PC_1	0.155859	7.8e-101
Msx1	PC_1	-0.244926	1.98e-53	PC_1	-0.163597	4.43e-111
Atp8a1	PC_1	-0.354917	1.13e-114	PC_1	-0.454164	0
Tgfbr3	PC_1	0.274386	3.1e-67	PC_1	0.268993	5.87e-305
Fzd10	PC_1	-0.346836	3e-109	PC_1	-0.376525	0
Wbscr17	PC_1	-0.363154	2.15e-120	PC_1	-0.190429	1.03e-150
Kcp	PC_1	-0.386924	7.34e-138	PC_1	-0.331252	0
Hoxa3	PC_1	-0.382047	3.77e-134	PC_1	-0.548812	0
Hoxa7	PC_1	-0.309619	3.51e-86	PC_1	-0.529088	0
Hoxa9	PC_1	-0.408106	1.09e-154	PC_1	-0.599102	0
Evx1	PC_1	-0.323392	2.46e-94	PC_1	-0.308514	0
Pde1c	PC_1	-0.559169	5.38641e-317	PC_1	-0.300352	0
Ccser1	PC_1	0.247761	1.1e-54	PC_1	-0.160721	3.24e-107
Fbln2	PC_1	-0.315304	1.73e-89	PC_1	-0.208292	1.08e-180
Eogt	PC_1	-0.217009	5.84e-42	PC_1	-0.186773	6.1e-145
Frmd4b	PC_1	-0.240022	2.65e-51	PC_1	-0.229581	2.95e-220
Pdzrn3	PC_1	0.201678	2.66e-36	PC_1	0.360014	0
Cecr2	PC_1	-0.431865	4.3e-175	PC_1	-0.273972	9.39451e-317
Styk1	PC_1	-0.223088	2.48e-44	PC_1	-0.204709	1.9e-174
Zim1	PC_1	0.161394	1.52e-23	PC_1	0.411472	0
Peg3	PC_1	0.435285	3.74e-178	PC_1	0.544915	0
Cyp2s1	PC_1	0.217484	3.84e-42	PC_1	0.172998	3.11e-124
Luzp2	PC_1	0.274017	4.74e-67	PC_1	-0.486768	0
Adamts17	PC_1	-0.375325	3.79e-129	PC_1	-0.281722	0
Nr2f2	PC_1	0.352815	3.01e-113	PC_1	0.408185	0
Tmem135	PC_1	0.266043	3.83e-63	PC_1	0.214215	2.85e-191
Fzd4	PC_1	0.189593	3.71e-32	PC_1	0.148152	3.88e-91
Tenm4	PC_1	0.251812	1.68e-56	PC_1	-0.293352	0
Tbx6	PC_1	-0.395963	6.8e-145	PC_1	-0.172446	1.94e-123
Adam12	PC_1	-0.33183	1.51e-99	PC_1	-0.45733	0
Igf2	PC_1	-0.252668	6.88e-57	PC_1	0.199888	3.16e-166
Cdkn1c	PC_1	0.149995	1.78e-20	PC_1	0.161446	3.5e-108
Csmd1	PC_1	-0.240902	1.1e-51	PC_1	0.173124	2.05e-124
Nrg1	PC_1	0.740517	0	PC_1	0.163142	1.83e-110
Spock3	PC_1	-0.232187	5.23e-48	PC_1	0.207604	1.74e-179
Apela	PC_1	-0.368881	1.86e-124	PC_1	-0.338005	0
Nkd1	PC_1	-0.281732	5.8e-71	PC_1	-0.323858	0
Sall1	PC_1	-0.517421	1.2e-263	PC_1	-0.450916	0
Mmp2	PC_1	-0.340599	3.72e-105	PC_1	-0.177853	2.44e-131
Cdh11	PC_1	-0.430766	4.02e-174	PC_1	-0.436235	0
Gucy1a2	PC_1	-0.505011	3.59e-249	PC_1	-0.345893	0
Bmper	PC_1	-0.320625	1.15e-92	PC_1	-0.230514	4.45e-222
Pknox2	PC_1	0.399873	5.34e-148	PC_1	-0.383358	0
Grik4	PC_1	-0.305586	7.12e-84	PC_1	-0.158607	2.04e-104
Rab8b	PC_1	-0.398791	3.92e-147	PC_1	-0.222123	6.52e-206
Tpm1	PC_1	-0.491589	3.38e-234	PC_1	-0.183484	7.64e-140
Foxb1	PC_1	-0.410407	1.37e-156	PC_1	-0.253626	3.99e-270
Ephb1	PC_1	0.649816	0	PC_1	0.140509	4.93e-82
Syne1	PC_1	0.213377	1.39e-40	PC_1	0.188675	6.25e-148
Samd5	PC_1	0.354866	1.21e-114	PC_1	0.236735	1.66e-234
Stxbp5	PC_1	0.153939	1.65e-21	PC_1	-0.250504	2.52e-263
Rspo3	PC_1	-0.822806	0	PC_1	-0.667937	0
Slc35f1	PC_1	0.221771	8.21e-44	PC_1	0.152524	1.42e-96
Gja1	PC_1	-0.213928	8.59e-41	PC_1	-0.191018	1.18e-151
Unc5b	PC_1	-0.298709	4.99e-80	PC_1	-0.355256	0
Dusp6	PC_1	-0.231339	1.17e-47	PC_1	-0.237885	7.68e-237
B530045E10Rik	PC_1	-0.232643	3.4e-48	PC_1	-0.315446	0
Kitl	PC_1	-0.212434	3.14e-40	PC_1	-0.212633	2.04e-188
Nav3	PC_1	-0.458993	1.81e-200	PC_1	-0.454827	0
Pkd1l1	PC_1	0.313036	3.67e-88	PC_1	0.281975	0
Ddc	PC_1	0.168786	1.16e-25	PC_1	0.138192	2.25e-79
Meis1	PC_1	0.354756	1.44e-114	PC_1	0.545807	0
Bcl11a	PC_1	-0.366379	1.12e-122	PC_1	-0.284911	0
Slit3	PC_1	-0.428416	4.84e-172	PC_1	-0.351603	0
Adam19	PC_1	-0.319441	5.89e-92	PC_1	-0.431579	0
Wnt3a	PC_1	-0.517466	1.08e-263	PC_1	-0.336746	0
Shisa6	PC_1	-0.216555	8.7e-42	PC_1	0.280856	0
Hes7	PC_1	-0.511296	1.99e-256	PC_1	-0.381491	0
Car4	PC_1	0.176594	5.29e-28	PC_1	0.186454	1.92e-144
Rnf43	PC_1	-0.215147	2.98e-41	PC_1	-0.20908	4.4e-182
4932411E22Rik	PC_1	0.237166	4.33e-50	PC_1	0.128177	2.16e-68
Gm53	PC_1	-0.426901	1.05e-170	PC_1	-0.616681	0
Hoxb9	PC_1	-0.311413	3.23e-87	PC_1	-0.432017	0
Hoxb8	PC_1	-0.277984	4.82e-69	PC_1	-0.361692	0
Etv4	PC_1	-0.478545	3e-220	PC_1	-0.430896	0
Axin2	PC_1	-0.237389	3.49e-50	PC_1	-0.277301	0
Klhl29	PC_1	0.34952	4.95e-111	PC_1	-0.180035	1.33e-134
Lamb1	PC_1	-0.234717	4.66e-49	PC_1	0.262145	3.91e-289
Slc25a21	PC_1	0.161945	1.06e-23	PC_1	-0.235956	6.2e-233
Mdga2	PC_1	-0.285184	9.34e-73	PC_1	-0.356169	0
Flrt2	PC_1	0.152716	3.49e-21	PC_1	0.257205	5.1e-278
Itgb8	PC_1	-0.663481	0	PC_1	-0.362214	0
Chrm3	PC_1	0.439515	5.2e-182	PC_1	0.135751	1.27e-76
Ryr2	PC_1	0.325369	1.53e-95	PC_1	0.287475	0
Gcnt2	PC_1	-0.455826	2.17e-197	PC_1	-0.214152	3.7e-191
Serinc5	PC_1	-0.387286	3.9e-138	PC_1	-0.217422	3.85e-197
Dmgdh	PC_1	-0.378315	2.36e-131	PC_1	-0.395541	0
Parp8	PC_1	-0.261725	4.38e-61	PC_1	-0.176726	1.13e-129
Emb	PC_1	-0.214175	6.95e-41	PC_1	0.30299	0
Ptprg	PC_1	-0.291556	3.95e-76	PC_1	-0.306252	0
Rarb	PC_1	0.244062	4.69e-53	PC_1	0.487658	0
Il17rd	PC_1	-0.767441	0	PC_1	-0.504858	0
Samd4	PC_1	0.149363	2.59e-20	PC_1	0.287689	0
Tnfrsf19	PC_1	-0.497927	3.5e-241	PC_1	-0.261649	5.24e-288
Fgf17	PC_1	-0.443144	2.34e-185	PC_1	-0.451391	0
Fgf14	PC_1	0.227838	3.13e-46	PC_1	0.146462	4.39e-89
Dab2	PC_1	0.194957	5.83e-34	PC_1	0.168846	2.48e-118
Egflam	PC_1	-0.307522	5.65e-85	PC_1	-0.200241	8.07e-167
Adamts12	PC_1	0.539289	1.12e-290	PC_1	0.214749	3.05e-192
Ctnnd2	PC_1	0.230819	1.92e-47	PC_1	0.229497	4.31e-220
Laptm4b	PC_1	-0.264452	2.22e-62	PC_1	-0.224509	1.91e-210
Rims2	PC_1	-0.371225	3.77e-126	PC_1	-0.17655	2.05e-129
Zfpm2	PC_1	0.274834	1.86e-67	PC_1	0.183279	1.56e-139
Enpp2	PC_1	0.302356	4.75e-82	PC_1	0.141349	5.21e-83
Sntb1	PC_1	0.208713	7.59e-39	PC_1	0.133748	2.11e-74
Adcy8	PC_1	-0.484322	2.39e-226	PC_1	0.427258	0
Ly6h	PC_1	-0.274004	4.79e-67	PC_1	0.136645	1.26e-77
Col2a1	PC_1	0.740959	0	PC_1	0.14007	1.59e-81
Krt8	PC_1	0.264375	2.4e-62	PC_1	0.202174	4.27e-170
Krt18	PC_1	0.20478	2.07e-37	PC_1	0.261341	2.59e-287
Hoxc10	PC_1	-0.248433	5.53e-55	PC_1	-0.515202	0
Hoxc5	PC_1	-0.351774	1.51e-112	PC_1	-0.697537	0
Hoxc9	PC_1	-0.367666	1.36e-123	PC_1	-0.695987	0
Hoxc8	PC_1	-0.381039	2.16e-133	PC_1	-0.727053	0
Hoxc6	PC_1	-0.394529	9.09e-144	PC_1	-0.754377	0
Hoxc4	PC_1	-0.370211	2.05e-125	PC_1	-0.662222	0
Etv5	PC_1	-0.391274	3.2e-141	PC_1	-0.158607	2.04e-104
Robo2	PC_1	0.313669	1.57e-88	PC_1	0.260862	3.15e-286
Ets2	PC_1	-0.493156	6.65e-236	PC_1	-0.200618	1.88e-167
Tiam2	PC_1	-0.246375	4.55e-54	PC_1	-0.303542	0
Rcan2	PC_1	0.179636	6.05e-29	PC_1	0.504213	0
Ptk7	PC_1	-0.619608	0	PC_1	-0.557368	0
Rftn1	PC_1	-0.423638	7.51e-168	PC_1	-0.22077	2.27e-203
Fbxl17	PC_1	-0.474265	8.21e-216	PC_1	-0.249775	9.27e-262
Man2a1	PC_1	-0.53682	1.52e-287	PC_1	-0.246138	5.41e-254
Colec12	PC_1	-0.340017	8.85e-105	PC_1	-0.297893	0
Arhgap26	PC_1	-0.36833	4.57e-124	PC_1	-0.24419	6.94e-250
Ppp2r2b	PC_1	0.431056	2.26e-174	PC_1	0.340833	0
Mcc	PC_1	-0.639906	0	PC_1	-0.455136	0
Sema6a	PC_1	-0.395077	3.38e-144	PC_1	-0.30013	0
March3	PC_1	-0.275188	1.24e-67	PC_1	-0.197756	1.17e-162
Chsy3	PC_1	0.253584	2.63e-57	PC_1	0.162912	3.75e-110
Smim3	PC_1	-0.264954	1.27e-62	PC_1	-0.244433	2.14e-250
Onecut2	PC_1	-0.271112	1.31e-65	PC_1	0.325479	0
Gnal	PC_1	-0.353417	1.18e-113	PC_1	-0.339178	0
Ahnak	PC_1	0.146421	1.46e-19	PC_1	0.130113	1.88e-70
Tle4	PC_1	-0.352582	4.31e-113	PC_1	-0.480191	0
Myof	PC_1	0.440037	1.73e-182	PC_1	0.188881	2.96e-148
Pdlim1	PC_1	0.400006	4.21e-148	PC_1	0.205088	4.21e-175
Fgf8	PC_1	-0.540899	9.92e-293	PC_1	-0.522193	0
Sh3pxd2a	PC_1	-0.322353	1.05e-93	PC_1	-0.229665	2.03e-220

[truncated: 17 more sheets: Table.11, Table.12, Table.13, Table.14, Table.15, Table.16, Table.17, Table.18, Table.19, Table.20, Table.21, Table.22, Table.23, Table.24, Table.25, Table.26, Table.27]
