# Supplementary material for: A single-cell time-lapse of mouse prenatal development from gastrula to birth
Source: Nature. 2024 Feb 14;626(8001):1084–93. doi: 10.1038/s41586-024-07069-w (PMC10901739; doi:10.1038/s41586-024-07069-w)
Supplement: Supplementary file 5 — Source Data Fig. 1 [file 41586_2024_7069_MOESM5_ESM.xlsx]

## Sheet: panel_a
day_or_somites	cell_num	log2_cell_num
E10.0	489516	18.901
E10.25	270204	18.0437
E10.5	271152	18.0487
E10.75	244190	17.8976
E11.0	192305	17.553
E11.25	222125	17.761
E11.5	233843	17.8352
E11.75	163114	17.3155
E12.0	205001	17.6453
E12.25	321031	18.2924
E12.5	178598	17.4464
E12.75	184737	17.4951
E13.0	269386	18.0393
E13.25	305678	18.2217
E13.5	120811	16.8824
E13.75	164240	17.3254
E14.0	326063	18.3148
E14.25	274509	18.0665
E14.333	273184	18.0595
E14.75	142384	17.1194
E15.0	215781	17.7192
E15.25	156648	17.2572
E15.5	215284	17.7159
E15.75	239821	17.8716
E16.0	205343	17.6477
E16.25	143323	17.1289
E16.5	228892	17.8043
E16.75	222748	17.7651
E17.0	163901	17.3225
E17.25	94470	16.5276
E17.5	118818	16.8584
E17.75	160003	17.2877
E18.0	173401	17.4038
E18.25	168317	17.3608
E18.5	289835	18.1449
E18.75	135155	17.0443
E8.0-E8.5	153597	17.2288
E8.75	46253	15.4973
E9.0	118049	16.849
E9.25	276424	18.0765
E9.5	336999	18.3624
E9.75	633746	19.2735
P0	2092528	20.9968
0 somites	9296	13.1824
10 somites	24551	14.5835
11 somites	20150	14.2985
12 somites	20494	14.3229
14 somites	12870	13.6517
15 somites	33383	15.0268
16 somites	26113	14.6725
17 somites	46513	15.5053
18 somites	45423	15.4711
2 somites	7329	12.8394
20 somites	61020	15.897
21 somites	59182	15.8529
22 somites	84068	16.3593
23 somites	72154	16.1388
24 somites	97548	16.5738
25 somites	88150	16.4277
26 somites	151301	17.2071
27 somites	136743	17.0611
28 somites	74541	16.1857
29 somites	162651	17.3114
3 somites	4564	12.1561
30 somites	144246	17.1382
31 somites	115565	16.8183
32 somites	147919	17.1744
33 somites	175333	17.4197
34 somites	166264	17.3431
4 somites	8362	13.0296
5 somites	6872	12.7465
6 somites	1679	10.7134
7 somites	17182	14.0686
8 somites	19415	14.2449
9 somites	13703	13.7422

## Sheet: panel_b
day	major_trajectory	cell_num	cell_num_pred_log2
E10.0	CNS_neurons	21015	0.9223
E10.0	Cardiomyocytes	5337	0.2342
E10.0	Definitive_erythroid	90	0.0039
E10.0	Endothelium	20703	0.9086
E10.0	Ependymal_cells	277	0.0122
E10.0	Epithelial_cells	38852	1.7051
E10.0	Eye_and_other	69	0.003
E10.0	Hepatocytes	906	0.0398
E10.0	Intermediate_neuronal_progenitors	3	0.0001
E10.0	Intestine	3	0.0001
E10.0	Lung_and_airway	31	0.0014
E10.0	Megakaryocytes	486	0.0213
E10.0	Mesoderm	203041	8.9108
E10.0	Muscle_cells	2251	0.0988
E10.0	Neural_crest_PNS_glia	10613	0.4658
E10.0	Neural_crest_PNS_neurons	7030	0.3085
E10.0	Neuroectoderm_and_glia	167044	7.331
E10.0	Olfactory_sensory_neurons	126	0.0055
E10.0	Primitive_erythroid	10602	0.4653
E10.0	White_blood_cells	1037	0.0455
E10.25	CNS_neurons	23025	1.8748
E10.25	Cardiomyocytes	89	0.0072
E10.25	Definitive_erythroid	579	0.0471
E10.25	Endothelium	2659	0.2165
E10.25	Ependymal_cells	205	0.0167
E10.25	Epithelial_cells	11353	0.9244
E10.25	Eye_and_other	90	0.0073
E10.25	Hepatocytes	378	0.0308
E10.25	Intermediate_neuronal_progenitors	93	0.0076
E10.25	Intestine	2	0.0002
E10.25	Lung_and_airway	5	0.0004
E10.25	Megakaryocytes	437	0.0356
E10.25	Mesoderm	109503	8.9161
E10.25	Muscle_cells	2755	0.2243
E10.25	Neural_crest_PNS_glia	4083	0.3325
E10.25	Neural_crest_PNS_neurons	4445	0.3619
E10.25	Neuroectoderm_and_glia	86792	7.0669
E10.25	Olfactory_sensory_neurons	88	0.0072
E10.25	Primitive_erythroid	22533	1.8347
E10.25	T_cells	1	0.0001
E10.25	White_blood_cells	1089	0.0887
E10.5	CNS_neurons	23105	1.9163
E10.5	Cardiomyocytes	304	0.0252
E10.5	Definitive_erythroid	314	0.026
E10.5	Endothelium	4142	0.3435
E10.5	Ependymal_cells	229	0.019
E10.5	Epithelial_cells	11358	0.942
E10.5	Eye_and_other	121	0.01
E10.5	Hepatocytes	460	0.0382
E10.5	Intermediate_neuronal_progenitors	38	0.0032
E10.5	Lung_and_airway	37	0.0031
E10.5	Megakaryocytes	278	0.0231
E10.5	Mesoderm	117081	9.7106
E10.5	Muscle_cells	1896	0.1573
E10.5	Neural_crest_PNS_glia	4748	0.3938
E10.5	Neural_crest_PNS_neurons	4697	0.3896
E10.5	Neuroectoderm_and_glia	94725	7.8564
E10.5	Olfactory_sensory_neurons	100	0.0083
E10.5	Primitive_erythroid	6672	0.5534
E10.5	White_blood_cells	847	0.0702
E10.75	CNS_neurons	29762	2.7971
E10.75	Cardiomyocytes	325	0.0305
E10.75	Definitive_erythroid	2054	0.193
E10.75	Endothelium	3102	0.2915
E10.75	Ependymal_cells	171	0.0161
E10.75	Epithelial_cells	8855	0.8322
E10.75	Eye_and_other	123	0.0116
E10.75	Hepatocytes	1029	0.0967
E10.75	Intermediate_neuronal_progenitors	322	0.0303
E10.75	Intestine	3	0.0003
E10.75	Lung_and_airway	105	0.0099
E10.75	Mast_cells	1	0.0001
E10.75	Megakaryocytes	459	0.0431
E10.75	Mesoderm	115382	10.8437
E10.75	Muscle_cells	4025	0.3783
E10.75	Neural_crest_PNS_glia	3823	0.3593
E10.75	Neural_crest_PNS_neurons	4681	0.4399
E10.75	Neuroectoderm_and_glia	60695	5.7042
E10.75	Olfactory_sensory_neurons	99	0.0093
E10.75	Primitive_erythroid	7914	0.7438
E10.75	White_blood_cells	1260	0.1184
E11.0	CNS_neurons	25571	3.1092
E11.0	Cardiomyocytes	326	0.0396
E11.0	Definitive_erythroid	1928	0.2344
E11.0	Endothelium	3961	0.4816
E11.0	Ependymal_cells	155	0.0188
E11.0	Epithelial_cells	8400	1.0213
E11.0	Eye_and_other	154	0.0187
E11.0	Hepatocytes	815	0.0991
E11.0	Intermediate_neuronal_progenitors	314	0.0382
E11.0	Intestine	7	0.0009
E11.0	Lung_and_airway	81	0.0098
E11.0	Mast_cells	2	0.0002
E11.0	Megakaryocytes	436	0.053
E11.0	Mesoderm	89340	10.8628
E11.0	Muscle_cells	3875	0.4712
E11.0	Neural_crest_PNS_glia	3394	0.4127
E11.0	Neural_crest_PNS_neurons	3559	0.4327
E11.0	Neuroectoderm_and_glia	43337	5.2693
E11.0	Olfactory_sensory_neurons	123	0.015
E11.0	Primitive_erythroid	5396	0.6561
E11.0	T_cells	1	0.0001
E11.0	White_blood_cells	1130	0.1374
E11.25	CNS_neurons	34545	3.6997
E11.25	Cardiomyocytes	116	0.0124
E11.25	Definitive_erythroid	3700	0.3963
E11.25	Endothelium	3511	0.376
E11.25	Ependymal_cells	226	0.0242
E11.25	Epithelial_cells	9148	0.9797
E11.25	Eye_and_other	176	0.0188
E11.25	Hepatocytes	892	0.0955
E11.25	Intermediate_neuronal_progenitors	857	0.0918
E11.25	Intestine	12	0.0013
E11.25	Lung_and_airway	240	0.0257
E11.25	Mast_cells	16	0.0017
E11.25	Megakaryocytes	414	0.0443
E11.25	Mesoderm	94506	10.1214
E11.25	Muscle_cells	5407	0.5791
E11.25	Neural_crest_PNS_glia	3535	0.3786
E11.25	Neural_crest_PNS_neurons	3565	0.3818
E11.25	Neuroectoderm_and_glia	54651	5.853
E11.25	Olfactory_sensory_neurons	268	0.0287
E11.25	Primitive_erythroid	4884	0.5231
E11.25	T_cells	2	0.0002
E11.25	Testis_and_adrenal	3	0.0003
E11.25	White_blood_cells	1451	0.1554
E11.5	B_cells	1	0.0001
E11.5	CNS_neurons	39598	4.093
E11.5	Cardiomyocytes	186	0.0192
E11.5	Definitive_erythroid	4563	0.4716
E11.5	Endothelium	3888	0.4019
E11.5	Ependymal_cells	218	0.0225
E11.5	Epithelial_cells	7903	0.8169
E11.5	Eye_and_other	217	0.0224
E11.5	Hepatocytes	1310	0.1354
E11.5	Intermediate_neuronal_progenitors	1355	0.1401
E11.5	Intestine	31	0.0032
E11.5	Lung_and_airway	139	0.0144
E11.5	Mast_cells	14	0.0014
E11.5	Megakaryocytes	425	0.0439
E11.5	Mesoderm	102794	10.6252
E11.5	Muscle_cells	7820	0.8083
E11.5	Neural_crest_PNS_glia	3898	0.4029
E11.5	Neural_crest_PNS_neurons	3872	0.4002
E11.5	Neuroectoderm_and_glia	52110	5.3863
E11.5	Olfactory_sensory_neurons	239	0.0247
E11.5	Primitive_erythroid	1640	0.1695
E11.5	White_blood_cells	1622	0.1677
E11.75	CNS_neurons	31732	4.7718
E11.75	Cardiomyocytes	202	0.0304
E11.75	Definitive_erythroid	4154	0.6247
E11.75	Endothelium	2259	0.3397
E11.75	Ependymal_cells	117	0.0176
E11.75	Epithelial_cells	5870	0.8827
E11.75	Eye_and_other	170	0.0256
E11.75	Hepatocytes	985	0.1481
E11.75	Intermediate_neuronal_progenitors	1226	0.1844
E11.75	Intestine	17	0.0026
E11.75	Lung_and_airway	54	0.0081
E11.75	Mast_cells	23	0.0035
E11.75	Megakaryocytes	301	0.0453
E11.75	Mesoderm	69696	10.4808
E11.75	Muscle_cells	5360	0.806
E11.75	Neural_crest_PNS_glia	2507	0.377
E11.75	Neural_crest_PNS_neurons	2941	0.4423
E11.75	Neuroectoderm_and_glia	32844	4.939
E11.75	Olfactory_sensory_neurons	266	0.04
E11.75	Oligodendrocytes	1	0.0002
E11.75	Primitive_erythroid	1183	0.1779
E11.75	T_cells	1	0.0002
E11.75	Testis_and_adrenal	6	0.0009
E11.75	White_blood_cells	1199	0.1803
E12.0	B_cells	2	0.0002
E12.0	CNS_neurons	45305	5.4949
E12.0	Cardiomyocytes	162	0.0196
E12.0	Definitive_erythroid	10187	1.2355
E12.0	Endothelium	2502	0.3035
E12.0	Ependymal_cells	253	0.0307
E12.0	Epithelial_cells	7928	0.9616
E12.0	Eye_and_other	545	0.0661
E12.0	Hepatocytes	1397	0.1694
E12.0	Intermediate_neuronal_progenitors	3807	0.4617
E12.0	Intestine	23	0.0028
E12.0	Lung_and_airway	202	0.0245
E12.0	Mast_cells	34	0.0041
E12.0	Megakaryocytes	465	0.0564
E12.0	Mesoderm	77101	9.3513
E12.0	Muscle_cells	6739	0.8173
E12.0	Neural_crest_PNS_glia	2355	0.2856
E12.0	Neural_crest_PNS_neurons	3037	0.3683
E12.0	Neuroectoderm_and_glia	39691	4.814
E12.0	Olfactory_sensory_neurons	692	0.0839
E12.0	Oligodendrocytes	5	0.0006
E12.0	Primitive_erythroid	613	0.0743
E12.0	T_cells	7	0.0008
E12.0	Testis_and_adrenal	18	0.0022
E12.0	White_blood_cells	1931	0.2342
E12.25	Adipocytes	1	0.0001
E12.25	B_cells	4	0.0003
E12.25	CNS_neurons	86190	6.7595
E12.25	Cardiomyocytes	126	0.0099
E12.25	Definitive_erythroid	11645	0.9133
E12.25	Endothelium	3426	0.2687
E12.25	Ependymal_cells	382	0.03
E12.25	Epithelial_cells	12578	0.9864
E12.25	Eye_and_other	630	0.0494
E12.25	Hepatocytes	1598	0.1253
E12.25	Intermediate_neuronal_progenitors	6842	0.5366
E12.25	Intestine	119	0.0093
E12.25	Lung_and_airway	185	0.0145
E12.25	Mast_cells	56	0.0044
E12.25	Megakaryocytes	524	0.0411
E12.25	Mesoderm	103722	8.1345
E12.25	Muscle_cells	7555	0.5925
E12.25	Neural_crest_PNS_glia	3064	0.2403
E12.25	Neural_crest_PNS_neurons	3929	0.3081
E12.25	Neuroectoderm_and_glia	73346	5.7522
E12.25	Olfactory_sensory_neurons	1346	0.1056
E12.25	Oligodendrocytes	6	0.0005
E12.25	Primitive_erythroid	845	0.0663
E12.25	T_cells	17	0.0013
E12.25	Testis_and_adrenal	13	0.001
E12.25	White_blood_cells	2882	0.226
E12.5	B_cells	7	0.001
E12.5	CNS_neurons	35978	5.1307
E12.5	Cardiomyocytes	245	0.0349
E12.5	Definitive_erythroid	10607	1.5126
E12.5	Endothelium	2388	0.3405
E12.5	Ependymal_cells	267	0.0381
E12.5	Epithelial_cells	7679	1.0951
E12.5	Eye_and_other	869	0.1239
E12.5	Hepatocytes	1492	0.2128
E12.5	Intermediate_neuronal_progenitors	5650	0.8057
E12.5	Intestine	187	0.0267
E12.5	Lung_and_airway	187	0.0267
E12.5	Mast_cells	41	0.0058
E12.5	Megakaryocytes	363	0.0518
E12.5	Mesoderm	69998	9.9823
E12.5	Muscle_cells	9448	1.3474
E12.5	Neural_crest_PNS_glia	2285	0.3259
E12.5	Neural_crest_PNS_neurons	2633	0.3755
E12.5	Neuroectoderm_and_glia	24859	3.5451
E12.5	Olfactory_sensory_neurons	989	0.141
E12.5	Oligodendrocytes	6	0.0009
E12.5	Primitive_erythroid	214	0.0305
E12.5	T_cells	34	0.0048
E12.5	Testis_and_adrenal	37	0.0053
E12.5	White_blood_cells	2135	0.3045
E12.75	B_cells	15	0.0021
E12.75	CNS_neurons	37323	5.2008
E12.75	Cardiomyocytes	93	0.013
E12.75	Definitive_erythroid	18107	2.5231
E12.75	Endothelium	3444	0.4799
E12.75	Ependymal_cells	122	0.017
E12.75	Epithelial_cells	5276	0.7352
E12.75	Eye_and_other	520	0.0725
E12.75	Hepatocytes	3199	0.4458
E12.75	Intermediate_neuronal_progenitors	2281	0.3178
E12.75	Intestine	122	0.017
E12.75	Lung_and_airway	527	0.0734
E12.75	Mast_cells	57	0.0079
E12.75	Megakaryocytes	493	0.0687
E12.75	Mesoderm	71314	9.9373
E12.75	Muscle_cells	12575	1.7523
E12.75	Neural_crest_PNS_glia	2792	0.3891
E12.75	Neural_crest_PNS_neurons	2822	0.3932
E12.75	Neuroectoderm_and_glia	19648	2.7379
E12.75	Olfactory_sensory_neurons	286	0.0399
E12.75	Oligodendrocytes	2	0.0003
E12.75	Primitive_erythroid	539	0.0751
E12.75	T_cells	46	0.0064
E12.75	Testis_and_adrenal	27	0.0038
E12.75	White_blood_cells	3107	0.4329
E13.0	B_cells	10	0.001
E13.0	CNS_neurons	75382	7.2745
E13.0	Cardiomyocytes	57	0.0055
E13.0	Definitive_erythroid	15634	1.5087
E13.0	Endothelium	3546	0.3422
E13.0	Ependymal_cells	338	0.0326
E13.0	Epithelial_cells	8983	0.8669
E13.0	Eye_and_other	786	0.0759
E13.0	Hepatocytes	1967	0.1898
E13.0	Intermediate_neuronal_progenitors	7251	0.6997
E13.0	Intestine	52	0.005
E13.0	Lung_and_airway	278	0.0268
E13.0	Mast_cells	92	0.0089
E13.0	Megakaryocytes	593	0.0572
E13.0	Mesoderm	72663	7.0121
E13.0	Muscle_cells	8326	0.8035
E13.0	Neural_crest_PNS_glia	2530	0.2442
E13.0	Neural_crest_PNS_neurons	3446	0.3325
E13.0	Neuroectoderm_and_glia	62120	5.9947
E13.0	Olfactory_sensory_neurons	882	0.0851
E13.0	Oligodendrocytes	28	0.0027
E13.0	Primitive_erythroid	1075	0.1037
E13.0	T_cells	43	0.0041
E13.0	Testis_and_adrenal	9	0.0009
E13.0	White_blood_cells	3295	0.318
E13.25	B_cells	24	0.0021
E13.25	CNS_neurons	98053	8.4148
E13.25	Cardiomyocytes	85	0.0073
E13.25	Definitive_erythroid	27544	2.3638
E13.25	Endothelium	2186	0.1876
E13.25	Ependymal_cells	137	0.0118
E13.25	Epithelial_cells	7647	0.6563
E13.25	Eye_and_other	1288	0.1105
E13.25	Hepatocytes	2792	0.2396
E13.25	Intermediate_neuronal_progenitors	8871	0.7613
E13.25	Intestine	164	0.0141
E13.25	Lung_and_airway	276	0.0237
E13.25	Mast_cells	74	0.0064
E13.25	Megakaryocytes	485	0.0416
E13.25	Mesoderm	76367	6.5537
E13.25	Muscle_cells	7813	0.6705
E13.25	Neural_crest_PNS_glia	1779	0.1527
E13.25	Neural_crest_PNS_neurons	3085	0.2648
E13.25	Neuroectoderm_and_glia	60415	5.1847
E13.25	Olfactory_sensory_neurons	956	0.082
E13.25	Oligodendrocytes	101	0.0087
E13.25	Primitive_erythroid	1873	0.1607
E13.25	T_cells	51	0.0044
E13.25	Testis_and_adrenal	13	0.0011
E13.25	White_blood_cells	3599	0.3089
E13.5	B_cells	13	0.0028
E13.5	CNS_neurons	39011	8.5419
E13.5	Cardiomyocytes	53	0.0116
E13.5	Definitive_erythroid	8801	1.9271
E13.5	Endothelium	1195	0.2617
E13.5	Ependymal_cells	92	0.0201
E13.5	Epithelial_cells	3261	0.714
E13.5	Eye_and_other	401	0.0878
E13.5	Hepatocytes	1589	0.3479
E13.5	Intermediate_neuronal_progenitors	3797	0.8314
E13.5	Intestine	102	0.0223
E13.5	Lung_and_airway	150	0.0328
E13.5	Mast_cells	31	0.0068
E13.5	Megakaryocytes	260	0.0569
E13.5	Mesoderm	32749	7.1708
E13.5	Muscle_cells	4320	0.9459
E13.5	Neural_crest_PNS_glia	876	0.1918
E13.5	Neural_crest_PNS_neurons	1386	0.3035
E13.5	Neuroectoderm_and_glia	19999	4.379
E13.5	Olfactory_sensory_neurons	311	0.0681
E13.5	Oligodendrocytes	38	0.0083
E13.5	Primitive_erythroid	429	0.0939
E13.5	T_cells	34	0.0074
E13.5	Testis_and_adrenal	23	0.005
E13.5	White_blood_cells	1890	0.4138
E13.75	B_cells	23	0.0037
E13.75	CNS_neurons	49340	8.0083
E13.75	Cardiomyocytes	90	0.0146
E13.75	Definitive_erythroid	20938	3.3984
E13.75	Endothelium	1743	0.2829
E13.75	Ependymal_cells	96	0.0156
E13.75	Epithelial_cells	3774	0.6126
E13.75	Eye_and_other	827	0.1342
E13.75	Hepatocytes	2176	0.3532
E13.75	Intermediate_neuronal_progenitors	8215	1.3334
E13.75	Intestine	98	0.0159
E13.75	Lung_and_airway	223	0.0362
E13.75	Mast_cells	81	0.0131
E13.75	Megakaryocytes	336	0.0545
E13.75	Mesoderm	35796	5.81
E13.75	Muscle_cells	5726	0.9294
E13.75	Neural_crest_PNS_glia	971	0.1576
E13.75	Neural_crest_PNS_neurons	1337	0.217
E13.75	Neuroectoderm_and_glia	28497	4.6253
E13.75	Olfactory_sensory_neurons	395	0.0641
E13.75	Oligodendrocytes	72	0.0117
E13.75	Primitive_erythroid	266	0.0432
E13.75	T_cells	62	0.0101
E13.75	Testis_and_adrenal	25	0.0041
E13.75	White_blood_cells	3133	0.5085
E14.0	Adipocytes	4	0.0003
E14.0	B_cells	88	0.0072
E14.0	CNS_neurons	92063	7.5804
E14.0	Cardiomyocytes	38	0.0031
E14.0	Definitive_erythroid	49692	4.0916
E14.0	Endothelium	3537	0.2912
E14.0	Ependymal_cells	521	0.0429
E14.0	Epithelial_cells	8723	0.7182
E14.0	Eye_and_other	1250	0.1029
E14.0	Hepatocytes	6739	0.5549
E14.0	Intermediate_neuronal_progenitors	23583	1.9418
E14.0	Intestine	32	0.0026
E14.0	Lung_and_airway	350	0.0288
E14.0	Mast_cells	507	0.0417
E14.0	Megakaryocytes	886	0.073
E14.0	Mesoderm	55062	4.5338
E14.0	Muscle_cells	10770	0.8868
E14.0	Neural_crest_PNS_glia	2304	0.1897
E14.0	Neural_crest_PNS_neurons	3336	0.2747
E14.0	Neuroectoderm_and_glia	56671	4.6662
E14.0	Olfactory_sensory_neurons	882	0.0726
E14.0	Oligodendrocytes	221	0.0182
E14.0	Primitive_erythroid	136	0.0112
E14.0	T_cells	184	0.0152
E14.0	Testis_and_adrenal	17	0.0014
E14.0	White_blood_cells	8467	0.6972
E14.25	Adipocytes	108	0.0106
E14.25	B_cells	106	0.0104
E14.25	CNS_neurons	74455	7.3299
E14.25	Definitive_erythroid	37484	3.6902
E14.25	Endothelium	4731	0.4658
E14.25	Ependymal_cells	747	0.0735
E14.25	Epithelial_cells	9300	0.9156
E14.25	Eye_and_other	1750	0.1723
E14.25	Hepatocytes	6201	0.6105
E14.25	Intermediate_neuronal_progenitors	11101	1.0929
E14.25	Intestine	880	0.0866
E14.25	Lung_and_airway	680	0.0669
E14.25	Mast_cells	397	0.0391
E14.25	Megakaryocytes	381	0.0375
E14.25	Mesoderm	77770	7.6563
E14.25	Muscle_cells	16374	1.612
E14.25	Neural_crest_PNS_glia	3329	0.3277
E14.25	Neural_crest_PNS_neurons	3069	0.3021
E14.25	Neuroectoderm_and_glia	19523	1.922
E14.25	Olfactory_sensory_neurons	441	0.0434
E14.25	Oligodendrocytes	295	0.029
E14.25	Primitive_erythroid	5	0.0005
E14.25	T_cells	135	0.0133
E14.25	Testis_and_adrenal	70	0.0069
E14.25	White_blood_cells	5177	0.5097
E14.333	Adipocytes	167	0.0166
E14.333	B_cells	185	0.0183
E14.333	CNS_neurons	67516	6.6929
E14.333	Cardiomyocytes	26	0.0026
E14.333	Definitive_erythroid	63617	6.3064
E14.333	Endothelium	3814	0.3781
E14.333	Ependymal_cells	259	0.0257
E14.333	Epithelial_cells	8100	0.803
E14.333	Eye_and_other	1206	0.1196
E14.333	Hepatocytes	4963	0.492
E14.333	Intermediate_neuronal_progenitors	12975	1.2862
E14.333	Intestine	516	0.0512
E14.333	Lung_and_airway	653	0.0647
E14.333	Mast_cells	540	0.0535
E14.333	Megakaryocytes	427	0.0423
E14.333	Mesoderm	65490	6.492
E14.333	Muscle_cells	13677	1.3558
E14.333	Neural_crest_PNS_glia	2427	0.2406
E14.333	Neural_crest_PNS_neurons	1653	0.1639
E14.333	Neuroectoderm_and_glia	16252	1.6111
E14.333	Olfactory_sensory_neurons	974	0.0966
E14.333	Oligodendrocytes	295	0.0292
E14.333	Primitive_erythroid	4	0.0004
E14.333	T_cells	363	0.036
E14.333	Testis_and_adrenal	36	0.0036
E14.333	White_blood_cells	7049	0.6988
E14.75	Adipocytes	199	0.0382
E14.75	B_cells	125	0.024
E14.75	CNS_neurons	30911	5.9361
E14.75	Cardiomyocytes	80	0.0154
E14.75	Definitive_erythroid	35637	6.8436
E14.75	Endothelium	2145	0.4119
E14.75	Ependymal_cells	152	0.0292
E14.75	Epithelial_cells	4951	0.9508
E14.75	Eye_and_other	784	0.1506
E14.75	Hepatocytes	3187	0.612
E14.75	Intermediate_neuronal_progenitors	7571	1.4539
E14.75	Intestine	616	0.1183
E14.75	Lung_and_airway	670	0.1287
E14.75	Mast_cells	267	0.0513
E14.75	Megakaryocytes	316	0.0607
E14.75	Mesoderm	33385	6.4112
E14.75	Muscle_cells	5285	1.0149
E14.75	Neural_crest_PNS_glia	897	0.1723
E14.75	Neural_crest_PNS_neurons	946	0.1817
E14.75	Neuroectoderm_and_glia	8595	1.6506
E14.75	Olfactory_sensory_neurons	505	0.097
E14.75	Oligodendrocytes	175	0.0336
E14.75	Primitive_erythroid	8	0.0015
E14.75	T_cells	144	0.0277
E14.75	Testis_and_adrenal	51	0.0098
E14.75	White_blood_cells	4782	0.9183
E15.0	Adipocytes	597	0.076
E15.0	B_cells	312	0.0397
E15.0	CNS_neurons	45466	5.7915
E15.0	Cardiomyocytes	159	0.0203
E15.0	Definitive_erythroid	51278	6.5319
E15.0	Endothelium	3939	0.5018
E15.0	Ependymal_cells	296	0.0377
E15.0	Epithelial_cells	7687	0.9792
E15.0	Eye_and_other	1342	0.1709
E15.0	Hepatocytes	5142	0.655
E15.0	Intermediate_neuronal_progenitors	14188	1.8073
E15.0	Intestine	1521	0.1937
E15.0	Lung_and_airway	1520	0.1936
E15.0	Mast_cells	666	0.0848
E15.0	Megakaryocytes	318	0.0405
E15.0	Mesoderm	49266	6.2756
E15.0	Muscle_cells	9417	1.1996
E15.0	Neural_crest_PNS_glia	1578	0.201
E15.0	Neural_crest_PNS_neurons	1303	0.166
E15.0	Neuroectoderm_and_glia	11445	1.4579
E15.0	Olfactory_sensory_neurons	849	0.1081
E15.0	Oligodendrocytes	304	0.0387
E15.0	Primitive_erythroid	7	0.0009
E15.0	T_cells	416	0.053
E15.0	Testis_and_adrenal	36	0.0046
E15.0	White_blood_cells	6729	0.8572
E15.25	Adipocytes	404	0.0712
E15.25	B_cells	255	0.045
E15.25	CNS_neurons	40119	7.074
E15.25	Cardiomyocytes	66	0.0116
E15.25	Definitive_erythroid	34991	6.1698
E15.25	Endothelium	2216	0.3907
E15.25	Ependymal_cells	139	0.0245
E15.25	Epithelial_cells	5554	0.9793
E15.25	Eye_and_other	1258	0.2218
E15.25	Hepatocytes	3019	0.5323
E15.25	Intermediate_neuronal_progenitors	12002	2.1163
E15.25	Intestine	1113	0.1962
E15.25	Lung_and_airway	1075	0.1895
E15.25	Mast_cells	428	0.0755
E15.25	Megakaryocytes	218	0.0384
E15.25	Mesoderm	31604	5.5726
E15.25	Muscle_cells	5643	0.995
E15.25	Neural_crest_PNS_glia	902	0.159
E15.25	Neural_crest_PNS_neurons	1127	0.1987
E15.25	Neuroectoderm_and_glia	8930	1.5746
E15.25	Olfactory_sensory_neurons	656	0.1157
E15.25	Oligodendrocytes	254	0.0448
E15.25	Primitive_erythroid	3	0.0005
E15.25	T_cells	318	0.0561
E15.25	Testis_and_adrenal	18	0.0032
E15.25	White_blood_cells	4336	0.7645
E15.5	Adipocytes	1104	0.1423
E15.5	B_cells	610	0.0786
E15.5	CNS_neurons	42648	5.4968
E15.5	Cardiomyocytes	78	0.0101
E15.5	Definitive_erythroid	67296	8.6736
E15.5	Endothelium	3235	0.417
E15.5	Ependymal_cells	214	0.0276
E15.5	Epithelial_cells	6703	0.8639
E15.5	Eye_and_other	1319	0.17
E15.5	Hepatocytes	4232	0.5455
E15.5	Intermediate_neuronal_progenitors	15443	1.9904
E15.5	Intestine	1270	0.1637
E15.5	Lung_and_airway	1811	0.2334
E15.5	Mast_cells	633	0.0816
E15.5	Megakaryocytes	273	0.0352
E15.5	Mesoderm	40392	5.206
E15.5	Muscle_cells	7783	1.0031
E15.5	Neural_crest_PNS_glia	1068	0.1377
E15.5	Neural_crest_PNS_neurons	1013	0.1306
E15.5	Neuroectoderm_and_glia	7578	0.9767
E15.5	Olfactory_sensory_neurons	1057	0.1362
E15.5	Oligodendrocytes	340	0.0438
E15.5	Primitive_erythroid	6	0.0008
E15.5	T_cells	597	0.0769
E15.5	Testis_and_adrenal	115	0.0148
E15.5	White_blood_cells	8466	1.0912
E15.75	Adipocytes	2185	0.2539
E15.75	B_cells	1085	0.1261
E15.75	CNS_neurons	53098	6.1699
E15.75	Cardiomyocytes	77	0.0089
E15.75	Definitive_erythroid	66286	7.7024
E15.75	Endothelium	4336	0.5038
E15.75	Ependymal_cells	356	0.0414
E15.75	Epithelial_cells	7332	0.852
E15.75	Eye_and_other	1823	0.2118
E15.75	Hepatocytes	7409	0.8609
E15.75	Intermediate_neuronal_progenitors	19966	2.32
E15.75	Intestine	2616	0.304
E15.75	Lung_and_airway	2528	0.2938
E15.75	Mast_cells	680	0.079
E15.75	Megakaryocytes	306	0.0356
E15.75	Mesoderm	40085	4.6578
E15.75	Muscle_cells	7459	0.8667
E15.75	Neural_crest_PNS_glia	1244	0.1446
E15.75	Neural_crest_PNS_neurons	1256	0.1459
E15.75	Neuroectoderm_and_glia	8400	0.9761
E15.75	Olfactory_sensory_neurons	1077	0.1251
E15.75	Oligodendrocytes	504	0.0586
E15.75	Primitive_erythroid	4	0.0005
E15.75	T_cells	519	0.0603
E15.75	Testis_and_adrenal	184	0.0214
E15.75	White_blood_cells	9006	1.0465
E16.0	Adipocytes	2161	0.2945
E16.0	B_cells	962	0.1311
E16.0	CNS_neurons	34202	4.6605
E16.0	Cardiomyocytes	261	0.0356
E16.0	Definitive_erythroid	58740	8.0041
E16.0	Endothelium	5551	0.7564
E16.0	Ependymal_cells	321	0.0437
E16.0	Epithelial_cells	7593	1.0346
E16.0	Eye_and_other	1358	0.185
E16.0	Hepatocytes	4967	0.6768
E16.0	Intermediate_neuronal_progenitors	13477	1.8364
E16.0	Intestine	2179	0.2969
E16.0	Lung_and_airway	2120	0.2889
E16.0	Mast_cells	785	0.107
E16.0	Megakaryocytes	287	0.0391
E16.0	Mesoderm	43652	5.9482
E16.0	Muscle_cells	9435	1.2856
E16.0	Neural_crest_PNS_glia	1217	0.1658
E16.0	Neural_crest_PNS_neurons	1011	0.1378
E16.0	Neuroectoderm_and_glia	5585	0.761
E16.0	Olfactory_sensory_neurons	551	0.0751
E16.0	Oligodendrocytes	405	0.0552
E16.0	T_cells	454	0.0619
E16.0	Testis_and_adrenal	154	0.021
E16.0	White_blood_cells	7915	1.0785
E16.25	Adipocytes	2521	0.4941
E16.25	B_cells	718	0.1407
E16.25	CNS_neurons	24758	4.8523
E16.25	Cardiomyocytes	226	0.0443
E16.25	Definitive_erythroid	36373	7.1287
E16.25	Endothelium	4414	0.8651
E16.25	Ependymal_cells	288	0.0564
E16.25	Epithelial_cells	4916	0.9635
E16.25	Eye_and_other	1074	0.2105
E16.25	Hepatocytes	5083	0.9962
E16.25	Intermediate_neuronal_progenitors	9360	1.8345
E16.25	Intestine	1713	0.3357
E16.25	Lung_and_airway	1692	0.3316
E16.25	Mast_cells	542	0.1062
E16.25	Megakaryocytes	209	0.041
E16.25	Mesoderm	29799	5.8403
E16.25	Muscle_cells	6364	1.2473
E16.25	Neural_crest_PNS_glia	836	0.1638
E16.25	Neural_crest_PNS_neurons	759	0.1488
E16.25	Neuroectoderm_and_glia	3672	0.7197
E16.25	Olfactory_sensory_neurons	426	0.0835
E16.25	Oligodendrocytes	309	0.0606
E16.25	Primitive_erythroid	3	0.0006
E16.25	T_cells	615	0.1205
E16.25	Testis_and_adrenal	107	0.021
E16.25	White_blood_cells	6546	1.2829
E16.5	Adipocytes	3807	0.4689
E16.5	B_cells	880	0.1084
E16.5	CNS_neurons	48485	5.9724
E16.5	Cardiomyocytes	204	0.0251
E16.5	Definitive_erythroid	43983	5.4178
E16.5	Endothelium	7201	0.887
E16.5	Ependymal_cells	502	0.0618
E16.5	Epithelial_cells	7785	0.959
E16.5	Eye_and_other	1893	0.2332
E16.5	Hepatocytes	7892	0.9721
E16.5	Intermediate_neuronal_progenitors	17978	2.2145
E16.5	Intestine	2680	0.3301
E16.5	Lung_and_airway	2771	0.3413
E16.5	Mast_cells	1102	0.1357
E16.5	Megakaryocytes	314	0.0387
E16.5	Mesoderm	50245	6.1892
E16.5	Muscle_cells	11228	1.3831
E16.5	Neural_crest_PNS_glia	1355	0.1669
E16.5	Neural_crest_PNS_neurons	1364	0.168
E16.5	Neuroectoderm_and_glia	7168	0.883
E16.5	Olfactory_sensory_neurons	940	0.1158
E16.5	Oligodendrocytes	625	0.077
E16.5	T_cells	737	0.0908
E16.5	Testis_and_adrenal	157	0.0193
E16.5	White_blood_cells	7596	0.9357
E16.75	Adipocytes	5157	0.6551
E16.75	B_cells	950	0.1207
E16.75	CNS_neurons	38352	4.8722
E16.75	Cardiomyocytes	610	0.0775
E16.75	Definitive_erythroid	37084	4.7111
E16.75	Endothelium	9542	1.2122
E16.75	Ependymal_cells	701	0.0891
E16.75	Epithelial_cells	8562	1.0877
E16.75	Eye_and_other	1522	0.1934
E16.75	Hepatocytes	9976	1.2673
E16.75	Intermediate_neuronal_progenitors	14034	1.7829
E16.75	Intestine	3123	0.3967
E16.75	Lung_and_airway	4010	0.5094
E16.75	Mast_cells	988	0.1255
E16.75	Megakaryocytes	257	0.0326
E16.75	Mesoderm	54998	6.9869
E16.75	Muscle_cells	13832	1.7572
E16.75	Neural_crest_PNS_glia	1596	0.2028
E16.75	Neural_crest_PNS_neurons	1350	0.1715
E16.75	Neuroectoderm_and_glia	4655	0.5914
E16.75	Olfactory_sensory_neurons	1045	0.1328
E16.75	Oligodendrocytes	641	0.0814
E16.75	Primitive_erythroid	1	0.0001
E16.75	T_cells	1475	0.1874
E16.75	Testis_and_adrenal	209	0.0266
E16.75	White_blood_cells	8078	1.0262
E17.0	Adipocytes	3568	0.6182
E17.0	B_cells	1358	0.2353
E17.0	CNS_neurons	33101	5.7353
E17.0	Cardiomyocytes	129	0.0224
E17.0	Definitive_erythroid	31703	5.4931
E17.0	Endothelium	4779	0.828
E17.0	Ependymal_cells	314	0.0544
E17.0	Epithelial_cells	5235	0.9071
E17.0	Eye_and_other	1774	0.3074
E17.0	Hepatocytes	7010	1.2146
E17.0	Intermediate_neuronal_progenitors	13664	2.3675
E17.0	Intestine	1585	0.2746
E17.0	Lung_and_airway	2214	0.3836
E17.0	Mast_cells	773	0.1339
E17.0	Megakaryocytes	105	0.0182
E17.0	Mesoderm	34186	5.9233
E17.0	Muscle_cells	6153	1.0661
E17.0	Neural_crest_PNS_glia	1076	0.1864
E17.0	Neural_crest_PNS_neurons	808	0.14
E17.0	Neuroectoderm_and_glia	4951	0.8578
E17.0	Olfactory_sensory_neurons	599	0.1038
E17.0	Oligodendrocytes	569	0.0986
E17.0	T_cells	1070	0.1854
E17.0	Testis_and_adrenal	35	0.0061
E17.0	White_blood_cells	7142	1.2375
E17.25	Adipocytes	2012	0.607
E17.25	B_cells	876	0.2643
E17.25	CNS_neurons	21119	6.3711
E17.25	Cardiomyocytes	102	0.0308
E17.25	Definitive_erythroid	18570	5.6021
E17.25	Endothelium	2169	0.6543
E17.25	Ependymal_cells	157	0.0474
E17.25	Epithelial_cells	2763	0.8335
E17.25	Eye_and_other	1199	0.3617
E17.25	Hepatocytes	3888	1.1729
E17.25	Intermediate_neuronal_progenitors	10389	3.1341
E17.25	Intestine	658	0.1985
E17.25	Lung_and_airway	1101	0.3321
E17.25	Mast_cells	431	0.13
E17.25	Megakaryocytes	58	0.0175
E17.25	Mesoderm	16130	4.866
E17.25	Muscle_cells	2748	0.829
E17.25	Neural_crest_PNS_glia	529	0.1596
E17.25	Neural_crest_PNS_neurons	373	0.1125
E17.25	Neuroectoderm_and_glia	3079	0.9289
E17.25	Olfactory_sensory_neurons	330	0.0996
E17.25	Oligodendrocytes	388	0.117
E17.25	T_cells	879	0.2652
E17.25	Testis_and_adrenal	51	0.0154
E17.25	White_blood_cells	4471	1.3488
E17.5	Adipocytes	3347	0.8056
E17.5	B_cells	1196	0.2879
E17.5	CNS_neurons	24615	5.925
E17.5	Cardiomyocytes	112	0.027
E17.5	Definitive_erythroid	17118	4.1204
E17.5	Endothelium	3901	0.939
E17.5	Ependymal_cells	210	0.0505
E17.5	Epithelial_cells	3801	0.9149
E17.5	Eye_and_other	1522	0.3664
E17.5	Hepatocytes	5560	1.3383
E17.5	Intermediate_neuronal_progenitors	11798	2.8399
E17.5	Intestine	875	0.2106
E17.5	Lung_and_airway	1950	0.4694
E17.5	Mast_cells	639	0.1538
E17.5	Megakaryocytes	95	0.0229
E17.5	Mesoderm	25060	6.0321
E17.5	Muscle_cells	4193	1.0093
E17.5	Neural_crest_PNS_glia	747	0.1798
E17.5	Neural_crest_PNS_neurons	515	0.124
E17.5	Neuroectoderm_and_glia	3731	0.8981
E17.5	Olfactory_sensory_neurons	660	0.1589
E17.5	Oligodendrocytes	515	0.124
E17.5	T_cells	1316	0.3168
E17.5	Testis_and_adrenal	55	0.0132
E17.5	White_blood_cells	5287	1.2726
E17.75	Adipocytes	5241	0.9402
E17.75	B_cells	1348	0.2418
E17.75	CNS_neurons	42012	7.5365
E17.75	Cardiomyocytes	64	0.0115
E17.75	Definitive_erythroid	17596	3.1566
E17.75	Endothelium	4338	0.7782
E17.75	Ependymal_cells	233	0.0418
E17.75	Epithelial_cells	5188	0.9307
E17.75	Eye_and_other	2315	0.4153
E17.75	Hepatocytes	8058	1.4455
E17.75	Intermediate_neuronal_progenitors	19366	3.4741
E17.75	Intestine	1394	0.2501
E17.75	Lung_and_airway	2346	0.4208
E17.75	Mast_cells	645	0.1157
E17.75	Megakaryocytes	76	0.0136
E17.75	Mesoderm	27964	5.0165
E17.75	Muscle_cells	4308	0.7728
E17.75	Neural_crest_PNS_glia	821	0.1473
E17.75	Neural_crest_PNS_neurons	801	0.1437
E17.75	Neuroectoderm_and_glia	5056	0.907
E17.75	Olfactory_sensory_neurons	704	0.1263
E17.75	Oligodendrocytes	967	0.1735
E17.75	T_cells	2106	0.3778
E17.75	Testis_and_adrenal	164	0.0294
E17.75	White_blood_cells	6892	1.2364
E18.0	Adipocytes	7389	1.2276
E18.0	B_cells	1741	0.2892
E18.0	CNS_neurons	25540	4.2432
E18.0	Cardiomyocytes	203	0.0337
E18.0	Definitive_erythroid	23953	3.9795
E18.0	Endothelium	7328	1.2175
E18.0	Ependymal_cells	392	0.0651
E18.0	Epithelial_cells	7396	1.2288
E18.0	Eye_and_other	1775	0.2949
E18.0	Hepatocytes	9170	1.5235
E18.0	Intermediate_neuronal_progenitors	13126	2.1807
E18.0	Intestine	2512	0.4173
E18.0	Lung_and_airway	3967	0.6591
E18.0	Mast_cells	700	0.1163
E18.0	Megakaryocytes	95	0.0158
E18.0	Mesoderm	42696	7.0934
E18.0	Muscle_cells	7597	1.2621
E18.0	Neural_crest_PNS_glia	1379	0.2291
E18.0	Neural_crest_PNS_neurons	678	0.1126
E18.0	Neuroectoderm_and_glia	4256	0.7071
E18.0	Olfactory_sensory_neurons	869	0.1444
E18.0	Oligodendrocytes	705	0.1171
E18.0	Primitive_erythroid	1	0.0002
E18.0	T_cells	2475	0.4112
E18.0	Testis_and_adrenal	89	0.0148
E18.0	White_blood_cells	7369	1.2243
E18.25	Adipocytes	7844	1.3476
E18.25	B_cells	2646	0.4546
E18.25	CNS_neurons	38752	6.6578
E18.25	Cardiomyocytes	111	0.0191
E18.25	Definitive_erythroid	16462	2.8282
E18.25	Endothelium	5285	0.908
E18.25	Ependymal_cells	309	0.0531
E18.25	Epithelial_cells	7030	1.2078
E18.25	Eye_and_other	3794	0.6518
E18.25	Hepatocytes	9122	1.5672
E18.25	Intermediate_neuronal_progenitors	18282	3.1409
E18.25	Intestine	1484	0.255
E18.25	Lung_and_airway	3109	0.5341
E18.25	Mast_cells	686	0.1179
E18.25	Megakaryocytes	124	0.0213
E18.25	Mesoderm	26345	4.5262
E18.25	Muscle_cells	3117	0.5355
E18.25	Neural_crest_PNS_glia	932	0.1601
E18.25	Neural_crest_PNS_neurons	914	0.157
E18.25	Neuroectoderm_and_glia	4763	0.8183
E18.25	Olfactory_sensory_neurons	1152	0.1979
E18.25	Oligodendrocytes	1169	0.2008
E18.25	T_cells	6045	1.0386
E18.25	Testis_and_adrenal	190	0.0326
E18.25	White_blood_cells	8650	1.4861
E18.5	Adipocytes	13142	1.3164
E18.5	B_cells	3347	0.3353
E18.5	CNS_neurons	56659	5.6753
E18.5	Cardiomyocytes	268	0.0268
E18.5	Definitive_erythroid	23310	2.3349
E18.5	Endothelium	12377	1.2398
E18.5	Ependymal_cells	589	0.059
E18.5	Epithelial_cells	11600	1.1619
E18.5	Eye_and_other	4348	0.4355
E18.5	Hepatocytes	14881	1.4906
E18.5	Intermediate_neuronal_progenitors	26804	2.6848
E18.5	Intestine	2254	0.2258
E18.5	Lung_and_airway	4665	0.4673
E18.5	Mast_cells	1261	0.1263
E18.5	Megakaryocytes	199	0.0199
E18.5	Mesoderm	68300	6.8413
E18.5	Muscle_cells	9376	0.9392
E18.5	Neural_crest_PNS_glia	2132	0.2136
E18.5	Neural_crest_PNS_neurons	1303	0.1305
E18.5	Neuroectoderm_and_glia	8500	0.8514
E18.5	Olfactory_sensory_neurons	1554	0.1557
E18.5	Oligodendrocytes	1868	0.1871
E18.5	T_cells	7804	0.7817
E18.5	Testis_and_adrenal	313	0.0314
E18.5	White_blood_cells	12981	1.3003
E18.75	Adipocytes	5758	1.2419
E18.75	B_cells	2013	0.4342
E18.75	CNS_neurons	28215	6.0857
E18.75	Cardiomyocytes	272	0.0587
E18.75	Definitive_erythroid	15811	3.4103
E18.75	Endothelium	4350	0.9382
E18.75	Ependymal_cells	259	0.0559
E18.75	Epithelial_cells	5668	1.2225
E18.75	Eye_and_other	2956	0.6376
E18.75	Hepatocytes	9443	2.0368
E18.75	Intermediate_neuronal_progenitors	13919	3.0022
E18.75	Intestine	1534	0.3309
E18.75	Lung_and_airway	1976	0.4262
E18.75	Mast_cells	539	0.1163
E18.75	Megakaryocytes	125	0.027
E18.75	Mesoderm	22746	4.9061
E18.75	Muscle_cells	2835	0.6115
E18.75	Neural_crest_PNS_glia	751	0.162
E18.75	Neural_crest_PNS_neurons	710	0.1531
E18.75	Neuroectoderm_and_glia	3708	0.7998
E18.75	Olfactory_sensory_neurons	870	0.1876
E18.75	Oligodendrocytes	899	0.1939
E18.75	T_cells	2704	0.5832
E18.75	Testis_and_adrenal	204	0.044
E18.75	White_blood_cells	6890	1.4861
E8.5	CNS_neurons	2	0.0002
E8.5	Cardiomyocytes	2269	0.2615
E8.5	Definitive_erythroid	2	0.0002
E8.5	Endothelium	5218	0.6014
E8.5	Ependymal_cells	60	0.0069
E8.5	Epithelial_cells	16602	1.9135
E8.5	Intestine	1084	0.1249
E8.5	Megakaryocytes	4	0.0005
E8.5	Mesoderm	61373	7.0736
E8.5	Muscle_cells	3	0.0003
E8.5	Neural_crest_PNS_glia	4658	0.5369
E8.5	Neural_crest_PNS_neurons	4	0.0005
E8.5	Neuroectoderm_and_glia	59459	6.853
E8.5	Primitive_erythroid	2847	0.3281
E8.5	T_cells	1	0.0001
E8.5	White_blood_cells	11	0.0013
E8.75	CNS_neurons	39	0.0155
E8.75	Cardiomyocytes	1139	0.4536
E8.75	Definitive_erythroid	1	0.0004
E8.75	Endothelium	2533	1.0087
E8.75	Epithelial_cells	5474	2.1798
E8.75	Eye_and_other	2	0.0008
E8.75	Hepatocytes	14	0.0056
E8.75	Intestine	239	0.0952
E8.75	Megakaryocytes	16	0.0064
E8.75	Mesoderm	18433	7.3403
E8.75	Muscle_cells	9	0.0036
E8.75	Neural_crest_PNS_glia	1301	0.5181
E8.75	Neural_crest_PNS_neurons	16	0.0064
E8.75	Neuroectoderm_and_glia	16281	6.4833
E8.75	Primitive_erythroid	755	0.3007
E8.75	White_blood_cells	1	0.0004
E9.0	CNS_neurons	352	0.0569
E9.0	Cardiomyocytes	1863	0.3014
E9.0	Definitive_erythroid	4	0.0006
E9.0	Endothelium	5884	0.9519
E9.0	Epithelial_cells	13244	2.1427
E9.0	Eye_and_other	1	0.0002
E9.0	Hepatocytes	128	0.0207
E9.0	Intestine	190	0.0307
E9.0	Megakaryocytes	71	0.0115
E9.0	Mesoderm	49535	8.014
E9.0	Muscle_cells	77	0.0125
E9.0	Neural_crest_PNS_glia	3368	0.5449
E9.0	Neural_crest_PNS_neurons	181	0.0293
E9.0	Neuroectoderm_and_glia	39269	6.3532
E9.0	Primitive_erythroid	3875	0.6269
E9.0	T_cells	1	0.0002
E9.0	White_blood_cells	6	0.001
E9.25	CNS_neurons	2233	0.1595
E9.25	Cardiomyocytes	4747	0.3391
E9.25	Definitive_erythroid	11	0.0008
E9.25	Endothelium	12713	0.908
E9.25	Ependymal_cells	1	0.0001
E9.25	Epithelial_cells	26565	1.8974
E9.25	Eye_and_other	25	0.0018
E9.25	Hepatocytes	304	0.0217
E9.25	Intestine	71	0.0051
E9.25	Megakaryocytes	207	0.0148
E9.25	Mesoderm	118537	8.4667
E9.25	Muscle_cells	457	0.0326
E9.25	Neural_crest_PNS_glia	5791	0.4136
E9.25	Neural_crest_PNS_neurons	1348	0.0963
E9.25	Neuroectoderm_and_glia	96825	6.9159
E9.25	Olfactory_sensory_neurons	1	0.0001
E9.25	Primitive_erythroid	6513	0.4652
E9.25	T_cells	1	0.0001
E9.25	White_blood_cells	74	0.0053
E9.5	CNS_neurons	6373	0.385
E9.5	Cardiomyocytes	3583	0.2164
E9.5	Definitive_erythroid	56	0.0034
E9.5	Endothelium	13125	0.7928
E9.5	Ependymal_cells	24	0.0014
E9.5	Epithelial_cells	27049	1.6339
E9.5	Eye_and_other	41	0.0025
E9.5	Hepatocytes	728	0.044
E9.5	Intestine	20	0.0012
E9.5	Lung_and_airway	7	0.0004
E9.5	Megakaryocytes	426	0.0257
E9.5	Mesoderm	144170	8.7084
E9.5	Muscle_cells	1006	0.0608
E9.5	Neural_crest_PNS_glia	6890	0.4162
E9.5	Neural_crest_PNS_neurons	3288	0.1986
E9.5	Neuroectoderm_and_glia	117412	7.0921
E9.5	Olfactory_sensory_neurons	11	0.0007
E9.5	Primitive_erythroid	12414	0.7498
E9.5	White_blood_cells	376	0.0227
E9.75	B_cells	1	0
E9.75	CNS_neurons	15916	0.5258
E9.75	Cardiomyocytes	10938	0.3613
E9.75	Definitive_erythroid	65	0.0021
E9.75	Endothelium	29046	0.9595
E9.75	Ependymal_cells	126	0.0042
E9.75	Epithelial_cells	56361	1.8618
E9.75	Eye_and_other	64	0.0021
E9.75	Hepatocytes	1517	0.0501
E9.75	Intermediate_neuronal_progenitors	3	0.0001
E9.75	Intestine	49	0.0016
E9.75	Lung_and_airway	21	0.0007
E9.75	Megakaryocytes	584	0.0193
E9.75	Mesoderm	271145	8.957
E9.75	Muscle_cells	2203	0.0728
E9.75	Neural_crest_PNS_glia	12518	0.4135
E9.75	Neural_crest_PNS_neurons	6648	0.2196
E9.75	Neuroectoderm_and_glia	210238	6.945
E9.75	Olfactory_sensory_neurons	32	0.0011
E9.75	Primitive_erythroid	15352	0.5071
E9.75	White_blood_cells	919	0.0304
P0	Adipocytes	47762	0.6746
P0	B_cells	23451	0.3312
P0	CNS_neurons	524270	7.4053
P0	Cardiomyocytes	1784	0.0252
P0	Definitive_erythroid	145441	2.0544
P0	Endothelium	79667	1.1253
P0	Ependymal_cells	4941	0.0698
P0	Epithelial_cells	84913	1.1994
P0	Eye_and_other	50314	0.7107
P0	Hepatocytes	127951	1.8073
P0	Intermediate_neuronal_progenitors	278300	3.931
P0	Intestine	18646	0.2634
P0	Lung_and_airway	32776	0.463
P0	Mast_cells	10104	0.1427
P0	Megakaryocytes	1997	0.0282
P0	Mesoderm	327917	4.6318
P0	Muscle_cells	47763	0.6747
P0	Neural_crest_PNS_glia	11844	0.1673
P0	Neural_crest_PNS_neurons	11760	0.1661
P0	Neuroectoderm_and_glia	76888	1.086
P0	Olfactory_sensory_neurons	19475	0.2751
P0	Oligodendrocytes	19680	0.278
P0	Primitive_erythroid	1	0
P0	T_cells	58771	0.8301
P0	Testis_and_adrenal	913	0.0129
P0	White_blood_cells	85199	1.2034
