# Supplementary material for: A single-cell time-lapse of mouse prenatal development from gastrula to birth
Source: Nature. 2024 Feb 14;626(8001):1084–93. doi: 10.1038/s41586-024-07069-w (PMC10901739; doi:10.1038/s41586-024-07069-w)
Supplement: Supplementary file 6 — Source Data Fig. 2 [file 41586_2024_7069_MOESM6_ESM.xlsx]

## Sheet: panel_e
Sox2	Tbx6	Mesi1	T	Wnt3a	Fgf17	Cyp26a1	PC_1	PC_2	PC_3	somite_count
0	0	3.76	3.76	0	4.45	0	-1.81	-6.19	4.44	8 somites
0	2.59	0	0	0	0	0	3.29	-6.14	-1.99	7 somites
0	0	0	3.52	0	3.52	0	-5.76	-8.05	-1.08	9 somites
0	0	4.84	0	0	0	0	-10.58	1.7	-4.54	11 somites
0	0	5.14	0	0	0	0	6.99	4.94	-14.59	10 somites
3.06	3.06	0	3.06	0	0	0	7.67	-2.74	-2.87	9 somites
0	3.5	0	4.86	4.18	4.18	3.5	3.26	-5.16	5.78	10 somites
0	0	3.91	0	0	3.23	0	2.57	-6.76	-0.76	12 somites
0	0	0	4.7	4.02	0	0	-1.46	-6.83	3.72	2 somites
0	0	3.12	4.7	4.19	0	0	-3.7	-10.22	-1.33	4 somites
0	0	3.72	0	0	0	0	-3.13	-1.28	0.73	2 somites
0	0	0	3.41	4.09	0	0	6.19	-4.8	2.71	5 somites
0	4.23	0	4.23	4.23	0	0	0.07	-3.41	5.63	11 somites
0	0	0	0	0	0	0	-9.5	-5.41	-4.32	4 somites
0	3.27	4.34	0	0	0	0	7.44	-2.05	-7.88	7 somites
0	3.41	3.41	0	0	0	0	8.2	-1.44	-3.39	3 somites
0	0	0	3.32	0	0	0	-4.68	-9.3	-1.35	2 somites
0	0	0	4.62	0	0	0	-2.52	-7.23	0.94	0 somites
0	0	3.54	0	0	0	0	-7.34	-6.17	-4.64	9 somites
0	0	0	0	0	3.76	0	7.91	6.19	-10.09	6 somites
0	3.44	0	4.12	3.44	0	0	9.56	-1.91	-0.53	12 somites
0	4.35	0	5.32	4.35	0	0	5.45	-7.84	-2.68	4 somites
0	0	3.91	0	0	3.91	0	-3.32	-1.56	4.98	11 somites
0	3.82	0	0	0	0	0	8.16	-4.36	-5.61	7 somites
0	0	0	0	0	0	0	-1.19	-3.28	3.74	5 somites
0	2.89	0	2.89	3.55	2.89	0	-0.98	-5.26	-1.18	7 somites
0	2.47	0	4.34	3.79	0	2.47	3.48	-13.89	0.52	12 somites
0	3.39	2.73	2.73	0	0	0	7.34	-9.19	-3.34	8 somites
0	0	0	3.7	4.38	0	0	-2.46	-4.55	5.01	0 somites
1.6	3.88	1.6	2.55	3.03	2.55	0	9.05	-9.34	-7.4	9 somites
0	3.53	4.89	0	0	0	0	8.71	1.35	-7.61	8 somites
0	3.11	0	0	0	0	3.11	4.69	-7.95	0.35	10 somites
0	3.08	0	4.55	0	0	2.43	6.81	-11.11	-0.2	9 somites
0	0	0	0	0	0	0	-7.09	-3.99	-4.14	3 somites
0	0	3.62	0	3.23	0	0	-7.67	-12.75	-5.67	3 somites
0	0	0	4.25	3.57	0	3.57	5.98	-0.56	0.72	11 somites
0	0	0	4.91	4.41	4.69	3.33	-3.24	-10.27	1.67	0 somites
0	0	5.75	0	0	0	0	8.37	2.25	-17.5	10 somites
0	4.51	0	3.44	0	0	0	10.48	-2.46	-6.69	2 somites
0	0	0	4.36	3.68	0	0	-1.34	-9.05	2.36	4 somites
3.47	0	0	3.47	0	3.47	0	-2.42	-8.15	3.47	0 somites
0	2.66	0	4.89	4.21	3.71	0	-3.54	-12.31	0.03	8 somites
0	0	4.69	3.11	0	0	0	-8.92	-0.58	-5.16	11 somites
0	0	0	4.38	3.98	0	3.3	-1.79	-4.07	6.27	11 somites
0	0	5.42	0	0	0	0	8.32	-0.45	-13.15	12 somites
0	3.48	0	4.71	3.48	3.87	3.87	2.82	-14.44	1.45	9 somites
0	0	3.84	4.75	0	0	0	5.5	-5.46	-5.47	2 somites
0	0	0	0	0	0	0	-5.92	-4.79	-3.72	6 somites
0	0	0	3.15	3.82	3.15	3.15	6.14	-9.13	2.19	10 somites
0	0	2.91	0	2.91	0	2.91	4.54	-5.17	-3.19	10 somites
0	0	4.5	3.82	0	0	0	-5.97	0.75	0.23	4 somites
0	3.41	0	0	3.41	0	3.41	7.27	-5.35	-0.07	0 somites
0	3.55	0	4.63	3.55	3.55	0	6.19	-3.42	2.44	5 somites
0	3.43	0	4.1	0	0	3.43	0.74	-5.82	4.59	2 somites
0	4.07	0	3.39	0	3.39	0	5.35	-3.64	-0.88	7 somites
0	0	0	3.47	0	0	0	4.75	-2.42	2.16	8 somites
0	0	3.82	0	0	0	0	-7.06	-7.9	-4.95	9 somites
3.77	0	0	3.77	0	0	0	-5.12	1.06	3.24	8 somites
0	0	4.5	0	0	0	0	-10.16	-0.11	-6.27	11 somites
0	0	0	3.04	0	0	0	-4.81	-8.56	-0.11	9 somites
0	0	0	0	0	0	0	-7.04	0.34	-2.85	10 somites
0	0	4.36	3.29	0	0	0	8.4	1.67	-5.25	7 somites
0	3.63	0	3.63	0	0	0	4.8	-3.08	2.98	8 somites
0	0	0	3.36	0	0	0	6.9	-3.43	-1.76	2 somites
0	4.11	0	5.2	0	0	0	7.65	-4.73	0	0 somites
0	0	3.21	3.21	0	3.21	0	-5.34	-8.82	1.78	8 somites
0	0	2.84	2.84	0	0	0	-4.66	-7.8	-0.27	8 somites
0	3.61	2.57	3.61	0	0	2.57	8.91	-6.49	-3.6	12 somites
0	0	2.52	0	0	0	0	-10.79	-8.62	-9.52	2 somites
0	2.53	4.76	3.86	0	0	0	6.77	-6.14	-5.12	0 somites
2.93	0	4.83	0	0	0	0	-14.43	2.69	-12.39	11 somites
3.77	0	0	3.77	3.77	4.45	4.45	1.15	-5.13	6.71	10 somites
0	3.41	0	0	3.41	0	0	7.5	-3.63	-3.36	4 somites
3.3	0	0	0	0	0	0	-8.88	-0.19	-5.32	10 somites
0	0	3.54	0	0	0	0	5.28	-2.2	-2.41	7 somites
0	0	3.31	3.31	0	0	0	6.04	-4.82	1.61	10 somites
0	3.88	0	3.88	0	2.56	2.56	5.98	-6.29	0.48	11 somites
0	0	0	4.09	0	0	0	-0.37	-7.15	3.72	11 somites
0	0	0	3.29	0	0	0	-8.2	-6.1	-2.26	12 somites
0	0	0	5.04	0	3.13	0	1.1	-14.94	-0.75	5 somites
3.35	0	4.03	0	0	0	0	-7.67	-2.66	-1.37	12 somites
0	3.74	3.34	2.68	0	0	0	7.8	-1.95	-10.94	3 somites
3.21	0	3.21	0	0	0	0	-10.2	-0.84	-5.51	10 somites
0	0	4.63	0	3.55	0	0	-5.93	1.41	0.04	10 somites
0	4.25	2.91	4.65	2.91	4.25	3.57	2.75	-8.66	4.42	10 somites
2.53	0	3.58	0	0	0	0	-12.3	-1.87	-13.85	7 somites
3.35	0	3.35	0	0	0	0	-7.42	-3.52	-2.09	5 somites
0	0	0	4.36	4.08	3.68	4.08	-0.74	-5.74	6.32	11 somites
0	0	4.8	0	0	0	0	-8.29	-0.61	-4.13	8 somites
0	0	3.2	3.88	0	3.2	4.56	-1.26	-3.36	6.04	11 somites
0	3.42	3.42	3.42	0	0	0	9.7	-6.61	-8.03	8 somites
0	0	4.35	0	0	0	0	-9.78	0.1	-8.91	10 somites
0	0	5.12	0	0	0	0	7.19	0.69	-7.49	12 somites
0	0	0	5.85	3.57	0	3.57	1.6	-12.2	4.93	0 somites
0	0	4.37	0	0	0	0	-9.25	-3.12	-6.98	2 somites
0	0	0	3.6	0	0	0	-2.74	-4.75	1.74	0 somites
0	0	3.19	2.54	0	0	0	9.08	-4.1	-10.11	9 somites
0	0	0	4.71	3.63	0	2.96	5.17	-4.6	0.44	4 somites
0	0	0	4.56	3.65	3.65	2.99	-1.05	-12.08	2.99	10 somites
0	0	4.63	0	0	0	0	-12.18	-0.77	-9.02	8 somites
0	3.55	3.55	4.05	0	0	0	10.33	-8.43	-9.75	8 somites
0	2.66	0	3.71	4.39	0	0	5.34	-8.29	-2.65	3 somites
0	4.06	3.39	4.06	0	0	0	8.08	-0.56	-7.11	11 somites
0	0	5.2	0	3.83	0	0	6.69	-1.48	-4.61	0 somites
0	0	0	4.13	3.46	3.46	2.79	-1.99	-10.14	3.73	10 somites
0	0	0	0	0	3.13	0	-1.65	-5.9	2.03	9 somites
0	0	0	0	4.45	0	0	-5.59	-8.05	0.36	5 somites
0	0	0	5.34	4.78	4.1	0	-0.2	-10.92	1.74	4 somites
0	2.75	0	4.89	3.81	2.75	4.09	-0.5	-12.17	2.82	8 somites
0	0	4.23	2.68	0	0	0	-10.81	-5.61	-10.8	7 somites
0	0	5.24	0	0	0	0	6.36	-2.43	-13.1	8 somites
0	0	4.52	0	0	0	0	8.39	4.04	-13.25	8 somites
0	2.79	0	4.13	3.45	3.45	0	-4.07	-9.92	1.21	7 somites
0	0	0	0	0	3.34	0	-3.27	-5.74	1.27	0 somites
0	2.96	0	0	0	0	0	7.65	-5.46	-1.5	8 somites
0	0	0	5.5	0	0	0	4.4	-1.05	2.28	4 somites
0	3.53	0	4.6	4.2	2.86	2.86	-0.36	-13.48	-0.88	2 somites
0	2.4	2.4	2.4	0	0	3.04	5.65	-9.07	0.39	12 somites
0	0	0	0	0	0	3.7	-3.83	-4.6	1.78	8 somites
3.93	0	3.26	0	0	0	0	-5.82	-6.27	-0.64	3 somites
0	0	0	0	0	0	0	-8.08	-3.57	-5.42	2 somites
0	0	3.47	0	0	0	0	-9.97	2.63	-6.04	11 somites
0	0	0	0	0	3.5	0	-4.53	-4.01	0.78	10 somites
3.29	0	3.29	0	4.36	0	0	-6.22	-8.88	-2.03	4 somites
0	0	0	2.61	0	0	2.61	5.97	-7.16	-0.81	7 somites
0	0	4.94	0	0	0	0	4.24	-1.71	-7.77	3 somites
0	0	0	4.54	2.8	2.8	3.86	8.68	-9.57	-0.52	12 somites
0	3.83	0	3.16	0	3.16	0	6.1	-5.08	-3.96	3 somites
0	2.67	0	5.17	4.69	0	3.33	5.06	-13.05	0.78	5 somites
0	0	0	3.31	3.99	0	3.99	-2.33	-6.05	3.44	12 somites
0	0	0	0	0	0	3.77	5.89	-1.1	4.5	12 somites
4.01	0	5.38	0	0	3.33	0	-8.05	-0.63	-6.34	8 somites
0	2.44	2.44	2.44	0	0	0	6.28	-8.19	-4.25	10 somites
0	0	5.01	0	0	0	0	-10.1	0.88	-10.06	10 somites
0	0	0	3.78	3.11	0	0	-5.02	-7.37	-1.44	8 somites
0	0	4.19	0	0	0	0	-8.46	-4.7	-8.54	4 somites
0	0	0	0	0	0	0	-9.48	-2.56	-10.03	7 somites
0	3.07	3.07	5.11	3.74	3.07	4.65	5.61	-8.79	3.48	9 somites
0	0	0	3.07	0	3.07	3.07	-2.11	-5.39	3.9	8 somites
0	0	0	3.55	0	0	0	6.38	-1.36	-1.4	5 somites
0	3.52	2.85	4.19	0	0	0	8.34	-6.71	-2.29	9 somites
0	0	4.59	0	0	0	0	6.81	1.57	-14.53	8 somites
0	0	0	2.66	0	3.71	0	-5.8	-8.48	1.39	12 somites
0	0	3.72	0	0	0	0	8.49	-1.18	-7.88	12 somites
0	3.04	0	4.1	4.1	0	3.04	9.07	-8.8	-0.66	10 somites
0	0	0	0	0	4.13	0	-3.57	-9.82	1.54	8 somites
0	2.93	0	0	0	0	0	7.1	-4.99	0.02	8 somites
0	0	0	4.75	3.75	3.97	2.43	-2.35	-18.19	0.28	0 somites
0	0	5.41	0	0	0	0	8.91	1.09	-13.53	7 somites
0	0	4.75	0	0	3.17	0	6.84	-2.08	-1.91	10 somites
0	0	0	4.14	3.74	3.07	0	3.62	-6.34	-3.02	7 somites
0	0	3.54	4.22	3.54	3.54	0	-1.74	-6.42	3.71	5 somites
0	0	0	3.19	3.19	0	2.53	-7.62	-11.65	-3.22	5 somites
0	0	4.71	0	0	0	0	-13.27	1.44	-10.86	10 somites
0	0	0	2.34	0	0	0	7.66	-9.87	-1.84	10 somites
3.59	0	0	0	0	0	0	-0.52	-1.51	4.98	10 somites
0	0	3.68	0	0	0	0	-5.24	-1.27	-2.71	2 somites
0	0	0	4.29	3.49	3.21	4.29	3.44	-9.76	2.05	12 somites
3.68	0	0	5.04	4.36	0	0	-1.02	-5.62	4.83	0 somites
3.78	0	0	3.78	0	4.18	3.11	-3.42	-10.76	-1.37	8 somites
0	3.36	0	4.44	0	2.7	2.7	7.34	-5.73	2.52	7 somites
0	3.78	0	4.68	3.78	0	0	5.3	-10.37	0.14	9 somites
0	2.96	0	3.63	3.63	0	0	-1.4	-10.88	0.9	2 somites
0	0	2.49	0	3.81	2.49	0	-7.55	-10.9	-4.6	2 somites
0	0	4.63	0	0	0	0	-12.78	-3.73	-10.88	10 somites
0	0	0	4.38	3.7	3.03	3.7	0.73	-10.52	5.23	3 somites
3.06	3.06	0	4.41	3.73	3.06	4.13	-1.36	-10.64	1.92	9 somites
0	3.2	0	3.87	0	0	0	6.76	-6.68	-2.2	7 somites
0	0	5.44	0	0	0	0	7.09	4.75	-17.26	11 somites
0	2.59	0	0	0	0	0	-5.85	-9.76	-0.59	7 somites
2.62	0	3.95	0	0	0	0	-10.07	-4.6	-9.33	4 somites
0	0	0	4.35	3.2	3.2	3.99	-2.66	-14.33	0.37	8 somites
0	0	5.14	0	0	0	0	-12.57	-0.26	-13.98	10 somites
0	2.5	3.54	1.88	0	0	0	6.83	-8.11	-9.67	3 somites
2.68	0	0	3.74	0	0	0	-4.09	-10.82	-2.21	9 somites
0	4.11	0	4.25	3.78	2.9	3.78	7.11	-9.91	-5.36	5 somites
0	3.19	0	2.54	3.19	0	0	8.19	-8.98	-7.23	2 somites
0	4.19	3.02	3.97	0	0	0	10.66	-7.98	-8.56	9 somites
0	0	0	5.13	4.44	4.44	4.73	0.17	-9.48	5.73	10 somites
0	4.26	2.54	3.86	0	0	0	6.73	-5.64	-7.51	4 somites
0	0	2.35	2.35	2.35	0	0	7.35	-5.98	-4.52	5 somites
0	3.52	0	4.19	2.85	0	0	10.28	-7.56	-4.77	12 somites
0	4.28	0	5.12	4.28	0	4.28	7.56	-9.38	-0.44	4 somites
0	3.46	0	5.76	4.14	3.46	2.42	-1.04	-14.52	0.77	0 somites
0	4.15	0	3.87	0	2.81	2.81	8.57	-6.29	-0.59	10 somites
2.48	2.48	0	5.04	4.36	0	3.81	-3.58	-13.1	1.1	0 somites
0	1.83	0	3.3	3.3	2.44	1.83	5.92	-6.72	-2.28	11 somites
0	3.28	0	3.96	3.28	0	3.28	6.37	-6.82	-0.36	8 somites
0	2.15	0	4.6	4.34	2.15	3.44	5.76	-9.29	-0.42	8 somites
0	2.27	4.25	0	0	0	0	8.58	-6.1	-10.33	8 somites
0	0	0	3.26	2.87	0	3.76	-3.29	-9.33	1.52	9 somites
0	4.4	4.12	0	0	0	0	9.57	-6.03	-4.26	8 somites
0	2.67	5.21	0	0	0	0	9.81	0.77	-16.67	12 somites
0	0	4.88	0	0	0	0	-9.98	-0.03	-7.15	7 somites
0	2.73	3.39	0	0	0	0	9.21	-2.41	-14.34	9 somites
0	0	4.06	0	0	0	0	7.29	1.76	-1.96	10 somites
0	2.18	2.82	2.18	2.82	0	0	-8.3	-8.67	-5.87	5 somites
0	4.15	0	3.47	3.47	0	0	8.58	-3.47	-1.09	8 somites
0	0	3.83	0	0	0	0	-7.93	-3.49	-6.61	6 somites
0	0	4.68	0	0	0	0	9.62	1.2	-18.2	12 somites
0	4.55	3.19	3.19	4.26	0	0	6.5	-0.73	-5.12	2 somites
2.85	0	0	0	0	2.21	0	-10.34	-7.58	-7.75	7 somites
0	0	0	0	0	0	0	-5.76	-5.92	-4.38	12 somites
0	0	3.58	4.86	3.19	3.86	3.86	0.82	-11.56	1.59	12 somites
0	4.22	0	3.72	3.72	0	0	3.43	-9.1	-2.45	3 somites
0	0	2.44	0	0	3.48	0	-3.84	-7.08	-0.14	10 somites
0	0	0	2.38	0	0	3.42	6.77	-10.81	-0.72	8 somites
0	0	0	0	0	0	0	4.67	-1.3	4.43	8 somites
2.57	0	3.9	2.57	0	0	0	-10.61	-4.96	-6.56	8 somites
0	4.9	0	0	0	0	0	-2.75	-4.69	3.38	2 somites
0	2.63	0	2.63	2.63	0	0	5.05	-8.09	-3.51	9 somites
0	0	0	5.24	2.9	3.96	4.36	-2.32	-12.78	1.99	12 somites
0	0	0	4	4.18	3.11	3.78	-1.73	-10.51	4.18	11 somites
0	3.23	2.75	4.16	0	1.77	0	11.05	-7.38	-9.06	12 somites
0	3.28	0	4.64	3.28	2.63	3.96	1.46	-13.78	-0.11	7 somites
1.92	1.92	1.92	3.73	3.98	0	0	5.24	-10.73	-6.21	2 somites
0	0	0	2.98	0	0	2.98	-5.49	-7.62	2.44	8 somites
0	0	0	4.61	2.6	4.33	0	-3.88	-12.05	1.1	4 somites
1.61	3.22	0	3.22	2.84	2.57	3.37	8.39	-13.39	-3.46	9 somites
3.07	0	0	4.74	4.14	2.42	0	-3.09	-10.88	0.6	8 somites
0	0	0	0	0	2.4	0	-8.41	-6.66	-5.36	10 somites
0	0	4.02	4.02	0	0	0	-6.57	0.52	3.02	11 somites
2.49	0	0	4.03	2.49	0	0	-5.71	-12.79	-3.48	3 somites
2.25	0	2.89	0	0	0	0	-9.91	-5.11	-3.45	11 somites
0	2.4	0	3.93	3.43	0	3.04	-5.74	-10.02	-1.16	8 somites
0	2.8	0	4.83	0	0	4.14	6.26	-8.05	-1.48	4 somites
0	0	0	2.38	3.91	3.03	0	-6.29	-10.45	-3.87	2 somites
2.71	0	0	0	0	0	0	-3.01	-5.55	1.8	8 somites
0	0	3.5	0	0	0	0	8.11	-2.45	-4.21	0 somites
0	3.71	4.62	0	0	0	0	7.23	0.13	-5.83	10 somites
2.16	0	4.54	0	0	0	0	-8.13	-4.58	-7.38	3 somites
0	0	0	3.88	3.88	0	0	2.43	-6.2	4.28	0 somites
0	0	3.95	3	0	0	0	9.18	-4.87	-11.6	7 somites
0	0	3.43	3.15	0	0	0	7.05	-10.86	-8.42	3 somites
0	2.1	0	3.94	3.94	3.39	3.79	0.88	-11.83	1.84	8 somites
0	3.14	4.58	3.42	0	0	0	8.76	-3.49	-12.73	4 somites
0	3.82	0	2.77	3.15	2.77	0	8.19	-8.06	-5.77	8 somites
0	2.93	0	4.68	3.6	0	3.6	6.99	-9.49	-2.22	5 somites
0	0	0	2.74	2.74	3.79	4.3	-4.46	-9.44	1.64	10 somites
0	0	4.61	0	0	0	0	-12	-1.48	-10.66	12 somites
0	0	0	0	0	0	3.57	6.54	-4.34	0.54	12 somites
0	0	0	0	4.42	0	0	6.67	-3.69	1.47	8 somites
3.32	0	2.67	0	3.72	2.67	0	-6.79	-8.99	-2.39	0 somites
2.35	0	0	3.88	2.35	2.99	0	-6.57	-10.28	-0.4	8 somites
0	3.76	3.54	2.24	0	0	0	10.91	-3.57	-13.76	8 somites
0	0	0	0	0	0	0	-3.93	-6.92	-0.2	10 somites
0	3.6	0	3.6	2.93	1.69	2.93	10.64	-8.67	-5.59	12 somites
0	0	0	3.36	0	0	0	-4.5	-8.84	1.8	7 somites
0	0	4.18	0	0	0	0	-10.43	-1.65	-7.36	10 somites
0	3.34	3.56	2.06	0	0	0	10.68	-5.06	-11.09	10 somites
0	0	2.79	0	3.45	0	0	-5.15	-10.1	-0.99	2 somites
0	0	0	3.39	0	2.73	0	-4.83	-5.98	2.28	12 somites
3.2	0	3.2	0	3.2	4.27	0	-3.52	-10.04	2.14	8 somites
0	0	4.02	3.34	0	0	0	6.2	-3.75	-1.65	3 somites
0	0	4.14	0	0	0	0	6.62	1.54	-3.44	0 somites
0	3.93	4.51	0	0	0	0	10.67	-3.76	-10.88	10 somites
3.53	0	3.53	0	0	0	0	-6.96	-7.32	-7.44	6 somites
2.6	0	5.1	0	0	0	0	-7.52	0.94	-5.17	12 somites
1.97	0	3.25	0	0	0	0	-11.15	-4.67	-13.73	5 somites
2.71	0	1.74	0	2.34	2.71	0	-8.1	-12.58	-6.01	6 somites
0	0	0	3.45	3.06	2.41	0	-6.3	-12.82	-2.78	8 somites
0	2.85	3.8	2.85	1.86	0	0	12.14	-6.23	-8.98	12 somites
0	3.49	0	4.17	3.49	3.49	0	8.28	-9.22	0.64	12 somites
0	0	0	3.45	0	0	0	5.42	-3.39	2.13	10 somites
0	0	0	4	4.4	0	4	-1.88	-13.44	-0.46	0 somites
0	0	0	0	0	0	0	-3.71	-2.8	1.38	7 somites
0	0	4.29	0	0	0	0	7.92	1.23	-14.78	7 somites
0	4.24	0	2.37	0	0	0	9.36	-5.7	-5.14	10 somites
2.31	0	5.02	0	0	0	0	-13.38	-0.44	-12.48	11 somites
0	2.45	0	3.1	0	0	0	8.58	-1.67	-6.81	11 somites
0	3.6	5.53	0	0	0	0	8.81	-0.32	-10.96	0 somites
3.63	0	0	4.03	2.96	2.96	0	-3.42	-10.63	0.63	8 somites
2.95	0	0	0	0	0	0	-10.22	-4.78	-5.77	0 somites
0	0	0	4	2.66	3.32	3.72	-2.06	-12.38	1.67	0 somites
0	2.97	1.55	2.13	0	0	2.13	6.87	-14.36	-4.81	8 somites
0	4.08	0	3.19	3.19	2.53	3.19	8.29	-9.56	-3.58	8 somites
2.51	0	2.51	2.51	0	0	2.51	-8.24	-6.19	-4.65	8 somites
0	2.25	3.28	2.25	0	2.25	0	6.58	-10.32	-8.22	2 somites
0	3.49	0	4.57	4.57	4.57	4.57	2.1	-8.82	5.92	12 somites
0	0	0	0	0	0	5.68	-0.37	-9.62	5.48	0 somites
0	0	2.52	4.07	3.17	3.57	2.52	-3.77	-10.55	0.75	10 somites
3.51	2.85	0	5.35	4.19	3.9	3.51	-2.78	-11.89	2.52	0 somites
0	0	0	2.47	2.47	2.47	0	-6.75	-11.17	-5.47	3 somites
0	3.55	2.51	2.51	0	0	0	7.97	-3.18	-8.53	2 somites
0	0	4.24	3.56	0	0	0	-9.79	-5.26	-4.38	11 somites
0	0	0	2.28	0	0	0	-8.08	-10.45	-2.19	7 somites
0	0	0	4.98	3.84	3.17	3.99	-0.84	-13.74	2.23	8 somites
0	4.15	0	5.12	3.75	3.08	3.75	2.47	-11.87	-0.3	5 somites
0	3.6	0	3.21	0	0	0	7.37	-3.55	-8.63	0 somites
0	2.52	0	3.17	3.17	0	0	6.08	-9.67	-2.5	3 somites
2.33	0	4.8	0	0	0	0	-12.2	0.02	-11.18	12 somites
0	3.95	2.42	3.74	0	0	0	7.2	-6.53	-8.84	3 somites
2.22	0	2.22	0	0	0	0	-7.86	-7.42	-4.92	7 somites
0	4.18	0	3.68	2.63	0	0	8.38	-7.84	-6.29	5 somites
0	0	4.21	0	0	0	1.95	-9.91	-6.55	-7.86	9 somites
0	2.31	3.34	4.41	2.95	0	2.95	7.05	-6.38	-4.06	8 somites
0	4.35	4.59	2.71	0	0	0	7.83	-2.41	-12.82	2 somites
0	0	0	0	0	0	0	-3.88	-3.41	2.11	12 somites
0	0	2.33	2.97	0	0	3.36	-5.38	-6.05	0.96	12 somites
0	4.28	0	3.95	3.84	2.79	1.8	6.34	-13.08	-3.53	4 somites
0	0	0	4.41	3.61	3.61	2.3	-4.03	-9.52	0.08	7 somites
0	0	0	0	1.96	2.58	2.58	-5.02	-8.12	-1.25	12 somites
0	2.52	0	4.75	3.17	3.17	3.85	5.56	-11.24	0.06	9 somites
0	2.65	0	5.19	3.62	3.31	4.34	-0.32	-18.55	-0.2	9 somites
0	0	0	0	3.41	0	0	-0.78	-8.32	0.98	6 somites
0	0	0	2.73	2.73	2.73	4.06	-6.45	-11.02	-1.83	8 somites
0	3.17	0	4.39	3.56	0	0	5.39	-6.29	2.65	11 somites
0	0	3.61	0	2.57	0	0	-10.07	-2.66	-4.59	10 somites
0	0	0	1.95	0	0	2.56	-0.16	-9.6	1.17	9 somites
0	0	4.9	0	0	0	0	-13.38	0.52	-13	11 somites
0	0	0	3.79	3.57	3.57	2.9	-2.25	-12.32	1.34	9 somites
2.26	2.26	0	5.25	2.9	3.29	0	-1.57	-15.77	-2.14	5 somites
0	4.08	3.19	4.41	0	0	0	8.04	-5.97	-5.23	7 somites
0	3.14	1.88	2.49	0	1.88	0	7.87	-10.26	-3.62	9 somites
0	2.59	0	3.92	3.25	0	3.64	6.36	-7.9	3.26	7 somites
0	0	3.36	0	0	0	0	9.05	-3.87	-4.89	8 somites
0	0	5.19	0	0	0	0	7.03	4.51	-16.94	11 somites
0	0	2.86	2.22	0	2.86	0	6.1	-9.4	-4.23	9 somites
0	0	5.64	0	0	0	0	8.82	4.62	-12.48	4 somites
0	0	3.56	3.56	0	0	0	-6.66	-5.42	-1.68	11 somites
4.2	0	0	2.86	0	3.52	4.75	0.4	-11.69	3.48	8 somites
2.83	0	4.85	0	0	0	0	-12.63	-1.11	-9.58	6 somites
0	3.42	0	3.42	2.39	2.39	0	9.23	-5.02	-4.55	12 somites
0	2.96	0	2.96	0	2.32	0	7.15	-8.03	-3.36	9 somites
0	0	0	0	0	2.98	3.65	-4.24	-7.35	1.11	4 somites
0	2.24	0	3.76	3.26	2.24	3.54	-2.85	-14.25	0.5	9 somites
2.16	0	4.35	0	0	0	0	-12.06	-1.96	-12.9	12 somites
0	0	0	3.28	0	0	0	-5.99	-4.69	2.03	11 somites
0	3.36	3.09	2.7	3.36	0	0	9.04	-9.1	-8.15	8 somites
0	0	0	3.45	4.41	3.06	2.42	-2.09	-12	-0.51	0 somites
0	0	2.03	2.03	0	0	0	-5.66	-12.05	-2.59	8 somites
0	0	0	0	0	0	0	-4.72	-6.46	-3.33	2 somites
0	0	3.52	0	0	0	0	-8.45	0.18	-7.27	9 somites
0	3.83	0	3.43	3.43	2.77	0	8.73	-8.88	-1.66	7 somites
0	0	4.91	0	0	0	0	9.67	2.78	-13.47	12 somites
0	2.54	0	4.67	4.42	2.54	3.59	-2.8	-9.03	3.35	11 somites
0	0	0	3.6	2.29	0	3.6	-5.65	-9.88	-0.36	11 somites
0	0	0	0	0	4.07	3.68	-0.34	-5.64	3.3	12 somites
0	3.08	0	4.71	2.7	0	3.57	5.72	-8.27	0.33	11 somites
0	3.2	0	4.56	3.87	0	4.27	7.33	-6.63	0.08	4 somites
0	2.73	0	4.18	4.28	3.39	4.86	2.6	-11.98	2.86	10 somites
0	0	3.93	0	0	0	0	7.68	-2.62	-12.2	4 somites
3.55	0	3.55	0	0	0	0	-10.36	-5.23	-10.12	6 somites
0	4.21	0	4.61	3.93	0	0	7.6	-9.3	-2.46	4 somites
0	0	2.43	3.46	0	3.74	0	-6.78	-8.83	-0.74	10 somites
0	3.52	0	3.52	3.74	2.22	0	8.35	-8.25	-5.57	9 somites
0	3.71	0	3.71	3.32	2.66	3.32	8.55	-8.31	-5.86	4 somites
0	2.89	0	2.89	0	0	0	6.5	-7.08	-2.28	0 somites
0	0	2.94	4.01	2.94	4.01	0	-1.97	-8.3	3.01	12 somites
0	0	0	0	3.66	2.99	0	-3.95	-6.91	-0.49	3 somites
0	3.72	2.78	2.4	0	0	0	8.71	-6.75	-10.85	9 somites
0	3.95	4.12	2.41	0	0	0	9.8	-0.15	-10.47	10 somites
0	0	0	3.99	3.1	2.83	2.45	-3.56	-14.64	-0.71	12 somites
3.28	0	0	0	0	0	0	-6.41	-8.58	-2.17	12 somites
1.96	0	2.96	4.86	3.91	3.45	3.24	-6.89	-14.7	-2.16	7 somites
0	0	0	2.51	0	0	0	-5.38	-10	-1.67	7 somites
0	3.58	1.79	3.43	2.4	1.79	0	5.46	-11.48	-8.87	2 somites
0	0	0	0	2.7	2.7	0	-3.21	-9.7	1.03	8 somites
0	2.19	0	2.82	2.19	0	0	8.9	-5.51	-9.41	9 somites
0	3	4.95	1.99	0	0	0	4.38	-4.64	-8.77	3 somites
0	0	2.36	3	3.67	2.36	0	-5.52	-10.87	-1.62	4 somites
0	0	2.95	0	0	0	2.31	-7.98	-10.14	-7.64	3 somites
0	0	4.9	0	0	0	0	-9.86	-0.74	-6.9	10 somites
4.07	0	3.01	0	0	0	0	-10.18	-5.32	-11.92	8 somites
0	0	0	4.11	4.29	0	0	4.99	-10.84	-1.47	4 somites
0	0	0	4.21	3.81	3.14	3.14	-2.68	-10.6	0.73	8 somites
0	3.5	0	4.17	0	0	2.83	7.59	-7.09	1.4	10 somites
0	0	3.81	3.13	0	0	0	9.14	-0.56	-5.05	12 somites
0	2.32	4.43	0	0	0	0	6.04	-0.9	-15.78	0 somites
0	0	4.52	2.08	0	0	0	5.64	-8.8	-9.2	8 somites
0	0	4.62	0	0	0	0	4.2	-2.76	-1.81	7 somites
2.62	2.62	0	4.5	3.95	0	4.63	-1.16	-11.19	3.41	10 somites
0	4.34	3.08	2.69	2.69	0	0	10.81	-8.45	-9.86	9 somites
0	2.96	0	4.31	3.63	0	2.96	6.66	-7.31	-3.51	4 somites
0	0	3.83	0	3.83	0	0	-6.81	-3.73	1.74	7 somites
0	0	3.88	0	0	0	0	-9.51	-0.39	-8.38	7 somites
0	2.83	0	0	3.5	0	0	9.51	-9.15	-3.62	9 somites
0	0	0	4.65	0	3.75	0	-5.05	-9.63	1.78	8 somites
0	3.02	2.37	3.4	0	2.37	0	5.09	-5.48	-6.86	3 somites
0	2.88	0	3.54	3.15	2.88	1.88	10.4	-9.31	-3.32	10 somites
0	3.49	0	4.17	4.39	0	0	8.49	-5.37	-6.03	5 somites
0	2.37	0	4.23	3.9	2.37	4.08	4.81	-12.85	0.64	9 somites
2.21	0	3.51	0	0	0	0	-9.19	-2.82	-6.48	11 somites
0	3.19	0	2.54	0	3.19	0	5.65	-4.5	-0.38	0 somites
0	3.05	2.41	0	0	2.41	2.41	7.42	-7.31	-2.5	10 somites
0	2.97	0	4.12	2.33	3.86	3.19	4.86	-13.96	1.02	9 somites
0	0	0	0	0	0	0	-6.42	-3.39	-1.67	12 somites
0	0	2.56	3.61	3.21	0	0	-5.61	-10.58	-2.67	5 somites
2.53	3.18	0	4.93	3.85	2.53	3.18	-3.47	-12.44	-0.23	7 somites
0	2.37	0	4.58	2.37	3.01	3.68	-3.71	-14.47	-0.07	7 somites
0	0	4.55	0	4	0	0	-7.56	0.07	-7.08	10 somites
0	3.26	0	4.34	4.09	2.24	4.34	3.96	-12.64	-0.76	7 somites
0	0	0	0	0	0	3.03	-8.24	-6.43	-3.61	7 somites
2.57	0	5.44	0	0	0	0	-13.63	2.18	-10.96	11 somites
0	3.16	3.34	3.49	2.95	0	1.71	8.67	-9.17	-6.35	8 somites
0	0	0	4.57	0	0	0	5.13	-12.32	4.01	8 somites
0	0	3.68	3.68	0	0	0	6.61	-3.93	-4.85	8 somites
2.64	0	2.64	2.64	0	2.64	0	-5.17	-5.89	-0.17	11 somites
0	3.77	3.49	2.45	0	0	0	8.65	-1.96	-7.74	3 somites
0	3.47	2.81	2.81	2.81	0	0	8.59	-6.53	-4.83	8 somites
0	0	4.45	0	0	0	0	6.18	-6.25	-4.11	8 somites
3.26	0	3.26	0	0	0	0	-8.97	-1.85	-5.85	4 somites
0	0	0	0	0	0	0	-8.87	-3.34	-3.51	11 somites
0	0	0	4.03	0	0	4.03	3.09	-5.29	6.3	8 somites
0	0	0	2.33	2.97	0	2.33	-8.4	-4.87	-4.69	8 somites
0	2.97	2.33	0	0	0	0	10.49	-2.43	-8.15	12 somites
0	3.1	5.36	3.49	0	0	0	10.52	-4.51	-8.57	12 somites
0	0	0	0	0	0	0	5.7	-8.01	-2.65	7 somites
0	0	4.32	0	0	0	0	9.71	-5.11	-11.26	9 somites
2.84	0	0	3.23	2.84	2.21	3.23	-6	-12.26	-0.89	8 somites
3.21	0	4.28	0	0	0	0	-11.57	-4.36	-12.15	6 somites
0	0	3.93	0	0	0	0	8.71	1.67	-4.79	7 somites
0	0	0	0	0	3.78	3.11	-4.66	-6.76	1.68	10 somites
3.14	0	2.49	2.49	0	0	0	-7.72	-7.88	-6.4	12 somites
0	0	0	5.32	3.56	0	0	3.28	-6.98	2.74	0 somites
0	3.22	0	3.22	3.9	0	4.58	7.04	-1.59	0.1	11 somites
0	0	3.76	2.71	0	3.76	0	-6.18	-10.97	-2.63	2 somites
0	3.45	0	4.34	2.78	3.45	2.78	5.46	-7.96	0.29	0 somites
0	0	0	3.98	0	3.98	5.75	1.17	-5.22	5.47	12 somites
0	0	5.69	3.76	0	0	0	7.05	4.95	-6.02	11 somites
0	0	0	3.78	0	0	0	-6.27	-4.88	1.36	0 somites
2.78	0	0	2.78	0	0	0	-5.85	-3.55	-5.03	7 somites
0	3.09	2.44	2.44	3.09	0	0	8.83	-6.72	-5.34	9 somites
0	0	0	2.68	3.74	3.34	2.68	-5.96	-9.68	-4.45	2 somites
2.38	2.38	2.38	5.06	4.69	3.41	0	-4.08	-14.12	-0.85	7 somites
0	0	0	0	2.37	2.37	4.08	-2.64	-10.68	1.21	8 somites
3.28	3.95	0	4.35	4.35	3.28	0	6.68	-11.51	-0.72	0 somites
0	2.63	3.29	2.63	2.63	0	0	6.92	-3.59	-6.62	3 somites
0	0	0	0	3.31	0	0	3.72	-3.53	2.23	12 somites
0	0	0	4.46	0	3.77	0	-3.19	-3.16	1.89	4 somites
0	3.8	0	5.08	2.74	3.4	4.08	0.44	-14.18	0.49	5 somites
0	0	0	3.47	0	0	3.47	5.41	-3.52	3.03	10 somites
0	0	0	2.6	3.65	3.65	0	-4.17	-14.1	-1.89	5 somites
0	3.13	3.13	3.52	3.52	1.87	2.48	9.49	-9.9	-7.79	7 somites
2.72	0	0	0	0	0	2.72	-8.12	-6.21	-3.66	9 somites
0	0	0	6.26	4.6	0	4.19	-0.22	-9.21	3.6	0 somites
0	2.32	1.4	2.58	0	0	3.11	4.71	-11.79	-2.86	10 somites
0	0	0	3.06	3.73	0	2.41	-4.14	-11.09	-0.19	8 somites
0	3.63	2.32	5.22	3.35	3.85	4.18	0.26	-12.29	2.1	9 somites
0	3.08	0	3.75	2.43	0	0	9.11	-8.21	-9.56	0 somites
0	0	3.63	1.96	0	0	1.96	-13.24	-3.86	-11.42	11 somites
3.73	0	0	3.06	0	0	0	-4.83	-3.31	1.72	12 somites
0	3.73	0	3.73	0	0	0	4.68	1.37	-1.65	0 somites
0	3.27	0	4.74	0	0	3.94	2.93	-14.37	1.8	9 somites
0	0	2.83	3.5	0	0	0	-4.91	-5.93	-1.11	0 somites
3.1	0	0	3.77	3.77	0	0	-2.89	-9.83	2.59	9 somites
3.35	0	3.35	0	0	0	0	-8.43	-6.71	-6.26	5 somites
0	3.36	0	5.47	4.26	3.36	3.76	0.1	-15.19	0.03	8 somites
0	0	2.6	2.6	0	0	0	3.9	-4.66	-2.99	7 somites
0	2.85	2.21	3.51	3.73	3.23	4.41	1.52	-12.17	3.55	12 somites
3.07	0	4.14	3.74	0	0	0	-7.38	-4.39	-7.7	0 somites
0	0	0	0	3.1	3.1	0	-7.68	-6.32	-1.97	10 somites
0	0	0	2.84	0	2.84	0	-6.51	-4.85	0.77	10 somites
0	3.96	0	5.56	0	5.34	4.65	4.04	-6.36	4.56	8 somites
0	4.16	0	4.67	4.67	3.76	3.76	0.5	-10.29	6.33	10 somites
0	0	3.49	0	0	0	0	9.56	-1.21	-13.18	12 somites
2.68	0	4.7	2.68	0	0	0	-10.97	-3.93	-10.28	0 somites
0	0	0	3.16	0	0	0	-5.33	-3.22	0.99	11 somites
2.61	0	0	5.43	3.27	2.61	4.49	-2.94	-11.66	2.24	12 somites
0	3.71	3.04	3.43	0	0	1.79	9.67	-9.04	-8.97	9 somites
0	0	4.04	0	0	0	0	-8.3	-0.17	-5.1	10 somites
0	3.16	0	4.12	0	2.15	0	7.31	-9.36	-6.12	7 somites
0	0	0	3.57	3.57	0	0	-2.83	-11.96	1.41	0 somites
0	3.67	3.39	3.01	2.36	0	0	8.01	-3.18	-4.96	12 somites
0	4.4	0	3.85	2.53	3.18	3.85	7.76	-9.09	-3.84	0 somites
0	0	0	3.77	2.71	2.71	0	7.56	-6.97	2.83	10 somites
0	0	5.2	0	0	0	0	6.77	1.34	-6.17	12 somites
0	0	3.67	0	0	0	0	-13.88	1.09	-8.55	11 somites
0	3.26	0	2.23	2.23	2.23	0	10.47	-6.17	-7.07	12 somites
0	0	0	0	0	0	0	-6.89	-4.86	-3.16	10 somites
0	0	0	4	0	3.11	0	8.99	-4.39	-1.25	11 somites
0	0	0	5.59	0	3.73	5.22	-2.44	-10.89	3.46	8 somites
2.38	0	3.03	0	0	2.38	2.38	-7.42	-8.29	-5.8	7 somites
0	0	4.19	0	0	0	0	8.74	0.72	-19.65	12 somites
0	3.36	0	3.75	4.15	2.07	0	7.53	-10.21	-6.34	2 somites
0	3.75	0	0	0	0	2.44	6	-5.77	0.17	10 somites
0	3.61	0	2.94	0	2.3	0	7.35	-12.03	-6.67	4 somites
0	0	0	4.79	0	0	3.04	-4.13	-6.97	3.33	10 somites
0	5.14	3.46	0	0	0	0	6.89	-5.54	-7.66	4 somites
0	3.3	0	4.12	0	3.97	4.37	3.47	-13.89	1.78	8 somites
0	0	3.45	0	0	0	0	-6.02	-6.4	-2.5	9 somites
3.67	0	0	0	0	0	0	-4.87	-3.16	-0.55	6 somites
0	2.89	2.89	4.79	4.23	2.89	4.79	-1.03	-11.08	2.53	7 somites
0	0	2.97	4.04	0	0	0	10.06	-6.16	-4.17	12 somites
0	0	0	3.02	4.59	0	0	6.45	-2	-0.62	2 somites
0	3.54	2.23	3.26	2.23	3.26	3.54	7.37	-5.84	-1.15	10 somites
1.88	0	0	0	2.5	0	0	-9.16	-11.97	-3.35	7 somites
0	0	0	4.49	0	2.93	5.77	-1.57	-10.3	2.68	10 somites
0	3.85	0	3.85	3.85	3.45	4.13	6.27	-11.06	2.25	7 somites
0	2.18	3.2	2.55	0	0	0	6.93	-10.34	-7.49	7 somites
3.41	0	4.3	3.41	0	2.74	0	-8.41	-7.44	-4.38	0 somites
0	0	0	0	3.55	0	0	5.44	-6.13	2.02	10 somites
0	0	0	5.37	3.68	0	3.02	-1.55	-11.1	2.18	5 somites
2.07	3.36	0	4.15	2.7	2.07	2.7	6.93	-10	-1.13	9 somites
0	0	3.38	2.99	0	2.34	0	-6.84	-10.85	-3.09	4 somites
0	2.35	5.03	0	0	0	0	9.76	1.56	-16.35	8 somites
3.6	0	0	0	0	0	0	-4.63	-6.05	-0.87	6 somites
0	0	3.67	0	0	0	0	-9.22	-4.53	-6.08	4 somites
0	2.3	2.94	4	0	0	0	7.27	-9.93	-4.58	3 somites
0	2.97	2.97	3.64	4.54	3.64	4.04	-1.22	-7.95	2.6	10 somites
0	0	3	3	0	0	0	-7.37	-4.7	-3.51	9 somites
0	0	3.64	0	0	2.59	0	-3.14	-10.1	1.94	9 somites
0	0	2.9	3.57	0	0	0	4.89	-7.9	-2.52	0 somites
0	0	5.24	0	0	0	0	5.51	-2.52	-9.68	10 somites
0	0	4.17	0	0	0	0	-6.59	2.6	-1.1	12 somites
0	2.48	4.02	0	0	0	0	6.17	-3.13	-2.81	6 somites
0	0	4.72	0	0	0	0	-7.02	-1.27	-5.98	8 somites
0	0	0	3.39	3.39	0	0	-1.47	-6.08	2.03	7 somites
0	0	4.15	0	0	0	0	-2.96	-3.87	-5.69	10 somites
2.56	0	4.79	0	0	0	0	-12.87	-3.57	-13.33	9 somites
0	0	5.3	0	0	0	0	9.05	5.09	-10.57	11 somites
0	0	5.29	0	0	0	0	6.73	-0.3	-17.87	8 somites
0	0	4.45	0	0	0	0	-9.54	-5.03	-7.67	9 somites
2.52	0	3.56	0	0	0	0	-13.71	-1.93	-9.71	10 somites
0	4.24	0	3.17	0	0	0	10.38	-2.79	-7.76	10 somites
0	0	5.53	1.85	0	0	0	9.33	3.26	-17.85	10 somites
0	0	0	5.02	5.14	4.05	0	-1.17	-10.83	2.26	4 somites
2.33	0	0	0	0	0	0	-8.5	-7.88	-7.16	2 somites
2.95	0	0	3.62	0	0	0	-1.04	-3.93	2.15	5 somites
0	0	5.26	2.92	0	0	0	5.97	-6.9	-8.94	8 somites
2.69	0	0	4.34	3.35	3.74	4.14	-4.75	-13.31	-0.76	7 somites
0	4.15	1.98	4.41	3.47	2.6	0	9.63	-14.42	-7.21	4 somites
0	0	0	4.31	4.31	3.63	4.53	5.68	-4.29	4.52	10 somites
0	0	5.35	0	0	0	0	9.57	1.35	-15.39	12 somites
3.13	0	4.7	0	0	0	0	-9.36	3.11	-6.14	11 somites
3.43	0	0	3.43	3.43	0	4.11	1.14	-2.87	5.3	8 somites
0	3.4	2.37	3.4	3.4	0	0	7.81	-4.44	-2.95	11 somites
0	3.56	5.07	3.84	0	0	0	9.32	-1.11	-10.79	0 somites
0	0	0	0	2.95	0	2.31	-6.01	-11.66	-1.61	5 somites
0	3.66	0	3.27	0	0	0	8.48	-5.3	-8.31	7 somites
0	4.48	3.8	0	0	0	0	11.27	-5.91	-9.52	8 somites
0	3.25	5.41	0	0	0	0	11.26	3.51	-14.49	8 somites
0	0	0	5.52	0	3.35	4.03	1.11	-11.55	4.08	0 somites
2.82	0	3.2	0	0	0	0	-6.37	-15.75	-7	4 somites
2.51	0	0	4.38	3.83	2.51	3.16	-2.02	-12.37	2.77	4 somites
0	0	0	4.68	0	0	0	6.83	-10.71	-0.11	9 somites
0	0	0	4.3	0	0	0	5.63	-4.19	2.4	8 somites
0	3.26	0	5.53	4.33	0	0	-2.65	-9.32	1.08	0 somites
0	0	2.81	3.47	0	0	0	-6.98	-8.6	-4.94	4 somites
0	0	0	5.38	0	4.01	3.33	-1.62	-10.76	2.56	4 somites
0	4.06	4.61	3.77	0	0	0	9.68	-2.73	-6.86	8 somites
0	3.65	0	2.61	0	0	0	10.35	-7.26	-10.29	12 somites
2.55	0	3.6	3.21	4.1	2.55	0	-4.84	-10.84	-3.79	3 somites
2.2	0	2.2	2.83	0	2.2	0	-7.71	-9.08	-3.12	12 somites
0	2.77	4.33	0	0	0	0	7.75	-1.89	-9.42	0 somites
0	3.79	0	4.66	3.79	3.3	0	5.56	-11.63	-7.93	3 somites
0	4.15	0	5.12	4.43	0	3.08	0.79	-10.8	2.01	4 somites
3.34	4.41	0	5.87	4.41	4.41	4.69	-0.61	-8.59	5.34	10 somites
0	0	0	3.33	0	0	0	10.62	-1.52	-11.91	12 somites
0	0	3.21	2.82	0	2.82	0	-8.48	-7.61	-2.94	10 somites
0	0	0	3.55	2.89	2.89	2.89	-1.16	-4.42	4.39	11 somites
0	0	0	3.7	3.7	0	2.65	-3.85	-11.78	-0.44	9 somites
0	2.27	0	4.13	4.13	2.91	0	-3.95	-13.66	-2.47	3 somites
0	0	2.53	0	0	0	3.57	3.87	-6.63	-0.15	8 somites
0	0	5.01	0	0	0	0	5.01	3.64	-3.64	8 somites
0	0	3.74	0	0	0	0	-6.14	-6.94	-3.87	0 somites
0	0	5.12	0	0	0	0	8.19	4.09	-14.67	10 somites
2.65	0	0	3.98	2.02	2.65	3.52	-6.48	-11.85	-1.51	10 somites
0	0	3.53	4.03	4.21	0	0	-2.25	-11.35	0.2	3 somites
0	0	3.51	0	0	0	0	-5.15	-1.68	-0.13	12 somites
0	3.52	2.48	3.8	2.48	0	2.48	6.78	-11.84	-2.46	5 somites
0	3.98	0	4.43	4.11	0	0	7.64	-11.66	-0.32	12 somites
3.58	0	4.66	0	2.54	0	0	-6.85	-3.55	-5.88	9 somites
0	3.51	2.85	3.9	3.9	0	0	7.01	-5.79	-5	2 somites
2.65	0	3.3	2.02	0	0	0	-8.64	-5.57	-4.19	11 somites
0	0	3.72	0	0	0	0	6.7	-3.84	-13.29	9 somites
0	2.74	0	3.79	2.74	0	0	5.5	-6.47	1.36	3 somites
0	0	3.04	0	0	0	0	-6.99	-4.34	-4.56	7 somites
0	0	4.64	0	0	0	0	-11.02	-0.51	-10.12	10 somites
0	0	4.17	4.57	0	0	0	8.13	-0.82	-7.08	8 somites
0	0	0	4.36	2.36	2.36	3.67	8.04	-11.8	-0.87	9 somites
0	3.81	3.14	3.14	0	0	0	10.09	-4.78	-9.04	9 somites
2.2	0	4.66	0	0	0	0	-14.03	2.24	-13.21	11 somites
0	0	0	4.43	4.15	0	0	-4.77	-9.75	0.76	3 somites
0	0	3.49	0	0	0	0	-5.99	0.87	-1.95	7 somites
0	0	4.67	0	0	0	0	-11.52	-2.6	-12.23	0 somites
0	0	3.51	3.91	3.51	0	0	5.69	-5.67	-4.38	7 somites
0	0	3.67	2.63	0	0	0	-8.08	-3.99	-1.82	10 somites
0	3.3	2.65	0	2.65	0	0	8.76	-1.24	-9.48	3 somites
0	3.28	0	4.43	2.62	3.67	4.07	2.6	-15.52	0.16	9 somites
0	3.28	0	0	0	0	3.67	5.56	-4.51	0.25	7 somites
0	3.52	0	5.11	3.52	3.52	4.6	1.26	-8.44	6.08	7 somites
0	3.54	2.36	3	2.73	0	0	9.78	-6.9	-10.85	10 somites
0	0	4.47	0	0	2.9	2.9	-2.35	-9.59	-3.2	8 somites
3.03	0	0	2.38	0	2.38	0	-7.57	-7.33	-2.4	12 somites
2.4	0	2.4	3.05	0	0	0	-5.5	-12.11	-3.35	7 somites
0	2.29	2.29	4	3.82	2.29	0	4.59	-8.73	-5	7 somites
0	3.25	3.25	3.92	0	0	0	7.1	-2.68	-5.35	6 somites
0	3.16	5.2	0	0	0	0	6.91	1.67	-9.72	7 somites
2.38	0	4.5	0	0	0	0	-12.36	0.22	-11.8	10 somites
0	3.53	0	2.99	2.72	1.75	0	7.94	-10.78	-9.03	3 somites
0	0	4.48	0	0	0	0	-9.3	-5.48	-10.47	5 somites
2.91	0	2.91	3.58	0	0	2.91	-4.24	-8.07	-0.03	0 somites
3.82	0	2.97	0	0	0	0	-11.22	-9.65	-10.76	9 somites
3.58	0	0	2.92	4.48	0	0	-2.31	-8.66	0.44	4 somites
0	3.13	0	4.49	3.13	3.13	3.81	9.15	-4.77	1.01	10 somites
0	0	3.85	0	0	0	0	-11.4	-2.78	-9.47	10 somites
0	0	0	2.55	0	0	0	-8.47	-7.48	-6.48	7 somites
0	0	0	3.23	0	0	0	-6.83	-6.48	-1.89	10 somites
0	3.34	4.52	3.34	0	0	0	7.86	-3.36	-10.79	0 somites
0	0	0	0	0	0	0	4.66	-2.09	4.4	0 somites
0	4.16	0	0	0	0	0	8.69	-6.99	-1.57	8 somites
0	2.71	0	4.26	4.26	2.71	0	6.95	-6.75	1.55	10 somites
0	3	1.75	2.73	0	2.35	2.35	9.05	-9.83	-5.5	8 somites
0	0	4.15	0	0	0	0	-15.42	-1.99	-12.69	10 somites
0	0	0	3.6	2.55	2.55	0	-5.54	-7.35	0.06	8 somites
0	4.02	4.42	2.69	0	0	0	9.31	-5.26	-6.03	10 somites
0	0	0	4.32	2.97	0	4.03	-0.87	-10.58	1.88	9 somites
0	3.51	2.47	4.01	4.79	3.12	3.79	-1.08	-8.94	4.57	10 somites
2.19	0	2.19	3.21	4.16	0	2.19	-4.53	-14.34	-3.72	2 somites
0	4.59	0	0	0	0	0	6.7	-1.66	-3.89	7 somites
0	3.46	0	0	0	0	0	4.93	2.57	-6.52	0 somites
0	0	3.33	0	0	0	0	-12.35	-1.5	-11.69	7 somites
0	0	3.82	0	0	0	0	0.83	-4.93	-2.35	12 somites
0	0	4.91	0	3.01	0	0	-8.34	-3.69	-7.69	10 somites
0	3.28	3.67	3	0	0	0	11.75	-2.33	-8.19	12 somites
2.37	0	0	3.69	3.9	3.41	2.37	-3.82	-10.21	0.3	5 somites
0	0	0	0	0	0	0	-2.48	-4.58	0.05	12 somites
0	0	2.27	0	2.91	2.91	0	-8.15	-10.83	-4.69	5 somites
0	0	2.02	3.85	3.52	2.02	3.3	-4.72	-9.74	1.17	11 somites
0	0	2.02	0	0	2.02	0	-7.46	-9.71	-4.49	7 somites
0	3.34	2.95	2.31	0	0	0	7.84	-3.2	-7.53	7 somites
3.22	0	4.29	0	0	0	0	-6.92	-0.85	-1.82	6 somites
0	2.83	0	2.83	4.39	2.83	3.89	-5.09	-13.39	-0.37	5 somites
0	0	0	0	3	0	0	-2.86	-6.37	1.92	4 somites
0	3.37	1.89	4.31	1.89	0	0	9.63	-13.24	-11.08	4 somites
0	0	4.83	0	0	0	0	8.12	0.33	-15.97	9 somites
0	3.12	4.01	2.47	3.51	0	0	6.17	-3.4	-5.04	10 somites
0	2.55	0	0	3.6	0	4.43	7.78	-8.58	-1.23	7 somites
0	0	2.98	2.6	1.98	0	0	-6.59	-11.82	-7.44	3 somites
0	0	0	3.33	4	3.61	3.82	-3.37	-14.6	-0.54	8 somites
0	3.89	4.11	2.56	0	0	0	7.66	-3.44	-7.74	5 somites
0	3.24	0	4.6	3.63	3.63	4.31	-2.39	-12.6	1.84	7 somites
0	0	0	0	0	0	0	-6.81	-1.35	-2.08	4 somites
0	0	3.1	0	0	0	0	9.01	-3.2	-8.98	10 somites
2.51	0	5.2	0	0	0	0	-12.91	0.93	-11.78	10 somites
0	0	3.29	2.26	0	0	2.26	-7.42	-8.8	-3.88	10 somites
0	0	2.75	4.3	3.8	3.41	3.8	-3.09	-9.89	1.84	10 somites
0	2.88	0	4.91	3.27	3.27	4.85	-0.18	-15.47	2.82	0 somites
0	1.76	3.54	3.22	0	0	0	5.9	-8.77	-10.28	2 somites
2.33	0	2.33	0	0	0	0	-10.73	-6.66	-8.58	7 somites
3.22	1.39	2.57	1.95	0	0	0	-9.17	-10.2	-6.9	12 somites
0	0	0	3.79	2.27	2.27	0	-5.11	-12.73	-4.74	3 somites
0	0	0	0	0	0	0	-3.3	-0.6	3.35	8 somites
0	4	0	4.69	3.33	3.33	0	6.27	-7.99	2.19	8 somites
0	0	0	4.1	2.56	0	3.89	-3.9	-8.61	1.92	11 somites
0	3.66	1.99	4.49	3.27	0	2.61	10.31	-9.23	-3.49	10 somites
2.62	0	4.35	0	0	2.62	0	-10.83	-5.63	-8.82	8 somites
0	3.25	0	5.01	4.47	3.25	3.92	-0.16	-12.38	2.53	8 somites
2.34	0	4.33	0	0	0	0	-10.08	-4.65	-9.02	6 somites
0	3.55	2.5	4.51	2.5	2.5	2.5	7.9	-11.49	-4.45	8 somites
0	0	4.07	0	0	0	0	-11.36	-2.18	-7.5	11 somites
0	0	0	3.2	3.74	1.93	3.87	-3.89	-11.69	2.25	11 somites
0	0	4.61	3.25	0	0	0	5.87	1.55	-6.92	2 somites
0	3.5	0	2.46	2.46	0	3.5	6.14	-2.94	-0.66	11 somites
0	3.89	0	3.61	2.56	0	0	9.75	-4.96	-5.88	8 somites
0	0	4.85	0	0	0	0	-11.96	-3.8	-13.14	6 somites
0	0	0	0	0	0	4.03	-2.58	-6.67	4.47	10 somites
0	2.78	0	0	0	0	0	4.56	-3.42	2.32	10 somites
0	0	0	3.8	4.08	3.41	4.3	-2.75	-11.54	3.67	4 somites
0	3.29	3.12	2.64	0	1.67	0	10.19	-8.1	-7.5	12 somites
0	0	0	2.55	0	0	0	-6.02	-6.46	-0.61	10 somites
4.03	0	0	5.11	3.35	0	4.71	1.39	-11.97	3.94	12 somites
0	3.09	0	5.25	3.76	3.09	4.67	1.66	-9.95	2.83	4 somites
0	3.77	0	4.85	4.45	0	0	-2.46	-4.7	4.2	8 somites
0	0	0	4.84	2.18	3.7	3.48	-2.69	-11.59	0.45	9 somites
0	0	3.31	0	3.31	3.31	0	-6.13	-6.08	0.92	7 somites
0	2.82	0	4.38	0	2.82	0	2.38	-9.37	-0.69	3 somites
0	0	2.82	3.1	0	0	0	6.95	-7.86	-7.86	8 somites
0	0	0	3.45	0	2.41	3.45	-7.61	-11.9	-0.56	9 somites
0	2.5	0	3.82	3.15	0	4.38	7.67	-13.86	0.49	12 somites
0	4.28	0	4.1	3.88	3.21	3.88	7.21	-9.36	-3.24	10 somites
0	4.7	4.02	0	0	0	0	8.92	-3.75	-6.29	7 somites
0	0	0	0	0	0	0	5.23	-5.98	-1.42	10 somites
0	0	3.15	0	0	0	0	4.75	-2.78	2.53	0 somites
0	0	3.42	2.76	2.76	0	2.76	-5.61	-6.79	-0.04	4 somites
0	0	0	4.06	0	4.06	4.06	-1.99	-6.15	4.19	12 somites
2.37	0	2.37	0	0	0	0	-8.48	-4.72	-4.87	12 somites
0	0	0	4.11	3.29	0	4.56	-3.33	-11.59	1.33	8 somites
0	0	0	2.85	3.51	2.85	2.85	-3.29	-13.31	-0.41	0 somites
0	0	4.59	0	0	0	0	-13	-6.59	-10.17	7 somites
0	3.08	2.43	0	2.43	2.43	0	8.67	-6.21	-2.79	10 somites
0	0	0	3.74	0	3.07	3.96	-3.89	-8.46	0.94	10 somites
2.57	3.62	0	5.07	4.45	4.12	3.9	-0.86	-12.88	1.75	0 somites
0	0	0	0	2.9	2.9	2.9	5.95	-2.71	-2.74	3 somites
0	0	0	4.69	0	0	4	-3.27	-4.94	5.34	11 somites
3.67	0	0	3.67	0	0	0	0.19	-2.28	4.25	7 somites
0	0	0	3.98	3.98	2.92	2.92	-3.24	-8.1	2.17	8 somites
0	0	4.28	0	0	0	0	-6.74	-0.67	-1.35	4 somites
0	3.64	0	3.64	0	0	0	7.7	-1.18	-2.66	8 somites
2.63	0	0	0	0	0	0	-2.85	-5.36	0.21	7 somites
0	0	0	3.98	4.2	2.65	2.65	-3.48	-9.62	-0.52	9 somites
2.84	0	0	0	0	0	2.84	-6.15	-6.63	0.72	10 somites
0	0	3.69	0	0	0	0	-11.31	-4.22	-9.24	5 somites
0	0	0	2.64	0	0	0	-6.5	-8.65	-1.48	9 somites
2.86	0	2.86	3.52	3.92	2.86	3.52	-2.91	-8.71	2.65	9 somites
0	3.05	0	4.54	3.05	2.53	3.97	0.88	-18.62	-2.28	8 somites
0	2.68	2.68	4.23	0	0	0	-3.63	-8.32	0.48	8 somites
0	0	0	3.16	0	0	0	-7.01	-4.5	1.24	12 somites
2.35	0	2.35	0	0	0	0	-10.45	-1.48	-8.69	10 somites
2.28	1.68	3.46	1.68	0	0	0	-10.31	-7.47	-7.5	12 somites
0	3.76	2.24	2.88	0	0	2.24	8.22	-7.31	-11.56	3 somites
0	2.59	0	5.23	3.92	2.59	2.59	-2.26	-10.83	1.79	7 somites
0	0	3.14	0	0	0	0	5.97	-0.97	-5.62	11 somites
0	4.22	0	4.44	2.88	0	3.54	6.79	-5.02	-0.77	8 somites
2.89	0	2.25	2.25	0	0	2.25	-7.79	-10.88	-4.85	3 somites
0	0	0	2.94	3.61	0	0	-5.52	-11.24	-1.08	7 somites
0	4.08	0	5.86	4.77	3.02	4.59	2.91	-9.26	6.01	10 somites
0	0	5.12	0	0	0	0	9.22	5.56	-7.7	7 somites
0	2.02	3.84	0	0	0	0	11.75	-3.94	-19.95	5 somites
0	0	0	3.58	3.19	3.86	4.76	2.18	-11.38	3.34	8 somites
3.1	0	3.49	0	0	0	0	-12.66	-2.97	-10.32	4 somites
0	0	2.47	3.51	4.69	2.47	4.34	1.34	-9.68	4.64	11 somites
0	0	0	3.6	0	0	0	-2.3	-6.93	1.57	9 somites
0	2.57	0	0	0	0	3.22	6.17	-6.53	-0.23	9 somites
0	0	0	3.83	0	0	2.51	-5.4	-10.8	0.31	12 somites
3.33	0	0	4.56	3.33	2.67	4	-0.78	-10.27	0.38	5 somites
0	0	5.34	0	0	0	0	9.09	1.44	-16.11	9 somites
2.68	0	1.86	1.31	0	0	0	-9.77	-10.6	-9	9 somites
3.16	0	3.16	2.51	2.51	0	3.16	-5.49	-9.46	0.6	9 somites
0	3.25	0	3.25	3.25	0	3.92	4.86	-12.28	2.59	12 somites
0	3.1	3.49	0	0	0	2.45	8.39	-10.27	-5.75	12 somites
0	0	4.68	0	0	0	0	7.24	2.72	-8.72	4 somites
0	3.25	0	5.06	2.22	3.74	4.2	4.06	-14.43	1.66	12 somites
0	2.78	0	2.78	3.44	0	2.78	5.62	-3.04	1.99	11 somites
0	0	3.4	3.4	2.37	0	0	9.4	-5.05	-7.72	10 somites
0	0	4.13	0	0	0	0	-9.35	-1.6	-5.14	12 somites
0	0	4.35	0	0	0	0	-5.41	-3.93	1.36	8 somites
0	0	0	0	0	0	0	-4.71	-10.94	-1.18	6 somites
0	3.5	3.01	3.01	0	0	0	10.2	-7.13	-10.1	8 somites
0	4.6	0	5	2.85	4.42	4.2	3.24	-13.44	1.28	0 somites
0	1.97	3.25	4.66	3.46	1.97	3.25	-1.64	-13.96	-1.3	9 somites
2.53	0	0	0	3.18	2.53	3.18	-6.91	-8.88	-4.81	3 somites
0	0	0	5.27	3.78	3.11	3.78	1.77	-11.28	3.2	0 somites
0	2.48	0	4.35	3.8	2.48	2.48	1.85	-8.22	2.4	11 somites
0	3.53	3.75	2.87	0	0	0	10.87	-7.13	-11.66	8 somites
0	2.28	5.5	0	0	0	0	6.75	2.26	-12.86	11 somites
0	4.01	0	3.33	2.67	0	0	11.32	-7.29	-4.57	12 somites
3.09	0	0	3.09	0	0	3.09	-3.61	-9.4	0.65	5 somites
0	3.46	3.46	2.8	2.8	0	0	10.22	-5.55	-6.92	12 somites
0	2.73	2.73	4.47	3.39	2.73	4.07	0.3	-7.9	3.02	11 somites
0	0	2.62	0	0	0	0	-6.99	-3.96	-1.04	10 somites
2.83	2.83	0	4.72	2.83	0	0	5.56	-11.61	0.1	9 somites
0	3.06	0	0	3.06	0	0	7.34	-3.21	-1.31	0 somites
0	0	3.49	0	0	0	0	7.26	-4.17	-8.03	4 somites
0	0	0	2.67	0	0	0	-2.31	-11.55	-2.99	6 somites
0	0	0	3.67	0	0	0	-5.41	-7.21	1.06	12 somites
0	3.58	4.48	4.25	2.91	0	0	8.77	-4.35	-7.33	8 somites
0	0	3.01	3.01	0	0	0	-7.98	-4.91	-3.59	11 somites
0	3.71	0	4.51	4.39	3.04	3.93	2.7	-17.89	-0.8	0 somites
0	0	4.81	0	0	0	0	7.95	-0.83	-6.36	10 somites
0	3.23	0	4.3	3.23	0	2.57	-1.21	-13.13	2.15	2 somites
0	0	0	4.87	0	0	0	0.41	-9.79	0.01	7 somites
2.84	0	0	3.5	3.5	0	0	-4.23	-5.17	-5.79	4 somites
0	3.98	0	4.76	4.16	3.09	3.76	6.73	-12.01	1.25	12 somites
3.06	0	0	0	0	2.41	4.28	-6.83	-7.18	2.17	11 somites
0	0	0	0	0	0	0	-9.81	-6.52	-6.69	10 somites
0	0	0	5.43	5.14	0	0	2.96	-5.06	5.75	3 somites
0	0	4.05	0	3.38	0	0	-5.36	-7.78	-1.15	3 somites
0	0	0	0	0	3.41	0	-4.18	-8.83	-1.98	8 somites
0	0	3.2	2.55	0	2.55	0	-6.18	-4.41	-0.97	10 somites
0	3.02	3.02	0	2.38	0	0	8.13	-4.45	-7.33	5 somites
2.27	0	3.79	0	0	0	2.27	-11.33	-0.97	-11.14	12 somites
2.79	0	2.79	4.75	2.79	0	3.18	-3.11	-9.16	2.33	8 somites
2.91	0	2.91	0	0	0	0	-5.71	-11.67	-5.41	5 somites
2.67	2.67	0	4.68	4.4	0	0	-3.48	-12.77	-0.97	2 somites
3.11	0	5.11	0	0	0	0	-10.9	-2.71	-12.24	9 somites
0	0	3.17	0	0	0	0	-10.36	0.86	-4.49	11 somites
3.15	0	3.97	2.13	0	0	0	-10.91	-7.89	-9.72	8 somites
0	2.38	0	2.38	3.03	3.03	2.38	5.69	-8.75	-2.43	8 somites
0	2.69	3.75	0	0	0	0	9.46	-1.5	-11.43	4 somites
0	4.76	4.07	2.53	3.57	0	0	7.5	-4.73	-7.57	3 somites
0	0	0	4.92	3.55	0	4.63	-1.55	-5.37	7.24	8 somites
2.55	0	0	4.67	2.55	3.59	4.09	-2.52	-20.35	1.52	0 somites
0	3.34	3.62	3.34	0	0	0	9.19	-4.86	-8.88	7 somites
2.53	0	1.91	2.53	1.91	0	3.18	-5.74	-10.28	-3.25	9 somites
2.32	0	0	3.85	3.35	0	0	-5.05	-8.27	0	10 somites
0	0	5.15	0	0	0	0	-8.66	-0.53	-8.32	10 somites
0	0	0	0	0	0	0	-7.12	-6.48	-4.62	6 somites
0	4.07	0	4.07	3.89	0	3.89	8.45	-10.87	-2.25	9 somites
0	0	5.67	0	0	0	0	8.56	2.52	-14.57	8 somites
0	1.77	0	4.31	1.77	3.03	3.69	-1.34	-13.61	0.28	9 somites
0	0	0	0	0	0	0	5.02	1	2.43	8 somites
2.81	0	0	4.63	4.02	3.47	3.87	-1.72	-17.16	1.01	0 somites
0	3.35	0	0	0	2.69	0	6.96	-9.12	-0.42	9 somites
0	0	2.81	0	0	0	0	6.07	-3.19	-1.49	7 somites
0	0	0	3.97	4.37	2.64	2.64	-2.91	-10.8	3.12	10 somites
0	5.01	0	3.64	0	0	0	8.37	-3.87	-5.18	8 somites
0	0	4.09	0	4.09	0	2.38	-6.91	-3.62	-5.71	7 somites
0	0	4.32	0	0	0	0	7.08	2.51	-13.07	11 somites
0	3.09	0	4.15	3.76	3.09	3.09	-1.97	-7.98	3.3	5 somites
0	0	0	3.17	3.66	2.15	2.78	-6.44	-11.72	-2.17	7 somites
0	0	3.81	0	0	0	0	7.48	3.03	-18.21	7 somites
0	3.03	4.24	0	0	0	0	8.28	-3.2	-12.57	0 somites
2.6	0	0	3.64	3.25	0	2.6	-4.66	-12.69	-3.53	4 somites
0	0	4.33	0	0	0	0	6.53	0.85	-7.49	6 somites
0	0	2.24	3.54	2.88	2.88	4.09	7.19	-11.87	-0.16	10 somites
0	0	5.01	0	0	0	0	-9.48	-1.2	-10.34	5 somites
0	2.79	3.45	0	0	0	0	7.23	-3.56	-3.77	10 somites
0	0	0	4.06	0	0	0	6.63	-2.14	-8.39	7 somites
0	0	4.8	3.72	0	0	0	9.31	0.36	-10.75	4 somites
0	0	2.78	2.15	2.78	0	3.17	-6.08	-6.37	0.55	11 somites
0	0	0	4.96	0	0	0	2.31	-3.67	7.59	7 somites
0	0	4.43	0	0	0	0	6.24	2.43	-9.05	10 somites
0	0	4.21	0	0	0	0	-9.87	0.09	-5.8	10 somites
0	4.46	2.89	4.24	3.56	3.95	4.24	8.49	-11.96	-2.24	12 somites
0	0	0	0	0	0	0	-5.23	-4.52	-1.93	2 somites
0	0	0	3.59	0	0	2.54	-7	-7.33	-1.43	7 somites
3.23	0	0	0	0	0	0	-6.51	-2.49	-2.03	12 somites
0	2.45	0	3.49	3.49	3.49	3.49	-5.53	-15.84	-1.51	5 somites
0	3.31	3.31	4.39	0	0	3.99	5.97	-4.67	1.88	7 somites
0	2.93	4.35	0	2.93	0	0	8.15	-1.38	-7.66	11 somites
0	0	3.71	0	0	0	0	-9.42	-0.15	-2.82	0 somites
0	0	0	3.47	2.43	2.43	3.75	-5	-10.82	0.94	12 somites
0	0	5.47	0	0	0	0	7.59	2.8	-8.74	7 somites
3.42	0	4.5	0	0	0	0	-7.89	-3.27	-4.23	8 somites
0	0	0	3.38	0	0	0	-2.8	-7.25	2.42	12 somites
3.44	0	2.14	2.78	0	0	0	-7.77	-12.92	-5.37	6 somites
0	3.67	3.67	2.62	0	0	0	8.35	-7.98	-5.56	9 somites
0	3.9	2.84	3.51	0	0	0	7.93	-2.25	-8.24	4 somites
0	0	0	4.45	2.89	2.89	2.25	-5.49	-13.05	-1.84	5 somites
2.36	2.36	0	0	0	2.36	3.89	-5.17	-8.87	-0.05	9 somites
0	0	0	3.82	4	2.29	3.6	-5.29	-8.37	1.96	11 somites
0	2.83	0	2.83	3.88	2.83	0	-1.91	-12.48	-3.93	2 somites
1.98	0	2.99	2.99	0	0	0	-8.64	-8.96	-6.42	12 somites
3.63	0	3.91	0	0	0	0	-13.46	-1.81	-12.03	10 somites
0	3.13	3.41	0	0	2.11	0	6.22	-8.3	-4.7	12 somites
0	2.91	3.97	3.58	0	0	0	9.81	-4.76	-6.01	6 somites
0	0	0	2.45	3.09	3.76	3.48	-6.55	-10.02	-1.14	7 somites
2.9	0	3.29	0	0	0	0	-7.75	-9.48	-4.97	6 somites
0	0	3.76	0	0	0	0	7.36	2.21	-9.84	4 somites
0	2.21	3.9	2.84	0	0	0	6.75	-4.94	-7.99	3 somites
0	3.38	0	4.21	3.38	3.88	4.06	-1.1	-16.64	-1.71	5 somites
3.61	0	0	2.56	0	2.56	2.56	-5.49	-7.01	-1.57	10 somites
0	4.09	3.02	3.69	0	0	0	6.62	-2.21	1.87	10 somites
0	0	3.36	0	0	0	0	-4.07	-4.24	-2.99	3 somites
0	0	4.55	0	0	0	0	-10.06	-0.95	-5.29	10 somites
0	0	0	3.51	0	0	0	-5.21	-6.27	-1.65	4 somites
0	2.35	0	4.96	2.99	3.66	2.99	4.65	-14.28	-1.52	4 somites
0	3.6	0	4	2.94	2.94	3.6	7.63	-10.81	-0.94	10 somites
0	0	0	0	0	0	0	4.94	-3.84	1.77	11 somites
2.84	0	3.5	0	0	0	0	-7.7	-1.85	-4.5	4 somites
0	0	5.99	2.99	0	0	0	7.78	7.01	-13.04	11 somites
0	0	0	0	0	4.12	0	3.17	-3.99	3.12	8 somites
2.63	0	4.64	0	0	0	0	-10.06	-3.63	-8.31	9 somites
3.19	0	4.27	0	0	0	0	-12.01	3.86	-9.9	11 somites
0	2.47	2.47	3.79	2.47	0	3.33	7.61	-11.26	-4.13	12 somites
2.39	2.39	0	3.04	3.04	3.71	4.1	-2.77	-12.16	0.63	12 somites
2.47	0	0	0	0	0	0	-9.12	-7.47	-5.83	7 somites
2.67	0	0	2.3	2.67	2.3	0	-1.38	-12.33	-0.3	12 somites
0	2.85	0	3.91	3.23	0	2.21	8.18	-9.61	-1.1	4 somites
3.18	0	4.26	0	0	0	0	-10.45	0.22	-5.17	12 somites
0	3.97	2.14	3.65	2.14	0	0	7.8	-7.6	-8.44	2 somites
2.39	2.39	3.43	0	0	0	0	-7.31	-10.05	-5.15	3 somites
2.05	0	0	3.05	2.05	3.33	3.05	-5.1	-8.89	-0.43	10 somites
2.22	0	0	2.85	2.85	2.22	0	-8.05	-11.68	-4.39	5 somites
0	3.61	1.61	2.56	0	0	0	10.04	-8.65	-10.09	9 somites
0	3.84	0	5.21	3.56	3.17	3.56	4.76	-11.18	-0.46	0 somites
0	1.76	0	3.79	3.79	1.76	0	7.33	-10.88	-5.59	3 somites
0	0	0	4.65	4.37	3.69	4.65	-1.04	-13.4	2.08	4 somites
0	0	4.24	0	0	0	0	-9.07	-3.83	-8.33	8 somites
0	0	0	0	2.18	2.18	2.18	5.75	-11.2	-2.25	8 somites
0	0	0	3.58	3.87	2.54	0	1.55	-11.34	-0.06	2 somites
0	0	0	4.46	3.38	2.72	3.77	-0.36	-7.59	5.25	11 somites
2.83	0	4.17	2.83	0	0	0	-10.18	-2.22	-6.31	10 somites
2.44	3.76	0	4.44	3.09	2.44	0	8.36	-12.06	-7.74	2 somites
0	0	0	0	3.75	0	0	6.08	-4.8	0.84	2 somites
2.8	0	5.22	2.16	0	0	0	-10.89	-1.65	-11.74	12 somites
0	0	3.33	0	0	0	0	-7.47	-4.24	-7.78	0 somites
0	0	3.97	0	0	0	0	-5.87	-2.67	-2.93	10 somites
0	2.59	0	0	2.59	0	2.59	6.69	-8.44	-3.57	2 somites
2.47	0	0	3.12	2.84	2.47	3.66	-3.77	-12.7	-0.79	9 somites
0	2.73	4.86	3.78	0	0	0	7.58	0.81	-13.41	8 somites
0	0	4.15	3.75	0	0	0	7.4	-2.56	-4.97	8 somites
0	3.86	3.04	2.66	0	0	0	9.86	-9.78	-10.3	9 somites
0	2.78	2.78	2.78	0	2.78	0	8.13	-11.45	-4.91	4 somites
0	0	0	3.16	4.23	0	0	4.72	-2.37	4.37	7 somites
0	0	0	2.96	0	2.96	0	-8.27	-9.41	-3.15	4 somites
0	1.63	0	4.42	3.64	3.64	3.84	0.45	-22.16	-1.11	4 somites
2.94	0	0	0	0	0	0	-7.81	-3.26	-5.44	12 somites
0	3.03	0	3.98	2.65	2.65	4.46	2.18	-13.14	0.93	9 somites
0	0	0	2.76	3.81	0	3.42	7.01	-5.79	2.12	7 somites
0	0	4.52	0	0	0	0	-7.66	-2.3	-1.25	4 somites
0	0	0	0	0	0	0	3.55	-2.5	1.02	4 somites
0	3.59	2.92	4.27	0	2.92	4.49	0.74	-13.79	3.45	8 somites
0	0	0	4.65	3.74	0	4.43	-0.23	-8.88	3.2	0 somites
0	3.16	3.16	3.16	4.23	0	0	7.3	-1.31	-3	2 somites
0	2.66	2.66	3.71	0	0	0	6.8	-0.34	-5.07	11 somites
0	0	4.76	0	0	0	0	6.4	1.67	-3.24	11 somites
0	0	0	5.22	3.76	2.88	4.09	1.98	-14.46	1.47	12 somites
2.75	0	0	2.75	0	2.75	0	-4.75	-11.02	-0.66	8 somites
0	0	0	4.92	2.68	2.68	4.23	0.36	-12.26	3.27	9 somites
0	0	5.53	0	0	0	0	9.17	2.75	-14.74	2 somites
0	2.67	0	2.67	2.67	0	0	9.21	-3.06	-6.21	10 somites
0	0	0	0	0	0	0	-10.69	-0.43	-8.94	7 somites
0	0	0	3.86	3.86	3.46	2.8	-4.54	-9.32	0.96	4 somites
0	0	0	0	0	0	0	-6.84	-9.3	-1.62	10 somites
0	0	2.63	0	0	0	0	-6.33	-7.54	-3.85	9 somites
0	3.95	0	0	0	0	0	11.1	-5.01	-7.37	12 somites
0	0	4.76	2.23	0	0	0	6.27	-6.06	-9.77	2 somites
0	3.78	5.15	0	0	0	0	9.72	-1.09	-9.25	10 somites
0	0	0	3.93	4.83	3.25	0	-1.25	-6.41	5	10 somites
0	3.04	4.1	3.04	0	0	0	9.01	-1.09	-6.99	10 somites
2.4	2.4	0	4.88	3.44	0	3.44	1.03	-15.36	1.47	0 somites
0	4.27	0	3.87	3.2	0	3.87	6.79	-4.35	0.56	10 somites
0	0	3.05	3.05	0	2.4	0	-9.35	-6.53	-3.84	10 somites
0	3.89	4.69	3.22	0	0	0	10.58	-4.16	-7.09	12 somites
3.25	0	0	0	0	0	0	-4.53	-8.29	-3.52	4 somites
0	2.79	0	4.68	2.79	2.79	0	6.71	-13.2	1.56	12 somites
0	0	0	0	0	3.98	0	0.77	0.18	7.34	11 somites
0	3.5	2.83	0	0	0	0	7.83	-9.51	-9.81	4 somites
0	3.4	0	3.4	0	0	0	7.97	-7.36	-6.5	8 somites
0	3.04	0	3.71	3.43	3.04	3.43	1.46	-11.14	1.52	10 somites
2.69	0	0	0	0	3.74	0	-6.07	-9.5	-1.69	7 somites
0	0	5.51	0	0	0	0	6.05	2.54	-11.65	4 somites
3.53	4.61	0	0	3.53	0	0	9.39	-3.81	-2.72	10 somites
2.67	0	2.67	2.67	3.33	3.33	0	-5.59	-8.96	-0.41	8 somites
0	0	0	3.9	2.84	0	3.51	-3.41	-6.51	0.69	10 somites
3.13	0	4.02	0	2.48	0	0	-8.53	-2.38	-5.7	10 somites
0	0	4.71	0	0	0	0	-4.94	-3.31	2.27	9 somites
3.86	0	0	0	0	0	0	-2.6	-3.8	3.03	12 somites
0	0	0	3.41	2.75	0	2.75	-6.44	-10.83	-0.67	0 somites
0	3.89	0	3.89	0	0	2.83	8.06	-9.36	-3.9	8 somites
0	0	3.31	0	0	0	0	6.08	-6.02	-5.96	12 somites
3.03	0	0	3.03	3.7	3.03	0	-4.79	-9.69	0.85	5 somites
0	4.44	4.44	3.37	0	0	0	9.7	-4.34	-8.75	7 somites
2.72	0	4.86	0	0	0	0	-11.28	-1.93	-7.15	10 somites
3.05	3.05	3.05	4.11	0	0	3.72	0.4	-7.12	4.17	8 somites
0	0	0	0	0	0	0	-7.93	-2.32	1.41	11 somites
0	0	0	4.8	4.8	3.05	4.12	-3.51	-7.75	3.25	10 somites
3.31	0	0	0	0	3.31	0	-1.92	-7.16	1.83	6 somites
2.68	4.41	0	4.41	4.23	3.33	0	2.29	-11.98	0.5	8 somites
0	3.5	0	4.95	3.78	3.78	4.58	5.51	-13.81	1.6	10 somites
0	0	0	0	2.83	0	0	-6.75	-5.6	-0.14	8 somites
0	0	3.15	0	0	0	0	-5.59	-0.95	-3.03	6 somites
4.09	0	0	3.41	3.41	3.41	4.77	-2.36	-7.61	4.57	12 somites
0	4.47	0	3.79	0	3.79	0	-1.1	-7.77	3.56	7 somites
0	0	0	4.13	4.13	0	3.45	-3.56	-8.87	2.27	10 somites
0	4.03	1.88	2.49	0	0	0	9.19	-8.27	-11.16	9 somites
0	0	4.1	0	0	0	3.42	-5.41	-4.81	-2.49	2 somites
0	0	0	5.44	4.35	0	0	0.51	-3.61	5.18	12 somites
0	0	0	3.24	0	3.24	0	-4.09	-3.02	4.52	12 somites
0	0	0	4.72	4.03	3.36	4.03	-1.45	-8.43	5.86	7 somites
0	3.34	0	4.02	3.34	3.34	4.02	-1.71	-5.89	4.3	8 somites
0	3.14	4.03	2.49	0	0	0	8.71	1.16	-10.24	12 somites
0	0	4.2	0	0	0	0	6.01	4.1	-19.28	11 somites
0	0	2.95	0	0	0	0	-8.31	-3.86	-4.25	11 somites
3.34	0	4.92	0	0	0	0	-11.57	-1.4	-10.54	12 somites
2.71	0	3.77	0	0	0	0	-4.83	-0.12	-0.28	12 somites
0	0	0	0	3.24	0	0	-6.52	-8.04	-3.8	3 somites
0	2.66	0	2.66	2.66	2.66	3.32	7.77	-9.71	-0.11	8 somites
0	0	3.8	2.12	3.41	2.75	2.12	-3.96	-9.23	-0.11	12 somites
0	3.57	0	2.53	2.53	0	0	9.35	-6.45	-5.77	9 somites
0	0	0	2.61	0	1.98	0	-6.55	-11.69	-3.6	9 somites
0	0	3.67	0	0	0	0	-7.99	-5.71	-6.85	6 somites
0	0	2.39	2.39	0	0	0	4.45	-10.02	-3.63	9 somites
0	3.55	4.78	2.89	0	0	0	8.89	-2.25	-10.07	0 somites
0	3.68	2.63	0	0	0	0	6.4	-0.04	-6.2	2 somites
0	4.57	3.49	0	0	0	0	7.87	-2.55	-4.69	3 somites
0	2.85	2.21	2.85	2.21	2.85	4.06	6.13	-11.04	0.58	10 somites
0	0	0	4.82	3.34	2.68	3.74	-3.16	-15.03	1.25	6 somites
0	0	0	4.42	1.99	2.99	2.99	-4.52	-15.65	-2.63	7 somites
0	3.15	0	4.16	3.3	3.97	4.1	0.26	-16.23	-0.3	12 somites
2.62	0	3.66	0	0	0	0	-9.83	-3.89	-7.54	2 somites
0	1.48	0	4.76	2.68	3.21	4.08	1.16	-16.35	-1.19	9 somites
0	0	0	2.81	3.48	3.48	2.81	-3.84	-10.3	-0.09	8 somites
0	2.53	0	4.54	3.18	3.85	2.53	8.03	-9.8	-1	8 somites
0	4.33	2.46	3.78	0	0	0	7.43	-4.43	-4.24	7 somites
0	0	2.87	4.61	3.93	0	3.53	3.48	-5.83	4.01	7 somites
0	3.66	0	5.48	4.16	3.66	0	0.01	-12.46	0.33	4 somites
0	4.07	3	2.36	2.36	0	0	9.61	-0.89	-8.18	11 somites
0	0	4.42	0	0	0	0	-14.69	-1.33	-12.91	7 somites
0	3.82	3.64	3.15	0	0	0	9.23	-4.89	-7.75	10 somites
0	2.55	3.6	0	0	0	0	8.37	-0.61	-11.37	10 somites
0	3.15	3.54	2.5	0	3.15	0	10.03	-7.02	-2.93	10 somites
0	4.07	0	4.31	2.85	0	0	8.34	-4.24	-2.6	12 somites
3.63	0	5.05	0	0	0	0	-9.44	-8.76	-7.85	0 somites
0	0	0	0	0	0	0	-1.59	-7.5	2.08	9 somites
0	0	2.84	0	0	0	0	-8.39	-10.6	-5.07	4 somites
0	0	0	0	0	0	0	4.76	-1.11	0.87	8 somites
0	4.07	5.34	0	0	0	0	8.55	-0.18	-9.86	7 somites
0	3.73	4.89	0	0	0	0	9.01	-3.11	-9.12	10 somites
0	0	3.84	0	0	2.64	0	-8.74	-6.52	-3.58	11 somites
0	2.88	0	5.6	2.88	3.95	0	-1.13	-10.34	1.18	4 somites
0	0	3.73	0	0	2.68	0	-9.56	-1.7	-4.93	10 somites
3.37	0	3.37	0	0	0	0	-8.69	-3.38	-7.73	6 somites
0	4.29	0	3.74	2.42	3.96	3.74	8.76	-12.48	-3.26	8 somites
0	3.41	3.02	0	2.38	2.38	0	8.73	-6.08	-5.6	12 somites
0	0	3.22	0	0	0	0	-9.3	-7.2	-5.9	6 somites
3.23	0	0	4.67	2.21	2.21	2.21	-1.48	-15.64	-2.25	8 somites
0	0	0	4.49	2.12	2.75	3.96	-4.42	-12.56	-0.46	10 somites
0	4.01	0	4.69	0	0	0	5.11	-1.97	1.75	7 somites
0	0	0	4.47	3.96	0	3.57	5.71	-6.63	1.42	7 somites
3.12	0	0	3.8	0	3.12	0	-2.59	-9.99	2.89	8 somites
0	0	5.15	0	0	0	0	7.33	5.26	-9.35	12 somites
0	0	4.18	2.63	0	0	0	-8.22	-5.94	-7.35	9 somites
0	0	0	4.31	3.81	0	3.81	-5.36	-8.7	-1.21	10 somites
0	0	3.23	2.84	0	0	0	-10.44	-4.41	-5.68	11 somites
3.08	0	4.14	0	0	0	0	-5.73	-7.51	-2.78	2 somites
0	2.6	0	3.26	2.6	3.26	0	7.97	-11.03	-0.48	9 somites
2.87	2.87	0	4.44	0	4.77	2.87	-2.08	-9.51	2.98	7 somites
0	0	0	3.51	4.19	3.51	0	-2.5	-6.69	3.54	5 somites
0	0	4.3	3.23	0	0	0	9.05	1.45	-10.05	10 somites
3.4	0	3.4	0	0	0	0	-4.93	-3.06	0.72	8 somites
3.48	0	3.48	0	0	0	0	-4.19	-3.29	-3.95	9 somites
0	3.81	0	0	0	0	0	7.67	-2.27	-6.99	2 somites
0	4.23	4.23	2.14	2.14	0	0	11.03	-7.44	-11.33	12 somites
3.61	0	0	2.95	0	0	0	-6.93	-5.2	0.43	12 somites
0	0	4.65	0	0	0	0	-7.96	-3.45	-7.4	9 somites
0	0	0	3.69	3.3	2.64	0	-5.55	-7.08	1.05	10 somites
0	4.03	0	4.71	3.35	0	2.69	7.04	-10.27	-0.71	9 somites
0	3.2	3.2	0	0	0	0	7.53	-4.05	-4.82	0 somites
0	0	0	3.97	0	0	0	-2.51	-0.89	4.84	11 somites
2.27	2.92	2.27	4.66	2.27	3.3	2.27	0.03	-15.4	-0.71	9 somites
0	0	2.39	4.5	3.71	3.92	3.71	-2.84	-6.5	3.03	11 somites
0	0	4.09	3.41	0	0	0	-4.52	-4.07	-1.29	0 somites
0	0	3.33	0	0	0	0	6.24	2.22	-3.27	10 somites
0	0	2.83	3.49	4.39	0	3.49	-3.99	-8.93	0.49	12 somites
0	0	3.17	0	0	0	0	-11.28	-5.01	-8.26	4 somites
0	3.09	4.76	3.09	0	0	0	10.4	-4.67	-14.42	7 somites
0	4.63	3.95	4.85	5.03	3.95	0	7.23	-5.51	2.77	10 somites
0	0	4.28	3.88	0	0	0	-9.4	0.53	-6.72	10 somites
0	0	0	0	0	0	0	-6.11	-2.59	-2.56	4 somites
0	3.72	4.96	3.05	0	0	0	9.53	2	-8.84	7 somites
0	0	0	3.2	3.87	0	0	-6.55	-9.4	-2.82	2 somites
0	0	3.95	0	0	0	0	-12.63	-1.01	-7.43	7 somites
0	0	0	4.88	4.37	3.3	3.3	-2.34	-7.89	2.53	4 somites
0	3.31	0	0	0	0	0	8.65	0.23	-5.64	4 somites
0	2.79	0	2.79	3.45	2.79	0	-3.63	-9.27	0.02	9 somites
0	0	0	4.82	0	0	0	6.82	-3.42	1.72	8 somites
0	3.17	0	4.24	2.96	2.69	2.32	4.1	-19.88	-0.03	8 somites
0	0	2.92	0	0	0	0	-8.04	-5.39	-3.89	8 somites
0	0	0	3.16	2.51	0	0	-0.38	-8.71	3.41	11 somites
0	3.51	0	0	4.19	3.51	0	3.61	-5.75	3.99	12 somites
0	0	0	4.23	4.23	0	0	-4.03	-9.45	-0.64	2 somites
0	0	0	0	3.64	0	0	-3.08	-6.71	1.7	8 somites
2.81	0	0	4.37	0	0	0	-3.94	-6.39	3.18	11 somites
0	3.84	0	4.92	0	4.12	0	2.11	-13.2	3.55	10 somites
0	0	4.68	0	0	0	0	8.09	2.67	-12.13	7 somites
3.13	0	3.8	0	0	0	0	-9.45	-3.39	-7.75	9 somites
0	3.21	3.21	3.89	0	0	0	8.69	-2.11	-6.54	11 somites
0	3.84	0	4.45	2.02	2.02	3.3	7.44	-11.64	-1.3	8 somites
2.31	0	0	2.95	0	3.34	0	-5.58	-11.86	-2	8 somites
0	3.22	3.22	3.89	0	0	2.57	8.81	-4.37	-4.2	9 somites
0	3.41	0	3.41	0	0	3.41	7.29	-5.08	-1.64	12 somites
0	3.89	0	4.97	3.49	3.49	2.83	-1.9	-12.77	-0.07	8 somites
0	0	0	4.45	4.85	3.09	3.76	-2.17	-8.44	4.29	10 somites
0	4.37	4.37	3.14	0	0	0	11.27	-4.2	-12.26	12 somites
0	0	0	4.7	2.95	2.95	3.62	-4.22	-9.74	2.63	7 somites
0	0	0	2.89	0	0	0	4.91	-5.04	0.57	8 somites
0	0	3.55	2.89	0	0	0	5.85	-0.61	-2.4	7 somites
0	3.13	0	4.71	4.2	3.81	3.81	-1.51	-11.66	2.92	5 somites
0	0	0	0	0	0	0	-12.34	0.98	-7.34	12 somites
0	3.65	0	3.65	0	0	0	-6.47	-8.17	-1.96	4 somites
0	0	2.98	4.04	3.65	4.04	2.98	-2.58	-10.1	2.35	7 somites
2.69	0	4.02	2.69	0	0	0	-7.22	-6.5	-1.3	12 somites
0	0	4.8	0	0	0	0	-10.17	0.63	-11.21	10 somites
0	0	0	0	0	2.88	0	-6.59	-7.29	-1.95	0 somites
0	0	3.15	0	0	3.15	3.15	-6.37	-6.91	-4.16	0 somites
0	2.67	0	5.17	0	2.67	0	6.75	-7.08	-4.08	4 somites
0	3.07	0	4.64	3.46	2.42	4.42	4.7	-16.26	1.95	9 somites
0	0	0	3.87	2.81	2.81	0	-1.44	-8.47	1.86	3 somites
3.3	0	2.91	0	0	0	0	-10.84	-5.94	-9.17	0 somites
0	2.69	0	2.69	3.07	0	0	7.13	-8.07	0.31	12 somites
2.34	0	2.34	1.74	0	0	0	-8.43	-13.43	-7.67	3 somites
0	0	1.92	4.08	3.73	3.58	0	-5.92	-14.24	-2.68	4 somites
0	3.27	0	5.11	2.61	2.61	0	0.75	-12.74	3.63	8 somites
0	4.3	0	4.93	2.85	3.51	0	6.77	-10.21	-1.07	10 somites
2.99	0	2.35	0	2.35	2.35	0	-8.42	-9.98	-5.87	6 somites
0	3.81	2.12	4.4	2.75	3.14	2.75	9.78	-10.36	-3.4	10 somites
2.43	3.3	0	4.15	3.47	1.82	2.43	4.62	-14.5	-1.4	12 somites
0	0	2.43	4.74	4.74	3.47	0	-2.36	-17.76	-2.45	3 somites
0	2.28	4.27	2.28	0	0	0	10	-3.95	-12.41	9 somites
0	3.71	0	4.21	4.21	0	2.66	6.24	-5.43	5.2	11 somites
0	0	2.39	3.04	0	3.04	0	-7.32	-8.09	-1.73	10 somites
0	2.69	5.02	0	0	0	0	8.37	2.65	-13.48	7 somites
2.89	0	0	5.48	2.89	3.56	4.24	-0.55	-12.96	1.65	7 somites
0	3.3	0	5.47	3.3	3.98	0	1.54	-12.63	-0.07	5 somites
0	0	4.2	0	0	0	0	-12.54	3.15	-10.79	11 somites
0	0	0	2.67	0	0	0	6.13	-3.06	-0.49	11 somites
0	0	0	4.32	2.76	3.43	3.43	-3.07	-12.04	0.26	5 somites
0	3.61	2.1	3.61	2.1	0	2.1	9.37	-4.04	-3.69	11 somites
0	0	0	3.93	2.72	3.11	3.78	-4.28	-9.9	0.2	12 somites
0	2.89	2.25	3.95	2.25	2.25	4.45	5.64	-9.87	2.5	8 somites
0	0	4.04	0	0	0	3.37	4.95	-3.48	-4.6	7 somites
0	0	0	0	0	0	0	4.55	-6.84	-2.62	8 somites
0	0	4.26	0	0	0	0	7.77	2.32	-6.44	0 somites
0	2.14	3.43	0	0	0	2.14	5.19	-5.33	-2.26	10 somites
0	0	0	4.89	0	0	0	-1.1	-3.32	3.05	0 somites
0	2.44	4.92	1.83	0	0	0	7.57	-5.51	-13.07	8 somites
0	0	0	2.76	0	2.76	0	-4.37	-11.31	-3.12	2 somites
0	3.29	1.91	3.48	2.52	1.35	1.35	9.71	-11.45	-7.03	8 somites
0	3.81	0	4.89	3.81	4.2	0	0.43	-14.55	2.06	5 somites
2.58	0	0	4.81	3.62	3.23	0	-2.2	-12.64	2.67	8 somites
0	3.14	0	3.42	3.14	0	0	6.76	-6.8	-5.71	7 somites
0	0	0	3.53	4.21	0	0	-7.77	-14.9	-5.6	3 somites
0	0	0	0	0	0	0	-8.16	-1.63	-1.78	10 somites
0	0	4.33	2.98	0	0	0	-8.3	-4.06	-4.38	8 somites
2.89	0	4.69	0	0	0	0	-11.1	-6.55	-9.49	4 somites
0	0	0	2.73	2.73	0	3.79	-2.77	-8.86	1.26	10 somites
3.47	0	3.47	0	0	0	0	-11.11	-2.49	-9.11	9 somites
0	0	3.55	0	0	0	0	-13.71	3.51	-10.89	11 somites
3.1	0	4.86	0	0	0	3.1	-11.48	-0.94	-8.49	6 somites
3.66	0	3	0	0	0	0	-3.67	-4.04	-0.54	6 somites
0	0	0	4.07	2.36	3	3	-1.92	-12.8	1.78	9 somites
0	3.03	0	3.3	3.3	0	2.65	8.15	-10.82	0.96	9 somites
0	0	5.29	0	0	0	0	10.43	2.34	-15.01	2 somites
0	0	0	3.81	3.81	0	3.81	-2.07	-8.45	2.93	8 somites
0	0	2.05	3.88	0	2.67	4.32	-1.55	-12.31	0.24	7 somites
0	4.39	0	4.11	0	0	0	9.07	-7.97	-5.62	4 somites
0	3.87	0	4.71	0	2.82	0	7.15	-4.37	-4.74	5 somites
0	3.27	4.16	3.49	0	0	0	10.29	-5.32	-10.91	9 somites
3.13	0	0	3.13	3.8	4.19	3.8	2.12	-7.33	5.04	10 somites
0	3.78	3.39	4.06	0	0	0	7.14	-8.79	-2.32	3 somites
0	3	4.07	0	0	0	0	7.63	-5.56	-6.43	8 somites
0	4.46	0	4.18	3.5	2.83	0	8.26	-14.05	-5.5	0 somites
0	0	0	4.26	4.26	0	3.58	2.82	-2.07	6.23	9 somites
3.48	0	1.83	1.83	1.83	0	0	-5.94	-14.3	-7.48	5 somites
0	3.23	4.58	0	0	0	0	8.93	-2.53	-4.36	9 somites
0	0	0	0	0	0	0	-3.79	-2.72	-1.13	8 somites
0	0	0	3.15	0	0	0	7.24	-2.15	-3.11	7 somites
0	3.61	4.69	0	0	0	0	6.55	3.7	-9.57	10 somites
0	4.15	0	5.12	3.08	3.75	3.08	-1.49	-10.2	2.92	7 somites
0	3.07	4.74	0	0	0	0	9.57	1.38	-18.49	9 somites
0	0	0	3.87	0	0	0	-1.76	-6.73	2.12	2 somites
0	4.46	0	4.31	3.63	0	0	3.81	-11.24	-4.62	3 somites
0	0	0	3.62	4.3	4.3	0	-0.71	-7.51	5.62	7 somites
0	0	0	4.07	3.4	0	2.74	-5.66	-8.67	-0.09	12 somites
0	3.74	0	4.42	4.14	3.07	0	2.79	-11.83	1.83	12 somites
0	2.86	0	2.86	0	2.86	2.86	7.2	-7.28	-1.87	12 somites
0	0	0	4.39	0	0	0	-4.76	-10.08	0.57	8 somites
0	0	3.24	5.15	4.82	0	0	4.71	-6.23	1.66	3 somites
0	3.41	0	4.77	0	3.41	0	-4.01	-10.71	2.66	4 somites
0	0	0	4.03	0	0	0	-6.28	-5.24	-2.71	8 somites
3.57	0	0	0	0	2.91	0	-5.44	-7.11	-1.33	9 somites
2.92	0	0	3.59	0	0	0	-6.01	-10.34	-0.2	0 somites
0	0	0	4.46	0	3.78	0	1.48	-2.41	4.8	7 somites
0	2.82	4.96	0	0	0	0	7.35	-2.97	-10.07	7 somites
1.63	0	0	2.86	0	0	0	-8.01	-10.05	-4.53	12 somites
0	0	3.26	0	0	0	0	5.46	-3.2	0.61	9 somites
0	0	4.4	0	0	0	0	-12.62	-1.28	-8.75	11 somites
0	0	3.55	2.88	2.88	0	0	-6.85	-9.66	-3.98	3 somites
2.99	0	0	4.56	3.66	2.99	0	-3.46	-10.65	0.49	0 somites
0	3.26	4.62	3.26	0	0	0	6.95	0.94	-7.26	3 somites
0	4.23	0	5.04	3.56	3.95	3.95	1.73	-10.65	1.94	10 somites
0	3.74	3.07	0	3.07	0	0	6.79	-3.73	-7.36	2 somites
3.26	0	0	3.26	0	0	0	-5.47	-3.18	0.34	10 somites
3.75	0	4.15	0	0	0	0	-9.1	-1.39	-3.3	11 somites
0	2.93	3.59	3.59	0	2.93	0	7.3	-0.87	-3.38	11 somites
0	2.54	2.54	0	0	0	0	7.06	-5.18	-5.61	7 somites
2.92	0	3.59	0	0	0	0	-6.01	-5.52	-1.94	7 somites
0	3.89	0	0	0	0	0	3.85	-1.35	3.19	2 somites
0	0	3.7	3.03	0	0	0	-9.18	-2.45	-5.55	8 somites
0	4.89	0	4.56	0	2.99	3.66	5.59	-9.59	-1.59	5 somites
0	3.58	0	0	4.66	2.92	0	10.65	-5.69	-4.58	12 somites
0	0	0	3.57	2.53	3.18	4.07	-4.61	-8.53	2.02	11 somites
0	0	4.8	0	0	0	0	6.21	-0.07	-3.55	8 somites
0	3.24	0	0	0	3.24	0	4.43	-8.16	-1.79	2 somites
0	0	4.6	0	0	0	0	10.42	-0.25	-17.07	12 somites
0	3.85	0	3.45	0	0	0	10.44	-2.25	-5.13	10 somites
2.64	0	0	0	0	2.64	0	-7.01	-11.49	-3.3	8 somites
0	2.1	2.1	4.29	3.94	0	0	7.15	-5.04	-5.96	2 somites
0	0	3.08	0	3.75	0	0	-4.76	-7.54	-3.17	8 somites
3.75	0	0	4.43	2.7	3.36	2.7	-2.8	-9.35	2.37	10 somites
0	0	2.81	0	0	2.81	0	-5.05	-10.59	-3.13	6 somites
2.86	0	5.37	2.86	0	0	3.53	-11.4	0.74	-6.66	10 somites
0	2.64	2.64	3.3	0	0	0	9.34	-3.58	-10.6	12 somites
0	0	0	3.51	3.51	0	0	-3.31	-7.06	4.86	8 somites
0	4.21	3.88	2.35	3	0	0	10.05	-7.03	-8.86	0 somites
2.43	0	4.65	0	0	0	0	-7.39	-1.04	-6.91	7 somites
3.09	0	2.82	1.83	0	1.83	2.82	-4.53	-15.52	-4.87	0 somites
0	0	0	0	0	3.29	0	-8.83	-6.75	-5.74	12 somites
0	3.26	0	4.93	0	2.6	3.65	-3.35	-10.24	1.59	10 somites
0	0	0	4.62	3.54	0	3.72	7.3	-12.86	-0.35	9 somites
0	0	0	0	0	4.11	0	-3.2	-4.02	2.77	4 somites
0	3.83	2.51	2.98	0	0	0	10.71	-9.44	-13.56	9 somites
0	2.36	0	3.01	0	2.36	3.01	-4.99	-12.55	-1.64	7 somites
3.05	0	4.07	1.35	0	0	0	-10.61	-7.72	-8.54	12 somites
2.59	0	0	0	0	3.25	0	-7.77	-6.33	-1.36	12 somites
0	0	0	3.01	3.01	0	0	-5.5	-6.84	-1.02	12 somites
0	2.66	2.66	3.71	2.66	2.66	3.71	-1.84	-10.91	1.58	0 somites
1.76	0	2.37	2.37	3.01	0	2.37	-6.52	-14.27	-7.27	2 somites
0	0	0	3.86	3.46	2.8	2.8	-3.53	-11.38	0.81	8 somites
0	0	0	2.85	2.85	2.85	3.52	5.97	-5.22	2.39	11 somites
0	1.97	3.24	1.97	1.97	0	0	8.55	-2.74	-6.66	11 somites
0	2.31	0	4.92	4.01	2.31	0	0.37	-14.39	-2.94	2 somites
0	2.54	3.58	2.54	0	0	0	8.54	-2.27	-10.24	7 somites
0	0	2.87	2.87	0	2.87	2.87	-6.22	-6.82	1.66	11 somites
0	0	0	3.86	3.18	4.25	0	-5.84	-5.83	-0.21	0 somites
0	0	0	0	0	2.57	0	-6.03	-7.09	0.76	12 somites
0	4.46	0	3.38	2.72	0	2.72	7.33	-5.73	-4.01	8 somites
0	0	0	5.49	3.72	5.09	5.09	2.65	-9.58	5.04	8 somites
0	3.11	0	4.69	4.78	0	4.47	6.29	-6.37	0.08	11 somites
2.5	0	0	0	0	0	0	-7.92	-3.45	-1.56	11 somites
0	3.48	0	4.55	3.48	0	0	4.19	-8.62	2.03	2 somites
0	3.75	3.36	0	0	0	0	8.97	-4.7	-6.79	0 somites
0	3.39	0	3	0	0	0	7.63	-4.69	-3.32	11 somites
0	0	3.64	2.76	0	0	0	-10.72	-9.71	-7.27	6 somites
2.25	0	0	0	0	0	0	-10.85	-7.39	-9.89	7 somites
0	3.1	0	4.16	0	2.08	3.59	8.68	-9.91	-0.37	9 somites
0	0	0	4.11	0	2.56	3.89	-2.72	-15.63	1.68	0 somites
0	3	0	4.46	3.67	3	4.06	-1.67	-12.91	2.72	8 somites
1.44	3.68	0	4.71	2.63	3.02	2.01	3.56	-18.73	-2.54	5 somites
2.88	0	4.44	0	0	0	0	-12.63	0.5	-11.49	11 somites
0	0	0	3.96	3.68	3.68	3.28	-3.99	-9.55	1.9	10 somites
0	2.31	0	4.17	3.34	3.34	3.34	-1.87	-9.79	2.7	11 somites
0	0	4.94	0	0	0	0	5.11	2.2	-0.53	11 somites
2.32	0	4.71	0	0	0	0	-13.89	2.56	-12.75	11 somites
0	0	0	4.62	0	0	4.22	-2.31	-10.96	2.55	5 somites
0	4.82	0	4.6	3.24	3.64	4.32	5.28	-10.01	0.93	7 somites
0	2.63	0	4.65	0	2.63	0	0.77	-11.52	3.41	9 somites
0	2.95	0	3.77	2.57	0	0	8.46	-9.79	-3.21	4 somites
0	2.85	2.85	2.21	0	0	0	7.93	-3.38	-11.75	6 somites
0	0	0	3.75	2.87	2.23	2.23	-6.66	-12.07	-2.68	7 somites
0	3.14	4.78	2.12	0	0	0	8.8	-4.18	-14.31	3 somites
0	3.17	2.52	4.53	3.57	3.57	0	8.49	-13.71	-4.69	4 somites
0	0	2.08	3.37	3.91	2.71	2.71	-4.91	-9.16	-0.48	12 somites
0	0	4.01	0	0	0	0	-6.89	-4.03	-8.16	8 somites
0	3.28	3.95	3.28	0	0	0	9.17	-5.45	-5.91	8 somites
0	4.03	3.53	4.49	2.49	3.14	0	10.58	-6.21	-4.06	10 somites
0	2.38	4.99	3.41	0	0	0	6.48	0.64	-10.25	10 somites
0	0	5.02	0	0	0	0	6.78	6.74	-9.22	11 somites
0	3.1	0	4.17	4.17	0	0	3.29	-9.09	1.67	4 somites
0	0	0	3.79	3.79	2.47	4.19	-3.81	-9.53	2.73	10 somites
0	4.06	3.05	3.05	2.41	0	0	8.87	-9.06	-8.44	9 somites
0	3.5	0	4.18	3.5	0	0	7.76	-7.88	-2.02	5 somites
0	0	0	0	0	0	0	6.76	-1.91	0.21	3 somites
0	0	4.32	3.24	0	0	0	-10.63	-2.38	-8.19	12 somites
0	2.81	0	3.86	4.37	0	3.86	6.32	-10.12	1.26	4 somites
0	2.58	3.91	0	0	0	0	6.61	-6.51	-3.01	8 somites
0	0	4.79	0	0	0	0	-8.4	-1.27	-2.5	4 somites
2.27	3.57	0	4.73	4.37	3.57	2.27	1.51	-18.65	-3.24	3 somites
0	0	0	0	3.93	3.26	4.33	-1.33	-6.46	4.5	8 somites
2.69	0	2.69	0	3.35	0	0	-6.46	-10.23	-3.12	6 somites
0	2.36	4.22	3.01	0	0	0	10.15	-1.83	-12.04	4 somites
0	4.02	1.59	4.37	2.54	2.17	2.81	10.93	-10.13	-5.41	12 somites
0	2.14	0	3.44	2.78	2.14	2.78	8.39	-9.03	-2.06	8 somites
0	3.58	3.58	0	0	0	0	0.48	-4.55	-5.34	2 somites
0	0	4.6	0	0	0	0	-10.38	1.17	-8.75	11 somites
0	4.18	2.97	3.63	0	0	0	11.74	-6.97	-7.93	10 somites
0	3	0	0	0	0	0	8.72	-5.1	-9.14	2 somites
0	0	0	4.97	2.94	3.6	0	-4.53	-8.52	0.19	7 somites
0	4.06	0	3.66	0	0	0	9.1	-7.13	-6.32	8 somites
0	0	2.81	4.15	0	0	0	-8.29	-6.87	-1.83	12 somites
0	0	0	3.42	3.42	0	0	-5.94	-9.43	-2.95	4 somites
0	0	3.38	0	0	0	0	-3.68	-3.19	1.92	12 somites
3.34	0	0	0	0	3.34	0	-0.58	-3.05	4.78	12 somites
0	2.74	4.87	3.4	0	0	0	8.51	-1.56	-12.35	7 somites
0	3.56	0	3.56	2.52	0	0	6.97	-5.81	-5.76	2 somites
3.24	0	4.42	0	0	0	0	-5.04	-5.3	-3.11	9 somites
0	0	5.68	0	0	0	0	6.62	4.3	-8.51	10 somites
0	0	2.24	0	0	0	0	-7.74	-5.62	-1.38	11 somites
0	0	0	4.48	3.8	0	3.8	-1.98	-10.85	2.95	5 somites
0	0	3.17	3.17	0	0	0	-8.25	-3.35	-2.55	10 somites
2.99	0	4.56	0	0	0	0	-7.78	-4.85	-4.19	9 somites
0	0	0	3.88	4.57	3.49	2.83	-1.99	-9.72	1.46	2 somites
0	0	3.47	0	0	0	0	5.8	-4.2	-7.24	4 somites
2.63	0	0	3.68	2.63	2.63	0	-4.12	-11.35	-0.52	5 somites
0	3.42	2.76	3.15	3.15	3.42	3.64	2.12	-8.6	1.13	11 somites
3.7	0	3.98	0	0	0	0	-6.8	-1.31	-3.74	12 somites
0	2.57	4.11	3.89	0	0	0	8.2	-2	-6.9	4 somites
0	0	5.01	0	0	0	0	6.05	2.8	-9.67	11 somites
0	3.23	2.58	2.58	0	0	3.9	6.29	-10.96	0.01	9 somites
0	0	4.71	2.69	0	0	0	6.43	0.39	-10.86	2 somites
0	2.73	4.87	0	0	0	0	9.45	-5.97	-11.08	8 somites
0	4.58	3.68	0	0	0	0	8.51	-4.67	-4.57	9 somites
0	2.22	0	3.92	3.52	2.22	4.51	-1.42	-14.33	1.04	10 somites
0	0	3.19	3.19	0	0	0	7.71	-4.75	-1.84	12 somites
0	0	0	2.53	0	3.57	0	-6.2	-8.07	-1.77	12 somites
2.2	0	2.2	0	2.2	0	0	-6.9	-8.28	-0.81	11 somites
0	0	4.94	0	2.32	0	0	-7.96	-0.75	-6.86	11 somites
0	3.68	3.02	4.08	0	0	0	9.86	-9.57	-9.75	9 somites
0	2.61	0	4.25	2.61	2.99	4.34	-2.19	-13.71	0.15	9 somites
0	4.32	4.32	2.33	0	0	0	8.64	-3.46	-8.54	10 somites
0	0	5.75	2.56	0	0	0	6.37	0.02	-8.49	10 somites
0	0	0	4.33	3.65	0	3.65	4.39	-10.44	3.33	0 somites
3.69	0	3.69	0	0	0	0	-6.97	-4.63	-3.4	4 somites
2.67	3.33	2.67	4.55	3.72	3.33	4	-0.94	-7.69	3.3	7 somites
4.36	0	3.46	0	2.8	3.85	0	-7.84	-9.2	-3.6	4 somites
0	2.06	2.06	4.64	3.56	2.06	4.42	-3.07	-12.15	1.2	12 somites
0	3.95	0	0	0	0	0	7.59	-4.82	-7.36	2 somites
0	0	0	0	0	0	0	4.93	-7.56	1.27	9 somites
0	0	4.07	0	0	0	0	-11.98	-0.57	-9.37	9 somites
0	3.19	0	3.19	2.54	3.19	4.08	0.68	-12.48	3.41	8 somites
2.26	2.26	4.79	2.26	0	0	0	7.44	-6.57	-7.38	8 somites
0	3.51	0	4.04	2.7	0	2.7	7.76	-9.76	-3.07	9 somites
0	4.72	3.36	4.04	0	0	0	10.02	1.86	-7.23	4 somites
0	0	0	5.7	4.61	4.1	5.39	-1.92	-10.91	3.2	8 somites
0	2.71	0	0	0	0	0	6.6	-4.84	-5.96	7 somites
0	4.04	5.01	0	0	0	0	8.75	-1.92	-6.8	0 somites
0	0	3.67	2.62	0	0	0	-4.54	-9.72	-0.42	2 somites
0	0	0	3.51	0	0	0	-6.19	-8.76	-3.08	0 somites
0	3.1	2.45	4.67	3.1	2.45	3.98	1.62	-8.71	2.67	11 somites
0	0	0	0	0	0	0	-5.42	-4.44	-0.9	3 somites
0	0	0	4.94	3.7	2.39	4.7	-4.21	-12.85	0.46	0 somites
2.96	0	0	0	0	2.96	0	-7.97	-7.89	-2.41	5 somites
0	4.75	4.75	0	0	0	0	7.61	-0.98	-1.71	11 somites
1.93	0	2.55	3.6	3.21	2.55	0	-1.55	-17.74	-0.41	3 somites
0	3.17	2.52	0	2.52	0	2.52	7.86	-6.12	-5.05	7 somites
0	4.04	0	0	0	0	0	9.19	-3.19	-5.13	12 somites
0	2.55	0	4.27	4.09	3.2	5.04	0.77	-10.69	2.34	10 somites
0	0	0	2.45	0	0	0	-11.46	-5.86	-8.01	8 somites
0	2.89	2.89	3.95	3.55	2.89	3.55	-3.3	-9.2	1.78	10 somites
0	2.19	0	4.79	2.83	3.22	4.04	-0.67	-14.38	3.25	7 somites
2.11	2.11	0	5.17	2.11	3.13	4.4	-3.81	-12.7	0.34	8 somites
0	0	0	3.78	2.46	3.11	0	-5.2	-9.62	0.17	7 somites
0	0	0	4.66	0	5.06	0	4.77	-3.49	3.12	8 somites
0	2.04	2.04	0	3.04	2.66	0	6.6	-7.76	-1.49	12 somites
0	3.56	1.9	4.32	3.17	2.89	0	7.31	-14.71	-5.85	3 somites
0	2.75	0	4.48	2.75	2.75	3.41	2.69	-7.62	4.56	11 somites
0	2.37	3.9	2.37	0	0	0	9.98	-2.53	-7.68	7 somites
0	0	5.98	0	0	0	0	7.12	6.65	-14.72	11 somites
0	0	0	0	5.02	0	0	-4.62	3.37	-0.49	12 somites
0	3.16	0	2.78	3.65	3.16	3.98	5.37	-5.79	-0.15	11 somites
0	3.04	4.5	3.43	0	0	0	11.26	-1.24	-9.19	12 somites
0	2.44	3.09	3.09	2.44	0	0	8.05	-7.4	-4.66	0 somites
2.44	0	3.09	3.09	3.09	0	3.09	-4.69	-12.75	-5.48	2 somites
0	0	0	3.22	3.61	0	0	6.42	-9.02	-1.47	2 somites
0	0	3.12	3.51	2.47	4.19	3.12	-4.48	-10.02	-0.56	9 somites
0	0	0	3.89	0	2.83	3.5	4.68	-2.79	2.89	11 somites
0	0	0	2.5	2.5	0	2.5	-3.91	-14.67	-2.2	0 somites
0	3.39	0	0	0	0	2.35	8.87	-7.42	-2.68	0 somites
0	2.5	0	4.37	2.5	3.54	2.5	-1.56	-10.62	3.04	12 somites
2.85	0	0	4.81	4.06	4.06	3.91	-4.4	-11.8	-0.23	10 somites
0	0	2.63	0	0	0	3.29	-5.11	-7.53	0.12	12 somites
3.9	0	0	5.27	3.9	0	0	1.34	-12.59	2.67	0 somites
0	0	4.82	0	0	0	0	4.06	-0.8	-4.26	11 somites
3.38	0	2.72	0	0	0	2.72	-9.52	-6.42	-6.38	4 somites
0	0	0	0	0	0	0	-7.55	-4.53	-2.74	8 somites
3.8	0	0	0	0	3.8	0	-1.74	-6.71	3.63	0 somites
0	0	0	4.19	3.51	3.51	0	0.56	-7.02	5.87	12 somites
0	3.08	3.08	3.57	0	0	2.07	8.52	-10.36	-4.38	8 somites
2.58	0	4.81	0	0	0	0	-12.99	-2.07	-13.6	12 somites
0	0	0	2.49	2.49	0	0	-6.47	-11.36	-4.65	7 somites
0	0	2.08	3.58	2.71	2.08	4.04	-6.33	-8.27	-1.31	11 somites
0	0	4.55	0	0	0	0	-5.28	-3.81	-4.96	6 somites
0	0	2.81	4.55	2.81	4.37	2.81	-4.05	-10.32	-0.54	0 somites
0	0	5.26	0	0	0	0	5.66	-1.29	-2.93	0 somites
0	3.71	3.04	4.39	0	0	0	6.23	-0.24	-2.54	11 somites
0	0	0	4.29	0	0	0	-5.03	-9.39	0.22	7 somites
0	0	0	2.93	0	2.93	0	-6.09	-5.83	0.37	11 somites
0	0	5.18	0	0	0	0	6.41	0.69	-10.36	6 somites
0	0	5.94	0	0	0	0	6.73	4.55	-13.24	4 somites
0	0	0	4.11	4.11	0	0	-3.79	-9.89	0.15	3 somites
0	2.49	4.37	2.49	0	0	0	9.08	-2.6	-7.4	12 somites
0	3.27	5.37	0	0	0	0	9.09	-0.51	-13.18	0 somites
0	2.68	5.32	0	0	0	0	10.69	-0.71	-17.47	10 somites
3.11	0	3.78	0	0	0	0	-8.75	-2.6	-3.93	10 somites
0	0	4.44	3.76	0	0	3.09	-4.01	-7.96	-3.72	2 somites
0	0	0	0	0	0	0	-1.42	-4.31	4.72	3 somites
0	0	0	4.16	0	0	3.88	-1.08	-5.9	4.53	11 somites
0	2.88	0	3.94	2.88	3.94	0	-1.17	-6.62	6.59	11 somites
0	0	3.53	0	2.87	2.87	0	8.82	-9.49	-4.07	8 somites
0	0	0	3.88	0	0	0	6.27	-0.83	-4.73	11 somites
0	0	0	4.11	0	2.78	0	-6.56	-6.17	1.05	10 somites
0	0	4.2	3.13	0	0	0	9.14	-0.6	-13.93	8 somites
0	3.56	2.52	2.52	0	0	0	8.73	-6.52	-5.49	8 somites
0	0	3.62	3.62	0	0	0	-7.62	-6.31	-3.34	12 somites
0	0	0	5.29	3.52	0	0	1.98	-9.69	3.35	4 somites
0	3.11	0	3.11	3.11	0	4.68	-1.24	-5.78	6.7	11 somites
0	3.18	2.53	0	0	0	0	9.49	-0.86	-10.25	10 somites
0	0	2.48	4.2	3.52	0	0	-6.23	-11	-0.9	8 somites
0	0	2.67	2.67	0	0	4	4.63	-9.55	-0.23	12 somites
0	0	2.95	3.62	0	0	0	-4.84	-4.5	-0.15	4 somites
0	4.24	0	0	3.56	0	0	7.32	-2.98	-1.95	6 somites
0	3.6	0	4.28	3.6	0	4.28	6.36	-4.07	-0.42	11 somites
0	0	2.87	2.87	0	0	0	6.41	-0.11	-2.45	7 somites
0	0	0	3.48	0	3.48	0	-0.99	-2.59	3.79	8 somites
0	2.05	3.55	3.33	3.33	0	3.33	4.81	-3.37	-2.23	11 somites
0	0	3.23	4.59	3.62	0	3.23	6.98	-8.53	-2.8	5 somites
0	3.12	0	0	0	0	0	3.02	-3.58	-0.74	8 somites
0	0	0	0	0	0	3.87	5.4	-5.53	0.75	7 somites
3.05	0	0	4.62	0	3.05	4.62	-2.82	-11.7	1.37	8 somites
0	0	0	4.28	3.6	3.6	0	6.75	-7.85	-2.67	5 somites
0	2.72	0	5.22	0	0	0	8.34	-9.27	-2.4	12 somites
0	0	0	0	0	0	0	-6.66	-2.15	-6.11	5 somites
0	0	2.5	2.5	3.83	3.83	0	-8.22	-13.2	-2.49	5 somites
0	0	0	3.12	0	2.47	0	-8.45	-10.04	-4.57	7 somites
0	2.33	0	3.64	0	0	0	7.92	-6.28	-7.49	8 somites
0	0	5.11	0	0	0	0	9.98	5.34	-10.78	12 somites
0	0	0	3.77	0	3.1	0	-3.05	-7.3	0.4	4 somites
0	0	0	0	0	0	0	7.33	-2.5	-3.54	8 somites
3.98	0	0	4.26	4.26	3.98	0	-5.42	-8.74	-2.32	5 somites
0	3.71	4.9	2.66	0	0	0	9.91	0.82	-8.14	12 somites
0	0	3.77	3.1	0	0	0	-8.33	-5.49	-6.54	12 somites
0	3.62	2.96	2.96	2.96	4.02	0	5.89	-6.52	2.65	10 somites
0	0	0	4.94	5.41	0	4.04	-2.19	-9.07	2.53	7 somites
0	0	0	3.81	0	2.29	0	-5.72	-9.03	0.07	10 somites
0	2.72	3.77	0	0	0	0	9.55	-4.39	-10.12	8 somites
0	0	0	4.7	2.74	0	3.79	-1.85	-12.33	0.18	8 somites
0	4.16	0	4.16	4.49	0	3.27	7.45	-5.71	-2.07	11 somites
0	2.99	0	2.99	0	0	0	9.56	-7.25	-8.18	8 somites
0	3.2	5.18	2.55	0	0	0	10.07	-1.98	-16.83	9 somites
0	3.03	0	3.7	0	3.03	0	6.53	-8.38	0.38	8 somites
0	2.78	1.8	3.44	2.4	0	0	11.09	-7.18	-5.89	12 somites
0	0	0	2.81	2.81	2.81	0	6.25	-9.5	-1.78	9 somites
0	0	4.15	2.94	0	0	0	5.41	-6.82	-4.53	9 somites
0	0	3.88	3.2	0	0	0	-6.75	-9.23	-3.63	4 somites
0	0	4.86	0	0	0	0	10.3	-3.86	-20.84	9 somites
0	0	0	0	0	0	0	-4.04	-1.02	4.86	10 somites
0	0	0	4.13	3.06	0	0	-4.34	-8.92	-0.82	0 somites
0	3.15	4.91	0	0	0	0	9.61	-1.62	-11.57	7 somites
2.3	0	4.6	0	0	0	0	-9.37	-8.81	-7	9 somites
0	3.26	3.93	3.26	0	0	0	-1.03	-5.77	1.66	5 somites
0	0	2.53	0	0	2.53	0	-5.82	-5.65	-0.72	12 somites
0	0	4.69	0	0	0	0	10.72	-0.58	-16.81	8 somites
0	0	0	5.52	3.26	5.17	5.52	0.47	-12.29	6.26	4 somites
0	0	3.82	2.29	0	2.29	0	-8.89	-5.54	-9.09	7 somites
0	3.22	3.22	0	0	0	0	9.74	-3.22	-6.95	12 somites
2.11	0	0	0	3.13	0	0	-3.61	-7.51	-1.83	3 somites
0	0	2.64	2.02	0	0	0	-8.06	-7.58	-3.94	12 somites
0	3.72	4.16	1.91	0	0	0	9.52	-8.2	-12.74	9 somites
3.34	0	0	0	0	0	0	-5.6	-0.56	1.25	10 somites
0	0	0	4.44	2.71	2.71	0	4.31	-8.03	6.51	8 somites
0	0	5.94	0	0	0	0	5.04	1.49	-6.54	10 somites
0	0	0	0	2.55	0	0	-3.74	-8.13	-1.45	6 somites
2.59	0	2.59	1.97	0	2.97	1.97	-2.48	-12.08	-1.69	9 somites
0	0	3.97	3.3	0	0	0	8.77	-3.89	-8.63	10 somites
0	0	2.95	0	3.62	0	0	-3.8	-7.17	0.96	2 somites
2.23	2.23	0	4.33	3.25	4.43	2.87	-4.11	-11.28	0.48	8 somites
0	0	0	3.19	0	0	0	-8.3	-3.52	-0.37	11 somites
0	3.09	5.07	0	0	0	0	7.54	0.8	-13.86	2 somites
0	3.91	0	4.31	2.21	3.91	0	4.4	-10.68	-1.12	5 somites
0	0	0	3.69	3.02	0	0	-5.83	-8.8	-0.85	7 somites
0	0	3.76	0	0	0	0	-11.69	-5.51	-10.8	0 somites
0	3.37	3.1	2.08	0	0	0	9.35	-6.77	-5.46	9 somites
0	3.99	3.1	3.77	3.1	0	3.77	8.38	-5.51	-1.77	11 somites
0	3.84	0	4.12	2.78	0	4.34	7.82	-7.68	-1.53	12 somites
0	0	0	4.01	4.2	3.46	3.01	0.38	-16.9	1.46	3 somites
0	0	0	3.4	0	0	0	-5.5	-5.37	0.85	4 somites
0	0	3.66	2.61	0	2.61	0	-4.07	-9.17	1.02	4 somites
0	0	0	4.64	0	0	3.41	-3.96	-8.05	1.81	8 somites
0	2.52	0	3.57	3.85	0	0	6	-7.4	-4.49	2 somites
0	0	0	2.53	3.18	2.53	2.53	-6.26	-11.74	-3.33	5 somites
2.6	0	0	1.97	0	2.98	0	-5.73	-10.02	-1.87	9 somites
0	0	0	4.17	3.49	2.45	4.17	-5	-10.02	1.57	9 somites
0	3.28	2	4.07	3	3.28	3.67	3.26	-7.71	0.75	11 somites
0	0	0	4.13	3.07	3.46	3.07	-3.18	-16.23	-0.73	0 somites
0	0	4.29	0	0	0	0	6.01	3.54	-4.19	11 somites
0	0	5.18	0	0	0	0	-10.31	-0.56	-9.78	12 somites
0	0	0	4.07	0	3.39	0	-1.43	-5.94	2.03	5 somites
0	0	0	4.89	0	0	5.07	-1.13	-9.7	3.87	8 somites
0	0	0	4.72	4.39	0	4.17	-2.23	-8.61	2.73	0 somites
0	0	0	4.14	3.92	0	0	-6.11	-9.45	-2.06	7 somites
0	2.69	2.69	2.69	3.35	2.69	2.69	-3.18	-8.13	1.78	12 somites
2.19	0	4.96	0	0	0	0	-12.94	2.05	-11.79	11 somites
3	0	0	3.39	3	3	3.39	-5.81	-10.67	-0.83	12 somites
1.85	0	3.11	1.85	0	0	1.85	-10.19	-4.69	-6.48	11 somites
0	2.12	3.63	2.76	0	0	0	7.83	-8.91	-10.22	0 somites
0	3.18	3.18	0	3.86	2.53	0	5.38	-5.05	-2.32	3 somites
0	3.29	0	4.36	3.96	3.29	0	8.17	-5.61	-4.21	5 somites
0	3.22	0	4.04	4.29	2.2	2.2	8.32	-11.94	-6.06	2 somites
3.22	0	2.84	2.2	2.84	2.2	2.2	-7.2	-11.62	-5.37	4 somites
0	0	0	3.91	3.23	0	0	7.87	-4.24	-0.15	10 somites
2.92	0	1.92	4.54	2.92	3.19	3.19	-3.04	-13.8	-0.6	9 somites
0	0	0	4.45	3.95	2.89	3.55	-5.92	-14.42	-2.22	5 somites
2.87	0	4.44	0	0	0	0	-9.34	-4.9	-2.67	12 somites
0	3	0	0	2.36	0	0	6.96	-9.77	0.18	10 somites
0	0	3.15	2.5	0	0	0	-8.43	-4.31	-2	11 somites
0	2.99	0	4.05	0	2.99	3.66	7.44	-8.02	-0.67	0 somites
0	2.77	0	4.47	3.43	3.33	3.43	1.08	-20.14	-1.8	7 somites
0	3.37	0	4.27	4.05	0	3.77	3.77	-10.33	-0.35	7 somites
2.23	0	4.21	0	0	0	0	-9.6	-2.32	-7.26	11 somites
2.93	0	3.6	0	0	0	0	-12.12	-2.24	-8.01	4 somites
0	0	3.1	0	3.1	0	0	4.06	-2.86	-1.37	11 somites
0	0	3.65	0	0	0	0	7.94	-4.12	-14.59	8 somites
0	0	5.15	0	0	0	0	9.73	-2.85	-15.59	0 somites
0	3.94	3.26	2.61	0	0	0	8.14	-2.37	-7.63	7 somites
0	2.66	0	2.66	4.39	0	3.31	5.5	-3.29	3.23	11 somites
3.18	0	2.8	2.16	3.46	2.8	3.18	-5.95	-13.08	-1.8	4 somites
0	2.72	0	4.86	3.38	0	4.06	-2.24	-11.26	1.65	7 somites
0	3.52	3.03	2.65	2.02	0	0	7.13	-9.35	-8.56	2 somites
0	3.48	4.56	3.6	1.6	0	0	10.68	-1.68	-9.53	11 somites
0	0	2.2	3.49	3.22	3.22	4.39	-5.16	-12.37	0.36	8 somites
0	2.49	4.03	0	0	0	0	10.42	-0.8	-13.8	7 somites
0	0	4.09	0	0	0	0	10.29	1.62	-8.61	11 somites
3.17	0	2.16	2.16	0	2.16	0	-5.7	-11.13	-2.28	9 somites
0	0	0	3.67	3.46	4	2.16	-5.8	-13.61	-1.22	4 somites
0	3.22	2.57	3.9	2.57	0	0	8.85	-4.75	-9.55	4 somites
0	0	4.11	0	0	0	0	-7.96	-2.52	-6.1	0 somites
0	0	4.48	0	0	0	0	-8.13	0.94	-2.85	10 somites
1.53	0	2.11	2.95	1.53	0	0	3.69	-13.99	-1.67	8 somites
0	5.08	2.66	4	2.66	2.66	0	10.65	-9.95	-6.53	7 somites
0	0	0	2.53	0	0	0	-7.1	-5.02	-1.41	7 somites
0	3.85	0	2.52	0	0	0	9.04	-9.89	-5.86	2 somites
0	0	5.28	2.47	0	0	0	9.08	4.07	-17.25	10 somites
0	2.07	0	4.34	3.35	2.69	4.03	-2.91	-13.8	1.68	10 somites
0	0	3.57	4.65	4.65	0	5.15	-0.78	-11.49	6.2	7 somites
0	0	0	4.6	3.25	2.86	4.68	-1.3	-13.77	0.27	7 somites
0	0	0	0	3.56	0	0	-1.56	-10.48	1.44	7 somites
0	4.46	3	3.39	3	0	0	8.15	-6.37	-7.39	2 somites
0	4.13	2.92	3.31	0	0	0	7.15	-3.19	-1.91	11 somites
0	0	5.86	3.49	0	0	0	4.69	1.27	-4.31	7 somites
0	0	2.91	3.29	3.29	2.91	2.27	-4.73	-10.17	-0.05	8 somites
0	0	0	3.11	0	2.46	0	-4.8	-7.95	-0.48	9 somites
0	0	0	0	2.74	2.74	0	-5.05	-7.62	0.32	10 somites
0	3.84	4.87	2.78	0	0	0	8.93	-2.42	-10.44	2 somites
0	3.47	0	3.08	3.47	0	0	3.42	-6.79	2.84	8 somites
0	3.79	0	3.79	2.26	2.26	0	7.88	-7.92	-3.93	9 somites
0	3.55	4.92	0	0	0	0	8.8	-1.86	-14.73	2 somites
0	3.94	0	4.16	3.27	3.27	2.61	5.17	-10.66	-3.65	3 somites
0	2.55	2.55	0	3.87	2.55	0	-2.37	-12.08	-0.67	3 somites
0	4.3	4.64	3.41	0	0	0	10.44	-0.8	-8.83	10 somites
0	0	4.01	0	0	0	0	-6.56	-2.98	-3.52	6 somites
2.8	0	4.45	0	3.18	0	0	-10.07	-5.59	-8.57	4 somites
2.78	0	3.17	2.15	0	0	0	-9.18	-8.07	-10.41	8 somites
0	3.4	0	2.74	0	2.11	2.11	6.84	-7.8	-1.35	8 somites
0	2.24	2.24	3.55	0	0	0	8.82	-2.88	-7.97	11 somites
2.8	0	4.99	0	0	0	0	-11.81	0.04	-10.15	11 somites
0	2.76	0	4.41	3.64	0	0	6.1	-11.75	-5.76	3 somites
0	0	3.24	2.85	2.21	0	0	5.26	-5.35	-7.81	3 somites
0	2.85	2.47	4.01	2.47	2.47	3.66	7.03	-14.24	-2.74	9 somites
0	0	0	3.35	2.69	0	0	-6.57	-10.82	-2.84	6 somites
0	0	1.76	3.01	3.22	1.76	4.07	-5.09	-11.57	0.49	9 somites
0	0	0	4.39	3.56	3.16	4.39	-4.95	-10.46	1.04	12 somites
2.24	0	0	2.24	0	0	0	-5.3	-10.12	-2.87	3 somites
0	0	2.71	3.2	0	1.74	0	6.93	-8.13	-5.94	12 somites
0	3.65	0	4.08	3.65	2.6	3.53	6.36	-15.64	-2.03	12 somites
0	0	0	0	2.94	0	2.94	-0.34	-6.32	2.51	7 somites
0	2.58	0	1.96	0	0	2.58	5.67	-9.91	-2.57	8 somites
0	3.89	1.94	3.76	3.43	1.94	0	10.44	-8.77	-5.41	12 somites
3.03	0	0	3.03	4.1	3.03	0	-4.69	-12.31	-0.08	0 somites
0	4	0	0	0	2.94	0	6.58	-2.61	-1.72	10 somites
2.77	0	2.14	3.65	2.14	3.83	3.65	-5.25	-11.41	0.07	10 somites
0	2.66	0	5.08	3.71	0	0	-0.95	-13.07	-0.09	5 somites
0	4.51	0	4.18	3.28	2.63	0	8.09	-10.82	-1.1	10 somites
0	3.54	0	4.44	4.44	0	0	2.56	-10.16	-0.03	2 somites
2.36	0	5.15	0	0	0	0	-10.7	-2.56	-11.23	12 somites
0	4.07	4.25	0	0	0	0	9.09	-2.97	-9.2	4 somites
0	0	3.35	0	0	3.35	2.69	-3.22	-4.12	3.51	12 somites
2.45	0	4.16	0	0	0	0	-13.01	-0.36	-12.61	7 somites
3.39	0	0	0	0	0	3.39	-3.46	-6.28	-0.18	5 somites
0	2.65	3.31	4.53	3.7	0	0	-1	-10.5	1.14	8 somites
0	3.01	0	4.18	4.18	3.01	4.18	6.84	-13.38	1.03	12 somites
0	3.72	2.04	3.87	3.54	2.66	0	9.33	-8.29	-4.36	12 somites
1.76	0	3.22	0	2.74	0	0	-7.76	-1.59	-7.96	11 somites
0	3.63	4.46	2.58	0	0	0	8.27	-3.72	-6.6	8 somites
0	0	0	0	3.18	2.53	0	-6.93	-12.15	-6.49	3 somites
2.56	0	0	4.79	3.22	3.61	3.89	-1.95	-10.73	3.9	7 somites
0	2.19	0	2.82	0	0	0	4.01	-1.32	-0.23	11 somites
0	2.27	3.18	1.36	0	0	0	6.84	-13.94	-6.66	7 somites
0	3.98	0	3.69	0	0	0	11.38	-1.76	-8.67	10 somites
0	0	0	3.12	3.79	2.47	0	-4.77	-6.76	-0.79	10 somites
0	3.26	3.26	0	0	2.6	0	4.77	-5.61	-6.98	3 somites
0	0	0	4.98	3.66	2.79	4.24	-3.64	-14.62	0.07	8 somites
0	3.8	0	4.7	4.02	3.13	0	6.75	-11.46	-3.35	2 somites
0	2.42	1.81	2.8	0	0	0	10.06	-5.7	-7.8	12 somites
0	0	4.63	2.61	0	0	0	5.77	-0.58	-10.09	0 somites
3.33	0	2.94	0	0	0	0	-4.17	-11.15	-6.13	8 somites
0	2.82	0	5.65	3.48	4.71	5.16	3.17	-15.12	1.5	8 somites
0	0	0	5.14	0	0	0	-5.42	-10.91	-0.11	2 somites
0	3.5	0	4.58	4.18	4.58	0	-2.27	-9.71	3.77	4 somites
0	3.28	0	4.35	0	0	0	10.92	-4.71	-7.39	12 somites
0	0	0	4.35	0	0	0	-2.07	-1.27	5.47	0 somites
0	3.66	0	4.89	3.66	2.35	0	-0.1	-15.57	-3.24	3 somites
0	0	0	5.46	4.9	3.54	4.9	1.52	-5.82	5.77	0 somites
0	0	0	0	0	2.83	0	-5.45	-7.13	1.46	10 somites
0	0	3.88	2.55	0	0	0	-8.99	-1.85	-3.12	11 somites
0	3.87	0	2.99	2.35	2.72	2.35	7.39	-11.24	-5.56	9 somites
0	3.56	4.42	3.89	0	0	0	9.5	-6.87	-7.23	12 somites
0	0	4.49	2.75	0	0	0	5.55	-1.8	-8.25	7 somites
0	3.01	0	4.36	3.96	2.63	3.68	-1.43	-9.94	2.39	11 somites
0	3.12	0	4.87	0	3.12	4.69	5.19	-10.04	3.89	9 somites
0	2.58	0	4.31	4.31	0	2.58	3.73	-10.98	4.46	7 somites
0	0	0	3.89	2.83	0	2.83	7.19	-8.32	1.13	9 somites
0	0	5.26	0	0	0	0	6.32	3.09	-11.49	11 somites
0	3.63	0	4.31	4.53	0	3.85	2.42	-13.15	-1.83	5 somites
0	3.7	4.06	3.46	0	0	0	10.28	-5.44	-9.78	10 somites
2.77	0	3.64	2.77	0	2.13	0	-8.9	-5.53	-3.15	11 somites
3	0	0	0	2.36	3	0	-5.86	-12.57	-3.46	6 somites
2.68	0	0	3.34	0	0	3.34	-7.13	-11.52	-2.61	4 somites
0	0	0	2.98	3.86	3.64	2.33	-5.73	-8.52	-0.45	10 somites
0	3.22	0	0	0	3.22	3.22	7.5	-6.16	-2.56	10 somites
2.48	0	4.8	0	0	0	0	-12.68	2.3	-10.78	10 somites
0	3.79	3.4	2.74	2.74	0	0	9.11	-7.51	-6.34	9 somites
0	3.54	4.62	3.54	0	0	0	-5.92	-5.61	-1.04	2 somites
0	4.09	2.24	3.27	3.55	2.24	2.24	7.07	-6.52	-0.52	9 somites
0	3.54	3.54	2.88	2.24	0	2.24	8.41	-7.75	-3.64	12 somites
0	0	0	3.41	3.91	3.69	4.37	-3.93	-10.2	3.36	11 somites
2.61	0	0	3.26	0	2.61	0	-6.35	-7.95	-3.38	9 somites
0	0	4.56	0	0	0	0	-9.8	-4.77	-8.51	2 somites
0	0	3.19	3.58	3.19	2.54	4.08	-4.98	-10.59	-0.7	7 somites
0	0	4.62	0	0	0	0	8.45	3.58	-15.86	0 somites
0	3.87	0	1.83	1.83	0	0	10.58	-9.31	-10.61	8 somites
0	1.92	4.77	1.92	0	0	0	8.7	-6.37	-13.98	8 somites
0	0	0	3.45	3.73	0	0	-7.58	-10.95	-3.16	4 somites
0	4.32	0	5.01	0	4.32	4.72	3	-7.9	3.63	7 somites
0	0	1.93	3.21	3.6	2.93	0	6.86	-8.37	-6.33	3 somites
2.63	0	3.29	2.63	0	0	2.63	-9.43	-5.46	-6.09	7 somites
1.41	3.87	3.37	4.04	2.81	1.41	0	8.86	-14.09	-9.79	4 somites
3.61	0	0	0	3.61	0	0	0.55	-4.68	2.95	4 somites
0	0	0	0	0	0	0	-7.02	-6.33	-0.41	4 somites
0	3.89	0	3.89	3.76	0	0	9.54	-13.96	-8.61	4 somites
0	0	0	3.82	3.15	2.5	3.54	-0.85	-7.88	5.99	11 somites
2.68	0	4.81	2.68	0	0	0	-10.29	-1.79	-5.13	10 somites
0	3.63	4.71	0	0	0	0	7.62	1.5	-13.06	8 somites
0	0	4.69	0	0	0	0	5	-1.71	-2.57	12 somites
0	3.33	4	2.94	0	0	0	9.75	-5.25	-11.38	6 somites
0	2.24	0	4.44	3.54	3.26	4.22	2.23	-12.26	0.84	12 somites
2.37	0	1.77	2.37	0	2.37	0	-7.56	-8.95	-2.46	12 somites
0	0	0	4.81	0	2.78	2.78	-3.13	-16.08	0.71	2 somites
0	0	0	4.18	2.47	2.47	0	-6.3	-7.87	-1.31	10 somites
0	0	0	4.93	4.24	4.24	4.03	0.81	-12.11	3.46	10 somites
0	0	0	3	2.35	0	0	5.82	-6.45	-0.27	8 somites
0	2.4	0	0	0	0	3.05	5.58	-13.03	0.74	9 somites
0	0	0	4.08	0	2.75	0	8.73	-4.08	-6.54	4 somites
0	0	2.56	3.6	4.1	0	2.56	-4.29	-12.01	-1.45	5 somites
0	2.9	0	4.46	2.9	0	3.96	4	-7.96	-1.41	8 somites
0	2.94	0	2.94	3.6	3.6	4.28	7.52	-10.48	-0.61	12 somites
0	0	1.92	1.92	1.92	2.54	2.54	6.17	-10.45	0.87	9 somites
0	0	0	5.45	4.54	3.85	4.25	-3.27	-12.5	3.99	7 somites
3.14	0	2.49	3.53	4.5	4.03	0	-3.63	-12.65	-0.72	7 somites
0	3.13	0	0	0	0	0	8.04	-3.63	-5.56	12 somites
0	2.37	0	5.17	3.68	3.68	3.02	-3.83	-12.1	0.31	5 somites
0	0	4.36	3.19	0	0	0	5.79	-4.98	-8.49	8 somites
0	0	0	4.65	2.76	3.14	4.09	1.55	-13.61	1.43	12 somites
1.93	0	4.36	0	0	0	0	-12.91	-0.92	-10.67	11 somites
2.51	0	2.51	2.51	0	0	0	-9.3	-4.95	-6.03	10 somites
0	0	4.83	2.87	0	0	0	9.61	-2.19	-12.47	8 somites
0	0	0	2.48	3.13	3.52	2.48	-1.15	-7.54	3.97	11 somites
0	0	4.56	0	0	0	0	2.85	-4.19	-0.05	12 somites
0	0	3.52	3.52	4.19	0	0	7.57	-5.34	-8.42	6 somites
0	0	0	4.97	4.75	3.78	3.78	-2.25	-14.29	0.85	4 somites
0	0	3.54	0	0	0	0	-3.76	-2.08	1.36	8 somites
0	0	0	4.5	2.76	3.42	4.1	-2.12	-13.01	2.52	0 somites
0	0	4.17	0	0	0	0	-4.2	-1.84	0.47	12 somites
0	3.09	0	4.7	2.24	2.88	1.65	8.77	-10.84	-3.04	9 somites
0	2.43	0	3.08	1.49	0	0	6.41	-11.3	-8.12	3 somites
1.36	0	0	2.91	3.3	0	0	-5.57	-16.7	-4.88	3 somites
0	0	0	3.4	0	0	0	-6.13	-9.48	-4.58	6 somites
0	0	0	4.95	3.67	2.62	3.95	-0.87	-14	2.77	4 somites
0	0	0	0	4.12	3.44	0	-4.13	-4.91	4.03	8 somites
0	3	1.99	3.49	3	3	3	-6.21	-9.03	0.46	10 somites
0	0	0	4.48	3.41	0	3.02	-0.22	-8.54	3.09	11 somites
3.03	0	3.03	0	0	0	0	-1.87	-0.94	1.73	10 somites
0	0	3.59	0	0	0	0	-10.17	-2.22	-5.29	11 somites
0	0	5.63	0	0	0	0	7.03	2.33	-18.71	10 somites
2.34	0	0	2.34	0	2.34	0	-10.04	-9.63	-7.81	7 somites
0	0	3.19	3.19	4.08	0	2.54	-5.65	-8.74	-0.82	9 somites
0	2.83	0	2.19	3.88	0	2.19	8.69	-9.09	-0.47	12 somites
0	0	0	3.97	3.73	2.53	3.97	0.48	-14.2	2.12	9 somites
0	0	0	3.36	0	0	0	-7.87	-13.09	-3.08	8 somites
0	2.67	0	5.09	4.22	0	5.09	3.02	-10.5	1.3	10 somites
0	0	2.59	0	0	0	0	-8.47	-7.6	-4.8	0 somites
0	0	0	4.37	4.19	3.3	3.84	-2.95	-19.41	-1.09	5 somites
0	3.8	0	4.99	3.8	0	3.41	0.96	-11.91	1.32	4 somites
0	2.6	2.6	2.6	2.6	0	0	5.72	-6.24	-1.57	0 somites
0	0	0	4.02	3.34	4.02	4.02	-0.57	-10.05	3.48	5 somites
0	0	5.24	0	0	0	0	7.63	-0.91	-11.22	10 somites
0	0	4.27	0	0	0	0	6.17	0.29	-12.93	2 somites
0	0	4.75	0	0	0	0	12	0.57	-21.36	10 somites
2.64	0	2.64	3.69	0	0	0	-7.85	-7.68	-4.96	9 somites
0	0	0	3.79	2.47	0	0	-6.54	-9.52	-0.03	4 somites
0	0	3.73	0	3.06	0	0	-8.21	-0.54	-6.32	12 somites
0	2.52	0	2.52	2.52	0	0	5.86	-4.02	0.14	11 somites
0	0	5.28	0	2.53	0	0	-8.42	0.97	-8.6	11 somites
2.13	3.82	0	4.58	3.64	2.77	2.13	-0.4	-15.8	-3.3	2 somites
3.83	3.15	0	3.83	3.15	3.83	4.51	1.92	-7.22	3.94	8 somites
2.57	0	2.57	0	3.23	2.57	3.62	-6.54	-11.67	-2.25	4 somites
0	3.62	0	4.7	3.62	3.62	2.95	7.18	-8.07	1.74	7 somites
2.04	0	3.71	0	0	0	0	-10.61	-3.38	-4.9	11 somites
0	0	2.9	0	0	0	2.26	-9.68	-7.39	-5.96	8 somites
2.98	0	3.8	0	0	0	0	-12.75	-3.99	-7.73	11 somites
2.42	0	3.07	2.42	0	0	0	-10.09	-3.77	-6.52	10 somites
0	2.65	0	2.65	3.7	0	0	6.8	-5.37	-1.38	7 somites
0	0	4.38	2.65	2.65	0	0	6.12	0.91	-9.18	10 somites
0	0	0	4.45	4.05	2.35	0	-5.68	-14.32	-2.32	3 somites
0	4.16	4.56	4.56	0	0	0	7.78	-1.56	-3.14	8 somites
0	0	0	3.29	0	0	0	6.37	-1.09	-1.32	0 somites
0	2.57	3.62	3.23	2.57	0	2.57	2.32	-5.38	-2.85	10 somites
0	3.47	0	5.15	2.81	4.37	4.55	0.88	-13.59	2.32	7 somites
0	0	2.79	0	2.79	0	2.79	6.25	-6.41	-1.94	10 somites
0	2.57	0	4.3	3.62	3.23	2.57	2.82	-10.39	2.72	8 somites
2.33	0	0	0	3.86	2.33	0	-5.73	-12.45	-3.46	2 somites
0	0	0	3.95	3.45	2.41	2.41	-4.86	-13.07	-1.46	4 somites
0	3.92	0	4.32	0	0	0	8.38	-5.59	-2.05	8 somites
0	0	4.83	0	0	0	0	9.9	-0.55	-15.92	12 somites
0	0	0	2.97	2.97	0	2.97	-6.29	-10.91	-4.09	6 somites
0	3.7	3.7	3.52	0	0	0	10.89	-7.89	-7.53	8 somites
0	0	3.98	0	0	0	0	-12.49	-0.57	-11.13	11 somites
0	3.84	3.84	2.78	0	0	0	11.75	-4.76	-10.28	12 somites
2.65	4.2	0	3.3	3.7	0	3.7	7.58	-7.76	-0.79	12 somites
0	0	4.3	0	0	0	0	7.73	-3.42	-7.51	11 somites
0	2.6	0	0	0	0	0	-6.46	-5.72	0.8	9 somites
3.17	0	0	2.78	3.66	3.84	3.17	-7.07	-9.35	0.74	11 somites
0	0	4.94	0	0	0	0	6.71	-0.06	-15.02	12 somites
0	3.76	5.12	3.09	0	0	0	9.58	-0.22	-14.47	4 somites
0	3.19	2.17	0	0	0	0	6.8	-4.79	-6.82	7 somites
0	0	0	4.32	0	0	0	6.11	-5.95	1.79	4 somites
0	3.5	2.46	4	2.46	3.11	3.78	6.34	-9.03	-1.08	10 somites
0	0	0	5.05	3.01	4.08	3.01	0.45	-13.17	2.78	8 somites
0	0	0	4.44	3.66	3.84	4.12	0.78	-20.98	0.32	0 somites
0	4.37	0	6.44	3.69	4.77	5.05	0.7	-9.29	5	7 somites
0	0	0	2.65	0	2.65	0	-7.15	-8.87	-2.39	10 somites
0	0	0	4.72	0	4.03	0	0.01	-3.76	5.74	4 somites
0	0	3.53	0	0	0	0	5.93	-1.17	-5.41	3 somites
0	3.72	0	0	2.67	2.67	3.33	5.55	-7.41	2.3	8 somites
0	0	0	0	0	0	2.49	-2.97	-13.88	-2.31	9 somites
0	4.29	2.95	0	0	0	3.61	4.48	-3.24	-1.23	10 somites
0	3.1	0	3.1	2.25	2.25	0	6.94	-12.44	-6.64	3 somites
0	0	2.86	2.86	3.92	0	0	-4.95	-10.77	-0.6	3 somites
0	0	0	0	0	0	0	3.62	1.81	2.38	10 somites
0	0	0	0	0	0	0	4.73	-1.1	1.32	3 somites
0	0	5.82	0	0	0	0	-7.55	2.71	-4.2	7 somites
0	0	5.2	0	0	0	0	8.07	4.98	-9.25	4 somites
0	0	0	3.37	3.37	0	0	-4.56	-5.94	1.74	10 somites
0	0	0	4.8	3.04	3.04	3.93	-0.4	-13.75	1.02	0 somites
0	0	0	3.28	0	0	0	-6.04	-9.35	-3.61	2 somites
0	0	0	4.67	4.21	3.31	3.71	-3.62	-8.11	3.01	11 somites
0	2.52	0	4.53	3.85	0	3.17	-4.39	-8.34	1.39	10 somites
0	0	0	3.3	3.3	0	3.3	0.67	-4.91	5.36	9 somites
2.65	0	3.7	0	0	0	0	-8.5	-8.35	-3.87	7 somites
3.62	0	2.95	0	0	0	0	-8.61	-0.38	-6.68	10 somites
0	0	0	3.41	0	0	0	-1.06	-4.34	3.57	12 somites
0	0	0	4.61	3.74	3.19	4.09	-2.67	-13.74	1.95	12 somites
0	4.05	3.9	3.72	2.84	0	0	10.67	-4.11	-11.42	7 somites
2.32	0	3.35	2.32	0	2.32	0	-8.12	-8.41	-5.26	4 somites
0	2.63	3.29	3.29	2.63	2.63	3.96	7.68	-7.96	-3.55	12 somites
2.6	2.6	0	3.65	0	2.6	0	-4.38	-9.35	0.27	10 somites
0	3.93	0	4.93	2.6	0	3.25	2.23	-8.41	-2.4	7 somites
0	2.18	3.03	2.18	0	0	0	8.61	-5.81	-12.72	9 somites
0	3.28	0	3.67	4.35	0	2.62	3.62	-5.05	0.45	11 somites
0	0	0	0	0	2.62	0	-3.2	-6.01	2.89	10 somites
0	3.91	0	3.02	3.41	3.02	2.38	8.5	-6.68	-3.09	8 somites
0	2.95	2.95	2.95	0	0	0	8.53	-6.74	-5	0 somites
0	3.44	0	4.33	2.78	0	2.78	6.1	-11.99	-2	9 somites
0	0	3.3	3.3	0	2.64	0	7.53	-5.48	-3.61	8 somites
0	2.52	0	3.17	3.17	0	3.56	4.49	-9.56	0.16	7 somites
0	2.36	0	3.01	2.36	2.36	3.01	3.9	-7.55	-0.58	8 somites
0	3.44	0	4.8	0	3.44	4.8	-2.03	-5.37	5.07	10 somites
0	3.79	0	4.87	3.51	0	4.01	4.11	-8.77	-0.62	7 somites
0	4.28	0	2.72	2.72	0	2.72	7.26	-7.95	-0.57	9 somites
0	2.81	2.18	0	0	0	0	5.96	-10.04	-6.52	3 somites
0	0	0	5.57	4.66	3.98	4.66	-0.47	-8.01	4.22	10 somites
0	4.53	0	3.18	0	0	0	6.12	-7.35	-1.18	9 somites
3.94	0	4.44	0	0	0	0	-12	0.01	-8.39	12 somites
0	2.38	0	3.91	2.38	0	3.02	6.27	-8.68	0.71	8 somites
0	0	0	0	0	0	0	-2.68	-4.17	0.96	12 somites
0	0	2.91	0	0	0	0	-9.59	-3.21	-5.53	10 somites
3.28	0	2.63	2.63	0	2.63	0	-4.48	-7.56	0.81	12 somites
0	2.77	4.51	3.43	0	0	0	9.31	0.65	-10.22	10 somites
0	3.16	0	4.51	4.73	3.83	3.16	-0.25	-9.22	2.69	5 somites
3.01	0	3.9	0	0	0	0	-11.07	-5.34	-9.35	7 somites
0	3.68	0	4.69	4.26	3.68	2.17	0.28	-17.68	-3.81	3 somites
0	2.99	0	2.99	2.35	0	2.35	6.36	-9.97	-3.13	2 somites
0	0	0	3.15	3.15	4.5	3.15	-3.52	-6.25	2.36	4 somites
3.31	0	4.67	0	0	0	0	-6.65	-1.47	-2.54	10 somites
0	0	0	0	0	0	0	-7.28	-5.24	-3.86	6 somites
0	0	2.66	2.66	0	3.32	0	-8.26	-6.33	-3.06	7 somites
0	0	0	3.11	0	3.78	4.18	-3.38	-8.78	2.51	0 somites
0	1.98	0	0	1.98	2.6	1.98	6.18	-13.15	-3.53	5 somites
0	4.26	2.71	2.71	0	0	0	6.99	-9.51	-6.34	4 somites
2.48	0	2.48	4.7	4.35	0	3.52	-2.12	-15.08	-0.55	0 somites
0	0	0	3.94	3.66	3.27	4.74	-2.06	-9.33	2.66	12 somites
0	3.57	0	4.07	0	3.18	4.07	8.72	-8.5	1.92	10 somites
0	0	0	0	4.11	0	0	-0.44	-10.16	0.65	6 somites
0	0	3.39	2.73	0	0	0	-10.17	-4.56	-5.68	7 somites
0	2.76	0	4.79	3.82	0	3.42	5.83	-5.03	2.35	10 somites
2.47	2.47	2.47	3.12	0	0	0	-5.76	-5.62	1.55	11 somites
0	3.37	0	4.45	4.45	2.71	4.45	5.25	-5.7	1.77	11 somites
0	0	4.15	2.6	0	0	0	-7.81	-4.34	-3.44	9 somites
0	0	4.79	0	0	0	0	-9.32	-0.22	-8.74	11 somites
1.73	0	3.64	0	0	0	0	-7.59	-8.17	-10.51	12 somites
0	0	0	5.38	3.61	0	3.61	-1.29	-5.54	5.11	0 somites
0	0	0	2.02	3.02	2.02	2.64	-6.94	-10.99	-2.72	9 somites
0	0	0	4.56	2.82	3.48	3.48	-2.66	-11.03	1.82	5 somites
0	3.07	0	4.42	0	0	0	7.75	-6.09	-0.2	7 somites
2.62	4.17	0	4.17	2.62	2.62	0	8.9	-8.23	-4.96	8 somites
0	0	3.31	0	0	0	0	5.11	-3.86	-8.26	4 somites
0	2.17	3.46	2.17	0	0	0	8.18	-8.06	-7.25	9 somites
0	0	3.31	2.28	0	0	0	-7.45	-10.69	-5.37	9 somites
0	0	0	0	0	0	4.76	-4.83	-3.6	-0.48	2 somites
0	0	0	5.19	4.65	3.42	3.82	-1.81	-8.86	0.79	2 somites
0	2.78	0	4.34	3.44	0	3.83	7.4	-5.76	2.06	9 somites
0	0	5.01	0	0	0	0	6.85	3.11	-9.8	11 somites
2.94	0	2.3	2.3	0	3.33	0	-7.57	-8.54	-5.99	9 somites
0	3.07	0	3.07	3.07	0	3.07	6.77	-5.17	-3.1	7 somites
0	3.85	0	2.8	0	0	0	6.99	-3.36	-2.37	9 somites
0	2.87	4.29	0	0	0	0	10.99	-3.13	-18.09	9 somites
0	3.5	0	3.5	0	2.46	0	7.36	-1.51	-5.38	11 somites
0	0	4.76	0	0	0	0	-7.44	-2.99	-5.56	2 somites
2.37	0	3.01	2.37	0	0	0	-10.34	0.3	-8.1	11 somites
0	0	5.24	0	0	0	0	8.37	3.82	-10.05	12 somites
0	0	3.05	0	2.4	0	0	-8.22	-4.68	-2.21	10 somites
0	0	3.55	2.5	0	0	0	4.3	-6.09	-3.05	2 somites
0	3.17	0	0	0	3.17	0	8.43	-7.51	-3.58	4 somites
0	3.2	0	3.2	0	0	0	7.19	-4.13	-5.49	2 somites
0	2.92	0	4.82	4.27	3.99	3.59	6.82	-8.56	0.44	7 somites
3.44	0	0	0	0	3.44	0	-2.75	-5.12	5.29	10 somites
0	0	0	3.89	3.5	0	0	-5.97	-11.68	-2.27	5 somites
0	3.47	1.82	3.47	0	0	0	8.07	-13.28	-6.26	5 somites
0	3.14	0	3.14	3.14	0	2.49	6.99	-8.31	-1.97	8 somites
0	0	4	0	0	0	0	-8.55	2.27	-2.24	12 somites
0	0	3.43	4.51	3.43	0	4.11	0.05	-5.02	4.72	5 somites
0	3.94	0	4.12	2.41	0	0	9.85	-7.52	-9.17	8 somites
0	0	3.94	0	0	0	0	-9.27	-4.85	-8.88	8 somites
0	0	5.42	0	0	0	0	-9	0.54	-6.14	12 somites
0	0	0	5.58	5.03	0	0	5.96	-3.94	6.71	4 somites
1.81	0	1.81	0	0	1.81	1.81	-6.82	-7.99	-2.04	12 somites
0	2.51	0	3.55	0	3.16	0	7.74	-10.42	0.23	12 somites
0	0	4.76	0	0	0	0	9.69	-5.58	-14.09	8 somites
0	0	0	2.61	0	3.26	0	-4.81	-10.12	-0.41	8 somites
0	0	0	3.68	0	0	0	9.23	-2.92	-6.97	12 somites
2.35	0	0	4.06	3	2.35	0	-4.87	-12.38	-2	5 somites
0	0	0	3.72	3.72	4.41	0	-0.78	-8.37	4.44	7 somites
2.6	2.6	4.33	0	0	0	0	-14.77	-1.02	-13.55	7 somites
0	3.03	0	4.38	3.03	0	0	5.85	-5.57	1.36	10 somites
1.5	1.5	0	4.35	3.58	3.09	4.48	-1.3	-16.64	1.13	12 somites
0	0	0	4.15	2.61	3.26	0	-4.87	-11.09	0.32	7 somites
0	0	0	0	0	0	0	7.62	-7.99	-3.12	8 somites
0	2.3	0	5.25	0	2.94	4.69	-1.31	-13.06	3.28	8 somites
0	0	0	0	0	0	0	-2.15	-5.39	2.81	8 somites
0	0	3.23	0	0	0	0	-8.71	-4.36	-5.21	12 somites
0	2.98	0	3.64	0	0	0	4.55	0.24	1.29	11 somites
0	0	2.86	4.08	2.86	0	0	6.01	-8.74	-3.4	2 somites
0	0	4.33	0	0	0	0	-11.76	1.11	-11.55	11 somites
0	4.32	0	4.32	3.49	0	0	5.95	-7.77	-5.02	3 somites
0	2.89	3.56	4.63	0	0	2.89	3.92	-5.05	-2.6	5 somites
3.24	0	0	0	0	0	0	-8.71	-2.35	-7.11	10 somites
0	0	0	3.81	2.75	2.75	3.41	-6.5	-7.73	-0.96	4 somites
0	0	3.74	0	0	0	0	7.41	-1.33	-4.31	7 somites
3.15	0	3.15	0	0	0	0	-8.17	-3.22	-2.95	11 somites
0	0	5.08	0	0	0	0	-9.03	-0.1	-8.84	12 somites
0	2.57	0	4.89	3.71	3.22	3.22	1.03	-18.88	-2.91	8 somites
0	3.23	3.23	3.9	2.84	3.5	3.23	7.88	-8.08	-2.62	12 somites
0	4.06	0	3.78	0	2.72	0	9.18	-5.8	-2.31	12 somites
2.51	0	2.51	0	0	0	0	-8.59	-8.75	-3.54	7 somites
0	0	0	4.29	4	2.94	4	-2.53	-11.65	2.9	10 somites
0	2.6	0	3.26	0	0	0	6.76	-7.67	-4.44	7 somites
0	4.11	2.14	3.16	3.44	2.14	4.11	7.99	-4.41	-1.13	11 somites
0	4.27	2.08	4.16	2.08	2.08	0	8.54	-8.98	-1.66	10 somites
0	0	0	0	0	0	0	5.83	2.23	-2.98	4 somites
2.3	0	2.3	3.83	0	2.3	0	-6.65	-7.3	-1.77	12 somites
0	3.86	3.36	2.98	2.98	0	2.98	10.31	-9.05	-6.07	7 somites
0	4.08	0	4.41	0	0	2.54	4.98	-4.38	3.23	11 somites
0	2.52	0	3.85	3.85	4.06	3.17	4.01	-5.67	5.34	10 somites
2.12	0	3.8	0	0	0	0	-14.23	0.78	-13.15	11 somites
0	2.44	2.44	4.99	4.31	3.09	3.76	0.35	-14	0.9	7 somites
3.1	0	3.77	0	0	0	0	-2.63	-3.29	0.68	12 somites
2.36	0	1.76	3.67	2.74	3.22	4.07	-5.72	-14.56	-2.44	9 somites
2.74	0	0	3.41	2.74	0	3.41	-6.08	-7.33	-0.27	12 somites
0	3.71	3.04	3.04	2.04	2.66	0	10.45	-9.59	-6.53	10 somites
2.46	0	0	4.87	4	4	3.5	-2.64	-12.93	-0.55	7 somites
0	2.4	3.04	3.04	3.71	0	0	6.53	-8.54	-1.75	2 somites
0	2.1	0	0	2.1	2.1	2.1	8.09	-9.9	-4.44	8 somites
2.88	0	3.26	0	0	0	0	-7.28	-8.45	-1.8	10 somites
3.28	0	2.63	0	0	0	2	-6.72	-10.31	-9.07	9 somites
0	2.75	3.41	3.41	0	0	0	8.15	-7.31	-5.83	9 somites
0	4.07	2.53	3.57	3.18	0	2.53	8.25	-7.79	-2.84	7 somites
0	3.9	0	3.9	0	0	0	7.56	-6.1	0.52	7 somites
0	0	5.93	0	0	0	0	7.42	2.09	-9.23	10 somites
2.14	0	0	2.14	2.77	0	0	-9.94	-8.77	-4.11	7 somites
0	0	0	5.62	3.45	3.45	5.37	0.46	-8.19	5.74	7 somites
0	3.47	4.26	2.81	0	0	0	9.91	-7.92	-11.1	6 somites
0	0	0	3.34	3.07	0	3.89	6.96	-16.05	-2.16	0 somites
2.25	2.25	0	3.78	3.28	2.25	2.25	-5.03	-12.11	-0.41	7 somites
0	0	0	0	3.04	3.04	3.04	0.39	-8.15	1.76	0 somites
0	3.05	4.27	3.05	0	0	0	8.88	-1.29	-7.7	12 somites
0	0	4.9	0	0	0	0	7.97	4.16	-16.74	11 somites
0	0	4.93	0	2.52	0	0	-12.85	0.18	-11.33	11 somites
0	0	3.79	0	2.47	0	0	-7.99	-2.15	-10.29	0 somites
0	3.23	2.21	3.51	0	0	0	9.94	-0.56	-6.84	11 somites
1.67	2.27	0	4.91	2.91	3.88	3.12	0.09	-21.14	0.68	0 somites
0	0	0	4.22	3.54	2.88	3.54	3.14	-10.09	3.51	4 somites
0	4.34	2.78	3.84	2.15	0	2.15	10.46	-5.26	-7.3	10 somites
0	0	0	0	0	0	0	-7.1	-2.87	-3.42	10 somites
3.22	0	2.2	3.89	2.83	3.5	0	-6.22	-9.55	-0.97	9 somites
3.08	0	0	2.44	3.08	3.08	0	-4.49	-12.34	0.92	4 somites
0	0	0	5.21	3.21	2.82	4.16	-0.23	-9	3.93	10 somites
2.76	0	0	0	0	0	0	-7.77	-6.29	-1.88	4 somites
2.87	0	0	2.87	0	0	0	-2.17	-5.43	3.31	8 somites
0	3.29	4.25	2.91	2.91	0	0	5.66	-5.13	-9.26	2 somites
0	0	4.09	0	0	2.55	0	-8.52	-2.44	-5.3	10 somites
0	0	4.77	0	0	0	0	7.81	3.15	-13.74	12 somites
0	0	4.41	0	0	0	0	7.33	-5.77	-1.43	10 somites
0	0	0	4.47	3.29	2.26	4.36	-1.72	-11.22	5.5	11 somites
0	0	0	0	2.33	2.33	3.64	6.08	-6.94	0.28	9 somites
2.09	0	0	3.37	2.71	2.71	2.71	-7.26	-13.45	-2.86	4 somites
0	0	4.62	0	0	0	0	4.48	1.9	-8.71	4 somites
2.75	0	0	4.64	4.09	2.75	3.41	-4.33	-9.14	2	12 somites
0	0	0	0	0	0	0	5.79	-3.1	1.34	9 somites
0	3.02	2.64	2.64	0	0	0	9.87	-5.9	-10.85	7 somites
0	3.83	0	2.95	4.16	2.31	2.95	9.24	-7.35	-3.44	10 somites
0	0	5.06	0	0	0	0	9.08	-1.2	-12.28	10 somites
0	0	2.66	3.32	2.66	0	0	4.24	-4.16	-3.57	2 somites
2.94	0	2.94	0	0	0	0	-5.46	-9.11	-0.38	4 somites
0	0	6.21	0	0	0	0	9.75	5.82	-14.79	10 somites
0	3.44	1.95	2.95	2.95	0	0	8.03	-6.96	-9.74	5 somites
0	0	0	2.44	3.09	2.44	3.98	-2.16	-11.64	1.07	9 somites
4.4	0	0	0	0	0	0	-1.77	-3.7	1.98	7 somites
0	2.54	0	4.42	2.54	3.2	2.54	-4	-9.31	1.16	11 somites
0	2.85	0	4.42	4.2	2.85	5.36	5.46	-9.44	3.7	8 somites
0	2.47	2.47	4.34	4.47	3.12	2.47	-3.32	-10.89	1.86	10 somites
0	0	0	5.09	4	0	0	-3.16	-5.36	3.08	0 somites
2.84	0	4.58	0	0	0	0	-11.94	-3.92	-10.61	12 somites
0	2.86	3.24	0	0	0	0	8.25	-8.36	-5.27	9 somites
0	4.03	0	4.97	3.14	2.49	3.81	5.33	-7.36	-2.28	7 somites
0	0	0	3.81	3.81	3.14	3.14	-3.41	-10.6	1.33	9 somites
0	0	0	4.4	2.4	0	3.05	-5.22	-12.04	0.19	9 somites
0	2.63	2.63	2.01	3.51	0	0	10.18	-7.71	-9.62	12 somites
2.71	0	0	4.6	3.76	4.04	4.73	-2.88	-11.99	2.44	7 somites
0	2.12	4.09	3.63	2.12	0	0	5.19	-4.92	-6.73	2 somites
0	0	0	4.44	3.85	3.67	2.79	-2.24	-17.23	-0.84	3 somites
3.5	0	5.21	0	0	0	0	-13.27	-1.12	-13.06	7 somites
0	0	0	3.94	0	0	0	-2.59	-4.99	2.41	12 somites
0	3.14	0	3.71	2.66	2.29	0	7.84	-12.95	-4.72	3 somites
0	2.57	1.61	4.35	3.5	3.05	3.22	-0.04	-12.35	0.12	10 somites
0	0	5.27	0	0	0	0	7.32	3.04	-14.24	7 somites
3.78	0	0	3.78	0	0	0	-5.34	-7.79	1.92	7 somites
0	2.69	0	4.83	3.74	4.03	2.69	-0.36	-7.53	5.92	10 somites
0	0	3.55	0	0	0	0	-8.6	-7.79	-5.08	8 somites
0	0	4.27	0	0	0	0	-8.63	-1.09	-4.75	12 somites
1.67	3.57	4.18	1.67	0	0	0	8.47	-6.75	-13.92	3 somites
0	0	0	4.72	0	0	2.98	4.67	-5.96	4.21	2 somites
0	3.17	2.78	3.17	0	0	0	6.88	-5.12	-8.44	7 somites
0	4.2	0	3.62	3.41	2.75	4.08	4.18	-8.48	1.16	11 somites
0	0	0	0	3.24	2.59	2.59	-3.86	-8.85	1.87	9 somites
0	0	2.84	3.11	3.11	0	0	5.44	-6.68	-6.37	3 somites
0	4.01	3.51	2.47	0	0	0	11.29	-3.8	-12.8	12 somites
2.97	0	0	4.54	2.97	0	4.03	-2.88	-10.19	1.48	4 somites
2.41	0	3.45	2.41	0	3.06	0	-8.7	-7.91	-4.14	9 somites
0	0	4.86	0	0	0	0	9.14	-2.39	-15.66	8 somites
3.3	0	0	0	0	0	0	-1.1	-6.02	2.08	0 somites
2.69	2.69	0	4.02	3.35	2.69	2.69	-5.45	-6.8	3.1	11 somites
0	0	0	4.51	2.5	0	3.55	7.96	-10.16	1.77	10 somites
0	0	4.17	0	0	0	0	-10.35	-3.22	-4.31	10 somites
0	0	5.51	0	0	0	0	5.27	0.56	-9.31	11 somites
0	2.59	0	4.6	3.24	3.63	2.59	-3.53	-13.35	-1.16	5 somites
0	0	0	3.58	0	0	0	-5.87	-5.78	1.94	11 somites
0	4.54	0	3.86	3.86	0	0	5.42	0.74	2.1	8 somites
0	0	0	0	0	0	0	-10.54	0.22	-3.19	4 somites
2.35	3.66	2.35	4.21	3.88	3.88	3.88	5.82	-7.95	0.64	10 somites
0	2.24	0	3.54	0	0	0	7.42	-8.61	-6.65	8 somites
0	0	0	5.17	3.59	0	3.59	-2.44	-9.93	0.25	5 somites
0	4.09	0	3.94	0	2.24	0	10.27	-9.72	-6.51	9 somites
0	3.23	0	4.12	2.58	0	0	8.68	-5.57	-2.72	12 somites
0	0	3.71	0	0	0	0	-8.34	-3.08	-9.33	9 somites
0	3.95	0	4.77	3.13	0	3.41	6.57	-12.08	-0.98	8 somites
0	0	0	0	0	0	0	-1.74	-2.68	4.85	5 somites
3.07	0	3.07	0	0	3.07	0	-10.38	-1.59	-4.72	10 somites
0	0	0	3.8	0	3.8	3.8	0.52	-2.81	5.91	0 somites
0	0	2.82	4.56	3.48	0	2.82	-1.71	-10.6	2.07	7 somites
0	0	4.04	0	0	0	0	8.43	-2.74	-10.47	12 somites
0	3.82	0	5.04	3.57	3.03	0	-0.46	-15.75	-3.54	3 somites
0	0	0	3.32	2.66	2.66	0	-5.72	-9.86	-0.9	4 somites
0	0	0	2.94	0	0	0	-5.47	-3.59	-4.7	8 somites
0	0	0	2.99	0	0	0	-3.22	-9.49	2.54	8 somites
0	0	3.26	0	0	0	0	-9.67	-0.2	-4.71	11 somites
0	2.37	4.48	0	0	0	0	8.7	-1.4	-14.81	9 somites
0	0	0	4.91	4.69	0	0	-3.74	-9.06	2.52	5 somites
0	0	4.62	2.61	0	0	0	4.94	-4.88	-9.97	0 somites
0	3.46	0	3.46	0	0	0	6.02	-2.57	-1.04	11 somites
2.24	0	4.34	0	2.88	0	2.24	-8.68	-4.9	-7.2	9 somites
1.81	3.07	0	4.14	2.8	2.8	3.85	4.51	-14.85	-0.31	12 somites
0	0	4.62	0	0	0	0	5.48	-0.55	-5.98	6 somites
0	3.42	3.42	3.42	2.76	0	0	6.33	-8.5	-2.58	5 somites
0	2.22	0	3.91	3.73	2.22	3.73	-3.5	-13.29	1.56	12 somites
0	0	0	0	0	2.87	0	7.26	-6.12	-2.06	10 somites
2.4	0	3.43	0	0	3.04	0	-10.57	-3.95	-3.53	11 somites
0	0	0	0	0	0	0	7.12	-4.82	-5.77	4 somites
2.78	0	0	0	0	0	0	-9.19	-4.98	-4.18	11 somites
2.52	0	4.75	0	0	0	0	-13.27	-0.36	-10.6	10 somites
0	0	2.76	0	0	0	0	-8.98	-3.59	-3.97	10 somites
0	2.93	0	3.59	3.59	2.93	3.59	-0.27	-11.27	3.76	7 somites
0	0	0	3.19	0	3.19	0	3.5	-0.26	5.56	11 somites
0	0	0	4.02	4.02	0	0	-7.47	-10.13	-0.69	4 somites
3.54	0	2.88	2.88	0	0	0	-4.32	-7.23	0.69	5 somites
0	0	0	3.67	3.01	3.01	0	-4.76	-12.75	-1.87	5 somites
0	3.51	0	3.12	3.79	0	0	7	-5.14	0.44	7 somites
0	3.49	0	2.45	3.49	0	0	5.33	-5.97	-0.64	7 somites
0	3.03	3.03	5.62	4.1	3.03	4.1	-0.69	-7.56	4.5	10 somites
0	0	0	3.8	3.13	3.13	0	6.11	-5.09	2.65	7 somites
0	4.12	4.57	2.4	0	0	0	10.79	-4.58	-12.51	3 somites
0	0	2.04	3.72	4	2.04	0	-7.37	-13	-4.46	3 somites
0	4.19	0	3.91	3.52	3.52	3.91	5.27	-11.84	1.08	10 somites
0	4.13	0	2.8	2.8	0	0	7.43	-6.43	-6.96	3 somites
0	0	0	3.39	0	0	0	-3.58	-7.76	-1.11	0 somites
0	3.77	0	3.37	3.1	0	0	-0.62	-12.95	-6.37	3 somites
3.98	0	0	0	2.91	2.91	0	-3.51	-12.62	-2.24	0 somites
0	0	0	3.16	0	0	3.83	-2.05	-10.02	4.84	12 somites
0	2.7	0	4.43	3.75	2.7	3.36	-1.74	-10.86	0.59	9 somites
0	0	5.06	0	0	0	0	6.1	4.02	-15.99	11 somites
0	3.24	4.81	4.31	0	0	0	6.39	-5.19	-6.14	0 somites
0	0	0	4.37	4.03	3.82	3.82	-3.05	-9.29	2.58	10 somites
0	0	0	4.54	4.31	3.63	4.87	-2.4	-14.17	2.54	0 somites
0	0	3.15	4.62	3.15	0	0	1.54	-10.64	2.08	10 somites
0	0	3.87	0	0	0	0	9.14	0.62	-13.49	10 somites
2.74	0	3.65	2.53	0	0	0	-9.61	-6.43	-6.84	12 somites
1.91	0	4.41	0	0	0	0	-13.29	-5.04	-12.65	8 somites
0	3.98	0	3.59	2.28	2.28	2.28	9.36	-8.66	-3.36	9 somites
2.32	0	3.63	2.96	0	0	0	-6.53	-9.76	-2.01	10 somites
0	0	4.42	0	0	0	0	7.29	1.1	-11.85	12 somites
0	0	4.64	0	0	0	0	-10.55	-3.1	-9.04	12 somites
0	1.97	0	3.24	0	1.97	0	10.02	-8.46	-9.08	8 somites
0	3.74	0	4.42	3.07	2.06	3.89	8.64	-10.43	-2.08	10 somites
0	3.02	0	3.02	0	0	0	5.59	-1.98	-2.62	5 somites
0	0	0	0	0	3.04	3.04	-2.93	-6.89	2.25	12 somites
0	1.34	0	4.18	2.88	3.37	4.48	-0.88	-17.82	-0.12	12 somites
0	0	0	4.72	3.54	2.5	4.13	0.35	-10.7	3.15	11 somites
[truncated: 96,546 more rows]

## Sheet: panel_k_left
Notochord_corr	Gut_corr	if_sig	gene_short_name
0.0589	0.057	no	Xkr4
-0.0875	0.1364	no	Rp1
-0.0449	-0.1205	no	Sox17
-0.0624	-0.0478	no	Rgs20
-0.0268	0.005	no	St18
-0.0766	0.2127	no	Sntg1
-0.7379	-0.3577	yes	Cpa6
-0.7043	-0.3229	yes	Prex2
-0.5505	-0.1073	no	A830018L16Rik
-0.2562	-0.2303	yes	Sulf1
-0.1601	0.0342	no	Slco5a1
-0.0703	0.0003	no	Eya1
-0.0653	0.1899	no	Kcnb2
-0.0109	-0.0245	no	Jph1
0.0072	0.0091	no	Kcnq5
0.0391	-0.0159	no	Rims1
0.005	-0.0328	no	Adgrb3
-0.0062	0.0195	no	Khdrbs2
-0.026	0.1441	no	2010300C02Rik
0.0582	0.2005	no	Aff3
-0.0119	-0.0435	no	Npas2
0.0251	-0.0077	no	Slc9a2
-0.003	-0.006	no	Gm29156
-0.0166	-0.1477	no	Col5a2
0.0171	0.1215	no	Slc39a10
-0.0086	0.0145	no	Gm28826
0.451	-0.019	no	Tmeff2
0.1499	-0.0618	no	Hecw2
-0.0238	0.1683	no	Ankrd44
-0.2443	-0.0322	no	Hspd1
0.6079	0.1071	no	Plcl1
0.3294	0.0549	no	Spats2l
-0.0209	-0.0115	no	Aox3
0.1936	0.1878	yes	Nrp2
0.1013	0.1616	no	Fzd5
0.7307	0.1252	no	Erbb4
0.002	-0.0831	no	Bard1
0.095	-0.0055	no	Abca12
-0.6291	-0.1625	yes	Fn1
-0.4088	-0.0814	no	Igfbp2
0.5621	0.2218	yes	Igfbp5
-0.3068	-0.016	no	Wnt6
-0.2551	-0.0663	no	Epha4
-0.0142	-0.5905	no	Pax3
0.0559	-0.3115	no	Sgpp2
0.046	0.1398	no	Ap1s3
-0.0029	-0.049	no	Dock10
-0.0211	0.0518	no	Irs1
0.0284	0.0163	no	Col4a4
0.023	0.0203	no	Sphkap
-0.4189	-0.1128	no	Pid1
-0.283	-0.0611	no	Ncl
-0.2848	0.0067	no	Ptma
-0.1656	-0.0381	no	Prss56
0.0079	-0.0108	no	Stk25
-0.2241	-0.1977	yes	St8sia4
0.066	0.0548	no	Slco4c1
-0.0624	-0.0354	no	Gm7967
-0.3929	-0.122	no	Cdh20
0.0954	0.1233	no	Rnf152
-0.0507	0.0913	no	Bcl2
0.0024	-0.0423	no	Cdh7
-0.0202	0.0064	no	9330185C12Rik
-0.1663	0.0118	no	Gli2
-0.1304	-0.0359	no	Inhbb
-0.0663	0.0187	no	Dpp10
0.0325	0.3473	no	Nckap5
0.5378	0.0717	no	Tmem163
-0.0784	0.0596	no	Cxcr4
-0.02	0.1089	no	Cd55
0.132	0.0258	no	Gm38399
0.0298	0.2846	no	Nr5a2
-0.0465	-0.0585	no	Aspm
0.4186	0.0511	no	Kcnt2
0.0693	0.0616	no	Brinp3
0.03	-0.3665	no	Hmcn1
-0.0487	0.0037	no	Cacna1e
-0.0613	-0.0514	no	Fam163a
-0.1447	-0.0183	no	Tdrd5
0.075	0.1297	no	Astn1
-0.0051	0.0585	no	Pappa2
-0.0041	-0.1109	no	Prrx1
0.4127	0.1624	yes	Nos1ap
-0.1587	0.3498	no	F11r
0.0087	0.004	no	Nhlh1
-0.5699	-0.2311	yes	Atp1a2
-0.3246	-0.033	no	Tagln2
-0.0659	-0.0039	no	Aim2
-0.0819	-0.059	no	Pld5
-0.3564	-0.0965	no	Mixl1
-0.22	-0.2395	yes	Susd4
-0.0037	0.0208	no	Hlx
-0.2159	-0.0332	no	Eprs
-0.1417	-0.053	no	Tgfb2
0.3308	0.2103	yes	Esrrg
-0.1745	-0.0741	no	Cenpf
-0.3216	0.1194	no	Prox1
-0.04	-0.01	no	Kcnh1
0.0412	0.0258	no	Sertad4
0.3581	0.2163	yes	Plxna2
-0.116	-0.0154	no	Camk1d
0.3304	0.1047	no	Itih5
0.2616	-0.0274	no	Itga8
0.0524	0.3299	no	Cacnb2
0.224	0.0353	no	Nebl
-0.086	-0.1005	no	Myo3a
-0.0155	-0.0275	no	Gad2
-0.0181	-0.1367	no	Pax8
-0.0905	-0.0171	no	Tubb4b
-0.2249	-0.1519	yes	Uap1l1
-0.3298	-0.2133	yes	Notch1
-0.0084	-0.0137	no	Dbh
-0.2413	-0.0334	no	Set
0.2074	-0.1549	yes	Garnl3
0.0745	0.0591	no	Lmx1b
0.1395	0.0848	no	Pbx3
-0.0273	-0.0479	no	Hspa5
-0.0979	-0.0268	no	Ggta1
0.0664	-0.0135	no	Lhx6
0.2587	0.0593	no	Lrp1b
-0.0359	-0.1401	no	Zeb2
-0.0596	-0.0522	no	Gm13481
-0.5597	-0.3748	yes	Lypd6b
0.2261	0.0056	no	Rnd3
-0.0016	0.124	no	Cacnb4
-0.0052	0.0127	no	Galnt13
-0.1151	-0.0044	no	Kcnj3
0.0898	0.0513	no	Ccdc148
-0.2543	-0.0263	no	Ly75
0.1218	0.1616	no	Kcnh7
0.1497	0.0811	no	Grb14
-0.0898	0.1715	no	Cobll1
0.0496	-0.0124	no	Scn9a
0.1651	0.1936	yes	B3galt1
0.0626	-0.1427	no	Lrp2
-0.3481	-0.1969	yes	Sp5
-0.4367	-0.2116	yes	Erich2
-0.4822	-0.4239	yes	Gad1
-0.3525	-0.5304	yes	Hoxd11
-0.2961	-0.4502	yes	Hoxd10
-0.3473	-0.3443	yes	Hoxd9
-0.4081	-0.4211	yes	Hoxd3
-0.5496	-0.6065	yes	Hoxd4
-0.0451	0.1316	no	Osbpl6
0.0268	0.014	no	Ttn
-0.0882	0.0901	no	Ccdc141
0.7034	-0.0493	no	Zfp385b
0.0299	0.0252	no	4930440I19Rik
0.4905	-0.1225	no	Pde1a
-0.1539	-0.1073	no	Frzb
0.0374	0.1186	no	Zfp804a
0.0513	0.1313	no	Calcrl
0.0058	-0.0104	no	Olfr1062
-0.0188	-0.0099	no	Olfr1219
0.0274	0.0039	no	Gm17281
-0.2541	0.0306	no	Creb3l1
-0.0115	-0.296	no	Tspan18
-0.2664	-0.0624	no	Cd44
0.4639	0.1366	yes	Abtb2
-0.3335	-0.3882	yes	Lmo2
0.0124	-0.1321	no	D430041D05Rik
-0.2447	0.134	yes	Them7
-0.0587	-0.0617	no	Kif18a
-0.0102	-0.0323	no	Ano3
0.1512	0.1185	no	Ryr3
0.5468	-0.2058	yes	Fmn1
0.013	-0.0663	no	Grem1
0.0343	0.0093	no	Actc1
0.0845	0.0552	no	Thbs1
0.0394	0.0101	no	Nusap1
-0.1797	-0.0315	no	Pdia3
0.0125	0.0375	no	Sema6d
0.0921	-0.0954	no	Kcnip3
-0.0288	-0.0118	no	Zfp661
-0.0406	-0.0154	no	Adam33
-0.1793	-0.1486	no	Bmp2
0.5385	0.1214	no	Plcb1
0.1069	0.0939	no	Pak7
-0.2157	-0.2229	yes	Jag1
-0.1366	-0.1858	no	Sptlc3
0.1988	-0.3214	yes	Ism1
-0.0922	-0.092	no	Sel1l2
0.0659	0.0432	no	Flrt3
0.2578	0.0995	no	Slc24a3
-0.1226	-0.0875	no	Rin2
-0.2889	0.5311	yes	9030622O22Rik
0.0722	0.0856	no	Gm14133
-0.0548	-0.0471	no	Syndig1
-0.0081	-0.0087	no	Gm14139
-0.1	-0.0642	no	Tpx2
-0.1028	0.002	no	Bpifb1
-0.1301	0.014	no	Gm14226
0.0772	-0.0133	no	Myl9
0.4764	0.1503	yes	Tgm2
0.1154	0.1471	no	Ppp1r16b
0.1013	-0.0363	no	Zhx3
-0.2915	-0.1804	yes	Ptprt
0.024	0.1366	no	Sdc4
-0.044	-0.0086	no	Trp53rka
0.0565	0.0198	no	Eya2
-0.3566	-0.2801	yes	Sall4
0.2157	0.0302	no	Tshz2
-0.129	-0.0492	no	Bmp7
0.3201	-0.0117	no	Cdh4
-0.0037	-0.006	no	Ptk6
-0.0675	0.0328	no	Stmn2
0.06	0.0826	no	Ralyl
0.0057	-0.0159	no	Car1
-0.012	0.0002	no	Sirpb1b
0.0511	-0.0103	no	Cyp7b1
0.3905	0.0827	no	Naaladl2
0.2689	0.1951	yes	Nlgn1
-0.066	-0.0653	no	Ect2
0.2043	-0.073	no	Tnik
0.0186	0.0244	no	Egfem1
0.0364	0.4824	no	Mecom
-0.0174	0.1341	no	Kcnmb2
0.0092	-0.054	no	Pex5l
-0.002	-0.0175	no	Gm43666
-0.1759	-0.0331	no	Sox2
-0.2001	-0.0534	no	Qrfpr
0.013	0.0276	no	Fat4
-0.2701	-0.058	no	Pcdh10
-0.022	-0.0974	no	Lhfp
-0.217	0.0725	no	Frem2
0.0845	0.0766	no	Postn
-0.1016	-0.0304	no	Dclk1
0.0292	0.0379	no	Arhgef26
0.2443	0.0002	no	Mme
-0.2909	-0.2571	yes	Plch1
0.2044	-0.0491	no	Kcnab1
0.1113	0.0777	no	Veph1
-0.0523	-0.0057	no	Iqcj
0.0225	0.0654	no	A330069K06Rik
0.3458	0.0477	no	Gria2
-0.0086	0.1083	no	Fgb
-0.0363	-0.0812	no	Dclk2
0.0174	-0.1	no	Nes
0.0429	0.0019	no	Gm3764
0.0105	-0.0158	no	Lce1a1
-0.0036	0.048	no	Gm37245
-0.0653	0.0333	no	Tuft1
-0.1162	0.0088	no	Ngf
-0.3307	-0.1091	no	Dennd2c
-0.0391	0.0606	no	Syt6
-0.1349	-0.0122	no	Slc16a1
-0.0438	0.0384	no	Cym
-0.0149	0.0233	no	Gm42754
0.2302	0.219	yes	Ntng1
0.631	-0.1022	no	Col11a1
0.0083	-0.0228	no	Olfm3
0.0379	-0.0481	no	Plppr4
0.0318	-0.0261	no	Plppr5
-0.3427	0.1711	yes	Dpyd
0.1107	-0.1284	no	Bcar3
-0.012	-0.0085	no	Synpo2
0.0228	0.0304	no	Prss12
-0.1676	-0.0985	no	Egf
0.0006	-0.1329	no	Col25a1
-0.5747	-0.4204	yes	Lef1
-0.1737	-0.1431	no	Dkk2
0.1528	0.1919	yes	Npnt
0.0058	0.0752	no	Tacr3
-0.1087	-0.0058	no	Cenpe
-0.1902	0.1409	no	Slc39a8
-0.4309	-0.0014	no	Tspan5
0.031	-0.338	no	Unc5c
0.1832	-0.0053	no	Bmpr1b
-0.0015	-0.0093	no	Kyat3
-0.0496	-0.0324	no	Cyr61
-0.0368	0.0139	no	Ddah1
-0.2291	0.2569	yes	Lpar3
0.0073	0.0134	no	Gm30382
-0.045	0.1535	no	Gipc2
0.4691	-0.0047	no	St6galnac5
0.2747	-0.1709	yes	Negr1
-0.0222	0.138	no	Lrrc7
-0.1019	-0.0308	no	Depdc1a
0.1951	-0.0696	no	AI838599
-0.0951	-0.1674	no	Penk
-0.03	-0.0639	no	Tox
-0.2761	0.0158	no	Car8
-0.1268	0.0759	no	Trp53inp1
-0.0894	-0.0466	no	Ccne2
0.1374	0.1087	no	Runx1t1
0.2186	-0.3163	yes	Mmp16
-0.1553	-0.187	no	Nkain3
-0.4484	-0.3819	yes	Klhl32
0.0415	-0.0653	no	Fut9
-0.4332	0.1692	yes	Epha7
-0.2267	-0.112	no	Mdn1
-0.0508	-0.0877	no	Cnr1
0.0793	0.0024	no	Lingo2
-0.2282	-0.1455	no	Ddx58
-0.3748	-0.3054	yes	Stra6l
0.0059	0.1502	no	Tdrd7
0.2858	0.1396	yes	Plppr1
-0.4507	-0.1239	no	Acnat1
-0.0023	-0.0143	no	Grin3a
0.244	-0.0472	no	Palm2
0.2046	-0.0351	no	Pakap
-0.0175	-0.2299	no	Svep1
-0.3517	-0.2155	yes	Lpar1
-0.1028	-0.0236	no	Akna
-0.1031	-0.0181	no	Pappa
-0.0027	-0.0288	no	Megf9
-0.085	-0.1592	no	Nfib
-0.1009	-0.4693	no	Frem1
-0.0813	-0.2027	no	Ccdc171
0.2097	-0.0602	no	Bnc2
0.6381	-0.1968	yes	Adamtsl1
0.0314	-0.0614	no	Slc24a2
-0.6151	-0.6272	yes	Mllt3
-0.0561	0.0359	no	Klhl9
0.0366	-0.0446	no	Gm12648
0.1097	-0.1923	no	Nfia
0.3144	0.243	yes	Ror1
0.0608	0.2875	no	Pde4b
0.0197	-0.0014	no	Dab1
-0.0429	-0.0274	no	Glis1
-0.1099	-0.0809	no	Elavl4
0.0495	-0.009	no	Agbl4
0.1647	0.2487	yes	Trabd2b
-0.6643	-0.5734	yes	Rnf220
-0.0955	-0.0048	no	Cdc20
-0.268	0.0651	no	Slc2a1
-0.03	0.014	no	Zfp691
-0.2123	0.0033	no	Grik3
-0.0593	-0.0098	no	Gjb3
-0.0233	-0.0008	no	Hpca
-0.1432	0.0428	no	Marcksl1
-0.0777	-0.0522	no	Serinc2
0.0082	0.0106	no	Trnp1
-0.2966	-0.0156	no	Lin28a
-0.0557	-0.0455	no	Man1c1
-0.1101	0.0669	no	Alpl
-0.0771	-0.0097	no	Pla2g5
0.0447	0.0256	no	1700012P22Rik
0.281	0.1238	no	Spsb1
-0.2877	0.0531	no	Eno1
-0.1206	-0.1692	no	Acot7
-0.0629	0.2	no	Zfp804b
-0.2498	-0.22	yes	Abcb1b
0.0019	0.0107	no	Grm3
0.1949	0.0648	no	Sema3d
0.0513	-0.2118	no	Sema3a
-0.4672	-0.2272	yes	Sema3e
0.1135	-0.007	no	Pclo
-0.1501	-0.3292	no	Cacna2d1
0.0436	0.5002	no	Sema3c
0.3435	0.1147	no	Cd36
0.1902	-0.1591	yes	Magi2
-0.0547	0.1892	no	Reln
-0.0365	-0.0291	no	A930003O13Rik
-0.1573	-0.2053	no	Lhfpl3
-0.0249	0.1529	no	Dpp6
0.4999	0.1559	yes	Shh
0.0937	0.0352	no	Rnf32
-0.0398	0.0421	no	Kcnk3
-0.0147	0.0023	no	Mrfap1
-0.2449	-0.1636	yes	Msx1
0.0295	0.0083	no	4930513D17Rik
0.1434	0.0526	no	Hs3st1
0.0599	-0.2136	no	Ldb2
-0.0234	-0.0278	no	Fam184b
-0.0932	-0.1834	no	Kcnip4
0.0967	0.0055	no	Ppargc1a
0.3188	-0.1335	no	Pcdh7
-0.0156	-0.0252	no	Arap2
0.0028	0.0061	no	Nwd2
0.0164	0.098	no	Klb
-0.3549	-0.4542	yes	Atp8a1
-0.0183	0.1265	no	Kctd8
0.0327	0.2251	no	Corin
-0.0896	0.1365	no	Tec
-0.0783	-0.0912	no	Pdgfra
0.0255	-0.0062	no	Kdr
-0.0272	0.0087	no	Nmu
-0.082	0.0598	no	Adgrl3
0.2941	0.0628	no	Tecrl
-0.0964	-0.6532	no	Epha5
0.0087	0.2212	no	Afp
0.555	0.1095	no	Parm1
0.0555	0.1678	no	Shroom3
0.0208	0.0266	no	1700007G11Rik
0.2677	0.0092	no	Bmp3
0.0115	0.0129	no	Prkg2
0.0183	-0.0051	no	Gm43251
0.0968	-0.2567	no	A930011G23Rik
-0.0286	0.0315	no	Nkx6-1
0.0251	0.0295	no	Arhgap24
-0.0051	0.1284	no	Mapk10
-0.0587	-0.017	no	Zfp951
0.2744	0.269	yes	Tgfbr3
-0.0088	-0.0017	no	Svop
-0.1293	0.0443	no	Ubc
-0.0718	-0.3444	no	Tmem132c
-0.0102	0.0035	no	Tmem132d
-0.3468	-0.3765	yes	Fzd10
-0.3632	-0.1904	yes	Wbscr17
-0.0173	0.0224	no	Clip2
-0.0653	0.1011	no	Cldn4
0.0385	-0.0447	no	Ssc4d
-0.1838	-0.0198	no	Eif3b
-0.1818	-0.1494	no	Lfng
0.1127	0.143	no	Sdk1
-0.2939	0.0069	no	Actb
-0.2678	0.0161	no	Fscn1
-0.1076	-0.0151	no	Cdk8
-0.3964	-0.1114	no	Cdx2
-0.0145	0.099	no	Flt1
0.0069	0.0303	no	Fry
0.0234	0.0032	no	Gm43298
0.0878	0.0397	no	Stard13
0.0296	0.0268	no	Gm42906
0.1811	0.0917	no	Col1a2
-0.1513	0.0576	no	Asb4
0.0169	-0.0181	no	Nxph1
0.0361	0.0662	no	Thsd7a
0.0443	0.0388	no	1110019D14Rik
0.2065	0.0546	no	Foxp2
-0.0262	-0.0082	no	Asz1
0.1119	0.0152	no	Cttnbp2
0.0158	0.0719	no	Kcnd2
-0.1621	-0.0897	no	Tspan12
-0.087	-0.0576	no	Ptprz1
-0.1211	-0.0464	no	Cadps2
-0.0237	0.2079	no	Grm8
-0.3869	-0.3313	yes	Kcp
0.0019	-0.0654	no	Cpa2
0.3057	-0.1467	no	Mest
-0.1179	0.1649	no	Podxl
-0.0696	0.048	no	Cald1
0.5535	-0.012	no	Chrm2
0.043	-0.2161	no	Ptn
0.2509	0.005	no	Dgki
-0.0376	0.0069	no	Klrg2
-0.011	0.0847	no	Tmem178b
-0.016	-0.0098	no	Stk31
-0.382	-0.5488	yes	Hoxa3
-0.3096	-0.5291	yes	Hoxa7
-0.4081	-0.5991	yes	Hoxa9
-0.1923	-0.5611	no	Hoxa10
-0.3234	-0.3085	yes	Evx1
0.1075	0.1486	no	Jazf1
0.0471	-0.0193	no	9430076C15Rik
0.0273	0.1193	no	Chn2
0.1531	0.0062	no	Ccdc129
-0.5592	-0.3004	yes	Pde1c
-0.0921	-0.0396	no	Gm8239
-0.098	-0.2848	no	Fam13a
0.2478	-0.1607	yes	Ccser1
0.1717	0.0612	no	Grid2
0.4675	0.1055	no	Ctnna2
0.0502	-0.0791	no	Lrrtm4
0.1294	0.0036	no	Tacr1
-0.0578	-0.0111	no	Gm44127
-0.5132	-0.0551	no	Noto
-0.1399	0.0085	no	Pcbp1
0.01	0.0311	no	Anxa4
-0.0089	0.0018	no	H1fx
-0.3153	-0.2083	yes	Fbln2
-0.1043	-0.007	no	Wnt7a
-0.0824	-0.0619	no	Trh
-0.3045	-0.029	no	Prickle2
-0.1442	-0.268	no	Adamts9
0.3389	-0.0323	no	Lrig1
0.0938	-0.0083	no	Fam19a1
-0.1526	0.0245	no	Fam19a4
-0.217	-0.1868	yes	Eogt
-0.24	-0.2296	yes	Frmd4b
-0.0234	-0.0163	no	Gm765
0.2017	0.36	yes	Pdzrn3
-0.0744	0.1706	no	Cntn3
-0.0623	-0.2274	no	Chl1
0.0136	0.0858	no	Cntn4
-0.048	-0.0553	no	Syn2
-0.0057	0.0055	no	Pparg
0.0171	-0.2262	no	Cxcl12
-0.1225	-0.0498	no	Ret
-0.0741	-0.0938	no	Cacna1c
0.1134	-0.0118	no	B4galnt3
-0.0717	-0.0161	no	Cecr6
-0.4319	-0.274	yes	Cecr2
-0.4672	-0.1153	no	Slc2a3
-0.1613	0.0637	no	Tpi1
0.0406	-0.0105	no	Gpr162
-0.1322	0.0657	no	Gapdh
-0.0126	-0.0752	no	Vwf
-0.0429	-0.1086	no	Ntf3
-0.1687	0.0787	no	Ccnd2
-0.2231	-0.2047	yes	Styk1
0.1054	0.0051	no	Lockd
-0.0187	-0.0204	no	Gsg1
-0.0889	0.0891	no	Gucy2c
0.0249	0.011	no	Gm30524
-0.0699	0.164	no	Pde3a
-0.0167	0.0121	no	Gm15704
0.0353	0.0539	no	Tmtc1
-0.206	-0.0384	no	Dennd5b
0.1614	0.4115	yes	Zim1
0.4353	0.5449	yes	Peg3
-0.076	-0.0108	no	Ube2m
0.0469	0.0099	no	Ehd2
0.0287	0.1627	no	Apoe
0.2416	0.0353	no	Bcam
0.2175	0.173	yes	Cyp2s1
-0.3777	-0.0689	no	Dll3
0.0286	-0.0575	no	Scn1b
-0.0008	-0.0122	no	Gm12756
-0.0708	-0.0235	no	Scaf1
-0.0702	-0.0207	no	Ruvbl2
0.0323	0.0161	no	Sergef
0.0067	-0.0035	no	Tph1
-0.4073	0.0506	no	Ldha
-0.0312	0.0824	no	Ptpn5
0.0352	-0.0027	no	Dbx1
-0.0873	0.0261	no	Nell1
0.274	-0.4868	yes	Luzp2
0.4332	-0.0202	no	Gabrg3
-0.1771	0.0702	no	Gabrb3
-0.1976	-0.2405	no	Chrna7
-0.0199	-0.0309	no	Otud7a
0.2357	-0.0897	no	Fam189a1
-0.3753	-0.2817	yes	Adamts17
0.082	0.137	no	Gm44536
0.3528	0.4082	yes	Nr2f2
0.0423	0.0457	no	Gm44810
-0.0282	0.0978	no	Mctp2
-0.0318	0.0084	no	Slco3a1
-0.0545	-0.0035	no	Sv2b
-0.0689	-0.0737	no	Agbl1
0.0046	-0.0694	no	Ntrk3
-0.056	-0.0473	no	Prc1
-0.1979	-0.0862	no	Furin
-0.0197	-0.0131	no	Adamtsl3
-0.038	-0.0133	no	Mesdc1
0.266	0.2142	yes	Tmem135
0.1896	0.1482	yes	Fzd4
0.1509	-0.1207	no	Dlg2
0.2518	-0.2934	yes	Tenm4
-0.041	-0.0396	no	Tsku
-0.3242	-0.0903	no	Mogat2
-0.1394	-0.0006	no	Rps3
-0.1631	-0.1779	no	Slco2b1
0.0556	-0.0122	no	Hbb-y
-0.0275	0.001	no	Nlrp10
0.0245	-0.0084	no	Adm
-0.1504	-0.0121	no	Eif4g2
0.0595	0.0858	no	Galnt18
0.1924	0.0495	no	Dkk3
0.343	0.0931	no	Spon1
-0.2293	-0.0438	no	Calca
-0.1531	-0.0229	no	Arl6ip1
0.0214	-0.0085	no	B230311B06Rik
-0.0346	-0.0066	no	Abca16
-0.043	-0.0239	no	Plk1
0.0094	-0.0009	no	Prkcb
-0.0257	0.0748	no	Hs3st4
-0.1463	0.0042	no	Eif3c
-0.396	-0.1724	yes	Tbx6
-0.2397	0.0399	no	Aldoa
-0.0464	0.0028	no	Maz
-0.0269	-0.0085	no	Zfp747
-0.0713	0.035	no	Plpp4
0.0006	-0.022	no	5430419D17Rik
-0.3318	-0.4573	yes	Adam12
-0.0504	-0.0929	no	Mki67
0.2098	0.064	no	Tcerg1l
-0.112	0.1633	no	Bnip3
-0.1201	-0.0243	no	Ifitm2
-0.4211	-0.1071	no	RP23-145I16.5
-0.0295	0.2501	no	H19
-0.2527	0.1999	yes	Igf2
0.15	0.1614	yes	Cdkn1c
-0.1034	0.0034	no	Phlda2
-0.07	0.2203	no	Ano1
-0.3015	-0.1354	no	Ccnd1
-0.0033	0.0041	no	1700019B03Rik
-0.1963	0.1946	no	Efnb2
0.0834	0.011	no	Fam155a
0.0166	-0.0056	no	Gm44956
-0.078	0.2577	no	Col4a1
-0.1716	-0.0627	no	Dlgap2
-0.2409	0.1731	yes	Csmd1
-0.1367	-0.1676	no	Angpt2
-0.0149	0.003	no	Dkk4
0.0153	-0.1487	no	Zmat4
0.0244	-0.0101	no	Gm30978
-0.0882	-0.0627	no	Unc5d
0.7405	0.1631	yes	Nrg1
-0.1582	-0.1466	no	Dusp4
0.0131	-0.1963	no	Dlc1
0.0724	-0.0306	no	Sgcz
-0.0441	0.0841	no	Mtus1
-0.0477	-0.161	no	Pdlim3
-0.0066	0.0149	no	Gm45341
0.0364	0.0237	no	Gm45455
0.0874	0.0666	no	C130073E24Rik
0.04	-0.0737	no	Neil3
-0.2931	-0.117	no	Vegfc
-0.0774	0.0292	no	Gpm6a
-0.0555	0.3069	no	Galntl6
0.1169	-0.0951	no	Mfap3l
-0.2322	0.2076	yes	Spock3
-0.0189	0.0603	no	Sgol2b
-0.1347	-0.0165	no	Tll1
-0.3689	-0.338	yes	Apela
-0.0569	-0.0612	no	Npy1r
0.2307	0.0311	no	Csgalnact1
0.0189	0.008	no	Slc18a1
-0.2362	-0.0344	no	Crlf1
-0.0002	0.0121	no	RP23-399J5.1
-0.0058	0.0489	no	Gm11033
0.0077	0.0703	no	Nr3c2
0.1654	-0.0229	no	Ednra
0.1579	-0.0948	no	Hhip
-0.0079	-0.0493	no	Inpp4b
0.0165	0.1608	no	Cacna1a
-0.1626	0.0646	no	Neto2
-0.2817	-0.3239	yes	Nkd1
-0.5174	-0.4509	yes	Sall1
0.3507	0.0546	no	Irx3
-0.3406	-0.1779	yes	Mmp2
-0.0207	0.0074	no	Slc12a3
-0.4308	-0.4362	yes	Cdh11
-0.0064	-0.0003	no	Hsf4
0.0365	-0.0177	no	Fhod1
0.0156	0.053	no	Cdh1
0.0062	-0.0606	no	D030068K23Rik
-0.2698	-0.0085	no	Cntnap4
0.0469	0.0798	no	Adamts18
0.1641	-0.0279	no	Maf
-0.0088	-0.0012	no	Cdh13
-0.2153	-0.0869	no	RP24-286J21.7
-0.0744	-0.0199	no	Slc7a5
-0.1406	-0.037	no	Cyba
0.0112	-0.0017	no	Cdh15
0.0497	-0.1037	no	Nrp1
-0.505	-0.3459	yes	Gucy1a2
-0.1496	-0.068	no	Gria4
-0.025	-0.0275	no	Pdgfd
-0.0528	-0.0334	no	Trpc6
0.0172	0.0144	no	Cntn5
0.2594	0.1234	no	Maml2
-0.1572	-0.3426	no	Gpr83
0.0537	-0.168	no	Fat3
-0.1498	-0.1164	no	Olfm2
-0.0794	-0.0479	no	Anln
-0.3206	-0.2305	yes	Bmper
0.0228	0.0431	no	Tbx20
0.0031	0.1643	no	Opcml
0.2031	-0.0471	no	Ntm
0.0577	-0.0051	no	Barx2
0.7117	0.0581	no	Kirrel3
0.3999	-0.3834	yes	Pknox2
-0.2477	-0.0349	no	Hspa8
0.0105	-0.002	no	Jhy
-0.0343	0.046	no	Ubash3b
-0.3056	-0.1586	yes	Grik4
-0.3116	-0.0064	no	Nectin1
-0.2255	-0.1032	no	Dscaml1
0.0199	-0.0016	no	Tagln
0.0119	0.0043	no	Htr3b
-0.1331	-0.3016	no	Ncam1
-0.2719	-0.1132	no	Stra6
0.0055	-0.014	no	4930461G14Rik
-0.3701	0.0641	no	Pkm
-0.012	-0.0113	no	Nr2e3
0.2525	0.0192	no	Thsd4
-0.0112	-0.0322	no	Kif23
-0.1371	0.0237	no	Fem1b
-0.1298	-0.0141	no	Rpl4
-0.0394	-0.0467	no	Pif1
-0.3988	-0.2221	yes	Rab8b
-0.4916	-0.1835	yes	Tpm1
-0.4104	-0.2536	yes	Foxb1
-0.1367	-0.1152	no	Aldh1a2
-0.4685	-0.07	no	Prtg
-0.0765	-0.0765	no	Wdr72
0.2555	-0.1201	no	Bmp5
-0.1571	0.0307	no	Eef1a1
0.1905	-0.0048	no	Filip1
0.0239	0.0267	no	Gm27224
0.049	0.1563	no	Fam46a
0.0925	-0.1265	no	Me1
0.084	-0.0001	no	Prss35
0.0763	0.1512	no	Rasgrf1
0.0186	-0.0008	no	Chst2
-0.1095	-0.0748	no	Pcolce2
0.026	0.0013	no	Gm28729
-0.063	0.119	no	Clstn2
0.6498	0.1405	yes	Ephb1
-0.1832	0.1901	no	Tmem108
0.0065	0.0383	no	Cpne4
-0.0196	0.021	no	Fbxw15
-0.0116	0.2252	no	Pth1r
-0.0467	-0.2703	no	Stac
-0.2294	0.041	no	Rbms3
-0.051	0.033	no	9530059O14Rik
-0.1651	0.0298	no	Tmem158
-0.0308	-0.0586	no	Ppp1r14c
-0.2414	-0.0551	no	Plekhg1
0.2134	0.1887	yes	Syne1
-0.2682	0.1022	no	Rgs17
-0.1026	0.0003	no	Ipcef1
0.3549	0.2367	yes	Samd5
0.1539	-0.2505	yes	Stxbp5
0.102	-0.058	no	Gm28905
0.052	-0.1155	no	Pde7b
0.0492	0.0524	no	Eya4
0.047	0.1872	no	Arg1
0.3596	0.0591	no	Tmem200a
0.0446	0.1209	no	Lama2
-0.8228	-0.6679	yes	Rspo3
0.0144	0.1878	no	Nkain2
-0.0275	0.0728	no	Clvs2
-0.0008	-0.1069	no	Frk
-0.0235	-0.1722	no	Hs3st5
0.3061	-0.0146	no	Lama4
-0.1559	-0.0947	no	Slc16a10
0.265	-0.0696	no	Sobp
-0.3148	-0.1098	no	Aim1
0	0.2131	no	Prdm1
-0.0022	-0.4587	no	Grik2
-0.0171	0.0905	no	Sim1
0.0233	0.5217	no	Rfx6
-0.0063	0.3188	no	Nepn
0.2218	0.1525	yes	Slc35f1
-0.2816	0.025	no	Man1a
-0.2139	-0.191	yes	Gja1
-0.2619	0.0011	no	Ddit4
-0.2987	-0.3553	yes	Unc5b
-0.0027	0.1153	no	Npffr1
-0.1537	-0.0509	no	Ddx21
0.0332	0.1061	no	Stox1
0.3007	-0.0145	no	Ctnna3
0.1779	-0.0505	no	Lrrtm3
-0.094	0.3757	no	Arid5b
-0.4827	0.1257	no	Bicc1
-0.011	0.1106	no	Pcdh15
-0.1944	0.0593	no	Pfkl
-0.0999	-0.0243	no	Cnn2
-0.0289	0.0095	no	2310011J03Rik
0.0519	0.1031	no	Onecut3
-0.0579	-0.0342	no	Plekhj1
-0.0352	-0.0292	no	Hsp90b1
0.0226	-0.0376	no	Igf1
-0.0428	-0.0569	no	Parpbp
0.0204	-0.0699	no	Anks1b
-0.0233	-0.0012	no	Gm20757
0.0389	0.0686	no	Cfap54
0.0953	0.0313	no	Tmcc3
-0.1489	-0.1609	no	Socs2
-0.2313	-0.2379	yes	Dusp6
-0.2326	-0.3154	yes	B530045E10Rik
-0.2124	-0.2126	yes	Kitl
-0.0216	0.0457	no	Lrriq1
-0.1427	-0.0261	no	Tmtc2
-0.1161	0.1082	no	Acss3
-0.0305	0.0869	no	Syt1
-0.459	-0.4548	yes	Nav3
-0.112	0.0081	no	Phlda1
-0.0102	0.0663	no	Kcnc2
-0.2153	0.0665	no	Lgr5
-0.0359	-0.009	no	1700030O20Rik
-0.194	-0.0283	no	Cct2
-0.1571	0.1375	no	Cpm
-0.2036	0.0962	no	Rassf3
0.1691	0.0701	no	Fam19a2
-0.0661	-0.1394	no	Lrig3
0.0577	0.0097	no	Dtx3
-0.0217	-0.0094	no	Nxph4
-0.0088	-0.0038	no	Hormad2
0.313	0.282	yes	Pkd1l1
0.0082	0.0133	no	Sun3
-0.1348	0.0001	no	Vwc2
0.1688	0.1382	yes	Ddc
0.2853	0.0393	no	Egfr
0.3548	0.5458	yes	Meis1
0.0198	-0.0018	no	Gm26829
-0.3664	-0.2849	yes	Bcl11a
-0.17	-0.0285	no	5730522E02Rik
0.1055	0.0116	no	Ccdc85a
-0.0041	0.0572	no	Eml6
-0.0009	0.0004	no	4930505A04Rik
-0.0106	-0.0183	no	Il9r
0.014	-0.0502	no	Hba-x
-0.2929	-0.0571	no	Npm1
-0.1179	0.0678	no	Kcnip1
-0.4284	-0.3516	yes	Slit3
0.0505	-0.2561	no	Tenm2
-0.0195	-0.0238	no	Hmmr
-0.1414	-0.0615	no	Ccng1
-0.4347	-0.0594	no	Gabrb2
-0.0252	0.0049	no	Adra1b
0.1248	0.0252	no	Ebf1
-0.3194	-0.4316	yes	Adam19
0.0201	0.1086	no	Sgcd
-0.184	-0.0495	no	Col23a1
-0.2281	0.0097	no	Hnrnpab
-0.1788	-0.3296	no	Fstl4
0.4977	0.0707	no	Sparc
-0.5175	-0.3367	yes	Wnt3a
-0.01	0.0085	no	Rasd1
-0.1527	0.038	no	Ubb
-0.0119	-0.026	no	Pmp22
-0.1825	0.009	no	Hs3st3b1
0.027	-0.0139	no	Myocd
0.0105	-0.0093	no	Gm12295
-0.098	0.1537	no	Dnah9
-0.2166	0.2809	yes	Shisa6
-0.034	0.0025	no	Cfap52
-0.0948	0.0929	no	Ntn1
-0.5113	-0.3815	yes	Hes7
-0.1691	-0.0243	no	Eif5a
-0.0215	0.0692	no	Slc16a13
-0.1036	-0.0347	no	Pfn1
-0.0086	-0.0033	no	Spag7
-0.0215	0.4211	no	Rap1gap2
-0.0127	0.1641	no	Serpinf2
-0.1078	0.0486	no	Doc2b
0.0365	0.2435	no	Vtn
-0.04	-0.2232	no	Asic2
0.0158	0.0526	no	Tmem132e
-0.0462	0.0117	no	Slfn9
-0.0802	0.0264	no	Lhx1
-0.0032	0.004	no	Dhrs11
0.1766	0.1865	yes	Car4
-0.0579	-0.0105	no	Brip1
0.1411	0.2341	no	Ypel2
-0.0382	0.0109	no	Prr11
-0.0717	-0.0766	no	Ppm1e
-0.2151	-0.2091	yes	Rnf43
0.004	-0.0085	no	Mir142hg
0.2372	0.1282	yes	4932411E22Rik
0.1369	0.054	no	Hlf
0.0187	-0.0134	no	Car10
0.0253	-0.0084	no	Col1a1
0.1954	0.0849	no	Itga3
-0.2325	-0.1335	no	Ngfr
-0.4269	-0.6167	yes	Gm53
-0.3114	-0.432	yes	Hoxb9
-0.278	-0.3617	yes	Hoxb8
-0.6253	-0.0195	no	Hoxb1
-0.36	-0.0744	no	Skap1
-0.1863	-0.0394	no	Kpnb1
-0.1074	-0.0774	no	Top2a
0.0272	0.0096	no	Krt31
0.2148	0.0147	no	Krt19
-0.0504	0.0503	no	Vat1
-0.4785	-0.4309	yes	Etv4
-0.3663	-0.1018	no	Wnt3
0.0311	-0.0396	no	Prkca
-0.2374	-0.2773	yes	Axin2
0.3474	0.0644	no	Sox9
-0.0936	0.0769	no	Sdk2
0.0259	-0.0248	no	Gprc5c
-0.0578	0.0121	no	Grin2c
-0.1325	0.0459	no	H3f3b
-0.0007	0.0217	no	Gm11755
-0.1421	0.1419	no	Rnf213
-0.0704	-0.0028	no	Alyref
-0.2594	-0.1369	no	Notum
-0.2013	0.001	no	Slc16a3
0.3495	-0.18	yes	Klhl29
0.0007	0.1999	no	Apob
-0.0245	0.0063	no	Rhob
0.0584	0.0049	no	Vsnl1
-0.0877	-0.0103	no	Rrm2
0.0189	0.0131	no	Rsad2
-0.018	0.0345	no	Sntg2
-0.2347	0.2621	yes	Lamb1
0.0989	-0.0841	no	Hdac9
0.0012	-0.0194	no	Meox2
0.0969	-0.0008	no	Agmo
-0.0091	0.0034	no	Dgkb
-0.2744	-0.1033	no	Arl4a
-0.0074	0.0438	no	Scin
-0.2128	0.0971	no	Dock4
-0.0954	0.0546	no	Immp2l
-0.0108	-0.1446	no	Lrrn3
0.1326	0.1459	no	Nrcam
0.0221	0.0919	no	Nkx2-1
0.1619	-0.236	yes	Slc25a21
-0.0203	0.0335	no	Lrfn5
-0.1168	-0.0604	no	Mis18bp1
-0.2852	-0.3562	yes	Mdga2
-0.0902	-0.1047	no	Trim9
0.0597	-0.009	no	4930447C04Rik
0.0428	0.0482	no	Syt16
0.0172	0.0003	no	Gm11042
0.1381	-0.0341	no	Kcnh5
0.0799	-0.0798	no	Fut8
-0.0155	-0.0012	no	Smoc1
-0.0792	0.0238	no	Slc8a3
0.0309	0.3144	no	Rgs6
-0.2928	0.0155	no	Mfsd7c
0.5089	0.0186	no	Nrxn3
0.5804	-0.0062	no	Tshr
0.1527	0.2572	yes	Flrt2
-0.2025	-0.3471	no	Kcnk10
-0.0729	0.0469	no	Efcab11
-0.0937	-0.0076	no	Kcnk13
-0.096	-0.1575	no	Rin3
0.0367	0.1338	no	Ppp4r4
-0.0113	-0.0097	no	Gsc
-0.2604	-0.0222	no	Hsp90aa1
-0.0442	0.0237	no	Ptprn2
0.0534	0.0371	no	Rapgef5
0.0436	0.1886	no	Dnah11
-0.6635	-0.3622	yes	Itgb8
-0.2012	-0.1597	no	Pitrm1
-0.0243	0.0618	no	Pfkp
0.0507	0.1538	no	Adarb2
0.4395	0.1358	yes	Chrm3
0.3254	0.2875	yes	Ryr2
0.0523	0.1668	no	Ero1lb
0.348	-0.0505	no	Lyst
0.2274	-0.0652	no	Gng4
-0.0499	-0.0137	no	Hecw1
0.0763	0.0288	no	Sugct
0.0153	-0.0928	no	Pou6f2
0.0395	-0.5861	no	Amph
-0.3029	0.0645	no	Elmo1
-0.1908	0.1887	no	Sox4
0.3207	-0.0596	no	Agtr1a
-0.0141	-0.0041	no	Gm11375
0.1108	0.0579	no	Slc22a23
0.0168	0.0007	no	Fam217a
-0.5614	-0.0134	no	Dsp
-0.1038	0.1061	no	Bmp6
0.0172	-0.0043	no	Ofcc1
-0.4558	-0.2142	yes	Gcnt2
0.4289	-0.1098	no	Phactr1
0.2411	-0.0593	no	Atxn1
0.0168	0.0058	no	4931429P17Rik
0.0348	-0.0275	no	A330033J07Rik
-0.0212	0.0918	no	Diras2
0.0282	-0.0009	no	Cxcl14
0.0251	-0.0349	no	Spock1
-0.1101	0.0145	no	Hnrnpa0
0.0195	0.0129	no	Ntrk2
0.003	-0.0058	no	Adcy2
0.008	0.0074	no	Adamts16
-0.2183	-0.1482	no	Pcsk1
-0.0035	0.0753	no	Mctp1
0.4017	-0.1009	no	Adgrv1
0.0141	-0.0096	no	C130071C03Rik
-0.2173	0.0792	no	Edil3
0.3635	-0.0809	no	Hapln1
0.029	-0.0178	no	Atg10
-0.3873	-0.2174	yes	Serinc5
-0.3783	-0.3955	yes	Dmgdh
0.2638	0.0667	no	Pde8b
-0.2572	-0.0914	no	Iqgap2
-0.0165	0.0808	no	Sv2c
0.0171	0.0054	no	Ankrd31
-0.0768	-0.0243	no	Ccnb1
-0.1488	-0.0104	no	Il31ra
-0.0179	0.0028	no	Ddx4
-0.2241	-0.09	no	Ccno
0.0205	-0.2058	no	Itga1
0.0435	-0.1384	no	Isl1
-0.2617	-0.1767	yes	Parp8
-0.2142	0.303	yes	Emb
0.0097	0.0988	no	Hcn1
-0.1524	-0.0757	no	Fgf10
-0.1304	-0.0932	no	Nim1k
0.0101	0.1483	no	Fhit
-0.2916	-0.3063	yes	Ptprg
0.0132	-0.0206	no	Fezf2
-0.1081	0.1159	no	Cadps
0.108	-0.0382	no	Synpr
-0.0324	0.0347	no	Gm281
-0.0713	0.1036	no	Lrrc3b
0.2441	0.4877	yes	Rarb
0.0483	-0.0198	no	Thrb
-0.0589	-0.0654	no	Nid2
-0.1465	-0.0252	no	Vcl
-0.1463	-0.0957	no	Zfp503
0.0465	-0.0354	no	1700112E06Rik
0.0769	-0.065	no	Kcnma1
-0.7674	-0.5049	yes	Il17rd
-0.2002	-0.0886	no	Cacna2d3
0.0353	-0.0707	no	Cacna1d
-0.0171	0.0028	no	Ptpn20
-0.1379	-0.0825	no	Glud1
-0.0168	0.0056	no	Grid1
-0.0264	0.1789	no	Nrg3
0.0556	0.0836	no	Gpr137c
-0.1293	-0.413	no	Bmp4
0.1494	0.2877	yes	Samd4
-0.0389	0.0943	no	Gch1
0.0723	0.0027	no	Otx2
0.067	0.0136	no	Otx2os1
0.0276	0.1663	no	3632451O06Rik
0.0293	0.0256	no	Myh7
-0.0562	0.0103	no	Rnf17
0.1326	0.1833	no	Atp8a2
0.0738	0.3731	no	Gm29266
-0.4979	-0.2616	yes	Tnfrsf19
-0.055	0.002	no	Mir124a-1hg
0.0251	-0.2365	no	Scara5
0.1759	0.0437	no	Clu
-0.1128	-0.232	no	Ebf2
-0.1013	-0.1078	no	Cdca2
0.0512	0.1356	no	Loxl2
-0.0375	-0.0034	no	Fam160b2
-0.4431	-0.4514	yes	Fgf17
0.0202	-0.1442	no	Gfra2
-0.187	-0.2337	no	Htr2a
0.0883	-0.193	no	Enox1
-0.031	0.0105	no	Epsti1
-0.0238	-0.1997	no	Dgkh
0.3859	0.0452	no	Pcdh9
0.1821	-0.0012	no	Dach1
-0.1734	-0.283	no	Klf12
-0.3488	-0.0132	no	Lmo7
0.0053	-0.039	no	Scel
-0.3531	-0.1257	no	Pou4f1
-0.3779	-0.0332	no	Gpc5
0.0088	-0.1512	no	Abcc4
-0.1836	0.1057	no	Hs6st3
0.0319	0.0581	no	Nalcn
0.2278	0.1465	yes	Fgf14
-0.3687	0.0198	no	Selenop
-0.1057	-0.0137	no	Plcxd3
0.195	0.1688	yes	Dab2
-0.3075	-0.2002	yes	Egflam
0.1369	-0.1501	no	Gdnf
0.1248	-0.1616	no	Slc1a3
0.2583	0.0324	no	Ranbp3l
0.5393	0.2147	yes	Adamts12
0.1615	0.106	no	Npr3
-0.1154	-0.2366	no	Pdzd2
0.1085	0.4623	no	Cdh6
-0.0525	-0.0318	no	Cdh10
0.0123	0.0023	no	Cdh12
0.0455	0.1168	no	Cdh18
-0.1027	0.0574	no	Basp1
-0.1336	0.1153	no	Dnah5
0.2308	0.2295	yes	Ctnnd2
-0.1844	0.1153	no	Ankrd33b
-0.2645	-0.2245	yes	Laptm4b
-0.3424	-0.1131	no	Pabpc1
0.0345	0.0382	no	Ncald
-0.2103	-0.0239	no	Cthrc1
-0.3712	-0.1766	yes	Rims2
0.2748	0.1833	yes	Zfpm2
-0.0716	-0.3909	no	Angpt1
0.0247	-0.0425	no	Rspo2
0.0272	0.1274	no	Csmd3
0.0462	0.0516	no	Samd12
0.3024	0.1413	yes	Enpp2
0.2087	0.1337	yes	Sntb1
-0.2046	-0.2672	no	Has2
-0.0689	0.0191	no	Slc22a22
-0.1773	-0.1586	no	Pvt1
-0.4843	0.4273	yes	Adcy8
-0.1204	0.3767	no	Kcnq3
-0.274	0.1366	yes	Ly6h
-0.0127	0.0825	no	Slc39a4
-0.0483	-0.0074	no	Tst
-0.0146	-0.0265	no	Dmc1
-0.1288	0.0533	no	Cyb5r3
0.1314	-0.0231	no	Scube1
-0.1215	-0.0259	no	Upk3a
0.0158	0.0628	no	Wnt7b
-0.0456	-0.0467	no	Syt10
0.4494	0.0929	no	Cpne8
0.0955	-0.1376	no	Slc2a13
0.0777	-0.0013	no	Cntn1
0.0373	-0.0222	no	Pdzrn4
0.1219	-0.3647	no	Adamts20
0.0291	-0.0913	no	Tmem117
0.741	0.1401	yes	Col2a1
-0.1285	0.0097	no	Tuba1b
-0.0577	0.0218	no	Tuba1c
-0.0052	-0.0246	no	Aqp6
-0.0492	-0.078	no	Lima1
0.2644	0.2022	yes	Krt8
0.2048	0.2613	yes	Krt18
-0.1632	-0.3234	no	Hotair
-0.2484	-0.5152	yes	Hoxc10
-0.3518	-0.6975	yes	Hoxc5
-0.3677	-0.696	yes	Hoxc9
-0.381	-0.7271	yes	Hoxc8
-0.3945	-0.7544	yes	Hoxc6
-0.3702	-0.6622	yes	Hoxc4
-0.1765	-0.0897	no	Itga5
0.0092	0.0589	no	Rbfox1
-0.1661	-0.0516	no	Tmem114
-0.1913	-0.0227	no	Grin2a
-0.0076	-0.0429	no	Shisa9
-0.0577	0.0065	no	Parn
-0.0761	-0.0041	no	Mcm4
-0.2855	-0.1123	no	Chrd
-0.3913	-0.1586	yes	Etv5
-0.1233	-0.0514	no	Dgkg
0.1997	0.0949	no	Masp1
-0.1053	-0.0245	no	Tprg
0.0037	-0.0199	no	Trp63
0.1451	0.0107	no	P3h2
-0.0041	0.0009	no	Gmnc
0.0935	0.0015	no	Fgf12
-0.4166	-0.1024	no	Heg1
0.0081	-0.2724	no	Sema5b
0.0268	-0.0027	no	2010005H15Rik
-0.1166	-0.0732	no	Slc15a2
-0.0625	0.4299	no	Stxbp5l
0.0951	-0.0196	no	Arhgap31
0.1783	0.057	no	Lsamp
-0.1006	0.033	no	Cfap44
-0.2364	-0.0541	no	Ccdc80
0.0623	0.0409	no	Dubr
0.2493	0.015	no	Abi3bp
-0.1707	-0.0903	no	Cmss1
-0.115	-0.0035	no	Filip1l
-0.0798	-0.1268	no	Col8a1
0.018	-0.0309	no	Epha6
0.0767	-0.0092	no	Epha3
0.0352	0.0194	no	Cadm2
0.3137	0.2609	yes	Robo2
0.0215	0.0065	no	Gm45028
-0.0117	0.0325	no	Ncam2
-0.0419	0.0378	no	Cyyr1
0.0366	-0.463	no	Grik1
0.0151	0.0916	no	Runx1
0.0146	-0.1217	no	Cldn14
-0.4932	-0.2006	yes	Ets2
-0.1519	0.0574	no	Igsf5
0.1088	-0.1388	no	Dscam
-0.3772	-0.0183	no	Tmprss2
-0.2464	-0.3035	yes	Tiam2
0.0494	0.1137	no	Zdhhc14
0.0581	-0.0152	no	Fndc1
-0.177	-0.2743	no	Pde10a
0.108	0.0192	no	Pacrg
0.2137	0.057	no	Park2
0.0404	-0.021	no	Smoc2
-0.3231	0.0813	no	Cldn6
0.0047	0.0043	no	Gm8186
-0.2618	0.0058	no	Cdkn1a
0.0761	0.0758	no	Dnah8
-0.2184	0.0567	no	Tubb5
0.0442	0.0675	no	2410017I17Rik
-0.2653	-0.0486	no	Gm42418
-0.1263	-0.0415	no	AY036118
0.0627	-0.0245	no	Ptchd4
0.0059	-0.0222	no	Opn5
-0.0014	-0.0032	no	Adgrf2
-0.1812	-0.0558	no	Adgrf5
-0.0258	-0.004	no	Mep1a
0.1796	0.5042	yes	Rcan2
-0.0007	0.0905	no	Clic5
-0.2213	-0.015	no	Hsp90ab1
-0.0268	-0.0309	no	Ttbk1
-0.6196	-0.5574	yes	Ptk7
-0.4236	-0.2208	yes	Rftn1
0.1251	0.2581	no	Kcnh8
-0.4743	-0.2498	yes	Fbxl17
-0.5368	-0.2461	yes	Man2a1
0.0032	-0.0026	no	Tmem232
-0.0036	-0.489	no	Ptprm
-0.0623	-0.017	no	Lama1
-0.0695	-0.1125	no	Dlgap1
0.037	-0.0434	no	Srd5a2
-0.0707	0.2879	no	Rasgrp3
-0.1657	-0.1429	no	Slc8a1
0.1339	0.224	no	Pkdcc
-0.1388	-0.0129	no	Six3
-0.1611	-0.1466	no	Prkce
-0.1302	0.0467	no	Epcam
-0.1165	0.0077	no	Lhcgr
-0.0412	-0.1724	no	Mkx
-0.34	-0.2979	yes	Colec12
0.074	-0.2118	no	Greb1l
0.0378	0.0561	no	Lama3
0.0679	0.0045	no	B4galt6
0.1139	-0.0844	no	Klhl14
-0.1008	0.0168	no	Nol4
0.0003	-0.0536	no	Fhod3
-0.0061	0.0041	no	4930455D15Rik
-0.0417	-0.2669	no	Camk4
-0.0679	-0.0313	no	Gfra3
-0.0029	-0.0278	no	Cdc25c
-0.202	-0.1852	no	Spry4
-0.3683	-0.2442	yes	Arhgap26
0.1052	-0.016	no	Nr3c1
0.026	-0.263	no	Kctd16
0.0064	0.0136	no	Plac8l1
0.4311	0.3408	yes	Ppp2r2b
0.1216	-0.0766	no	Jakmip2
0.0061	0.0866	no	Spink1
-0.6399	-0.4551	yes	Mcc
-0.3951	-0.3001	yes	Sema6a
0.0718	0.0843	no	Prr16
0.5225	0.0203	no	Prdm6
-0.2752	-0.1978	yes	2023-03-03
-0.1427	-0.4715	no	Fbn2
-0.1524	-0.0342	no	Adamts19
0.2536	0.1629	yes	Chsy3
-0.265	-0.2444	yes	Smim3
-0.2678	-0.0769	no	Cdx1
0.0098	0.1263	no	Csf1r
0.0028	-0.0089	no	Ablim3
-0.0941	-0.0193	no	Htr4
-0.1051	-0.056	no	2700046A07Rik
-0.0519	0.0077	no	Piezo2
-0.2711	0.3255	yes	Onecut2
-0.0202	0.0759	no	Ccbe1
-0.3534	-0.3392	yes	Gnal
-0.2067	-0.3364	no	Ldlrad4
0.0621	0.1306	no	Rab27b
0.0106	0.0963	no	Dcc
-0.1399	0.047	no	Mapk4
-0.0884	-0.004	no	Myo5b
-0.223	-0.0716	no	Rnf165
0.0028	0.0035	no	Dok6
-0.0376	0.0132	no	Gal
-0.0112	0.0587	no	Cnih2
-0.177	-0.0041	no	Cfl1
-0.0207	-0.0376	no	Nrxn2
0.1464	0.1301	yes	Ahnak
-0.3526	-0.4802	yes	Tle4
-0.0274	0.0345	no	Gna14
0.2232	-0.1415	no	Gcnt1
-0.1556	0.044	no	Pcsk5
-0.0279	-0.0498	no	Rorb
0.0045	0.0886	no	Trpm3
0.0216	0.0259	no	Mamdc2
0.0262	0.002	no	Foxd4
-0.0313	-0.153	no	Glis3
0.0008	0.0157	no	Slc1a1
-0.2017	-0.1758	no	Gldc
-0.2652	-0.0692	no	Dkk1
0.7183	-0.1453	no	Prkg1
-0.012	0.0225	no	Rnls
0.0857	0.2086	no	Slc16a12
-0.1032	-0.0678	no	Kif20b
-0.0709	0.0198	no	Cpeb3
-0.0794	-0.0263	no	Kif11
-0.1615	-0.4289	no	Cyp26a1
0.44	0.1889	yes	Myof
0.0588	-0.1949	no	Lgi1
0.4	0.2051	yes	Pdlim1
-0.0517	0.0253	no	Hpse2
0.0068	0.0096	no	Abcc2
-0.1051	-0.148	no	Cpn1
-0.053	-0.02	no	Cwf19l1
-0.0963	-0.5994	no	Pax2
-0.5409	-0.5222	yes	Fgf8
-0.3224	-0.2297	yes	Sh3pxd2a
-0.0545	0.0085	no	Sorcs1
0.0388	-0.1361	no	Rbm20
0.1251	0.0458	no	Gfra1
-0.0355	-0.0028	no	Ccdc172
0.1057	0.0212	no	Csf2ra
-0.1105	0.0032	no	mt-Nd2
-0.0917	0.0048	no	mt-Co1
-0.1172	-0.018	no	mt-Nd5

## Sheet: panel_k_right
Lef1	Fzd10	Nkd1	Rspo3	Wnt3a	Rnf43	Axin2	Ptk7	Tle4	PC_1	celltype
3.877	0	3.877	5.067	3.877	0	0	4.962	4.713	-15.446	Notochord
0	0	3.607	4.973	3.607	0	0	4.688	4.688	-7.532	Notochord
3.156	0	0	0	0	2.504	0	4.626	3.547	6.103	Notochord
0	0	2.934	0	0	0	0	3.601	4.28	3.489	Notochord
3.565	0	0	5.619	0	0	3.565	4.244	5.333	-9.003	Notochord
0	0	2.662	0	0	2.662	2.662	2.662	4.679	3.671	Notochord
1.747	0	1.747	0	0	2.722	1.747	3.661	3.661	2.315	Notochord
0	0	3.254	0	0	0	0	0	2.599	7.309	Notochord
4.706	0	3.347	5.109	0	3.347	0	4.022	4.422	-10.426	Notochord
3.38	2.347	2.991	5.716	2.991	0	2.347	4.82	4.74	-13.618	Notochord
5.282	2.934	2.934	5.569	2.934	0	1.937	4.924	3.751	-14.45	Notochord
4.556	0	4.556	4.958	0	0	3.873	5.801	6.339	-8.846	Notochord
2.325	0	2.325	0	0	0	0	3.635	5.558	4.003	Notochord
0	0	0	0	0	0	0	2.441	4.662	6.487	Notochord
2.667	0	0	0	0	0	0	3.718	4.219	3.557	Notochord
3.725	3.055	4.122	4.807	3.055	0	3.055	5.315	4.626	-11.334	Notochord
5.143	1.746	3.38	5.652	1.746	1.746	1.746	4.655	3.53	-12.417	Notochord
3.501	0	3.223	5.134	0	0	2.201	4.295	4.047	-13.208	Notochord
0	0	0	4.222	0	0	0	3.544	4.908	-1.08	Notochord
3.795	0	0	0	0	0	0	4.476	0	2.257	Notochord
2.454	0	1.843	0	0	0	1.843	2.83	4.455	4.605	Notochord
4.631	0	3.403	5.452	3.403	2.742	0	4.88	4.479	-15.195	Notochord
4.798	3.716	3.716	5.237	3.716	0	0	4.903	3.323	-11.955	Notochord
4.567	0	0	5.255	0	0	0	4.167	4.167	-10.316	Notochord
3.402	2.368	0	3.682	3.9	0	3.013	4.843	3.013	-14.667	Notochord
3.775	0	3.279	5.039	0	0	0	3.558	5.193	-3.046	Notochord
3.753	0	3.083	4.434	0	4.15	0	3.473	4.15	-10.67	Notochord
0	0	0	0	0	0	0	2.812	4.705	5.627	Notochord
4.276	0	4.276	5.08	3.993	2.931	0	4.963	4.83	-14.104	Notochord
3.128	2.478	3.519	4.197	2.478	3.128	0	4.481	4.796	-15.371	Notochord
3.608	3.608	4.287	5.376	2.941	0	0	4.973	4.841	-12.083	Notochord
3.088	3.088	3.088	5.53	3.478	3.478	0	3.088	4.66	-14.875	Notochord
0	0	0	0	0	0	0	3.972	3.972	3.169	Notochord
0	2.351	3.385	5.201	2.351	0	0	4.46	4.659	-12.715	Notochord
0	0	3.532	0	0	0	0	0	3.928	3.654	Notochord
4.206	2.655	3.987	5.476	3.312	0	0	3.705	4.892	-10.96	Notochord
0	0	3.961	0	0	0	0	3.463	4.979	8.031	Notochord
6.001	0	2.404	5.645	3.051	0	0	3.939	4.716	-12.386	Notochord
4.884	0	2.982	5.016	3.65	0	0	5.133	5.238	-12.428	Notochord
0	0	2.337	0	0	0	1.736	3.369	4.045	0.311	Notochord
3.789	0	0	6.037	3.395	0	0	4.977	5.475	-15.004	Notochord
2.669	0	2.669	4.002	0	0	0	4.554	4.686	-9.585	Notochord
3.933	1.373	4.043	3.201	0	2.286	2.548	4.187	4.313	-11.557	Notochord
0	0	0	0	0	0	3.244	0	4.6	9.103	Notochord
0	0	0	2.353	0	0	0	3.386	3.883	6.621	Notochord
5.333	2.189	3.487	5.442	0	2.189	2.824	5.072	4.281	-13.303	Notochord
0	0	2.619	0	0	0	0	0	3.949	8.896	Notochord
3.651	2.418	3.213	5.164	3.342	1.484	1.484	4.947	4.569	-16.123	Notochord
0	0	2.592	3.92	0	0	0	4.825	3.92	-12.042	Notochord
4.729	0	2.98	4.044	0	0	1.978	3.929	3.929	-10.395	Notochord
3.184	0	2.531	5.287	0	0	3.184	3.856	5.162	-14.622	Notochord
3.354	0	3.354	2.695	0	0	3.354	4.249	0	-4.042	Notochord
0	0	0	0	0	0	0	3.536	0	3.154	Notochord
5.557	2.587	2.587	5.079	0	0	0	4.313	4.393	-12.128	Notochord
4.981	2.925	4.219	4.318	3.684	1.51	2.715	5.116	3.488	-17.56	Notochord
0	0	0	0	0	0	0	3.488	4.969	10.759	Notochord
0	0	3.938	0	0	0	0	2.878	2.878	8.664	Notochord
3.827	0	3.827	5.035	2.301	3.33	2.943	3.33	5.754	-14.485	Notochord
3.189	2.035	3.789	2.396	0	2.035	1.464	2.869	4.544	-11.235	Notochord
0	0	0	5.716	0	0	0	0	4.624	-9.955	Notochord
0	0	0	5.673	0	0	0	3.559	4.458	-3.456	Notochord
2.557	0	0	3.21	0	0	0	2.557	3.21	-0.256	Notochord
0	0	0	0	0	0	0	3.396	0	1.736	Notochord
3.853	0	2.529	5.446	3.396	1.912	1.912	4.472	4.536	-17.982	Notochord
3.813	3.419	3.419	4.897	0	0	2.758	5.405	5.096	-9.985	Notochord
3.205	0	3.483	5.471	2.185	2.185	2.185	4.846	5.068	-17.011	Notochord
2.148	0	3.442	5.977	3.442	2.148	0	4.975	4.119	-12.088	Notochord
0	0	2.083	0	0	0	0	2.922	4.047	6.327	Notochord
0	0	2.614	0	0	0	0	0	4.627	7.289	Notochord
2.604	0	2.604	0	0	0	2.604	4.485	4.734	3.422	Notochord
4.265	0	3.195	5.173	4.086	2.542	0	3.586	4.771	-15.125	Notochord
4.849	0	3.486	5.539	0	0	0	4.849	5.252	-9.128	Notochord
0	0	3.518	2.854	0	2.217	2.854	4.818	4.196	1.591	Notochord
3.694	0	2.644	5.518	3.975	0	0	5.751	5.618	-17.177	Notochord
0	0	3.351	0	0	0	0	2.692	3.744	7.643	Notochord
0	0	0	0	0	0	0	3.508	4.74	-0.586	Notochord
0	2.128	3.144	4.782	0	0	2.128	4.497	4.213	-8.193	Notochord
2.845	0	2.845	0	0	0	0	4.186	4.587	-10.727	Notochord
0	0	3.812	5	3.812	0	2.756	4.646	5.403	-12.456	Notochord
4.075	0	3.398	5.216	2.364	3.678	3.009	5.045	4.075	-13.333	Notochord
3.701	0	3.308	0	0	0	0	3.308	3.308	-3.008	Notochord
0	0	3.91	4.594	3.515	0	3.515	4.413	4.996	-12.445	Notochord
4.013	0	3.467	5.312	2.17	3.684	2.805	4.624	4.697	-19.272	Notochord
2.99	0	2.99	4.252	0	0	1.987	3.481	4.844	-2.864	Notochord
2.296	0	0	0	0	0	1.699	3.325	3.474	8.811	Notochord
4.016	2.311	4.016	4.614	2.311	0	0	4.016	5.208	-15.421	Notochord
3.592	2.926	4.492	0	2.926	0	0	4.272	3.989	-9.717	Notochord
0	0	0	5.345	4.657	0	0	5.567	0	-10.245	Notochord
2.543	0	2.543	4.667	0	0	2.543	5.106	3.587	-10.52	Notochord
0	0	0	0	0	0	0	0	4.791	5.381	Notochord
4.06	0	2.995	4.744	0	0	2.995	5.147	3.663	-8.423	Notochord
3.874	0	3.479	0	0	0	0	3.479	4.156	3.716	Notochord
2.165	0	2.165	0	0	0	0	3.184	5.414	3.942	Notochord
0	0	0	0	0	0	0	2.96	4.023	9.101	Notochord
4.525	0	3.945	0	0	0	0	4.525	4.525	-5.021	Notochord
4.473	0	3.397	4.758	0	0	0	4.473	4.473	-13.276	Notochord
0	0	0	0	0	0	0	4.601	5.893	-7.227	Notochord
3.112	0	2.098	0	0	0	0	3.604	3.388	6.501	Notochord
4.037	0	0	0	0	0	0	3.64	5.007	0.851	Notochord
4.038	0	3.86	4.802	0	0	2.331	4.438	4.19	-6.674	Notochord
3.21	2.825	3.705	4.968	3.036	2.189	1.602	4.819	5.021	-16.805	Notochord
4.721	0	0	4.874	3.64	2.973	0	5.228	4.32	-10.052	Notochord
0	0	0	5.193	0	0	0	4.353	3.279	-5.485	Notochord
0	0	0	5.897	0	0	3.526	4.605	4.605	-9.684	Notochord
5.112	0	2.773	5.756	3.829	0	3.434	4.331	3.829	-14.669	Notochord
3.189	0	3.861	4.946	3.861	0	0	4.26	4.765	-10.995	Notochord
0	0	0	3.286	0	0	3.961	0	4.865	-12.359	Notochord
4.235	0	3.165	5.324	0	3.165	0	3.837	3.837	-15.189	Notochord
4.049	0	3.373	0	0	0	0	4.449	4.733	3.093	Notochord
0	0	0	0	0	0	0	3.727	3.058	0.839	Notochord
0	0	2.506	0	0	0	2.506	0	3.548	9.345	Notochord
3.99	0	3.771	5.076	3.101	0	0	4.57	5.661	-14.996	Notochord
4.1	0	0	0	4.1	0	0	5.34	5.187	-12.684	Notochord
0	0	0	0	0	0	0	2.69	3.349	7.723	Notochord
0	0	0	0	0	0	0	4.12	0	10.589	Notochord
3.814	1.933	3.877	5.115	2.93	1.375	2.551	5.06	4.276	-16.08	Notochord
4.35	2.357	3.888	5.097	3.67	0	2.357	5.207	5.207	-16.121	Notochord
3.776	0	3.496	5.205	3.776	0	3.106	4.174	5.081	-17.502	Notochord
4.207	2.347	0	4.653	2.347	3.379	3.379	4.207	3.876	-12.762	Notochord
4.514	2.073	0	5.703	0	0	0	4.656	5.526	-13.48	Notochord
0	0	0	4.214	0	0	0	4.578	4.412	-1.861	Notochord
4.352	2.253	2.892	5.514	2.892	2.892	2.253	4.922	4.457	-13.809	Notochord
2.846	0	2.846	5.144	3.51	0	0	4.934	4.502	-14.502	Notochord
0	0	0	0	0	0	0	3.662	0	5.383	Notochord
2.465	0	4.005	0	0	2.465	0	4.584	4.869	-5.521	Notochord
4.548	2.173	3.193	5.103	2.173	0	2.173	4.462	3.865	-15.021	Notochord
0	0	4.539	0	0	0	4.255	4.255	0	5.376	Notochord
0	0	2.479	0	0	0	0	3.52	3.52	4.171	Notochord
0	0	3.686	5.4	3.293	0	0	4.519	4.768	-13.683	Notochord
0	0	2.704	0	0	0	0	3.363	4.039	6.36	Notochord
3.639	2.761	3.639	4.72	3.293	0	1.549	4.499	4.98	-16.396	Notochord
0	0	0	0	0	0	0	2.957	2.957	6.725	Notochord
3.975	0	0	5.464	0	0	0	3.3	3.3	-8.274	Notochord
0	0	2.52	4.242	0	3.172	0	3.844	4.643	-7.574	Notochord
2.816	0	3.479	0	0	2.816	0	3.479	3.874	2.361	Notochord
0	0	3.635	3.853	0	0	0	3.853	4.431	-13.481	Notochord
0	0	3.787	4.469	0	0	0	4.469	4.289	-4.894	Notochord
0	0	3.862	4.413	0	0	0	3.19	5.293	-4.978	Notochord
3.413	2.121	3.137	5.177	0	2.753	0	4.945	5.825	-13.973	Notochord
4.91	0	2.503	5.313	0	3.155	2.503	5.513	4.376	-12.884	Notochord
3.436	0	3.436	6.08	3.436	0	0	4.665	3.436	-11.435	Notochord
0	0	0	0	0	0	0	3.687	3.687	1.244	Notochord
2.989	0	0	0	0	0	0	3.657	0	0.427	Notochord
5.315	2.793	2.585	5.169	4.27	1.965	1.965	5.097	4.464	-15.95	Notochord
0	0	2.066	2.066	0	0	0	2.066	3.568	4.821	Notochord
3.024	0	2.018	3.974	0	0	3.024	4.974	3.974	-14.541	Notochord
0	0	0	0	0	0	0	3.286	3.96	8.43	Notochord
4.344	2.615	2.615	5.487	4.628	0	3.271	4.344	4.164	-13.912	Notochord
2.776	0	0	5.115	0	3.437	3.437	4.799	4.334	-14.835	Notochord
0	0	3.778	0	0	0	0	0	3.997	2.275	Notochord
2.526	2.526	3.569	5.337	3.569	0	2.526	4.4	4.248	-11.612	Notochord
0	0	2.184	0	0	0	0	2.819	4.56	3.782	Notochord
2.762	2.762	0	3.817	4.099	0	3.423	4.652	5.006	-15.361	Notochord
2.927	0	0	0	0	0	0	2.927	3.81	4.351	Notochord
3.887	0	0	4.971	0	0	0	5.125	4.79	-15.547	Notochord
3.099	0	3.988	3.77	3.099	1.84	0	4.568	3.77	-11.645	Notochord
0	0	0	0	0	0	0	4.421	0	5.507	Notochord
2.132	0	3.971	0	0	0	2.764	2.764	5.62	2.576	Notochord
3.465	2.506	3.627	5.357	3.372	0	2.506	4.781	4.682	-16.944	Notochord
3.877	0	3.204	3.204	0	3.204	0	4.275	5.47	-11.868	Notochord
5.405	0	0	5.559	3.636	0	2.589	4.916	4.136	-13.514	Notochord
5.428	1.605	3.039	5.05	2.192	0	3.039	3.965	4.169	-16.14	Notochord
5.628	3.775	4.173	5.262	0	0	0	4.173	4.678	-10.825	Notochord
4.655	2.198	2.834	4.655	0	2.834	2.834	4.489	5.797	-12.752	Notochord
0	0	0	0	0	0	0	0	4.276	7.727	Notochord
0	0	0	0	0	0	0	0	3.486	5.025	Notochord
0	0	0	0	0	0	0	3.09	5.246	7.958	Notochord
4.024	0	3.628	5.397	0	2.961	2.961	5.955	4.861	-14.468	Notochord
0	0	3.796	4.194	0	0	3.125	3.125	2.475	-3.879	Notochord
2.395	0	3.041	0	0	3.041	0	2.395	3.71	-0.022	Notochord
3.784	2.464	2.464	4.003	4.334	2.464	0	4.947	4.947	-18.138	Notochord
3.995	0	4.278	0	0	0	0	2.291	4.679	-6.267	Notochord
0	0	0	0	0	0	0	4.425	3.922	0.336	Notochord
0	0	3.299	0	0	0	0	5.06	3.974	-0.167	Notochord
5.064	2.882	3.827	4.824	2.504	0	2.882	4.225	4.225	-14.962	Notochord
5.222	0	2.587	5.117	0	0	1.966	4.658	3.915	-13.352	Notochord
0	0	3.282	0	0	0	1.812	3.068	4.418	8.668	Notochord
3.739	0	3.07	5.591	3.07	0	0	4.421	3.07	-13.852	Notochord
5.361	3.1	0	5.075	2.451	0	2.451	4.168	3.77	-13.923	Notochord
0	0	0	3.983	0	0	0	4.888	5.355	-10.325	Notochord
3.308	1.684	2.65	4.92	0	0	2.28	4.624	4.435	-12.206	Notochord
0	0	3.097	0	0	0	2.085	3.767	4.269	3.62	Notochord
3.175	2.523	3.175	3.847	0	0	2.523	5.278	4.398	-10.306	Notochord
3.948	2.413	3.45	5.437	3.061	4.127	2.413	4.726	4.812	-16.739	Notochord
4.545	0	0	5.011	4.325	0	0	2.977	4.878	-14.688	Notochord
4.287	0	4.107	5.743	3.216	2.562	0	5.195	4.688	-16.065	Notochord
4.462	2.963	3.453	4.954	2.583	1.963	2.583	4.53	3.63	-16.288	Notochord
4.352	0	3.417	5.467	0	3.202	0	3.875	5.147	-15.637	Notochord
4.83	2.931	3.319	5.279	3.993	0	2.29	5.08	3.815	-16.118	Notochord
2.52	2.52	1.905	3.844	1.905	0	1.905	4.322	3.172	-11.836	Notochord
3.61	0	2.564	4.976	3.61	0	0	4.69	3.218	-11.126	Notochord
2.542	0	4.266	0	0	0	0	2.542	4.087	5.71	Notochord
0	0	2.533	5.345	0	3.186	2.533	4.256	4.256	-9.417	Notochord
4.023	2.483	2.483	5.535	2.483	0	0	4.802	5.234	-13.688	Notochord
2.972	2.972	0	5.367	0	0	2.972	4.72	4.72	-11.7	Notochord
0	0	0	0	0	0	0	3.035	3.704	1.095	Notochord
3.463	0	3.463	3.961	0	3.073	2.425	4.424	4.292	-12.333	Notochord
3.741	2.223	0	5.445	0	0	0	4.517	5.371	-14.905	Notochord
3.041	2.66	3.041	4.897	3.041	2.034	0	4.211	5.036	-12.154	Notochord
4.859	2.624	2.624	5.387	3.281	0	0	5.194	5.498	-14.537	Notochord
0	0	0	2.688	0	0	2.061	2.688	4.242	-2.084	Notochord
5.386	1.928	3.413	5.035	1.928	1.928	0	5.272	4.67	-15.386	Notochord
2.931	2.289	2.289	0	0	0	0	4.677	3.993	-3.731	Notochord
0	0	0	0	0	0	3.211	4.788	3.211	5.024	Notochord
3.471	1.588	3.019	4.589	3.342	2.174	1.588	5.03	4.317	-15.789	Notochord
4.24	0	3.739	5.261	0	4.021	0	4.926	5.454	-15.092	Notochord
3.718	0	3.049	4.801	4.801	0	3.049	5.308	4.116	-13.157	Notochord
3.822	0	2.938	4.08	0	2.668	1.699	4.344	4.906	-12.268	Notochord
0	0	3.467	0	0	0	0	4.364	2.804	5.092	Notochord
2.767	0	3.151	4.907	0	0	2.135	3.823	4.726	-12.536	Notochord
0	0	2.465	0	0	0	0	3.115	4.183	6.194	Notochord
0	0	2.034	0	0	0	0	3.042	4.846	5.519	Notochord
3.781	0	2.837	5.15	3.651	0	2.461	3.896	4.981	-15.933	Notochord
2.95	0	3.767	4.802	0	2.95	0	3.44	4.941	-14.359	Notochord
3.207	3.207	3.88	5.117	3.207	0	0	4.783	3.207	-13.154	Notochord
0	0	2.769	0	0	0	0	0	3.43	1.291	Notochord
1.96	0	3.908	1.96	0	0	1.96	4.023	3.626	0.478	Notochord
0	0	2.577	0	0	0	2.209	3.82	4.99	2.469	Notochord
0	0	0	0	0	0	0	0	3.091	3.596	Notochord
4.027	0	0	3.63	2.963	3.63	2.963	5.4	3.63	-14.338	Notochord
2.845	0	0	2.576	2.208	1.619	0	5.093	4.356	-11.801	Notochord
3.963	0	0	0	0	0	0	0	0	2.524	Notochord
0	0	0	0	0	0	0	0	0	6.334	Notochord
3.746	0	2.693	4.506	0	3.568	3.352	4.027	5.267	-12.145	Notochord
0	0	3.324	0	0	1.85	0	2.837	3.324	6.974	Notochord
0	0	3.535	0	0	0	2.493	4.214	4.614	-0.125	Notochord
0	0	0	0	0	0	0	3.126	4.195	6.637	Notochord
4.359	0	4.359	0	4.359	0	0	5.163	5.449	-11.697	Notochord
0	0	2.654	0	0	0	2.028	3.986	4.985	7.835	Notochord
3.629	3.629	3.629	3.629	0	0	0	6.003	5.217	-8.341	Notochord
3.199	3.414	2.545	4.914	3.506	0	1.371	4.698	4.31	-14.845	Notochord
3.829	2.945	4.008	4.977	2.945	2.303	2.945	4.913	5.094	-19.714	Notochord
3.582	2.078	3.366	5.086	2.078	0	2.078	4.594	3.366	-14.795	Notochord
0	0	2.748	0	0	2.117	0	3.625	4.706	3.505	Notochord
0	0	0	0	0	0	2.366	2.366	4.76	6.137	Notochord
0	0	2.764	0	0	0	0	2.764	4.162	4.57	Notochord
4.171	2.09	3.379	4.91	2.09	1.514	3.103	4.455	5.009	-14.963	Notochord
0	0	0	0	0	0	2.873	3.755	3.934	5.639	Notochord
3.767	0	4.164	4.508	2.447	2.447	2.824	4.316	5.475	-16.512	Notochord
0	0	0	0	0	0	0	3.383	3.383	0.412	Notochord
0	0	0	0	0	0	2.542	2.92	4.486	2.959	Notochord
3.948	1.591	3.589	5.478	2.177	1.591	2.177	4.51	5.033	-14.438	Notochord
0	0	0	0	0	0	0	4.217	4.397	9.22	Notochord
0	0	0	4.112	0	0	0	0	0	-1.137	Notochord
0	0	2.356	4.903	0	0	0	4.217	4.829	-12.344	Notochord
5.613	0	4.184	5.378	0	0	0	4.184	3.786	-13.53	Notochord
4.355	0	2.796	5.627	2.162	2.796	3.458	4.688	4.45	-13.92	Notochord
3.387	2.354	3.387	4.748	2.354	0	2.999	4.347	5.784	-15.143	Notochord
0	0	2.401	0	0	0	0	3.717	0	3.126	Notochord
0	0	2.372	0	0	0	2.372	2.372	3.904	6.817	Notochord
0	0	3.171	0	0	0	1.717	3.347	3.625	-0.356	Notochord
3.27	0	0	0	0	0	0	0	4.343	4.582	Notochord
4.417	0	2.954	4.966	2.574	2.574	2.782	4.966	4.755	-17.843	Notochord
0	0	2.603	0	0	0	0	4.483	4.331	8.251	Notochord
3.288	2.261	2.261	5.201	3.566	2.901	0	4.867	5.334	-16.12	Notochord
2.492	0	3.534	0	0	0	0	3.93	3.684	2.353	Notochord
0	0	2.692	2.692	0	0	2.692	0	3.35	2.434	Notochord
0	0	3.036	5.073	0	0	0	4.867	5.295	-9.194	Notochord
2.946	3.334	3.83	5.637	3.334	2.946	0	4.513	4.914	-19.448	Notochord
2.535	4.079	3.188	4.764	0	3.188	2.535	5.098	4.411	-15.285	Notochord
0	0	0	0	0	0	0	3.315	4.674	6.531	Notochord
3.636	3.096	3.31	4.717	0	2.824	2.447	4.243	4.565	-12.368	Notochord
0	0	0	0	0	0	0	4.141	3.743	9.306	Notochord
2.36	0	3.005	0	0	0	0	0	3.394	-2.837	Notochord
3.573	1.673	3.687	4.566	0	1.673	2.638	4.998	5.027	-10.372	Notochord
4.724	3.216	3.889	5.482	4.485	0	3.216	5.339	4.485	-15.538	Notochord
4.525	0	0	4.525	4.021	0	3.625	5.108	4.305	-14.579	Notochord
0	0	2.668	0	0	0	2.042	2.042	4.001	2.952	Notochord
1.898	0	0	0	0	0	0	3.379	4.635	0.988	Notochord
2.953	0	2.953	4.016	0	0	0	4.853	3.341	-11.419	Notochord
4.282	2.19	3.211	5.334	3.211	0	0	4.386	4.566	-14.631	Notochord
3.755	0	3.934	5.346	2.235	2.873	2.873	5.073	5.494	-15.274	Notochord
3.501	0	0	4.579	0	0	0	3.501	3.501	-10.398	Notochord
3.713	2.898	2.898	4.526	2.52	2.52	2.52	4.462	5.116	-15.568	Notochord
3.826	2.3	2.942	5.244	2.942	0	3.329	4.508	4.156	-13.132	Notochord
4.023	0	3.199	5.673	2.179	2.179	0	5.242	3.476	-11.891	Notochord
0	0	2.342	0	0	0	0	3.871	0	4.971	Notochord
5.171	0	3.44	5.861	2.95	0	1.951	5.204	4.117	-14.035	Notochord
4.148	2.512	3.836	5.073	1.897	0	1.897	4.055	4.234	-16.73	Notochord
3.868	2.81	3.473	5.057	0	0	0	3.868	3.473	-16.624	Notochord
3.174	3.566	3.566	5.388	2.522	0	0	4.844	4.397	-12.729	Notochord
0	0	3.289	0	0	0	2.632	3.963	2.632	3.333	Notochord
0	0	3.568	0	0	2.066	2.066	3.076	3.352	3.859	Notochord
2.189	2.189	2.825	4.968	0	0	2.189	4.386	4.166	-10.216	Notochord
5.404	3.355	0	5.548	3.355	0	0	4.51	3.749	-16.132	Notochord
3.899	0	2.367	0	0	0	0	2.367	3.012	1.745	Notochord
3.211	2.557	3.211	4.282	0	0	0	4.788	3.603	-7.184	Notochord
0	0	3.997	5.37	0	0	0	5.084	5.927	-7.803	Notochord
0	0	3.523	5.29	0	0	0	0	5.108	-8.468	Notochord
3.221	0	3.221	5.382	2.567	0	0	5.436	5.487	-13.91	Notochord
4.243	0	0	5.485	3.564	0	3.564	4.644	4.644	-10.847	Notochord
0	0	0	5.784	0	0	0	4.347	4.749	-9.709	Notochord
4.024	2.69	3.173	4.825	3.742	0	2.318	4.748	4.787	-16.958	Notochord
3.131	2.747	3.624	4.705	2.747	0	2.747	4.886	3.624	-14.228	Notochord
3.837	2.953	4.016	5.736	3.62	0	3.62	3.837	5.506	-15.175	Notochord
1.64	0	1.64	3.081	0	0	1.64	3.405	3.534	-0.1	Notochord
3.506	0	3.357	5.645	0	1.726	2.698	4.585	4.87	-12.123	Notochord
4.007	2.944	2.302	5.036	3.61	0	2.302	4.007	4.77	-14.633	Notochord
0	0	3.108	0	0	0	0	3.779	4.177	8.654	Notochord
4.03	2.49	3.14	4.61	3.14	0	0	5.181	5.048	-15.774	Notochord
3.326	2.042	3.87	5.128	3.542	2.042	2.042	4.117	4.621	-18.023	Notochord
3.532	3.141	1.877	5.013	3.356	1.877	0	4.715	5.013	-16.178	Notochord
0	0	0	0	0	0	0	3.207	0	2.699	Notochord
4.038	3.148	3.539	5.36	0	0	0	3.148	5.249	-10.029	Notochord
2.985	0	0	4.647	2.985	2.341	2.341	4.449	4.049	-9.921	Notochord
0	0	2.552	0	0	0	0	0	3.598	9.618	Notochord
2.326	0	2.326	0	0	0	0	2.326	0	1.868	Notochord
5.205	0	2.861	4.756	0	0	2.861	3.92	4.203	-10.349	Notochord
4.368	0	3.969	4.653	0	3.969	0	4.653	3.969	-13.462	Notochord
2.732	0	4.547	4.468	0	0	0	4.813	4.468	-13.091	Notochord
5.928	0	4.764	5.453	3.29	0	0	5.05	5.129	-12.246	Notochord
2.411	0	0	2.411	0	0	3.058	0	3.727	4.003	Notochord
0	0	2.995	0	0	0	0	2.995	3.663	3.846	Notochord
3.955	0	4.86	3.281	0	0	0	4.638	4.354	-14.384	Notochord
3.595	0	3.595	2.929	2.929	2.929	0	5.277	3.992	-14.217	Notochord
0	0	3.354	0	0	0	0	0	3.354	3.917	Notochord
0	0	3.677	3.677	0	0	0	4.759	5.448	-11.382	Notochord
0	0	0	5.073	0	0	0	4.102	4.606	-12.279	Notochord
0	0	4.361	0	0	0	0	0	5.048	-7.135	Notochord
0	0	2.665	0	0	0	0	3.047	4.618	5.882	Notochord
5.532	0	3.845	5.083	3.173	0	0	4.93	4.244	-12.167	Notochord
0	0	0	0	0	0	0	3.66	3.66	9.076	Notochord
5.444	0	0	6.017	0	0	0	4.638	4.638	-9.191	Notochord
0	0	3.923	0	0	0	0	0	0	4.549	Notochord
0	0	0	0	0	0	0	0	5.354	4.847	Notochord
3.9	2.841	3.9	5.185	3.9	2.841	0	3.9	4.736	-18.088	Notochord
0	0	0	0	0	0	0	3.952	3.952	3.083	Notochord
3.699	0	3.699	5.353	3.585	0	2.278	4.433	4.622	-17.518	Notochord
0	0	0	0	0	0	3.282	3.956	3.956	9.777	Notochord
0	0	3.345	5.797	3.345	0	0	4.02	4.02	-11.014	Notochord
2.517	1.568	3.662	5.004	3.317	0	2.517	4.437	5.146	-15.875	Notochord
0	0	3.516	0	0	0	0	0	4.194	9.52	Notochord
3.523	0	3.132	5.289	3.523	0	0	4.601	4.601	-14.129	Notochord
2.812	0	3.475	5.644	3.87	0	2.812	4.838	5.059	-15.154	Notochord
4.574	2.689	4.022	5.456	2.689	0	0	4.823	5.757	-13.367	Notochord
3.954	0	0	0	0	0	0	0	3.279	2.933	Notochord
0	0	0	0	0	0	0	0	0	4.078	Notochord
0	0	0	4.641	0	0	0	5.552	0	-8.907	Notochord
2.163	0	3.181	0	0	0	2.163	3.181	4.252	1.713	Notochord
3.98	0	3.98	0	0	0	0	0	0	3.867	Notochord
5.456	3.607	2.941	2.941	4.004	0	2.941	4.287	3.607	-12.358	Notochord
0	0	4.424	0	0	0	0	5.111	0	2.773	Notochord
0	0	0	0	0	0	3.035	3.704	4.101	2.616	Notochord
0	0	0	3.59	0	0	0	4.269	4.67	-3.096	Notochord
0	0	3.86	4.143	0	0	0	3.465	4.945	1.529	Notochord
0	0	0	0	0	0	3.571	0	3.571	-5.005	Notochord
5.636	0	3.077	5.286	0	0	3.077	4.83	4.145	-10.502	Notochord
2.859	0	2.859	5.29	3.523	0	2.859	5.109	4.202	-14.371	Notochord
0	0	0	0	0	0	0	4.221	3.542	6.024	Notochord
3.832	0	3.16	4.735	3.16	0	3.16	4.334	4.23	-17.059	Notochord
0	0	0	0	0	0	0	0	3.429	-0.745	Notochord
0	0	3.22	0	0	0	0	0	4.576	5.375	Notochord
4.179	0	4.58	0	0	0	0	0	5.087	-6.45	Notochord
0	0	2.128	0	0	0	0	3.144	2.128	5.126	Notochord
2.696	0	3.079	0	0	0	2.696	0	3.899	5.267	Notochord
3.299	0	3.299	4.452	0	0	2.018	4.373	4.774	-3.887	Notochord
2.378	0	3.024	3.692	0	0	0	3.91	4.089	2.574	Notochord
0	0	3.246	0	0	0	0	3.246	4.139	0.992	Notochord
0	0	0	0	0	0	0	0	4.72	4.549	Notochord
4.007	0	2.674	4.007	0	2.674	0	4.007	4.407	-12.856	Notochord
3.403	0	0	0	0	0	0	0	4.764	9.029	Notochord
2.21	0	3.233	5.653	2.21	2.21	2.847	5.145	4.874	-12.564	Notochord
0	0	0	0	0	0	0	0	4.046	4.461	Notochord
4.393	0	3.171	5.871	3.171	3.171	2.519	4.927	5.483	-15.716	Notochord
4.68	0	3.321	5.686	3.321	0	0	3.996	3.996	-12.01	Notochord
0	0	2.608	0	0	0	0	3.656	3.937	4.859	Notochord
3.18	1.356	3.294	5.381	1.356	1.356	2.528	4.504	5.09	-15.155	Notochord
4.842	0	3.264	4.936	0	0	3.656	4.489	4.336	-12.038	Notochord
4.41	0	2.848	5.097	2.848	0	0	3.511	3.511	-10.729	Notochord
0	0	3.259	0	0	0	0	3.259	4.616	3.805	Notochord
4.799	0	0	5.605	3.437	0	0	5.355	4.114	-13.265	Notochord
3.279	0	4.637	4.637	0	0	3.279	5.192	3.279	-12.309	Notochord
4.985	0	2.573	4.299	0	0	0	4.583	4.583	-13.069	Notochord
0	0	0	0	0	0	0	4.953	0	9.45	Notochord
2.339	0	4.33	3.371	0	0	0	3.371	4.198	-3.407	Notochord
0	0	0	0	0	0	0	2.641	4.524	-1	Notochord
0	0	1.605	1.605	0	0	0	1.605	3.708	0.798	Notochord
0	0	0	0	0	0	0	5.017	0	3.929	Notochord
0	0	3.324	0	0	0	0	2.04	4.618	7.27	Notochord
2.713	0	3.373	0	0	0	0	0	3.767	6.507	Notochord
4.056	0	4.056	4.456	0	4.056	0	4.74	4.74	-11.738	Notochord
0	0	0	0	0	0	0	0	0	6.413	Notochord
2.699	0	4.033	5.2	4.033	0	2.699	4.834	4.433	-11.909	Notochord
0	0	0	0	0	0	0	0	0	4.592	Notochord
0	0	3.969	4.653	0	0	3.969	5.055	3.969	-9.507	Notochord
5	3.325	3.325	4.684	2.667	0	0	4.552	4.22	-15.76	Notochord
0	0	3.543	0	0	0	0	0	4.622	1.991	Notochord
3.964	3.29	0	4.363	0	0	0	0	4.648	-8.397	Notochord
0	0	2.702	0	0	0	0	4.037	3.361	7.271	Notochord
0	0	3.147	0	0	0	0	0	4.217	7.118	Notochord
4.681	0	3.601	5.569	0	0	0	4.785	5.188	-12.251	Notochord
0	0	2.559	0	0	0	0	2.559	3.605	3.251	Notochord
0	0	4.581	0	0	0	0	3.503	4.181	10.14	Notochord
4.99	0	2.957	5.107	0	0	0	4.304	0	-8.82	Notochord
0	0	0	0	0	0	0	3.726	3.726	10.573	Notochord
3.592	0	0	4.672	0	3.592	2.926	4.271	4.271	-14.08	Notochord
0	0	0	0	0	0	3.657	0	3.657	1.746	Notochord
0	0	3.012	5.164	3.012	3.68	0	5.047	5.45	-13.719	Notochord
0	0	3.116	5.023	0	0	3.787	5.156	4.468	-6.337	Notochord
0	0	3.389	0	0	0	0	0	2.729	1.195	Notochord
0	0	2.654	4.386	0	2.654	0	3.312	4.386	-3.56	Notochord
2.472	0	3.513	3.513	0	0	0	4.343	3.513	-9.068	Notochord
0	0	0	0	0	0	0	0	4.886	7.047	Notochord
4.083	0	0	5.406	0	0	0	5.102	4.547	-9.523	Notochord
3.565	0	3.565	6.178	0	0	0	4.645	0	-2.797	Notochord
0	0	0	3.523	0	0	0	4.201	4.201	2.241	Notochord
0	0	0	0	0	0	0	0	4.727	7.076	Notochord
4.189	0	2.47	5.681	3.12	0	0	4.875	4.589	-13.893	Notochord
4.116	0	0	0	0	0	2.777	0	5.022	-2.184	Notochord
3.716	0	0	5.201	3.716	0	3.047	4.951	0	-13.511	Notochord
4.196	0	0	4.749	0	0	2.854	3.913	4.596	-7.19	Notochord
0	0	3.392	0	0	0	0	0	0	2.874	Notochord
4.115	0	0	4.115	3.718	0	0	4.399	4.115	-13.692	Notochord
0	0	2.24	0	0	0	0	2.879	4.09	9.773	Notochord
3.429	0	0	5.273	0	0	0	4.326	4.791	-11.184	Notochord
2.655	0	3.706	4.987	0	0	0	4.539	4.671	-11.366	Notochord
0	0	1.824	0	0	0	0	3.621	3.471	6.14	Notochord
2.893	0	3.558	5.479	0	2.893	0	5.039	5.883	-8.372	Notochord
4.033	0	3.357	4.717	4.033	0	0	5.406	5.406	-14.066	Notochord
3.914	0	3.342	5.198	2.477	3.127	0	4.65	5.136	-17.026	Notochord
0	0	4.415	3.517	4.415	0	0	3.912	4.748	-11.441	Notochord
0	0	0	5.716	0	0	3.66	5.027	5.027	-11.075	Notochord
0	0	0	4.192	0	0	0	4.192	4.192	0.774	Notochord
0	0	3.838	4.922	0	3.166	3.166	4.521	4.237	-9.326	Notochord
0	0	2.403	1.797	0	0	1.797	2.403	4.4	8.774	Notochord
0	0	2.953	4.299	0	0	0	4.7	4.754	-8.689	Notochord
0	0	3.462	0	0	2.8	0	3.857	2.8	1.819	Notochord
2.841	0	3.9	3.504	0	0	2.841	3.9	0	1.096	Notochord
4.561	0	0	0	2.82	0	0	3.483	4.38	-10.344	Notochord
0	0	2.041	0	0	0	0	0	3.049	6.003	Notochord
4.329	2.982	2.982	4.046	4.046	0	0	4.55	4.55	-12.696	Notochord
1.854	0	1.854	0	0	0	2.466	3.506	4.263	7.379	Notochord
0	0	2.518	0	0	1.903	0	2.518	2.897	2.828	Notochord
3.432	0	3.043	4.708	3.93	0	0	5.016	3.93	-12.54	Notochord
0	0	0	0	0	0	0	0	3.493	10.504	Notochord
4.606	0	3.036	0	0	0	0	4.606	5.073	-5.298	Notochord
0	0	2.99	4.054	0	0	0	4.054	4.338	-2.361	Notochord
3.978	0	0	4.377	0	0	0	4.662	4.377	-2.928	Notochord
0	0	2.868	0	0	0	0	3.928	2.868	8.996	Notochord
4.283	0	4.504	3.822	0	0	2.296	5.14	5.286	-11.724	Notochord
3.88	0	2.822	5.25	0	0	0	4.162	5.164	-10.792	Notochord
0	0	0	0	0	0	0	3.016	3.684	0.838	Notochord
0	0	0	0	0	0	0	3.191	3.864	6.167	Notochord
0	0	0	4.49	0	0	0	3.808	3.808	-4.435	Notochord
0	0	4.017	0	0	0	0	3.519	3.519	2.428	Notochord
0	0	4.075	3.01	0	0	0	3.01	5.528	1.363	Notochord
3.775	0	3.105	5.011	0	0	0	5.261	5.011	-3.018	Notochord
4.554	0	3.328	4.554	0	2.043	0	3.872	4.554	-14.812	Notochord
2.536	0	0	0	0	0	0	2.536	2.536	1.903	Notochord
0	0	2.72	0	0	0	0	3.659	4.399	5.628	Notochord
4.81	0	4.525	3.448	0	0	0	4.125	5.212	-7.403	Notochord
3.297	0	0	4.877	0	0	0	0	4.371	-9.416	Notochord
0	0	0	3.466	0	0	0	4.143	4.143	-3.376	Notochord
3.269	0	0	0	0	0	0	0	5.315	1.372	Notochord
4.575	0	3.496	3.496	0	0	0	5.263	4.394	-11.099	Notochord
0	0	0	0	0	0	0	4.112	0	2.711	Notochord
3.551	3.551	2.887	5.232	4.631	0	0	5.138	4.631	-15.701	Notochord
0	0	3.606	0	0	0	0	3.606	4.972	7.986	Notochord
0	0	3.154	0	0	0	0	3.154	4.045	8.109	Notochord
0	0	0	0	0	0	0	0	3.731	8.897	Notochord
0	0	0	0	0	0	0	4.578	3.5	7.186	Notochord
0	0	0	0	0	0	0	0	4.896	0.854	Notochord
0	0	3.268	0	0	0	0	0	3.268	11.917	Notochord
0	0	4.018	2.684	0	0	0	3.343	3.736	-0.199	Notochord
3.309	2.027	0	4.383	2.027	0	2.027	4.668	4.728	-11.996	Notochord
3.95	2.113	3.95	5.036	3.128	2.744	3.128	5.423	4.633	-17.461	Notochord
5.413	3.059	3.728	5.413	0	0	0	4.277	3.946	-12.264	Notochord
0	0	0	4.024	0	0	0	4.024	5.397	9.967	Notochord
3.848	0	3.848	4.751	3.176	0	0	4.53	4.751	-12.508	Notochord
4.007	0	5.093	4.406	3.332	0	0	4.406	4.406	-10.812	Notochord
4.106	0	3.429	4.704	0	4.106	0	4.389	5.012	-10.352	Notochord
0	0	4.189	3.791	0	0	0	4.694	4.189	-7.116	Notochord
4.928	3.693	3.024	4.09	3.024	0	3.693	4.928	4.373	-13.861	Notochord
2.971	0	4.318	5.005	2.971	2.971	0	5.122	4.539	-10.723	Notochord
3.595	2.929	0	4.495	0	2.929	0	4.676	4.275	-10.307	Notochord
4.038	0	2.331	3.641	3.362	0	0	4.801	5.815	-12.947	Notochord
0	0	3.647	0	0	0	0	0	4.327	2.69	Notochord
5.705	2.924	2.924	5.916	0	0	0	3.986	2.924	-9.119	Notochord
0	0	0	0	0	0	0	3.054	4.625	3.396	Notochord
0	0	0	0	0	0	0	0	3.284	5.182	Notochord
0	0	2.161	0	0	0	0	3.18	4.449	10.416	Notochord
0	0	0	0	0	0	0	3.688	4.085	3.161	Notochord
4.097	0	0	5.693	0	0	0	5.338	0	-9.292	Notochord
3.987	0	3.987	0	0	0	3.312	0	3.987	0.024	Notochord
4.49	1.987	3.265	4.49	3.48	2.609	3.657	4.337	4.158	-16.787	Notochord
3.741	0	4.643	4.643	0	0	3.072	4.824	4.824	-7.563	Notochord
0	2.972	0	5.408	2.972	0	0	5.227	2.972	-11.823	Notochord
0	0	0	0	0	0	0	2.669	4.002	6.799	Notochord
0	0	0	0	0	0	2.72	0	0	5.601	Notochord
0	0	0	0	0	0	0	3.207	4.965	11.388	Notochord
1.74	0	2.714	0	0	0	0	3.373	3.87	2.163	Notochord
1.974	0	0	0	0	0	0	2.975	4.039	7.396	Notochord
2.088	0	0	3.1	0	0	2.088	3.771	4.531	0.329	Notochord
2.297	3.326	2.939	5.374	4.001	0	0	4.765	4.838	-13.842	Notochord
3.81	0	3.529	4.608	2.488	0	2.488	4.36	5.401	-17.133	Notochord
3.4	0	3.4	4.982	0	0	0	4.982	6.076	-11.413	Notochord
4.543	0	3.745	3.076	0	3.964	0	3.964	3.745	-12.329	Notochord
0	0	0	0	0	0	0	2.572	5.271	5.63	Notochord
0	0	0	0	0	0	2.884	4.227	4.447	0.006	Notochord
0	0	2.709	5.131	0	0	0	4.443	4.728	-12.534	Notochord
2.909	3.296	2.909	4.807	3.296	0	0	4.876	4.37	-17.528	Notochord
0	0	2.628	0	0	0	0	2.628	4.758	4.636	Notochord
4.394	0	3.32	5.484	0	0	3.32	4.9	4.9	-13.834	Notochord
5.901	0	3.591	4.185	0	0	2.546	4.185	3.872	-13.257	Notochord
3.794	0	4.476	4.697	0	0	0	5.163	4.476	-14.136	Notochord
0	0	2.652	0	0	0	2.652	3.702	3.984	1.186	Notochord
4.583	3.9	0	3.9	0	0	0	5.271	0	-3.511	Notochord
0	0	2.933	0	0	0	0	1.377	4.049	10.578	Notochord
0	0	1.6	0	0	0	2.187	2.187	4.279	6.466	Notochord
0	0	3.199	3.872	0	3.199	0	4.776	5.933	-4.748	Notochord
0	0	4.267	0	0	0	0	0	4.953	-3.027	Notochord
1.845	0	1.845	0	0	0	1.845	3.105	3.994	3.921	Notochord
3.544	0	2.879	2.879	3.544	0	0	4.775	4.442	-12.01	Notochord
0	0	2.744	0	0	0	0	3.405	3.405	-0.148	Notochord
3.359	0	3.359	4.836	2.7	0	0	5.201	4.587	-12.075	Notochord
0	0	0	0	0	0	0	0	0	6.866	Notochord
2.729	0	2.729	5.065	0	0	0	4.284	4.749	-15.554	Notochord
4.104	0	3.707	4.789	0	0	0	4.789	5.297	-11.016	Notochord
0	0	3.957	0	0	0	0	5.328	5.042	-8.106	Notochord
4.45	0	3.098	5.541	4.45	0	0	5.137	4.851	-11.905	Notochord
3.982	0	3.586	4.485	2.92	0	0	5.173	5.268	-13.762	Notochord
0	0	0	0	0	0	0	0	2.861	4.15	Notochord
3.509	0	0	4.588	4.187	0	3.509	4.187	5.095	-11.448	Notochord
4.334	0	3.261	5.71	0	0	3.261	5.79	5.02	-11.034	Notochord
0	0	1.971	0	0	0	0	0	2.972	6.037	Notochord
3.718	2.402	3.937	4.516	3.049	0	2.402	4.62	4.399	-12.978	Notochord
3.919	0	3.523	5.37	0	0	0	4.202	4.202	-9.36	Notochord
3.541	0	0	0	0	0	0	4.62	4.905	-6.931	Notochord
0	2.887	4.231	4.231	4.231	0	0	4.784	4.231	-12.553	Notochord
0	0	3.447	0	0	0	0	3.447	3.447	1.4	Notochord
0	0	0	0	0	0	0	2.815	5.157	5.993	Notochord
0	0	0	0	0	0	0	3.887	0	5.501	Notochord
0	0	0	0	0	3.594	0	0	4.96	6.202	Notochord
0	0	4.028	0	0	0	0	3.352	4.028	8.4	Notochord
3.027	3.027	4.377	4.931	0	0	0	4.931	4.377	-10.314	Notochord
0	0	2.726	2.726	0	0	0	2.726	4.462	4.773	Notochord
0	0	3.355	0	0	0	0	3.355	0	10.565	Notochord
0	2.935	0	0	0	0	0	0	5.449	-3.753	Notochord
0	0	3.352	0	0	0	0	3.352	5.518	2.933	Notochord
2.876	0	0	0	0	0	0	4.219	3.541	-4.774	Notochord
0	0	0	0	0	0	0	4.528	3.45	10.064	Notochord
0	0	0	4.894	0	0	0	4.894	4.673	-7.035	Notochord
2.846	0	4.188	0	0	0	0	4.741	3.51	-4.765	Notochord
0	0	3.212	0	0	0	0	4.283	3.212	-0.68	Notochord
0	0	0	0	0	0	3.681	0	0	1.326	Notochord
0	0	0	0	0	0	0	0	4.533	4.923	Notochord
3.84	0	4.238	4.924	4.238	0	3.168	4.743	5.527	-13.381	Notochord
4.43	0	3.749	5.6	3.967	3.469	2.431	3.749	4.911	-15.916	Notochord
2.915	0	3.976	4.66	0	2.915	0	4.813	3.58	-12.822	Notochord
4.758	0	0	0	0	0	3.397	4.074	0	-5.149	Notochord
5.445	0	3.356	5.484	0	0	2.325	4.629	4.535	-13.2	Notochord
4.529	1.719	3.628	5.191	3.174	0	2.319	4.788	4.104	-17.645	Notochord
3.025	0	3.517	2.644	0	0	2.019	4.829	3.517	-5.372	Notochord
3.789	2.735	2.735	4.471	2.735	2.105	3.789	5.312	3.611	-10.69	Notochord
2.731	0	3.391	3.785	0	0	3.391	4.467	5.068	-11.824	Notochord
2.692	0	2.692	4.426	0	3.351	0	4.578	4.246	-2.886	Notochord
0	0	3.013	0	0	0	0	2.367	4.078	3.219	Notochord
0	0	3.467	0	0	0	0	2.805	0	8.548	Notochord
3.012	0	3.68	5.604	4.762	0	0	4.915	4.915	-17.671	Notochord
0	0	3.131	0	0	0	3.131	3.802	4.705	4.784	Notochord
0	0	4.236	0	0	0	0	3.837	4.741	1.477	Notochord
0	0	3.183	0	0	0	2.164	3.183	4.993	7.515	Notochord
2.196	0	2.196	0	0	2.196	0	2.196	2.832	7.875	Notochord
2.78	0	2.78	0	0	0	0	2.78	0	3.336	Notochord
3.528	0	3.528	0	0	3.528	0	4.607	4.206	-0.967	Notochord
5.002	0	3.419	5.47	4.096	0	0	0	0	-11.432	Notochord
3.387	0	3.604	5.15	3.604	0	0	4.918	5.191	-15.991	Notochord
0	3.153	3.153	4.728	0	3.153	0	5.678	3.153	-11.932	Notochord
3.537	0	3.537	4.616	0	4.216	0	4.901	5.123	-7.624	Notochord
0	0	0	0	0	0	0	2.272	3.299	10.65	Notochord
3.773	0	2.251	5.545	0	0	2.251	4.788	5.142	-13.413	Notochord
0	0	0	0	0	0	0	3.476	4.306	0.031	Notochord
5.528	0	0	5.306	0	0	0	5.528	0	-8.405	Notochord
4.745	0	3.385	0	3.385	3.385	4.461	4.061	5.301	-10.452	Notochord
0	0	0	0	0	0	0	4.742	3.661	5.3	Notochord
4.373	1.949	2.306	4.722	1.949	3.094	1.949	4.847	4.748	-15.031	Notochord
0	0	3.03	0	0	0	0	0	4.379	4.611	Notochord
0	0	2.385	0	0	0	0	0	0	2.971	Notochord
0	0	0	0	0	0	0	0	4.208	10.162	Notochord
2.541	0	3.409	0	0	0	1.924	2.92	4.18	4.092	Notochord
0	0	3.066	3.066	0	0	0	0	4.638	-0.559	Notochord
0	0	0	0	0	0	0	3.541	4.62	1.275	Notochord
0	0	2.826	0	0	0	0	2.826	4.853	1.082	Notochord
0	0	0	0	0	0	2.66	0	0	1.41	Notochord
0	0	3.043	0	0	0	0	0	4.261	1.706	Notochord
0	0	0	0	0	0	0	2.566	2.566	4.014	Notochord
3.542	0	0	4.773	3.542	0	0	5.222	4.44	-14.459	Notochord
3.109	3.779	3.109	5.899	0	0	0	5.465	5.465	-12.586	Notochord
0	0	0	3.788	0	4.47	0	0	3.788	-4.637	Notochord
0	0	0	0	0	0	0	3.924	4.322	7.037	Notochord
2.149	1.566	2.993	4.674	0	0	2.149	4.389	4.977	-14.543	Notochord
0	0	2.185	3.205	0	0	0	2.185	4.381	2.833	Notochord
0	0	3.272	3.272	0	0	0	4.629	4.629	-1.989	Notochord
3.277	0	0	5.037	0	0	0	4.856	0	-8.475	Notochord
0	0	2.634	0	0	0	0	2.01	3.506	7.265	Notochord
0	0	3.824	0	0	0	0	4.222	3.824	9.569	Notochord
2.66	0	0	1.692	0	0	0	3.711	2.66	2.823	Notochord
0	0	0	0	0	0	0	0	3.851	3.822	Notochord
4.932	0	2.902	4.8	0	0	0	4.467	3.963	-10.238	Notochord
0	0	0	0	0	0	0	3.45	0	4.497	Notochord
4.238	2.442	3.305	5.594	3.481	1.833	3.305	4.758	4.961	-17.864	Notochord
2.722	0	3.382	5.224	2.722	2.722	0	4.458	4.859	-14.334	Notochord
3.378	0	4.738	5.544	0	0	0	4.738	4.738	-8.786	Notochord
0	0	0	0	0	0	0	3.432	3.93	7.967	Notochord
3.569	2.066	3.076	5.115	2.694	0	2.694	4.648	4.248	-10.431	Notochord
4.99	0	2.436	5.68	3.474	0	0	5.183	5.526	-11.31	Notochord
0	0	2.328	0	0	0	1.407	3.246	4.186	10.149	Notochord
0	0	0	0	0	0	0	4.961	3.056	6.564	Notochord
0	0	0	0	0	0	0	3.913	4.596	3.367	Notochord
0	3.08	4.147	4.652	3.08	0	0	4.652	4.147	-8.554	Notochord
5.509	3.381	1.746	5.669	3.775	0	0	5.273	4.208	-15.018	Notochord
0	0	3.732	0	0	0	0	4.414	0	1.771	Notochord
2.75	0	2.75	0	0	0	1.539	3.282	3.805	5.57	Notochord
0	0	0	0	3.024	3.024	0	3.024	3.693	0.537	Notochord
0	0	0	0	0	0	0	0	0	3.36	Notochord
0	0	2.86	0	0	0	0	3.246	4.071	1.867	Notochord
3.405	0	2.745	4.937	3.128	3.405	3.128	4.883	4.883	-16.352	Notochord
4.68	1.985	1.985	4.841	2.607	1.985	1.985	4.68	5.102	-15.131	Notochord
2.309	0	3.836	4.612	0	0	2.951	5.044	4.92	-12.112	Notochord
3.482	0	0	2.82	0	1.834	0	3.981	3.762	0.089	Notochord
2.29	0	2.29	5.798	0	2.931	0	4.899	5.134	-11.088	Notochord
5.267	3.147	2.763	6.181	4.216	0	0	4.216	4.721	-13.639	Notochord
1.596	0	3.203	0	0	0	0	2.55	4.274	7.589	Notochord
0	0	0	3.552	0	0	0	2.509	5.473	0.84	Notochord
3.918	2.481	4.2	5.261	0	1.868	2.481	4.42	5.108	-11.614	Notochord
3.771	0	0	5.361	3.275	3.275	2.249	4.452	4.712	-13.619	Notochord
3.008	3.008	4.073	5.36	3.676	0	3.008	5.043	4.073	-18.284	Notochord
0	0	0	0	0	0	0	2.867	0	3.154	Notochord
3.95	0	3.555	5.236	0	0	0	5.141	5.402	-16.325	Notochord
0	0	0	0	0	0	0	0	4.21	4.75	Notochord
0	0	0	0	0	0	1.764	3.013	4.157	8.878	Notochord
3.136	2.486	3.136	3.807	0	0	0	5.044	3.527	-10.943	Notochord
0	0	0	0	0	0	0	3.864	0	5.657	Notochord
2.977	1.733	4.041	4.494	0	2.333	2.977	4.119	4.725	-14.088	Notochord
0	0	0	3.829	0	0	3.157	3.829	3.157	3.825	Notochord
0	0	0	3.505	0	0	0	2.464	2.464	0.295	Notochord
3.255	0	0	0	0	0	0	2.6	4.833	4.515	Notochord
0	0	0	5.224	0	0	0	4.939	0	5.064	Notochord
3.132	3.803	4.201	4.966	2.481	0	0	5.617	4.966	-14.874	Notochord
0	0	0	0	0	0	0	3.406	0	2.679	Notochord
0	0	0	0	0	0	0	0	4.232	7.469	Notochord
2.056	0	3.735	3.557	0	2.683	2.056	4.568	5.017	-14.071	Notochord
0	0	3.048	4.398	0	0	3.048	3.048	4.952	-1.951	Notochord
0	0	3.676	0	0	0	0	0	0	2.989	Notochord
0	0	0	0	0	0	0	2.972	4.873	6.815	Notochord
4.19	2.016	3.512	5.21	3.021	0	3.021	3.69	4.523	-19.195	Notochord
2.069	0	0	4.147	0	0	2.069	5.075	3.572	-6.925	Notochord
0	0	0	0	0	0	0	3.556	3.556	4.222	Notochord
0	0	0	4.503	0	0	0	3.54	4.039	0.219	Notochord
3.591	0	2.925	6.13	4.138	2.284	0	4.75	5.317	-13.595	Notochord
0	0	0	0	0	0	0	4.42	0	4.026	Notochord
4.691	0	0	4.187	3.118	0	3.118	4.47	3.789	-14.913	Notochord
3.993	0	3.318	4.898	3.318	3.318	0	4.898	5.483	-10.644	Notochord
5.781	0	3.413	5.464	0	0	3.413	5.177	3.413	-9.75	Notochord
5.297	0	3.707	4.608	0	0	0	3.707	5.391	-12.134	Notochord
4.655	0	0	2.764	2.764	0	0	4.322	4.322	-11.798	Notochord
0	0	4.5	0	0	0	0	0	4.68	10.788	Notochord
3.989	0	2.926	0	0	0	3.592	3.592	0	0.768	Notochord
0	2.606	0	5.307	3.935	0	0	5.307	3.935	-12.991	Notochord
3.293	0	3.789	5.457	0	2.906	0	4.251	5.849	-9.02	Notochord
4.852	0	4.098	5.359	4.45	0	2.247	4.852	3.273	-13.84	Notochord
0	0	2.197	0	0	0	0	4.043	4.795	8.03	Notochord
4.864	0	5.267	3.501	4.864	0	3.501	4.864	4.579	-12.704	Notochord
0	0	0	5.483	0	3.711	0	4.212	5.079	-12.627	Notochord
1.421	1.421	1.986	3.571	0	0	0	3.996	4.62	-2.615	Notochord
0	0	0	0	0	0	0	4.667	2.652	6.655	Notochord
0	0	0	0	0	0	0	3.041	3.928	0.242	Notochord
4.845	0	0	5.535	0	0	0	4.444	4.444	-6.341	Notochord
3.008	0	3.397	0	0	3.397	0	3.008	5.314	-4.745	Notochord
2.195	0	2.831	3.216	0	0	2.195	4.392	4.917	-8.184	Notochord
0	0	3.867	0	0	0	0	3.194	5.105	-0.096	Notochord
0	0	0	0	0	0	0	4.148	3.647	4.881	Notochord
0	0	0	4.844	0	0	0	4.712	2.818	-3.389	Notochord
0	0	2.594	0	0	2.594	2.594	4.321	2.594	6.165	Notochord
0	0	3.242	0	0	0	0	3.916	3.242	4.215	Notochord
2.807	2.172	0	0	0	0	0	0	3.686	3.253	Notochord
0	0	3.596	0	0	0	0	4.495	2.929	11.406	Notochord
0	0	2.672	0	0	0	2.672	0	4.405	8.416	Notochord
2.475	0	3.339	0	0	0	0	3.125	3.516	6.423	Notochord
0	0	0	0	0	0	0	3.859	0	7.193	Notochord
3.906	0	0	3.233	0	0	0	3.233	4.589	-3.852	Notochord
0	0	2.997	0	0	0	0	0	4.345	12.54	Notochord
0	2.912	0	4.476	2.912	0	0	5.345	4.476	-14.579	Notochord
2.189	0	2.824	0	0	0	0	2.824	4.034	8.862	Notochord
2.671	2.671	0	0	0	0	0	2.671	4.224	4.405	Notochord
3.394	0	3.394	3.394	0	0	0	3.394	4.755	-1.564	Notochord
3.899	0	3.226	5.715	2.572	0	0	4.984	4.898	-13.088	Notochord
0	0	2.431	4.547	0	0	0	4.911	5.234	-9.377	Notochord
4.653	2.529	3.182	5.883	2.529	0	0	5.395	4.405	-11.186	Notochord
2.751	0	0	0	0	0	0	2.751	5.089	6.231	Notochord
0	0	0	5.559	0	0	0	5.119	3.636	-14.641	Notochord
2.37	0	3.015	0	0	0	2.37	3.683	3.683	4.693	Notochord
3.946	3.272	3.272	5.031	4.345	0	0	4.945	4.345	-14.306	Notochord
3.158	0	2.141	0	0	0	0	0	4.732	5.736	Notochord
4.277	0	0	3.598	4.277	0	0	5.367	4.964	-7.771	Notochord
2.712	0	0	0	0	0	0	4.048	0	9.029	Notochord
0	0	0	0	0	0	0	2.574	3.228	10.18	Notochord
0	0	3.228	0	0	0	0	4.12	3.228	6.934	Notochord
2.241	0	2.241	0	0	0	0	3.544	2.241	3.979	Notochord
5.382	2.167	2.801	4.361	0	2.167	3.186	4.886	4.141	-13.065	Notochord
0	0	0	0	0	0	0	0	0	3.661	Notochord
4.38	0	2.649	5.289	3.981	0	3.306	5.353	4.886	-14.994	Notochord
0	0	0	0	0	0	0	0	4.526	4.037	Notochord
0	0	0	0	0	0	0	3.847	5.218	7.981	Notochord
0	0	4.394	5.081	0	0	0	3.319	0	-9.199	Notochord
0	0	3.698	0	0	0	0	0	4.78	7.981	Notochord
3.923	3.923	0	0	0	0	0	5.851	3.923	-3.489	Notochord
0	0	3.306	0	0	2.649	0	4.664	4.664	0.754	Notochord
0	0	0	0	0	0	0	2.482	2.482	2.688	Notochord
3.499	2.836	0	0	0	0	0	4.577	5.552	-7.68	Notochord
2.092	0	2.092	0	0	0	0	3.381	5.101	3.709	Notochord
0	0	3.449	4.679	3.449	3.449	0	4.526	5.127	-9.923	Notochord
4.585	0	3.229	5.066	3.229	0	2.574	4.901	4.453	-15.542	Notochord
0	0	2.892	5.239	0	0	0	5.039	5.144	-11.177	Notochord
2.549	1.931	2.549	5.039	3.875	0	0	4.617	4.425	-14.892	Notochord
0	0	3.287	0	0	0	0	2.631	4.762	1.841	Notochord
2.899	0	2.899	3.564	0	0	0	4.243	2.899	-8.706	Notochord
2.441	0	0	0	0	0	2.441	3.76	3.76	8.93	Notochord
2.987	0	0	0	0	2.987	0	2.987	4.736	0.82	Notochord
4.055	3.773	4.055	3.379	3.102	0	3.102	4.96	4.454	-14.118	Notochord
0	0	0	0	0	0	2.466	3.506	4.005	6.357	Notochord
0	0	0	0	0	0	0	4.045	0	2.148	Notochord
5.688	4.029	3.632	5.401	0	2.965	0	5.22	3.632	-13.786	Notochord
3.995	0	0	5.589	0	0	0	5.081	0	-11.424	Notochord
4.014	1.71	3.732	5.205	4.092	2.951	3.163	4.698	5.23	-18.027	Notochord
3.243	1.778	3.568	4.738	3.029	1.778	3.029	5.155	4.648	-15.589	Notochord
0	0	0	0	0	0	0	0	3.056	12.139	Notochord
0	0	0	0	0	0	0	0	3.884	2.371	Notochord
4.848	0	2.822	5.854	3.485	4.382	2.822	5.069	4.382	-17.786	Notochord
4.372	0	0	0	0	0	0	4.372	0	-2.454	Notochord
0	0	0	2.456	0	0	0	3.994	4.325	2.526	Notochord
3.759	2.787	3.564	5.516	3.759	3.32	2.52	5.35	5.081	-19.177	Notochord
3.508	3.331	3.788	5.328	3.508	0	0	5.328	4.47	-17.338	Notochord
0	0	0	0	0	0	0	0	0	1.811	Notochord
4.089	2.239	3.542	4.337	0	3.76	2.239	4.337	5.177	-16.285	Notochord
3.068	2.42	3.956	4.419	4.135	0	2.42	5.042	4.135	-14.004	Notochord
3.202	0	4.558	4.674	0	0	0	4.674	5.607	-12.986	Notochord
0	0	2.716	0	0	0	0	0	2.087	9.534	Notochord
0	0	0	0	0	0	0	4.314	4.094	9.149	Notochord
0	0	0	4.873	0	0	3.119	3.119	3.119	-9.695	Notochord
0	0	0	0	0	3.587	0	4.266	4.952	8.501	Notochord
0	0	0	4.026	0	0	0	4.71	4.71	-6.972	Notochord
4.441	2.707	2.707	5.532	3.366	0	0	4.261	4.261	-16.837	Notochord
0	0	0	0	0	0	0	0	3.698	6.566	Notochord
0	0	0	3.881	0	0	0	3.881	3.208	4.859	Notochord
4.923	0	3.558	5.002	3.558	0	2.515	3.839	3.558	-14.288	Notochord
4.97	0	0	4.883	3.604	0	2.558	5.123	3.604	-14.349	Notochord
3.181	0	3.181	3.853	0	0	0	3.853	4.536	-5.803	Notochord
2.818	2.183	3.203	4.904	2.818	0	0	4.027	4.961	-16.823	Notochord
5.225	2.202	2.202	4.925	0	0	0	5.49	4.4	-11.993	Notochord
2.694	0	3.353	4.743	2.067	2.067	2.067	4.296	4.507	-16.167	Notochord
4.472	2.469	4.188	5.603	2.469	3.79	0	4.008	5.33	-12.388	Notochord
0	0	0	0	0	0	0	2.696	4.43	6.42	Notochord
0	0	2.257	0	0	0	0	3.561	3.779	6.053	Notochord
2.95	2.57	3.616	4.697	0	0	1.951	4.21	4.982	-14.571	Notochord
3.176	0	0	0	0	0	0	0	4.53	5.337	Notochord
3.445	2.783	3.445	4.807	0	0	0	3.445	3.445	-9.925	Notochord
0	3.095	0	4.667	3.095	0	0	3.765	4.446	-10.536	Notochord
4.474	2.531	3.398	5.608	3.855	0	0	4.759	4.406	-17.272	Notochord
5.263	4.575	0	5.821	3.892	0	0	4.575	4.977	-8.86	Notochord
5.437	0	3.667	5.034	0	0	0	4.347	4.167	-12.868	Notochord
0	0	3.146	0	0	0	1.43	2.827	4.008	5.028	Notochord
3.683	0	0	3.403	0	0	2.369	3.403	4.231	1.506	Notochord
3.28	0	0	0	0	0	0	3.955	0	5.81	Notochord
4.179	0	2.838	4.982	2.838	2.838	0	3.897	4.732	-9.85	Notochord
5.345	0	4.186	4.07	0	2.103	2.103	4.755	4.755	-12.295	Notochord
1.468	0	2.038	0	0	0	0	3.193	3.436	-1.039	Notochord
4.01	0	0	5.786	3.335	0	0	5.096	4.409	-13.391	Notochord
2.958	2.958	2.958	4.304	0	0	0	5.394	4.021	-5.659	Notochord
4.232	2.889	2.889	5.401	2.889	2.25	2.25	4.978	4.348	-17.226	Notochord
0	0	0	0	0	0	0	3.823	2.767	10.44	Notochord
3.338	2.053	3.338	4.129	2.68	0	2.68	4.327	4.233	-14.948	Notochord
4.807	3.622	0	5.635	3.229	0	2.575	4.585	5.391	-11.395	Notochord
0	0	2.366	0	0	0	0	2.366	3.898	6.62	Notochord
3.854	1.968	3.116	5.224	3.459	1.406	2.797	4.893	4.274	-16.206	Notochord
4.596	2.08	3.092	5.088	0	0	3.368	4.443	4.788	-10.595	Notochord
0	0	0	0	0	0	0	0	0	7.558	Notochord
3.085	3.085	3.085	5.68	4.152	3.085	3.085	5.345	4.436	-15.709	Notochord
3.351	4.026	4.426	0	0	0	0	5.266	4.932	-6.857	Notochord
3.169	0	3.169	0	0	0	0	3.169	3.169	7.443	Notochord
0	0	0	0	0	0	0	3.402	5.166	4.488	Notochord
0	0	0	0	0	0	0	3.496	0	-0.916	Notochord
0	0	3.405	0	0	0	0	3.016	0	7.338	Notochord
0	0	2.608	0	0	0	0	2.608	3.264	4.493	Notochord
0	0	0	0	0	0	0	3.919	5.005	4.241	Notochord
5.034	0	4.347	2.999	0	0	0	4.901	2.999	-1.194	Notochord
2.57	0	2.57	5.062	2.57	0	3.225	5.136	4.449	-13.441	Notochord
2.961	2.318	4.024	4.307	2.318	0	0	4.708	5.397	-9.265	Notochord
4.379	0	2.648	4.78	0	0	0	4.885	5.145	-18.337	Notochord
0	0	0	0	0	0	0	3.603	3.603	6.321	Notochord
4.645	3.074	3.074	4.979	0	0	3.743	5.229	3.074	-11.758	Notochord
3.108	2.458	3.498	5.208	2.458	0	3.498	3.997	4.862	-10.631	Notochord
0	0	2.873	0	0	0	2.235	3.26	4.085	3.128	Notochord
4.679	0	2.857	5.958	2.857	0	2.857	4.885	4.42	-13.697	Notochord
0	0	1.707	0	0	0	1.707	3.613	4.979	7.115	Notochord
4.518	0	2.779	4.92	3.441	3.441	2.779	4.338	3.836	-13.09	Notochord
4.119	0	3.94	4.519	0	0	0	3.442	5.406	-8.755	Notochord
0	0	0	0	0	0	0	5.121	0	-3.42	Notochord
3.423	2.13	2.762	4.216	0	0	2.762	4.1	3.818	-5.692	Notochord
4.596	3.517	3.517	5.198	3.913	0	0	4.416	4.749	-16.647	Notochord
5.176	0	4.669	5.511	0	0	2.923	4.669	5.438	-13.104	Notochord
0	0	3.095	4.163	0	0	0	3.095	0	3.872	Notochord
0	0	4.067	3.002	0	0	0	4.351	4.351	-0.629	Notochord
3.035	2.388	4.101	4.101	4.252	4.252	3.035	4.865	4.101	-16.879	Notochord
4.736	2.034	3.317	5.196	2.034	2.034	2.034	4.212	4.392	-13.611	Notochord
4.373	0	2.813	4.633	2.813	0	0	4.269	4.633	-15.41	Notochord
3.167	0	2.515	0	0	0	0	4.521	4.057	1.827	Notochord
0	0	0	0	0	0	0	2.9	4.36	7.696	Notochord
0	0	0	0	0	0	3.742	0	4.825	7.367	Notochord
0	0	0	0	0	3.569	0	0	3.569	2.24	Notochord
2.527	2.527	2.527	4.755	0	0	0	5.222	3.851	-8.8	Notochord
4.31	2.122	4.31	4.892	3.63	2.122	2.122	4.49	4.711	-16.627	Notochord
3.813	2.995	0	4.798	3.944	0	2.614	4.744	4.343	-15.341	Notochord
1.989	0	0	6.049	2.992	1.989	1.989	4.795	4.684	-14.881	Notochord
0	0	1.647	2.239	0	1.647	0	1.647	1.647	-1.121	Notochord
0	2.265	0	0	0	0	2.265	4.871	3.57	-2.858	Notochord
2.9	0	0	5.047	0	0	2.9	4.798	5.333	-2.405	Notochord
2.462	0	2.462	0	0	0	3.111	2.462	4	7.274	Notochord
0	0	0	0	0	0	0	2.666	3.324	4.628	Notochord
3.292	0	3.967	5.51	4.186	0	0	4.872	5.609	-12.675	Notochord
0	0	3.369	3.369	0	0	0	4.045	4.265	-1.696	Notochord
0	0	0	4.662	5.064	0	0	5.064	0	-8.561	Notochord
3.004	0	4.22	5.522	0	3.004	2.359	4.753	4.753	-13.606	Notochord
3.248	0	3.573	3.248	0	0	3.034	4.1	4.554	-12.468	Notochord
3.793	2.739	3.399	5.566	3.399	0	0	4.76	5.242	-12.858	Notochord
0	0	0	0	0	0	0	3.079	4.832	2.15	Notochord
0	0	2.052	0	0	0	0	3.73	3.061	8.474	Notochord
4.263	0	3.305	3.98	3.305	2.278	2.918	4.379	4.578	-18.183	Notochord
4.425	0	1.872	4.97	0	1.872	1.872	4.758	3.807	-6.422	Notochord
0	0	3.308	0	0	2.651	3.308	3.701	2.651	5.446	Notochord
4.5	0	2.934	5.082	4.5	2.934	0	2.934	4.279	-16.285	Notochord
4.563	0	2.994	5.146	0	0	3.662	4.342	3.662	-10.611	Notochord
4.093	2.548	2.927	5.181	2.548	0	3.416	4.826	4.425	-17.732	Notochord
3.224	3.224	4.58	3.224	3.224	3.224	0	5.751	4.801	-12.093	Notochord
0	0	2.489	0	0	0	2.489	0	3.811	5.666	Notochord
2.277	2.277	2.277	5.755	0	2.277	0	4.816	4.131	-8.671	Notochord
2.751	0	2.751	0	0	0	0	2.751	4.64	8.35	Notochord
3.259	0	2.604	0	0	0	3.259	0	5.098	6.252	Notochord
3.719	4.116	2.403	5.204	4.4	3.049	2.403	5.022	2.403	-16.198	Notochord
2.872	2.233	3.932	2.233	0	0	0	2.872	2.872	5.818	Notochord
3.936	0	2.315	4.573	0	2.687	2.315	4.858	4.991	-16.273	Notochord
5.526	0	0	5.766	0	0	0	5.145	2.515	-12.723	Notochord
0	0	0	0	0	0	0	4.498	3.145	-0.172	Notochord
0	0	0	0	0	0	0	3.873	0	2.207	Notochord
3.443	0	3.838	0	0	0	2.781	4.12	4.34	0.128	Notochord
0	0	2.826	5.295	0	0	2.826	4.387	4.788	-9.908	Notochord
3.79	1.971	3.462	5.085	3.247	1.971	2.972	4.664	4.233	-12.058	Notochord
5.041	1.39	2.307	5.002	0	0	2.777	4.065	3.693	-14.272	Notochord
3.312	2.283	3.59	5.359	3.312	0	2.283	5.359	4.892	-17.763	Notochord
4.211	0	3.279	5.506	3.605	1.81	2.418	4.817	5.3	-19.459	Notochord
0	0	3.118	2.468	0	1.856	1.856	4.338	3.658	-2.937	Notochord
2.435	2.435	3.084	4.99	3.084	2.435	0	4.552	4.151	-12.546	Notochord
0	0	3.783	0	0	0	2.729	2.729	4.618	8.974	Notochord
3.335	0	2.05	0	0	0	0	4.23	3.879	6.917	Notochord
3.642	0	3.642	4.723	0	0	0	5.126	4.723	-13.314	Notochord
0	0	0	0	0	0	2.954	2.954	0	8.534	Notochord
4.974	0	3.975	5.904	2.643	2.643	0	4.974	5.407	-12.96	Notochord
0	0	0	2.294	0	0	0	3.998	3.998	4.039	Notochord
3.004	0	3.004	0	0	0	0	0	3.004	6.547	Notochord
0	0	0	0	0	0	0	0	3.695	3.564	Notochord
0	0	0	4.645	0	0	0	5.737	3.962	-4.573	Notochord
3.953	0	3.279	0	0	0	0	2.623	0	6.774	Notochord
0	0	0	0	0	0	0	3.774	3.774	4.303	Notochord
3.562	0	0	5.617	3.562	0	3.562	5.839	4.241	-7.789	Notochord
3.871	0	3.199	5.359	4.27	0	0	4.775	5.109	-10.224	Notochord
2.923	2.544	2.923	5.357	3.504	0	2.282	4.182	4.182	-13.204	Notochord
3.295	2.808	2.808	4.95	2.808	2.432	2.432	5.055	4.548	-13.336	Notochord
3.569	2.694	4.248	5.369	0	0	2.694	4.648	5.232	-10.162	Notochord
5.464	2.925	1.928	4.914	2.284	0	3.071	4.228	4.585	-13.34	Notochord
0	0	0	0	0	0	0	2.649	5.414	7.885	Notochord
3.132	0	0	5.289	3.132	0	0	4.201	4.887	-10.511	Notochord
0	0	3.326	0	0	0	0	0	4.906	5.159	Notochord
0	0	3.045	0	0	0	3.434	0	4.615	3.196	Notochord
3.431	2.562	3.216	4.632	0	0	1.943	4.632	5.053	-12.95	Notochord
3.885	2.056	2.683	4.76	3.341	0	3.341	4.817	4.132	-13.675	Notochord
3.389	0	3.389	5.681	4.066	2.901	1.907	4.798	4.798	-15.967	Notochord
0	0	3.717	0	0	0	0	3.999	4.999	2.446	Notochord
2.122	0	0	3.414	0	2.122	3.414	4.404	4.404	-12.402	Notochord
0	0	0	3.12	0	0	0	4.472	5.382	-4.663	Notochord
4.627	2.614	4.163	5.03	4.343	2.614	0	5.109	4.744	-19.096	Notochord
3.387	0	4.063	0	0	2.727	0	4.282	3.387	2.732	Notochord
0	0	0	0	0	0	0	3.177	3.177	10.949	Notochord
1.628	0	3.067	0	0	0	1.628	3.241	4.257	2.723	Notochord
4.47	2.265	3.292	4.996	2.905	3.571	3.571	4.25	5.296	-17.304	Notochord
0	0	0	0	0	0	0	3.05	3.72	7.405	Notochord
1.945	0	0	0	0	0	0	3.433	4.934	1.099	Notochord
0	0	3.397	0	0	0	2.107	3.614	5.118	3.161	Notochord
4.486	0	3.653	5.173	1.983	2.986	0	4.678	2.986	-16.073	Notochord
0	0	0	0	0	0	2.3	2.3	4.156	7.618	Notochord
0	0	3.225	3.225	0	0	3.225	5.136	4.449	-2.803	Notochord
2.012	0	2.636	4.711	0	0	0	3.967	3.967	-5.774	Notochord
0	0	0	5.723	0	0	0	5.239	5.239	-8.303	Notochord
2.561	0	2.561	4.107	2.561	0	0	5.376	3.607	-14.671	Notochord
2.085	0	0	0	0	0	0	3.767	4.165	0.914	Notochord
0	4.975	0	0	0	0	0	0	4.975	-0.691	Notochord
2.698	0	2.698	3.751	2.698	2.698	3.357	4.717	5.033	-13.048	Notochord
0	4.846	4.846	5.94	0	0	0	4.846	0	-5.339	Notochord
3.975	3.301	0	0	0	0	0	0	0	5.03	Notochord
0	0	2.888	2.888	2.888	0	0	3.948	3.553	3.747	Notochord
0	0	0	0	0	0	3.961	0	0	13.804	Notochord
0	0	0	0	0	0	0	3.433	3.433	3.535	Notochord
4.291	0	0	5.381	0	0	0	0	0	-4.815	Notochord
0	0	0	0	0	0	0	0	4.755	8.501	Notochord
0	0	3.871	0	0	3.871	0	4.554	3.871	7.716	Notochord
3.882	0	0	5.12	0	0	0	5.57	4.786	-12.309	Notochord
0	0	4.601	0	0	0	0	0	5.289	10.746	Notochord
0	0	0	0	0	0	0	0	4.588	9.1	Notochord
0	0	0	0	0	0	0	2.437	3.974	7.24	Notochord
0	0	0	0	0	0	0	4.652	4.652	0.47	Notochord
0	0	0	0	0	0	0	0	4.821	11.182	Notochord
0	0	0	5.654	0	0	0	4.965	0	-3.13	Notochord
0	0	0	0	0	0	0	0	0	-0.173	Notochord
4.922	0	3.838	5.899	3.166	0	0	5.208	4.521	-11.617	Notochord
0	3.269	0	3.943	0	0	0	6.228	5.537	-6.605	Notochord
0	0	0	0	0	0	0	4.094	3.812	11.302	Notochord
0	0	3.654	0	0	0	0	3.654	0	2.453	Notochord
4.07	3.005	3.673	4.353	3.005	3.005	3.005	4.07	4.07	-11.72	Notochord
0	0	0	0	0	0	0	0	0	6.342	Notochord
0	0	0	0	0	0	0	0	0	11.357	Notochord
0	3.965	0	5.051	0	0	0	5.741	0	-10.375	Notochord
4.375	0	3.301	5.465	0	0	3.301	4.881	3.976	-7.674	Notochord
0	0	0	5.621	0	0	0	4.377	5.064	-2.554	Notochord
0	0	2.841	0	0	0	0	3.9	2.841	12.299	Notochord
0	0	0	0	0	0	0	0	4.946	11.27	Notochord
3.709	0	0	5.077	3.04	0	0	4.61	4.61	-12.297	Notochord
0	0	0	0	0	0	0	4.323	4.323	10.528	Notochord
0	0	0	0	0	0	0	0	0	6.736	Notochord
0	0	0	2.589	0	0	0	2.589	0	0.734	Notochord
0	0	3.702	0	0	0	0	4.382	4.382	11.187	Notochord
0	0	0	0	0	0	0	0	3.577	12.035	Notochord
0	0	0	0	0	0	0	0	4.4	7.167	Notochord
0	0	0	0	0	0	0	0	4.99	10.897	Notochord
4.2	0	3.131	5.288	0	0	0	5.171	4.484	-11.865	Notochord
0	0	0	5.829	4.231	0	0	4.917	4.917	-4.541	Notochord
0	0	0	5.415	0	0	0	5.415	0	-5.346	Notochord
3.989	0	0	5.362	0	0	0	5.584	5.362	-9.898	Notochord
0	0	4.119	0	0	0	0	0	0	10.333	Notochord
3.935	0	0	3.935	0	4.618	0	0	5.02	-4.668	Notochord
0	0	0	0	0	0	0	0	0	8.911	Notochord
3.257	0	0	3.931	4.33	0	3.257	3.257	3.931	-9.955	Notochord
0	2.849	2.849	4.993	2.849	0	0	4.411	0	-14.121	Notochord
0	0	0	0	0	0	0	4.221	4.221	6.934	Notochord
0	0	0	0	0	0	3.903	3.903	5.274	9.667	Notochord
3.036	0	2.39	0	0	0	0	3.705	3.426	8.722	Notochord
0	0	0	0	0	0	0	0	3.664	4.962	Notochord
0	0	4.444	4.444	0	0	0	5.535	4.444	-4.655	Notochord
0	0	0	5.732	3.805	0	3.805	4.889	3.805	-7.103	Notochord
0	0	0	0	0	0	0	5.974	4.375	-6.177	Notochord
0	0	0	0	0	0	0	0	0	8.677	Notochord
0	0	2.779	2.779	0	0	2.779	3.835	0	4.541	Notochord
3.845	3.173	2.521	4.749	4.244	2.521	0	4.749	4.644	-16.922	Notochord
0	0	0	0	0	0	0	3.673	0	7.969	Notochord
3.598	0	0	6.137	0	0	0	4.277	4.678	-10.611	Notochord
0	0	0	0	0	0	3.052	3.721	0	5.377	Notochord
0	0	0	0	0	0	0	0	6.344	3.977	Notochord
0	0	0	0	0	0	4.362	0	0	10.575	Notochord
4.493	0	4.493	5.871	0	0	0	0	5.181	-7.538	Notochord
0	0	3.007	0	0	3.007	0	3.675	3.675	10.184	Notochord
4.805	0	0	0	0	0	0	4.805	0	1.633	Notochord
4.24	0	0	5.615	0	0	0	4.24	4.24	-2.647	Notochord
0	0	0	0	0	0	0	0	4.324	4.321	Notochord
0	0	0	0	0	0	0	0	0	8.015	Notochord
0	0	0	5.991	0	0	0	5.433	4.744	-8.825	Notochord
4.674	0	0	0	0	0	0	0	0	-6.03	Notochord
0	0	0	4.693	0	0	0	0	4.979	-3.666	Notochord
3.633	0	0	4.029	0	0	2.966	4.866	5.221	-10.21	Notochord
0	0	0	0	0	0	0	0	4.715	10.363	Notochord
0	0	0	0	0	0	0	3.677	0	13.065	Notochord
0	0	0	3.81	0	0	3.81	0	5.584	-0.123	Notochord
0	0	0	4.001	0	0	0	5.088	4.001	-5.114	Notochord
0	0	0	4.252	0	0	0	4.536	3.854	-0.462	Notochord
0	0	0	0	0	0	0	3.879	4.381	-1.515	Notochord
0	0	3.865	0	0	0	0	3.865	4.264	11.456	Notochord
0	0	3.545	4.624	4.224	0	0	5.466	3.545	-11.608	Notochord
0	0	4.273	0	0	0	0	0	5.649	10.559	Notochord
0	0	0	3.795	0	0	0	3.795	5.164	10.261	Notochord
0	0	0	0	0	0	0	0	5.017	6.29	Notochord
0	0	0	0	0	0	0	3.4	5.163	2.526	Notochord
5.07	0	0	5.07	0	0	0	5.982	0	-5.757	Notochord
0	0	3.228	0	0	0	0	0	3.228	6.639	Notochord
0	0	0	4.791	0	0	0	5.298	5.298	0.888	Notochord
0	0	0	6.051	0	0	0	5.138	5.541	-6.083	Notochord
3.695	0	0	4.777	4.376	0	0	5.619	0	-9.451	Notochord
0	4.061	3.385	5.434	4.061	0	3.385	4.967	4.967	-10.551	Notochord
4.822	0	0	6.02	0	0	0	5.915	3.739	-11.192	Notochord
0	0	0	0	0	0	0	3.519	0	6.111	Notochord
0	0	0	0	0	0	0	0	3.925	11.075	Notochord
4.584	0	3.505	0	0	0	0	3.505	3.505	-9.582	Notochord
0	0	0	4.406	0	0	0	0	5.093	-0.607	Notochord
0	0	3.93	5.859	0	0	0	0	0	-9.079	Notochord
0	0	0	4.991	3.906	0	0	0	4.991	-3.721	Notochord
3.407	0	0	3.407	0	0	0	3.407	4.083	6.935	Notochord
0	0	0	0	0	4.163	0	0	0	4.795	Notochord
0	4.131	0	5.909	0	0	0	0	4.131	-7.433	Notochord
0	0	5.016	5.016	4.33	0	0	5.706	5.016	-6.681	Notochord
0	0	0	0	0	0	0	3.975	0	10.281	Notochord
4.441	0	4.441	4.441	0	0	0	0	0	1.726	Notochord
0	0	4.004	0	0	0	0	4.688	0	-9.22	Notochord
0	0	3.661	4.341	0	0	0	5.028	4.341	-7.598	Notochord
0	0	0	0	0	0	0	0	0	3.883	Notochord
0	0	0	0	0	0	0	0	3.321	10.162	Notochord
0	0	2.827	2.827	0	0	0	0	4.388	9.65	Notochord
0	0	2.748	3.803	0	0	2.748	4.886	3.408	-6.318	Notochord
0	0	3.086	0	0	0	0	3.086	3.756	11.482	Notochord
0	0	0	5.711	0	0	0	5.425	0	-5.787	Notochord
0	0	0	0	0	0	0	0	0	-1.079	Notochord
0	0	0	0	0	0	0	0	5.622	7.681	Notochord
0	0	0	5.627	0	0	0	0	5.781	-5.048	Notochord
0	0	0	0	0	0	0	3.393	4.469	9.69	Notochord
0	0	0	0	0	0	0	0	0	10.975	Notochord
0	0	0	4.704	0	0	0	0	4.704	-4.851	Notochord
3.55	0	0	0	0	0	0	4.629	4.629	1.77	Notochord
0	0	0	0	0	4.643	0	4.643	0	6.228	Notochord
3.137	0	3.808	0	0	0	3.137	3.137	0	8.474	Notochord
4.078	0	0	0	0	0	0	0	4.078	10.605	Notochord
3.974	0	0	0	0	0	0	3.974	0	9.814	Notochord
0	0	0	0	0	3.526	3.526	0	3.526	8.746	Notochord
4.658	4.258	3.578	5.5	3.578	0	0	4.944	4.944	-12.271	Notochord
2.855	0	0	0	0	3.519	0	3.519	3.914	-0.472	Notochord
0	0	0	4.801	0	0	0	3.965	3.965	-4.71	Notochord
0	0	0	0	0	0	0	3.836	0	3.755	Notochord
0	3.717	0	4.799	0	0	0	3.717	5.306	-6.675	Notochord
0	0	3.003	5.728	0	3.671	0	5.038	4.905	-10.011	Notochord
0	0	0	0	4.778	0	0	6.381	5.467	-4.412	Notochord
0	0	0	0	0	0	0	4.603	0	-1.939	Notochord
4.484	0	0	3.802	0	0	3.802	4.484	4.885	-6.37	Notochord
0	0	0	3.951	0	0	0	3.951	0	-5.718	Notochord
4.907	0	0	3.542	0	0	0	5.463	5.128	-11.117	Notochord
0	4.401	0	0	0	0	0	0	4.401	-3.539	Notochord
0	0	3.096	0	0	0	3.096	3.766	4.164	5.105	Notochord
4.76	0	0	4.76	0	0	0	5.449	0	-1.44	Notochord
0	0	0	4.098	0	0	0	0	0	8.8	Notochord
0	0	0	6.202	0	0	0	4.077	3.401	-6.993	Notochord
0	0	0	3.823	0	3.152	0	4.222	0	1.634	Notochord
0	0	0	0	0	0	0	4.975	0	8.831	Notochord
0	0	0	0	0	0	0	4.439	0	4.949	Notochord
4.469	2.905	4.249	0	3.966	3.966	0	5.338	4.249	-13.091	Notochord
3.709	0	3.709	5.299	3.709	0	0	5.634	3.709	-10.57	Notochord
4.401	0	0	5.896	0	0	0	5.088	3.72	-10.028	Notochord
0	0	0	4.309	0	0	0	0	0	5.006	Notochord
4.685	0	0	5.931	0	0	0	5.24	5.24	-10.128	Notochord
4.684	0	0	5.372	0	0	0	5.086	5.086	-6.402	Notochord
0	0	0	0	0	0	0	2.971	4.035	8.276	Notochord
0	0	0	0	0	0	0	0	0	7.756	Notochord
0	0	0	0	0	0	0	0	0	11.277	Notochord
0	0	0	0	0	0	0	4.848	0	-5.549	Notochord
0	0	0	0	0	0	0	0	4.834	8.049	Notochord
4.207	0	3.528	5.295	0	0	0	4.607	4.207	-3.89	Notochord
0	0	0	0	0	0	0	3.641	0	9.938	Notochord
0	3.225	3.898	5.136	0	3.225	0	4.802	3.225	-10.659	Notochord
0	0	0	0	0	0	0	0	0	6.718	Notochord
2.721	0	2.721	0	0	0	0	4.457	2.721	3.628	Notochord
0	0	3.874	0	0	3.874	0	0	0	7.004	Notochord
0	0	0	5.027	0	0	0	0	5.43	-2.241	Notochord
0	0	0	5.593	0	0	0	5.46	4.904	-10.443	Notochord
0	0	2.73	0	0	0	0	4.066	4.75	10.096	Notochord
0	0	4.113	4.513	0	0	0	3.436	4.113	-5.972	Notochord
0	0	0	0	0	0	0	0	5.337	-0.737	Notochord
0	0	0	0	0	0	0	3.207	3.879	12.031	Notochord
0	0	3.306	0	0	0	3.306	3.981	5.067	10.61	Notochord
3.632	3.632	4.312	4.713	0	0	0	5.22	0	-9.196	Notochord
0	0	0	0	0	0	0	0	0	11.522	Notochord
3.387	0	3.387	4.463	4.063	0	3.387	5.437	0	-14.683	Notochord
0	0	0	0	0	0	0	0	4.987	11.358	Notochord
0	0	0	5.585	0	0	0	5.135	3.897	-6.565	Notochord
0	0	0	6.001	4.402	0	0	6.001	0	-7.251	Notochord
0	0	0	0	0	0	0	0	4.163	10.704	Notochord
0	0	0	4.161	0	0	0	4.161	4.161	-1.422	Notochord
0	0	0	5.643	0	0	0	4.837	5.058	-5.333	Notochord
0	0	0	0	0	0	0	0	0	8.212	Notochord
0	0	0	0	0	0	0	0	0	7.488	Notochord
3.493	0	0	0	0	0	0	0	4.856	5.901	Notochord
0	3.936	0	3.936	0	0	0	0	0	-2.931	Notochord
0	0	0	0	0	0	0	2.919	4.665	10.302	Notochord
3.801	0	0	4.885	0	0	0	0	0	-1.085	Notochord
0	0	0	0	0	0	0	0	0	9.202	Notochord
0	0	0	0	0	0	0	3.941	3.941	8.777	Notochord
0	0	0	0	0	0	0	0	3.771	3.961	Notochord
0	0	0	0	0	0	0	5.124	4.437	8.639	Notochord
0	0	0	5.816	0	0	0	5.663	0	-8.601	Notochord
3.502	0	4.581	5.673	0	0	0	5.269	4.18	-9.079	Notochord
0	0	0	0	0	0	0	0	5.326	9.169	Notochord
0	0	0	0	0	0	0	0	0	6.992	Notochord
0	0	0	0	0	0	0	0	4.272	9.637	Notochord
0	3.31	0	3.985	0	3.31	0	0	5.224	-10.057	Notochord
0	0	0	0	0	0	0	0	0	-0.159	Notochord
0	0	0	0	0	0	0	4.211	4.211	11.033	Notochord
0	0	0	0	0	0	0	0	4.458	10.15	Notochord
5.557	3.784	0	5.154	0	0	0	4.466	5.711	-7.642	Notochord
0	0	0	0	0	0	0	0	4.479	8.181	Notochord
3.856	0	3.856	3.856	3.856	0	0	5.784	0	-8.283	Notochord
0	2.961	2.961	4.994	0	0	0	4.528	4.994	-11.842	Notochord
0	0	4.819	4.819	0	0	0	0	5.508	-2.862	Notochord
0	0	0	0	0	0	0	0	0	-6.357	Notochord
0	0	0	0	0	0	0	0	0	5.712	Notochord
0	0	0	0	0	0	0	4.226	0	8.305	Notochord
0	0	0	0	0	0	0	4.17	5.258	1.066	Notochord
0	0	0	4.942	0	0	0	0	0	-5.313	Notochord
0	0	0	0	0	0	0	0	0	8.221	Notochord
0	4.172	0	5.079	0	0	0	4.572	4.172	-5.815	Notochord
0	0	4.637	4.637	0	0	0	0	0	-5.091	Notochord
0	0	4.713	0	0	0	0	0	4.713	10.797	Notochord
4.288	0	3.889	5.127	3.216	0	3.889	4.974	0	-13.201	Notochord
0	0	4.348	5.438	0	0	0	4.348	4.348	-11.589	Notochord
0	0	0	0	0	0	0	0	4.388	4.271	Notochord
0	0	0	0	0	0	0	0	0	3.117	Notochord
3.364	0	0	0	0	0	0	0	0	3.2	Notochord
0	0	0	0	0	3.339	0	0	3.339	8.321	Notochord
0	0	0	0	0	0	0	3.573	0	10.719	Notochord
0	0	0	3.688	3.688	0	0	3.688	5.612	-6.747	Notochord
0	0	3.81	0	0	0	0	0	3.81	9.31	Notochord
0	0	3.802	0	0	0	0	0	4.484	10.529	Notochord
0	0	0	0	0	0	0	0	3.837	12.232	Notochord
3.307	0	0	0	0	0	0	3.982	3.307	5.041	Notochord
0	0	0	0	0	0	0	3.415	4.776	5.783	Notochord
2.556	0	2.556	0	0	0	2.556	4.433	3.602	4.715	Notochord
0	0	3.131	3.131	0	0	0	0	4.2	-3.135	Notochord
0	0	0	0	0	0	3.169	3.841	4.744	-5.336	Notochord
4.447	0	0	5.356	0	0	0	3.766	4.163	-10.595	Notochord
0	0	0	6.241	0	0	0	4.459	4.459	-5.567	Notochord
0	0	0	3.461	0	0	0	0	3.461	2.907	Notochord
0	0	0	5.719	0	0	0	4.342	4.342	1.798	Notochord
4.11	0	3.434	3.434	0	0	0	0	4.795	4.143	Notochord
0	0	4.161	0	0	0	0	0	0	7.694	Notochord
0	0	0	4.084	0	4.084	0	4.769	4.084	-5.473	Notochord
0	0	4.753	5.156	4.069	4.753	0	4.069	5.442	-9.185	Notochord
3.218	3.218	3.218	5.262	0	0	0	4.795	3.218	-8.764	Notochord
0	0	0	0	0	0	0	0	0	8.322	Notochord
2.398	0	3.434	5.018	0	3.045	0	4.263	4.71	-13.914	Notochord
0	0	0	0	0	0	0	3.947	4.45	4.287	Notochord
0	0	0	0	0	0	0	5.367	4.679	6.441	Notochord
0	0	0	0	0	0	5.05	5.453	5.05	-0.904	Notochord
4.727	0	3.824	5.194	3.824	0	3.152	5.311	4.222	-12.19	Notochord
0	0	0	0	0	0	0	3.358	0	5.41	Notochord
0	0	0	0	0	3.919	0	3.919	3.919	11.318	Notochord
0	0	0	0	0	0	0	3.25	3.924	12.763	Notochord
4.064	0	0	0	0	0	0	4.064	4.749	-3.359	Notochord
0	0	0	0	0	0	0	0	0	10.39	Notochord
0	0	0	0	0	0	0	0	3.157	11.206	Notochord
0	0	0	3.633	0	0	0	4.714	0	3.905	Notochord
0	0	0	0	0	0	0	0	0	5.151	Notochord
0	0	0	0	0	0	0	5.224	4.536	6.644	Notochord
0	3.33	0	4.005	0	0	0	3.33	4.005	-2.794	Notochord
3.209	0	0	5.57	4.281	0	3.209	5.81	5.253	-13.513	Notochord
0	0	3.603	0	0	0	0	3.211	4.103	14.273	Notochord
0	3.319	4.899	5.08	0	0	0	0	5.08	-9.916	Notochord
3.442	0	3.442	5.977	0	0	0	5.207	5.715	-8.627	Notochord
0	0	0	0	0	0	0	3.018	3.018	0.45	Notochord
0	0	0	0	0	0	0	3.906	2.846	6.782	Notochord
0	0	0	3.449	0	0	0	0	4.811	1.334	Notochord
5.149	3.78	0	4.178	3.109	0	0	5.149	3.109	-9.524	Notochord
0	0	0	0	0	0	0	0	0	10.435	Notochord
3.193	0	0	4.548	0	0	0	4.769	3.193	-5.302	Notochord
0	0	0	0	0	0	0	4.048	4.048	8.353	Notochord
0	0	4.121	0	0	0	0	0	4.806	6.406	Notochord
0	0	0	0	0	0	0	3.879	0	6.474	Notochord
0	0	0	0	0	0	0	4.83	0	5.665	Notochord
3.895	0	0	0	0	3.895	0	3.895	0	6.846	Notochord
0	0	0	0	0	0	0	3.766	0	6.362	Notochord
0	0	0	0	0	0	0	0	4.96	8.542	Notochord
3.931	0	0	3.931	0	0	0	0	3.931	0.814	Notochord
0	0	0	0	0	0	0	3.898	3.502	8.681	Notochord
3.289	0	0	5.203	0	3.963	3.289	5.203	4.868	-12.709	Notochord
0	0	0	0	0	0	0	4.251	4.251	3.294	Notochord
0	0	3.83	0	0	0	0	4.512	3.83	-6.241	Notochord
0	0	4.214	0	0	0	0	0	4.214	11.204	Notochord
0	0	0	0	0	0	0	0	0	9.355	Notochord
0	0	0	0	0	0	3.769	0	4.451	-0.887	Notochord
0	0	0	0	0	0	0	0	3.861	12.283	Notochord
0	0	4.667	0	0	0	0	0	0	6.639	Notochord
3.871	0	0	0	0	0	0	3.871	3.871	6.431	Notochord
0	0	4.597	4.714	0	0	3.241	5.508	4.819	-12.371	Notochord
0	0	3.178	0	0	0	0	3.178	3.85	7.068	Notochord
2.907	0	3.968	4.471	0	2.907	0	4.652	5.254	-8.416	Notochord
0	0	0	0	0	0	0	0	4.052	11.071	Notochord
0	0	0	0	0	0	0	3.902	0	4.737	Notochord
0	0	0	4.761	0	0	0	5.854	4.761	-4.979	Notochord
0	0	4.612	5.617	0	0	0	5.014	4.328	-10.742	Notochord
0	0	0	0	0	2.923	2.923	2.923	4.669	9.221	Notochord
0	0	3.336	6.074	3.336	0	0	4.011	4.011	-9.794	Notochord
0	0	0	5.862	0	0	0	6.267	5.172	-5.699	Notochord
4.197	0	3.128	4.882	3.128	3.128	0	5.285	4.481	-10.792	Notochord
4.521	0	0	6.017	0	0	0	4.923	4.521	-5.959	Notochord
3.776	0	0	0	0	3.776	0	4.458	4.86	2.698	Notochord
0	0	0	0	0	0	0	4.104	3.427	5.727	Notochord
0	0	4.353	0	0	0	0	0	0	2.34	Notochord
0	0	4.136	5.224	0	0	0	4.821	4.136	-0.322	Notochord
0	0	3.19	0	0	0	0	2.538	5.1	11.126	Notochord
0	0	0	4.739	0	3.658	0	5.428	5.024	-8.971	Notochord
0	0	0	0	0	0	0	0	4.763	5.513	Notochord
3.186	0	0	3.186	0	3.186	0	4.541	4.541	-7.914	Notochord
0	0	4.29	4.977	0	0	0	4.977	0	-7.335	Notochord
0	0	3.244	4.821	0	0	3.244	0	5.002	3.58	Notochord
3.312	0	0	3.986	0	0	0	0	3.312	-12.495	Notochord
3.658	0	0	5.581	0	0	0	5.025	3.658	-6.854	Notochord
0	0	0	0	0	0	0	0	0	-1.406	Notochord
0	0	4.587	0	0	0	0	4.587	0	-4.425	Notochord
0	0	0	5.386	0	4.477	0	4.477	3.795	-6.203	Notochord
0	0	3.893	0	0	0	0	3.22	5.381	-3.587	Notochord
0	0	4.509	6.446	0	0	0	0	4.509	-6.072	Notochord
4.788	0	0	4.788	0	0	0	0	0	6.251	Notochord
0	0	0	0	0	0	0	0	4.604	6.36	Notochord
4.451	0	0	4.451	0	0	0	0	5.541	-4.346	Notochord
0	0	0	0	0	0	0	0	0	7.628	Notochord
0	0	0	0	0	0	0	0	3.114	5.887	Notochord
0	0	0	0	0	0	0	5.419	5.419	-1.405	Notochord
0	0	0	0	0	0	0	3.823	0	3.068	Notochord
0	0	0	0	0	0	0	0	0	9.587	Notochord
2.451	0	3.1	4.452	0	0	2.451	3.771	4.168	-6.107	Notochord
5.079	0	4.677	5.079	0	0	3.993	4.677	0	-4.241	Notochord
4.055	0	0	0	0	0	0	4.739	5.141	-2.143	Notochord
0	0	0	0	0	0	0	2.804	4.697	11.694	Notochord
0	3.224	0	5.49	3.224	3.224	0	5.49	3.224	-11.133	Notochord
5.008	0	3.923	5.698	0	0	0	4.606	5.517	-7.654	Notochord
0	0	0	0	0	0	0	0	0	4.117	Notochord
0	0	3.714	5.081	0	0	0	5.638	5.303	-9.972	Notochord
0	0	0	3.723	0	0	0	3.054	4.625	-0.598	Notochord
0	0	0	0	0	0	0	0	0	-2.119	Notochord
0	0	0	5.643	0	0	0	0	4.953	-2.328	Notochord
0	0	0	0	0	0	0	0	5.217	-3.923	Notochord
4.702	0	4.15	4.702	2.81	3.472	0	5.746	4.835	-13.831	Notochord
3.432	0	0	5.8	3.432	0	3.432	4.109	4.794	-11.302	Notochord
3.825	0	0	4.728	0	0	3.153	4.507	5.678	-6.28	Notochord
4.466	0	0	4.182	0	0	0	4.466	4.868	-12.037	Notochord
0	0	0	4.092	0	0	0	4.092	0	-5.028	Notochord
0	0	0	0	0	0	0	0	5.982	9.593	Notochord
2.905	2.905	3.967	5.847	0	0	0	4.65	4.25	-11.101	Notochord
0	0	0	0	0	0	0	0	4.273	7.439	Notochord
0	0	3.939	0	0	0	0	0	3.939	9.284	Notochord
0	3.111	3.111	3.782	0	0	0	5.151	3.782	-8.427	Notochord
4.203	0	3.525	5.445	0	0	0	5.696	0	-3.578	Notochord
0	0	0	0	0	0	0	3.332	4.007	3.868	Notochord
0	0	0	0	0	0	0	0	4.275	8.813	Notochord
3.897	0	3.897	5.671	0	0	0	5.268	4.58	-7.915	Notochord
3.351	2.692	2.692	5.027	0	0	2.692	4.426	4.246	-7.568	Notochord
0	0	4.028	0	0	0	0	0	4.028	11.24	Notochord
0	0	3.758	0	0	0	0	4.841	3.758	-5.481	Notochord
3.784	0	3.784	0	0	0	0	4.687	4.466	-5.431	Notochord
0	0	3.668	4.349	0	0	0	5.257	3.668	-9.936	Notochord
0	0	0	0	0	0	0	3.327	0	9.673	Notochord
0	3.592	0	5.361	0	0	0	4.958	0	-9.942	Notochord
0	0	0	0	0	0	0	4.063	4.063	2.178	Notochord
0	0	0	0	0	0	0	4.264	0	8.986	Notochord
0	0	3.09	0	0	0	0	0	0	10.689	Notochord
0	0	0	0	0	0	0	0	0	7.704	Notochord
0	0	0	0	0	0	0	0	0	10.139	Notochord
0	0	0	0	0	0	0	0	5.064	4.236	Notochord
0	0	0	0	0	0	0	3.971	4.655	-1.232	Notochord
0	0	0	0	0	0	0	4.659	0	2.946	Notochord
4.426	0	0	4.426	0	0	0	4.426	0	-5.155	Notochord
0	0	0	0	0	0	0	3.988	0	3.662	Notochord
0	0	0	0	0	3.236	0	5.503	4.593	-8.225	Notochord
0	0	0	5.86	0	0	0	4.948	3.583	-8.362	Notochord
0	0	0	0	0	0	0	0	4.042	6.953	Notochord
0	0	0	4.403	0	0	0	0	0	-0.915	Notochord
0	0	0	0	0	0	0	0	5.202	7.976	Notochord
0	3.078	3.078	3.748	3.078	0	3.748	3.078	3.748	-14.609	Notochord
3.934	0	0	0	0	0	0	3.934	0	9.297	Notochord
3.243	0	0	5.692	0	0	0	4.315	3.917	-7.181	Notochord
0	0	0	0	0	0	0	3.332	2.674	8.064	Notochord
0	0	0	4.423	4.423	0	0	4.423	3.741	-8.051	Notochord
2.871	0	0	0	0	0	0	2.871	4.214	11.356	Notochord
0	0	0	4.758	3.677	0	0	5.266	3.677	-8.081	Notochord
3.894	0	0	0	0	0	0	3.894	3.221	8.016	Notochord
0	0	4.138	0	0	0	0	0	4.138	10.653	Notochord
0	0	0	0	0	0	0	4.797	5.486	3.65	Notochord
4.522	0	0	4.522	3.839	0	3.839	5.209	0	-9.117	Notochord
0	0	0	4.727	0	0	0	4.442	4.442	-7.489	Notochord
0	0	0	0	0	0	0	4.79	0	7.896	Notochord
0	4.136	4.136	4.822	0	0	0	4.136	0	-6.905	Notochord
0	0	0	4.182	0	0	0	4.582	3.504	-10.778	Notochord
0	0	0	0	0	0	0	0	0	7.838	Notochord
4.406	3.056	4.122	4.406	3.056	0	0	5.844	4.807	-14.131	Notochord
0	0	0	0	0	0	0	0	0	9.077	Notochord
0	0	0	0	0	0	0	3.995	3.32	5.557	Notochord
0	0	0	4.993	0	0	0	5.683	6.087	-2.682	Notochord
0	0	0	0	0	0	0	4.174	3.497	-0.513	Notochord
0	0	0	3.424	0	0	0	3.424	5.007	13.493	Notochord
4.067	4.067	0	4.751	0	0	0	4.067	0	-8.795	Notochord
0	0	0	0	0	0	0	3.729	3.729	10.817	Notochord
0	0	2.396	0	0	0	0	3.042	3.93	9.808	Notochord
0	0	0	0	0	0	0	3.717	3.048	3.569	Notochord
0	3.233	0	5.681	0	3.906	0	4.305	3.233	-8.971	Notochord
4.499	4.499	0	5.59	0	0	0	5.186	4.499	-0.917	Notochord
0	0	0	0	0	0	0	4.02	0	4.468	Notochord
0	0	0	0	0	0	0	0	0	5.925	Notochord
0	0	3.308	0	0	0	0	4.382	3.308	8.442	Notochord
0	0	0	5.145	0	0	0	5.145	5.145	-3.498	Notochord
0	3.163	3.163	3.163	0	0	0	4.233	3.835	-9.254	Notochord
0	0	0	4.142	0	4.142	0	4.142	4.142	-7.205	Notochord
0	0	0	0	0	0	0	3.336	4.011	5.097	Notochord
3.576	0	0	0	0	0	0	0	5.163	9.743	Notochord
0	0	0	0	0	2.444	0	3.763	4.444	3.734	Notochord
0	0	0	0	0	0	2.845	2.845	0	6.31	Notochord
4.786	0	4.786	6.571	0	0	0	5.475	0	-6.086	Notochord
0	0	0	0	0	0	0	0	3.91	5.89	Notochord
0	0	0	3.889	0	0	0	3.889	4.572	-1.219	Notochord
2.479	0	0	3.129	0	0	0	4.798	4.198	-3.66	Notochord
0	0	3.626	0	0	0	0	4.023	3.626	5.672	Notochord
0	3.744	0	0	0	0	0	4.827	3.744	-3.093	Notochord
0	0	0	0	0	0	0	0	5.015	11.171	Notochord
0	0	0	5.94	0	0	0	5.132	5.132	-8.974	Notochord
2.983	0	2.983	0	0	0	0	0	3.65	2.906	Notochord
0	0	0	0	0	0	0	0	0	8.295	Notochord
2.74	0	4.077	5.078	0	0	0	4.629	3.401	-3.473	Notochord
0	0	0	0	0	0	0	0	3.562	9.946	Notochord
0	0	0	0	0	0	0	0	0	4.999	Notochord
3.938	0	0	4.622	0	0	0	4.843	3.938	-8.208	Notochord
4.462	3.11	3.11	5.633	4.462	0	3.11	4.178	4.864	-12.807	Notochord
2.912	0	0	0	0	0	0	0	5.259	9.777	Notochord
0	0	0	0	0	0	0	3.177	3.568	7.137	Notochord
0	0	3.589	5.644	0	0	0	4.268	3.589	-4.401	Notochord
0	0	3.641	5.229	0	3.641	0	0	0	-7.566	Notochord
0	0	3.099	0	0	0	0	3.77	3.099	8.936	Notochord
0	0	0	5.349	0	3.302	0	3.976	4.881	-1.42	Notochord
3.321	0	3.715	5.852	0	3.321	2.664	4.901	4.548	-11.7	Notochord
0	0	0	0	0	0	0	0	0	8.227	Notochord
3.221	0	3.221	5.382	0	3.221	0	4.798	4.577	-10.091	Notochord
0	0	0	0	0	0	0	0	0	4.191	Notochord
0	0	0	0	0	0	0	0	4.17	8.92	Notochord
0	0	0	4.166	0	0	0	4.166	4.166	4.729	Notochord
0	0	3.483	0	0	0	0	3.483	4.161	10.605	Notochord
0	0	0	0	0	0	0	3.801	4.483	10.772	Notochord
0	0	0	0	0	0	0	0	4.569	9.198	Notochord
0	0	2.861	3.921	0	0	0	0	4.604	-0.218	Notochord
0	0	3.269	5.182	0	0	0	5.315	3.269	-11.665	Notochord
0	0	0	0	0	0	0	4.075	3.398	6.492	Notochord
0	4.056	0	4.962	3.38	3.38	0	4.456	4.741	-12.499	Notochord
0	0	0	0	0	0	0	0	3.682	11.153	Notochord
0	0	2.588	0	0	0	0	0	4.82	11.844	Notochord
3.142	0	0	0	0	0	0	0	4.716	-0.748	Notochord
0	0	0	0	0	0	0	3.15	3.15	10.377	Notochord
0	0	3.692	4.373	0	3.692	0	0	4.089	-7.41	Notochord
0	0	0	4.975	0	0	0	5.129	4.795	-10.982	Notochord
0	4.669	0	5.761	0	0	0	5.357	0	-6.106	Notochord
0	0	0	4.668	0	0	0	4.668	0	-7.26	Notochord
0	0	0	0	0	0	0	0	5.119	9.774	Notochord
4.038	0	2.974	5.008	0	0	0	5.125	4.038	-8.203	Notochord
0	0	3.342	5.507	0	0	0	4.417	4.417	-13.847	Notochord
0	0	0	5.05	0	0	0	4.364	4.364	-5.928	Notochord
0	0	0	3.546	0	4.625	0	4.911	5.132	-4.847	Notochord
3.624	0	0	4.304	0	0	3.624	4.99	4.304	-6.646	Notochord
0	0	3.775	3.775	0	4.457	3.775	4.457	4.858	-5.364	Notochord
0	0	0	0	0	0	0	4.896	0	3.628	Notochord
0	0	0	0	0	0	0	0	4.911	8.215	Notochord
0	0	0	4.607	0	0	0	5.699	5.986	-4.426	Notochord
0	0	0	5.453	0	0	0	0	0	-5.139	Notochord
0	0	3.551	0	0	0	0	4.23	0	6.387	Notochord
0	0	0	0	0	0	0	0	3.75	5.924	Notochord
0	0	3.564	0	0	0	0	0	3.564	12.56	Notochord
0	0	0	0	0	0	0	0	4.833	4.45	Notochord
3.993	0	0	3.993	0	0	0	3.993	0	-11.128	Notochord
0	0	0	0	0	0	0	4.322	3.642	11.15	Notochord
0	0	0	0	0	0	0	3.961	3.961	-8.416	Notochord
3.576	0	0	3.576	0	0	0	3.576	0	3.069	Notochord
0	0	0	5.567	0	0	0	0	4.656	-3.243	Notochord
3.609	0	0	0	0	0	0	0	0	12.31	Notochord
3.69	0	0	4.772	3.69	0	0	4.772	4.772	-9.19	Notochord
0	3.283	3.957	5.196	3.283	0	0	5.196	4.64	-11.327	Notochord
0	0	0	0	0	0	0	3.941	3.545	10.531	Notochord
0	0	0	0	0	0	0	0	3.612	4.162	Notochord
0	0	0	0	0	0	0	0	4.676	11.079	Notochord
0	0	0	0	0	0	0	0	3.824	9.393	Notochord
0	0	0	0	0	0	0	0	4.049	6.179	Notochord
0	0	0	0	0	0	0	4.282	0	4.455	Notochord
0	0	0	0	0	0	0	0	0	6.188	Notochord
0	0	0	0	0	0	0	4.184	0	9.892	Notochord
0	0	4.536	5.446	0	0	0	3.853	0	-5.231	Notochord
0	0	0	0	0	0	0	0	4.586	-7.325	Notochord
0	0	0	4.243	2.899	0	2.899	3.564	4.797	-1.032	Notochord
0	0	3.619	0	0	0	0	0	3.619	8.214	Notochord
0	0	0	0	0	0	0	3.431	3.431	10.198	Notochord
0	0	0	0	0	0	0	4.324	5.011	-2.727	Notochord
0	0	0	0	0	0	0	0	0	7.659	Notochord
3.918	0	0	0	0	0	0	0	0	4.299	Notochord
0	0	0	0	0	0	4.298	0	0	10.514	Notochord
4.608	0	3.925	4.83	0	0	0	6.105	3.252	-12.166	Notochord
0	0	0	3.791	0	0	0	5.382	0	-5.15	Notochord
3.164	0	3.164	0	0	0	0	0	3.164	8.567	Notochord
0	0	0	5.051	5.051	0	4.364	5.741	5.051	-9.196	Notochord
0	0	3.249	3.249	0	0	0	4.321	3.249	-4.03	Notochord
0	0	0	5.095	0	0	0	4.588	3.509	-10.92	Notochord
0	0	3.395	0	0	0	2.361	3.674	3.395	9.771	Notochord
0	0	0	3.706	0	0	3.706	4.788	4.387	-9.273	Notochord
3.421	0	0	5.788	0	0	0	3.421	4.782	-10.62	Notochord
0	0	0	5.201	0	0	0	3.831	3.831	-8.547	Notochord
0	0	0	0	0	0	0	5.182	3.813	-2.193	Notochord
0	3.575	0	0	0	0	0	3.575	3.575	-0.1	Notochord
0	0	0	0	0	0	0	3.351	3.351	7.338	Notochord
4.109	0	0	5.301	3.042	0	0	4.793	4.613	-15.062	Notochord
0	0	0	0	0	0	0	0	0	12.499	Notochord
0	0	0	5.366	0	0	0	5.366	5.184	-7.332	Notochord
0	3.356	0	3.356	0	0	0	3.356	0	-4.917	Notochord
0	0	0	5.116	0	0	0	5.806	0	-5.29	Notochord
4.005	0	4.005	5.495	0	2.672	2.672	4.805	5.438	-12.339	Notochord
4.376	3.696	3.696	5.753	3.696	0	0	3.696	4.778	-8.58	Notochord
0	0	0	0	0	0	0	3.703	3.703	10.978	Notochord
0	0	0	0	0	0	0	0	4.106	11.706	Notochord
0	0	0	0	0	0	0	0	4.697	2.868	Notochord
4.717	0	0	0	0	0	0	0	0	8.571	Notochord
0	0	0	0	0	0	0	0	4.248	7.666	Notochord
0	0	0	0	0	0	0	0	0	6.736	Notochord
0	0	2.935	3.601	2.935	0	3.601	4.681	4.501	-13.314	Notochord
4.82	0	0	5.844	3.242	0	0	5.404	3.242	-10.354	Notochord
4.246	0	3.175	4.931	0	0	0	5.217	4.751	-10.886	Notochord
4.8	0	0	4.8	0	0	0	0	0	-6.241	Notochord
2.561	0	0	2.561	0	0	0	3.215	3.888	4.74	Notochord
5.068	0	0	5.981	3.701	0	0	0	4.783	-11.049	Notochord
4.647	0	0	0	0	0	0	0	0	8.055	Notochord
4.182	3.504	0	4.868	0	0	0	3.504	3.504	-12.076	Notochord
0	0	0	0	0	0	0	2.763	0	5.01	Notochord
0	4.432	0	0	0	0	4.432	5.119	0	-6.239	Notochord
0	0	0	0	0	0	0	0	0	9.113	Notochord
3.192	0	3.192	4.768	0	0	0	5.352	0	-12.112	Notochord
0	0	0	0	0	0	0	0	4.299	9.69	Notochord
0	0	0	4.237	0	0	0	5.326	5.326	-10.801	Notochord
0	0	0	0	0	0	0	0	4.146	3.771	Notochord
0	0	0	4.126	0	0	0	4.811	4.527	-0.903	Notochord
0	0	0	0	0	0	0	0	4.478	7.79	Notochord
0	0	0	0	0	0	0	0	4.263	7.977	Notochord
0	0	0	5.338	0	0	0	5.338	0	-6.083	Notochord
0	0	0	5.464	0	0	0	0	4.776	-1.14	Notochord
3.627	0	0	4.307	0	0	0	0	3.627	3.602	Notochord
0	0	0	5.452	4.361	0	0	5.048	0	-9.338	Notochord
5.387	0	0	0	0	0	0	0	4.699	-2.67	Notochord
0	0	0	0	0	0	0	0	0	9.603	Notochord
0	0	0	4.269	0	0	0	0	4.269	7.454	Notochord
0	0	0	0	0	0	0	3.333	0	4.286	Notochord
0	0	0	0	0	0	0	0	5.192	0.619	Notochord
0	0	0	0	0	0	0	0	0	9.241	Notochord
0	0	0	4.076	0	0	0	4.913	4.076	-3.231	Notochord
0	0	0	5.84	0	0	0	4.149	4.834	-9.12	Notochord
3.427	0	3.427	3.427	0	0	0	3.427	4.503	-0.644	Notochord
0	0	0	5.713	4.621	0	0	0	0	-6.604	Notochord
0	0	0	0	0	0	0	0	0	8.122	Notochord
0	0	0	5.008	4.322	0	0	3.642	5.008	-13.12	Notochord
4.321	0	0	5.008	0	3.641	0	5.008	4.722	-9.483	Notochord
4.092	0	2.755	4.092	3.416	0	2.755	3.416	3.416	-15.139	Notochord
0	0	0	0	0	0	4.228	5.317	0	8.809	Notochord
0	0	2.746	4.768	0	0	0	4.303	4.483	1.427	Notochord
0	0	0	0	0	0	0	3.956	3.956	9.479	Notochord
4.793	0	3.431	5.014	4.508	0	0	5.195	4.108	-12.428	Notochord
0	0	0	5.566	0	0	0	0	4.323	-5.289	Notochord
0	0	0	5.166	0	0	0	0	0	1.666	Notochord
4.445	0	4.445	4.445	0	0	0	4.445	3.763	-7.033	Notochord
3.041	0	0	5.561	0	3.041	0	4.612	4.391	-14.514	Notochord
0	0	0	4.054	0	4.054	0	5.427	4.738	-2.39	Notochord
3.813	0	0	4.495	4.896	0	0	4.495	4.495	-8.649	Notochord
0	0	0	4.662	0	0	0	5.065	3.979	2.988	Notochord
3.163	0	3.163	0	0	0	0	0	0	13.409	Notochord
0	0	0	3.901	0	0	0	4.584	3.901	-10.367	Notochord
0	0	0	0	0	0	0	0	0	8.231	Notochord
0	0	2.808	4.701	0	0	0	4.701	4.701	-3.747	Notochord
0	0	4.098	4.783	0	0	0	5.186	4.783	-9.688	Notochord
4.166	0	0	0	4.166	0	0	3.488	3.488	-9.486	Notochord
0	0	0	0	0	0	0	0	0	7.125	Notochord
3.147	3.147	4.216	4.721	0	0	0	5.055	3.818	-12.665	Notochord
0	0	0	0	0	0	0	0	0	10.448	Notochord
0	0	0	0	0	0	0	0	0	8.899	Notochord
0	0	0	0	0	0	3.094	0	3.094	10.234	Notochord
0	0	0	5.072	0	0	0	5.475	4.786	-10.752	Notochord
0	0	0	0	0	3.871	0	3.871	4.553	6.297	Notochord
0	0	0	0	0	0	0	3.422	4.098	9.098	Notochord
0	0	0	0	0	0	0	0	0	9.266	Notochord
4.323	4.323	0	5.699	4.323	0	0	4.323	5.009	-8.336	Notochord
0	0	0	0	0	0	0	3.533	4.212	6.414	Notochord
4.879	0	0	4.879	0	0	0	0	5.569	-4.303	Notochord
0	0	0	0	0	0	0	4.488	0	5.433	Notochord
0	0	0	0	0	0	0	0	3.747	3.444	Notochord
0	0	3.592	4.958	0	0	3.592	5.179	4.958	-11.228	Notochord
3.229	0	3.902	4.987	3.229	0	3.229	5.14	3.902	-11.727	Notochord
0	0	0	0	0	0	0	0	4.525	10.669	Notochord
0	0	0	0	0	0	0	0	0	7.179	Notochord
0	0	3.41	4.486	0	2.75	0	4.771	4.888	-8.923	Notochord
0	0	0	6.211	4.771	0	0	5.577	4.086	-9.31	Notochord
0	0	0	0	5.145	4.058	0	5.653	4.742	-9.179	Notochord
0	0	3.81	0	0	0	0	4.893	0	10.107	Notochord
0	0	0	0	0	0	0	0	0	5.833	Notochord
5.042	0	3.282	5.886	4.356	0	0	5.646	3.957	-11.91	Notochord
0	0	0	0	0	0	0	0	0	8.012	Notochord
2.572	0	3.226	0	0	0	0	2.572	0	9.971	Notochord
3.712	0	4.794	0	0	0	0	3.712	0	10.379	Notochord
3.685	2.372	0	4.92	0	3.406	2.372	4.92	4.366	-11.5	Notochord
0	0	0	0	0	0	0	0	4.833	8.739	Notochord
0	0	0	0	0	0	0	5.075	0	0.109	Notochord
0	0	0	0	0	0	0	0	0	-3.012	Notochord
0	0	3.408	5.325	0	3.408	0	5.575	4.084	-11.533	Notochord
0	0	4.366	0	0	0	0	0	4.767	-3.432	Notochord
2.935	0	2.935	0	0	0	0	2.935	3.997	10.435	Notochord
0	0	4.045	0	0	0	0	0	4.729	7.781	Notochord
4.133	0	0	4.133	0	0	0	4.133	5.508	-10.084	Notochord
0	0	0	0	0	0	0	0	3.785	9.673	Notochord
0	0	0	0	0	0	3.709	0	0	10.118	Notochord
0	0	4.778	5.467	0	0	0	4.778	0	2.541	Notochord
0	3.193	0	0	0	0	0	5.236	4.769	-0.86	Notochord
0	0	0	0	0	0	0	0	0	2.428	Notochord
3.99	0	0	0	0	0	0	3.99	0	1.592	Notochord
0	0	0	4.857	4.857	0	0	5.546	5.26	-6.96	Notochord
0	0	0	0	0	0	0	3.126	0	11.393	Notochord
0	0	0	0	0	0	0	0	0	8.487	Notochord
0	0	0	0	0	0	0	0	0	8.782	Notochord
0	0	4.295	0	0	0	0	5.671	4.981	-6.334	Notochord
2.944	0	0	4.691	0	0	0	4.007	4.511	-8.896	Notochord
0	0	3.59	3.59	0	0	0	0	0	7.986	Notochord
0	0	0	0	0	0	0	3.814	0	2.088	Notochord
4.287	0	0	4.973	0	0	0	5.376	4.287	-6.732	Notochord
0	0	0	0	0	0	0	0	0	10.916	Notochord
0	0	0	0	0	0	0	0	0	7.818	Notochord
0	0	0	0	0	0	0	2.999	4.064	10.83	Notochord
0	3.539	0	4.218	0	0	0	4.618	3.539	-7.526	Notochord
0	0	0	0	0	0	0	0	0	5.114	Notochord
0	0	0	0	0	0	0	3.955	3.955	10.065	Notochord
0	0	0	0	0	0	0	4.215	4.901	0.746	Notochord
3.611	0	0	5.533	3.611	0	2.944	5.38	4.007	-12.58	Notochord
3.85	0	3.85	3.85	3.85	0	3.85	4.934	0	-9.806	Notochord
4.474	0	0	0	0	0	0	0	0	4.876	Notochord
0	0	0	0	0	0	0	0	0	8.767	Notochord
4.41	0	0	4.916	3.336	0	0	5.097	4.41	-10.042	Notochord
0	0	4.097	4.097	0	0	4.097	4.781	0	-8.367	Notochord
0	0	0	0	0	0	0	0	3.524	9.181	Notochord
0	0	0	0	0	0	0	3.47	0	4.182	Notochord
0	3.417	4.999	5.584	4.093	0	4.093	4.778	4.093	-10.373	Notochord
0	0	0	0	0	3.89	0	0	0	2.899	Notochord
2.981	0	2.981	4.73	3.649	0	0	4.045	4.549	-11.173	Notochord
4.057	2.514	2.514	4.388	0	0	0	4.236	3.166	-8.987	Notochord
0	3.874	3.202	4.959	0	0	3.202	4.778	4.959	-7.216	Notochord
3.265	0	3.265	5.025	3.265	0	0	4.338	5.628	-10.466	Notochord
4.25	0	0	4.936	0	0	0	5.157	3.571	-9.145	Notochord
0	0	3.249	0	0	0	0	0	4.322	11.19	Notochord
0	0	0	5.926	4.833	0	0	0	0	-5.78	Notochord
3.789	0	3.789	4.872	3.789	0	3.789	5.158	5.158	-9.166	Notochord
0	0	0	0	0	0	0	0	4.553	6.318	Notochord
0	0	0	5.134	0	0	0	5.134	5.134	-6.415	Notochord
0	0	3.155	0	0	0	0	0	3.155	8.071	Notochord
3.724	0	0	0	0	0	2.672	0	3.33	6.374	Notochord
0	3.214	2.56	4.885	0	0	0	3.886	5.257	-12.595	Notochord
0	0	0	0	0	0	0	4.915	0	8.652	Notochord
0	0	0	0	0	0	3.492	0	0	8.38	Notochord
0	0	0	0	0	0	0	0	0	7.079	Notochord
4.436	0	4.152	5.345	0	0	3.085	5.241	3.755	-9.746	Notochord
0	0	5.266	0	0	0	0	4.863	0	-1.659	Notochord
2.579	2.579	0	5.214	0	0	0	3.626	4.992	-9.326	Notochord
0	0	0	0	0	0	0	4.194	0	6.142	Notochord
2.449	0	3.488	4.852	0	0	0	3.098	5.073	-2.187	Notochord
5.39	0	0	6.08	0	0	0	0	0	-2.927	Notochord
3.795	0	0	5.164	0	0	3.795	5.386	0	-6.853	Notochord
0	0	0	0	0	0	0	5.687	0	9.256	Notochord
0	0	0	4.675	5.364	0	0	4.675	4.675	-6.155	Notochord
0	0	0	0	0	0	0	0	5.635	8.443	Notochord
0	0	0	4.653	0	0	0	0	4.653	-3.607	Notochord
3.689	0	0	5.746	0	0	3.689	5.969	0	-9.729	Notochord
0	0	0	4.177	0	4.177	0	0	4.177	-5.81	Notochord
0	0	0	0	0	0	0	0	4.1	4.415	Notochord
0	0	3.751	0	0	0	0	4.432	0	10.835	Notochord
0	0	0	3.959	0	0	0	3.959	0	4.916	Notochord
0	0	0	0	0	0	0	0	4.338	10.1	Notochord
0	0	0	0	0	0	0	3.669	0	8.829	Notochord
0	0	0	6.152	0	0	0	5.239	0	-9.001	Notochord
3.268	0	0	5.871	0	0	3.268	5.431	5.313	-10.643	Notochord
4.436	0	0	0	0	0	0	5.124	0	-5.466	Notochord
0	0	4.456	0	0	0	0	0	0	11.218	Notochord
0	0	0	0	0	0	0	5.104	0	5.643	Notochord
0	0	0	0	0	0	0	3.679	4.761	7.969	Notochord
3.673	3.673	4.353	5.262	0	0	3.673	4.755	4.353	-11.448	Notochord
0	0	4.986	0	0	0	0	0	0	8.307	Notochord
0	0	0	5.711	0	0	0	4.619	4.619	-1.395	Notochord
0	0	0	0	0	0	0	4.554	0	8.567	Notochord
0	0	0	4.613	0	0	0	4.717	4.978	-4.336	Notochord
0	0	0	0	0	0	0	3.444	3.444	8.051	Notochord
0	0	0	5.43	0	0	0	4.34	4.561	5.235	Notochord
0	0	0	0	0	0	0	4.057	0	4.731	Notochord
0	0	0	4.73	0	0	0	4.329	4.883	-8.864	Notochord
0	0	0	0	0	0	0	2.98	3.648	7.916	Notochord
0	0	4.663	5.351	0	0	4.663	0	0	-6.361	Notochord
0	0	0	0	0	0	0	0	4.045	6.129	Notochord
0	0	0	0	0	0	0	0	4.763	0.839	Notochord
0	0	0	0	0	0	0	4.461	0	-5.29	Notochord
0	0	3.198	0	0	0	3.198	2.545	3.59	14.135	Notochord
0	0	0	0	0	0	0	0	4.082	15.152	Notochord
0	0	0	0	0	0	0	0	4.23	10.262	Notochord
0	0	0	0	0	0	0	4.745	0	9.214	Notochord
0	3.769	0	5.695	0	0	0	5.542	0	-8.997	Notochord
3.08	0	0	4.148	0	0	0	3.08	4.148	-5.99	Notochord
0	4.38	0	5.067	0	0	0	0	5.757	-5.228	Notochord
0	0	0	0	0	0	0	0	0	5.495	Notochord
0	3.468	0	5.233	0	0	0	4.83	4.83	-5.4	Notochord
4.465	0	0	4.065	0	0	0	4.971	4.465	-3.566	Notochord
0	0	0	5.33	0	0	0	4.641	0	1.309	Notochord
0	0	0	5.119	0	0	0	3.75	3.08	-5.925	Notochord
0	0	0	0	0	0	0	0	4.574	8.88	Notochord
4.129	4.129	0	4.814	3.452	0	0	4.129	3.452	-11.24	Notochord
0	0	0	0	0	0	0	0	2.958	11.898	Notochord
0	0	0	0	0	0	0	0	0	9.053	Notochord
0	0	0	0	0	0	0	0	0	5.811	Notochord
0	0	0	0	0	0	0	3.918	0	10.281	Notochord
0	0	3.192	0	0	0	0	3.192	3.192	9.048	Notochord
0	0	0	0	0	0	0	0	0	10.456	Notochord
0	0	3.97	3.97	0	3.97	0	3.97	4.654	-7.718	Notochord
0	0	0	0	0	0	0	0	3.914	9.24	Notochord
0	0	0	4.771	0	0	0	5.46	5.864	-5.953	Notochord
0	0	4.563	0	0	0	0	0	0	9.347	Notochord
0	0	0	0	0	0	0	0	4.712	11.451	Notochord
2.964	2.964	3.631	5.48	0	2.964	0	5.114	4.531	-12.705	Notochord
4.682	0	4.282	5.371	0	0	3.602	4.682	5.88	-11.93	Notochord
0	0	0	4.846	0	0	0	4.846	3.483	-4.737	Notochord
0	0	0	0	0	0	0	0	0	-5.026	Notochord
0	0	0	0	0	0	0	0	0	6.219	Notochord
2.551	0	0	3.877	0	0	0	4.276	4.096	0.643	Notochord
0	0	0	0	0	0	0	0	0	4.156	Notochord
0	0	0	0	0	0	0	0	0	9.466	Notochord
3.892	0	4.395	5.343	0	3.892	0	4.175	3.497	-13.712	Notochord
0	0	0	0	0	0	0	0	0	9.968	Notochord
3.743	0	0	5.111	0	0	3.743	4.424	0	-9.807	Notochord
0	0	4.645	4.645	0	0	0	0	5.737	-6.346	Notochord
4.61	0	0	4.895	0	0	0	5.584	0	-11.786	Notochord
0	3.127	3.798	5.035	0	0	0	3.798	4.48	-13.114	Notochord
0	0	4.824	4.824	0	0	0	0	4.824	-7.389	Notochord
0	0	0	0	0	0	0	3.38	3.38	4.858	Notochord
3.708	0	3.708	5.297	4.389	0	0	3.708	3.708	-9.891	Notochord
0	0	0	0	0	0	0	0	0	8.502	Notochord
0	0	3.717	3.717	0	0	0	4.398	4.8	-3.933	Notochord
0	0	0	5.635	0	0	0	0	4.26	-4.761	Notochord
0	0	0	5.859	4.481	0	0	0	4.481	-8.174	Notochord
0	0	4.53	0	0	0	0	0	0	9.07	Notochord
0	0	0	0	0	0	0	0	3.074	9.988	Notochord
0	0	0	5.151	0	0	0	0	4.929	-1.496	Notochord
2.904	0	2.904	4.802	0	2.904	0	5.156	5.051	-11.448	Notochord
0	0	3.5	0	0	0	0	3.5	0	9.573	Notochord
0	4.624	4.224	5.466	0	0	0	3.545	5.466	-7.359	Notochord
3.772	0	0	0	0	0	0	3.772	0	4.425	Notochord
3.508	0	0	4.186	0	0	0	4.871	3.508	-2.814	Notochord
0	0	0	0	0	0	0	0	4.192	0.243	Notochord
0	0	0	2.463	0	0	0	0	3.112	6.439	Notochord
0	0	0	0	0	0	0	0	4.446	9.635	Notochord
0	0	0	0	0	0	0	4.461	0	-6.734	Notochord
0	0	3.781	3.781	0	0	0	3.781	4.463	-2.264	Notochord
3.422	0	0	5.472	0	0	3.422	3.422	5.472	-12.206	Notochord
3.168	0	2.516	4.238	3.168	0	0	5.146	5.077	-13.779	Notochord
0	0	3.089	3.089	0	0	0	4.842	3.089	-12.694	Notochord
5.271	0	4.183	4.868	0	0	0	4.583	4.183	-10.155	Notochord
0	0	0	0	0	0	0	0	3.951	11.111	Notochord
0	0	0	0	0	0	0	0	5.285	9.252	Notochord
0	0	0	0	0	0	0	0	2.812	5.179	Notochord
0	0	2.515	0	0	2.515	0	3.558	3.558	12.148	Notochord
0	0	2.966	0	0	0	0	0	3.634	11.044	Notochord
0	0	0	0	0	0	3.678	0	3.678	10.951	Notochord
0	0	4.956	0	0	0	0	5.646	0	1.108	Notochord
0	0	0	0	0	0	0	0	3.609	10.675	Notochord
4.303	0	0	0	4.303	0	0	5.679	4.303	-6.871	Notochord
3.216	0	0	5.26	0	0	0	4.793	4.793	-10.3	Notochord
4.469	0	0	5.56	0	0	0	5.56	0	-3.75	Notochord
0	0	0	4.846	0	4.846	0	0	4.846	-4.765	Notochord
0	0	0	0	0	0	0	4.942	0	3.775	Notochord
0	0	0	0	0	0	0	0	0	11.2	Notochord
0	0	0	0	0	0	0	4.216	5.814	8.166	Notochord
0	0	0	0	0	0	0	0	0	6.03	Notochord
3.106	0	0	3.776	0	3.776	0	4.174	3.776	-8.896	Notochord
4.421	0	3.74	5.665	3.74	0	0	4.823	4.421	-8.5	Notochord
0	3.949	3.949	5.878	3.949	0	0	5.321	4.348	-12.701	Notochord
3.219	3.892	3.219	3.219	0	0	3.219	4.29	3.219	-12.061	Notochord
4.081	0	2.744	4.766	2.744	0	0	4.766	4.987	-11.634	Notochord
0	0	0	0	0	0	0	4.251	0	6.977	Notochord
0	0	0	3.874	0	3.874	0	4.557	3.874	-5.313	Notochord
0	0	0	0	0	0	0	0	0	-0.429	Notochord
0	0	0	0	0	3.659	0	0	0	10.423	Notochord
0	0	0	0	0	0	0	0	0	12.663	Notochord
0	0	0	0	0	0	0	3.232	4.588	12.703	Notochord
4.544	3.364	3.364	6.125	3.861	2.976	2.333	5.181	3.861	-14.178	Notochord
0	0	0	4.355	0	3.282	0	0	4.64	-3.15	Notochord
4.944	3.578	3.578	5.856	3.578	0	0	5.165	0	-8.892	Notochord
4.504	0	0	5.595	0	0	0	5.595	4.504	-4.849	Notochord
0	0	0	0	0	0	0	3.501	4.579	12.003	Notochord
0	0	0	0	0	0	0	0	0	5.897	Notochord
4.492	0	0	5.402	0	0	3.81	5.402	3.81	-8.535	Notochord
2.706	2.706	2.706	4.44	0	0	0	3.759	4.041	-5.183	Notochord
4.131	0	0	3.454	0	0	0	5.038	0	-7.702	Notochord
0	0	4.763	0	0	0	0	0	0	10.928	Notochord
0	0	3.471	4.834	0	0	3.471	5.794	0	-14.839	Notochord
0	0	0	0	0	0	0	4.29	0	4.083	Notochord
0	0	0	0	0	0	3.573	2.908	4.252	9.536	Notochord
4.108	3.042	0	4.793	4.612	0	0	4.793	3.042	-17.47	Notochord
0	0	0	0	0	0	0	5.13	0	8.51	Notochord
0	0	0	3.18	0	0	3.18	3.852	4.25	-2.85	Notochord
5.184	0	0	5.184	0	4.497	0	6.097	0	-9.243	Notochord
0	4.382	0	4.382	0	0	0	5.069	4.382	-8.628	Notochord
0	4.518	0	6.119	0	0	0	0	0	-5.123	Notochord
3.57	0	0	3.57	0	0	0	4.65	4.249	-3.062	Notochord
0	0	0	5.764	0	0	0	4.853	5.255	-7.808	Notochord
3.6	0	3.6	4.965	2.934	0	0	5.369	4.5	-12.999	Notochord
0	0	0	0	0	0	0	0	0	3.68	Notochord
0	0	3.604	0	0	0	2.937	4	2.937	12.731	Notochord
0	0	0	4.378	0	0	0	0	4.378	-4.912	Notochord
3.808	0	0	4.892	4.892	0	0	3.808	5.177	-9.157	Notochord
3.352	3.352	3.352	4.712	0	0	3.352	3.352	5.267	-7.194	Notochord
0	4.723	0	5.634	4.723	0	0	4.723	4.039	-11.624	Notochord
3.941	0	0	5.027	0	0	0	4.625	5.027	-7.51	Notochord
0	0	0	5.663	0	0	0	5.663	4.288	-6.691	Notochord
0	3.129	0	4.963	0	2.478	0	4.703	4.482	-8.118	Notochord
0	0	0	0	0	0	0	4.129	0	11.387	Notochord
4.476	0	2.366	5.407	4.228	0	0	4.84	4.476	-13.889	Notochord
0	0	0	5.551	0	0	0	5.147	4.46	-2.682	Notochord
0	2.803	0	4.143	2.803	2.803	0	4.828	4.945	-10.582	Notochord
0	0	3.453	3.453	0	0	0	3.453	0	13.162	Notochord
0	0	0	0	0	0	0	0	0	4.459	Notochord
4.525	0	0	5.741	3.625	0	2.958	4.305	5.681	-12.6	Notochord
0	0	0	3.135	3.806	3.806	0	5.292	4.204	-12.603	Notochord
4.525	0	0	4.746	3.171	3.171	0	5.213	5.33	-11.81	Notochord
0	0	0	0	0	0	0	0	0	12.069	Notochord
3.198	0	0	4.553	0	0	0	4.955	3.87	1.632	Notochord
0	4.025	0	4.025	0	0	0	4.025	4.025	-3.403	Notochord
0	0	0	0	0	0	0	0	0	9.835	Notochord
2.994	2.994	4.343	5.942	0	0	0	5.512	3.662	-12.669	Notochord
0	0	0	0	0	0	0	0	0	8.939	Notochord
0	0	0	0	0	0	0	3.705	0	11.475	Notochord
0	0	0	0	0	0	0	3.786	3.391	8.551	Notochord
0	0	0	5.703	0	0	0	4.86	0	-7.671	Notochord
0	0	0	0	0	0	0	4.449	0	-2.182	Notochord
0	0	0	0	0	0	0	0	0	7.016	Notochord
0	3.489	2.826	4.72	0	2.826	2.826	5.477	3.489	-12.533	Notochord
0	0	0	0	0	0	0	3.17	4.24	3.344	Notochord
0	0	0	4.999	0	0	0	4.999	0	-2.843	Notochord
0	0	0	0	0	0	0	0	0	10.388	Notochord
0	0	0	0	0	0	0	4.701	0	3.746	Notochord
0	0	0	5.43	0	0	3.166	4.742	3.166	-11.108	Notochord
4.098	0	0	6.03	0	0	0	0	5.472	-5.036	Notochord
0	0	0	5.715	0	0	0	5.142	4.739	-11.024	Notochord
0	0	0	0	0	0	0	3.606	0	6.088	Notochord
0	0	0	0	0	0	0	0	4.873	4.538	Notochord
0	0	0	0	0	0	0	0	3.402	7.884	Notochord
0	0	0	0	0	0	0	0	4.453	8.736	Notochord
0	0	0	0	0	0	0	0	4.553	4.668	Notochord
0	0	4.247	0	0	0	0	0	0	8.206	Notochord
3.556	2.513	3.165	5.267	2.513	0	0	4.835	5.001	-13.906	Notochord
0	0	0	0	0	0	0	4.97	0	5.737	Notochord
0	0	0	0	0	0	0	0	0	6.275	Notochord
0	0	4.01	0	0	0	0	0	0	10.616	Notochord
0	0	0	0	0	0	0	0	4.904	1.176	Notochord
3.982	0	4.381	5.068	0	0	0	4.887	0	-11.338	Notochord
0	0	0	0	0	0	0	3.616	4.448	12.201	Notochord
4.743	0	0	4.743	0	0	0	0	0	-6.071	Notochord
0	0	0	0	0	0	0	3.675	3.675	9.692	Notochord
0	0	0	0	0	0	0	2.941	0	6.605	Notochord
0	0	0	5.692	0	0	0	0	0	-2.135	Notochord
0	0	0	0	0	0	0	0	0	5.89	Notochord
0	0	0	0	0	0	0	3.221	3.221	1.79	Notochord
0	0	0	5.375	0	0	0	4.972	4.285	-6.855	Notochord
0	0	3.047	0	0	0	0	3.716	3.716	4.648	Notochord
0	0	0	0	0	0	0	0	0	10.319	Notochord
3.752	0	3.752	4.433	5.342	0	3.752	5.12	5.12	-12.187	Notochord
0	0	0	0	0	0	0	3.8	0	7.887	Notochord
0	0	0	0	0	0	0	0	4.264	1.242	Notochord
0	0	0	3.069	0	0	0	4.64	4.419	4.289	Notochord
0	0	3.893	0	0	0	0	0	0	10.158	Notochord
0	0	0	4.924	0	0	0	6.305	6.018	-1.847	Notochord
3.922	0	3.922	3.922	3.922	0	0	3.922	3.922	-8.216	Notochord
0	4.118	4.118	5.025	0	0	0	4.118	3.441	-6.412	Notochord
0	0	4.446	0	0	0	0	3.764	3.764	12.018	Notochord
3.456	0	0	0	0	0	2.794	2.794	3.851	8.795	Notochord
0	3.445	0	4.807	3.445	0	0	4.122	4.122	-11.452	Notochord
0	0	0	0	0	0	0	3.392	0	0.96	Notochord
0	0	0	0	0	0	0	4.992	0	5.252	Notochord
0	0	0	0	0	0	0	0	4.042	1.796	Notochord
0	0	4.122	0	0	0	0	0	5.21	10.375	Notochord
0	0	3.732	0	0	0	0	0	4.413	10.015	Notochord
0	0	0	0	0	3.114	0	0	0	7.609	Notochord
0	0	0	0	0	0	0	4.483	5.574	12.16	Notochord
4.228	3.549	3.549	5.317	4.228	0	3.549	5.135	4.228	-11.072	Notochord
0	0	0	0	0	0	0	3.181	3.181	8.554	Notochord
3.307	3.307	3.307	4.666	0	0	3.982	4.381	3.982	-12.432	Notochord
0	0	2.913	0	0	0	0	2.913	4.658	6.666	Notochord
3.378	4.054	0	5.141	4.454	0	0	5.427	3.378	-13.941	Notochord
0	0	0	0	0	0	0	0	3.573	8.363	Notochord
3.356	0	0	0	0	0	0	4.715	0	-0.928	Notochord
0	0	0	0	0	0	3.789	0	0	11.033	Notochord
0	0	0	0	0	0	0	4.743	5.432	-0.01	Notochord
0	0	0	0	0	0	0	0	0	6.408	Notochord
0	0	4.102	0	0	0	0	0	4.787	9.817	Notochord
0	0	3.834	0	0	0	0	0	3.834	11.486	Notochord
0	0	0	0	0	0	0	0	0	7.938	Notochord
0	0	0	0	0	0	0	4.202	0	10.433	Notochord
3.933	2.604	2.604	4.153	0	0	3.26	4.617	4.733	-11.553	Notochord
0	0	0	0	0	4.138	0	4.138	0	9.159	Notochord
0	0	2.594	4.141	0	0	0	4.722	4.473	-1.661	Notochord
0	0	0	0	0	0	0	5.195	4.107	-4.461	Notochord
5.586	0	0	0	0	0	4.896	0	0	-3.407	Notochord
0	0	0	0	0	0	0	0	4.764	9.034	Notochord
0	0	0	3.154	0	0	0	4.223	3.154	4.694	Notochord
0	0	0	0	0	0	0	4.514	0	5.639	Notochord
0	0	3.884	0	0	0	0	0	0	-0.359	Notochord
0	0	0	0	0	0	3.285	0	3.959	5.799	Notochord
0	0	3.781	0	0	0	0	4.463	3.781	9.22	Notochord
0	0	3.403	5.937	3.403	0	0	5.167	4.08	-9.386	Notochord
0	0	0	0	0	0	0	4.045	4.045	5.079	Notochord
0	0	4.476	0	0	0	0	0	4.476	-0.824	Notochord
0	0	3.016	0	0	0	0	4.365	3.016	11.16	Notochord
3.777	2.723	3.383	5.299	3.383	0	0	4.86	4.965	-14.586	Notochord
0	0	0	4.916	0	0	0	4.916	3.832	2.216	Notochord
0	0	3.366	0	0	0	0	3.366	3.366	9.488	Notochord
0	0	0	0	0	0	0	3.003	0	11.864	Notochord
0	0	3.078	0	0	0	0	0	3.078	7.147	Notochord
0	0	0	4.51	0	3.827	0	6.005	0	-8.708	Notochord
4.942	0	0	4.256	0	0	0	5.345	0	-6.6	Notochord
2.39	3.036	0	4.701	3.705	0	0	5.517	4.102	-15.024	Notochord
0	0	0	4.894	0	0	3.81	4.894	3.81	-9.5	Notochord
0	0	0	0	0	0	0	0	4.528	4.922	Notochord
3.657	2.989	0	6.118	3.657	0	0	4.558	2.989	-13.488	Notochord
0	0	2.478	0	0	0	0	3.129	4.702	7.567	Notochord
0	0	0	0	0	0	0	4.192	0	1.085	Notochord
0	0	0	0	0	0	0	0	0	8.071	Notochord
3.698	0	3.698	4.379	0	0	0	4.379	3.698	-7.946	Notochord
0	0	0	0	0	0	2.766	4.103	2.766	6.225	Notochord
0	0	0	0	0	0	0	0	4.474	10.392	Notochord
0	4.373	0	4.373	0	0	0	4.373	5.059	-7.325	Notochord
0	0	0	0	0	0	0	0	4.485	5.707	Notochord
0	0	0	3.663	0	0	2.995	4.897	4.06	1.075	Notochord
0	0	0	5.142	3.103	0	0	4.676	4.455	-11.226	Notochord
2.792	0	0	5.623	2.792	0	2.792	5.299	4.352	-11.943	Notochord
3.835	0	3.163	4.517	3.163	0	0	4.919	4.517	-10.266	Notochord
0	0	0	5.005	0	0	0	0	4.036	0.395	Notochord
3.552	0	3.552	0	0	3.552	0	5.606	4.231	-9.19	Notochord
0	0	0	0	0	0	0	0	0	14.433	Notochord
0	0	0	6.037	4.257	0	0	4.257	4.943	-10.437	Notochord
0	0	0	4.821	0	0	0	0	4.136	2.458	Notochord
0	0	0	0	0	0	0	4.182	0	6.869	Notochord
0	0	0	3.821	0	0	0	0	4.905	-4.549	Notochord
0	0	0	4.884	0	0	4.198	0	5.44	-0.543	Notochord
0	0	0	0	0	0	0	0	3.221	13.401	Notochord
0	0	0	0	0	0	0	0	0	7.681	Notochord
0	0	3.868	0	0	0	3.868	0	0	12.592	Notochord
0	0	3.463	0	0	0	0	3.463	3.463	10.315	Notochord
0	2.523	3.175	4.932	0	0	0	4.646	5.011	-10.555	Notochord
0	0	0	0	0	0	0	3.907	3.907	7.132	Notochord
3.989	0	3.314	3.989	3.314	0	0	5.583	4.672	-11.987	Notochord
4.945	0	0	0	0	0	0	4.945	0	-3.364	Notochord
0	0	0	0	0	0	0	0	4.36	2.888	Notochord
0	0	0	0	0	0	0	3.213	0	10.193	Notochord
3.516	0	3.125	5.165	2.475	0	0	5.387	4.015	-14.275	Notochord
3.067	0	3.067	5.222	0	0	0	5.105	3.955	-7.347	Notochord
0	0	0	0	0	4.691	4.691	0	0	9.308	Notochord
2.986	0	4.734	4.554	0	3.653	0	5.137	4.734	-17.001	Notochord
0	0	0	0	0	0	0	0	0	8.644	Notochord
4.496	0	0	5.874	3.814	0	0	4.898	0	-9.617	Notochord
0	0	0	0	0	0	0	0	0	5.145	Notochord
4.26	0	4.26	5.349	4.26	0	0	0	4.946	-8.003	Notochord
4.191	4.191	0	3.513	0	0	4.191	5.433	5.788	-10.714	Notochord
0	0	0	3.512	0	0	0	4.875	0	-7.693	Notochord
0	0	0	4.781	0	0	0	4.601	3.699	2.727	Notochord
0	0	3.135	0	0	0	0	3.135	0	10.797	Notochord
0	0	0	0	0	0	0	4.463	0	10.839	Notochord
3.661	2.993	0	5.585	4.341	0	0	5.145	5.145	-12.378	Notochord
0	0	0	0	0	0	0	0	0	5.034	Notochord
0	0	0	5.042	3.675	0	0	5.599	3.675	-8.828	Notochord
0	0	0	5.892	0	0	0	5.669	0	-7.894	Notochord
0	0	0	0	0	0	0	0	0	3.781	Notochord
0	0	0	5.935	0	0	0	5.426	4.336	-7.036	Notochord
0	0	4.583	5.271	3.505	0	3.505	5.271	4.583	-10.261	Notochord
0	3.536	4.215	0	0	0	0	3.536	0	2.152	Notochord
0	0	0	0	0	0	0	0	4.228	10.889	Notochord
0	0	0	0	0	0	0	3.479	5.848	9.449	Notochord
4.009	0	0	4.009	3.334	0	0	4.914	4.408	-9.55	Notochord
0	0	2.753	0	0	0	0	0	0	9.607	Notochord
2.939	2.939	2.939	2.939	0	0	0	4.971	4.839	-1.337	Notochord
2.837	0	3.896	4.399	0	0	2.837	4.399	3.896	-11.993	Notochord
2.8	0	4.139	4.359	0	2.8	2.8	5.046	5.141	-13.026	Notochord
3.024	0	0	4.373	0	4.09	0	4.594	4.373	-10.644	Notochord
0	0	3.692	0	0	0	3.692	0	0	8.797	Notochord
0	0	0	0	0	0	0	0	2.987	14.462	Notochord
0	0	3.245	5.004	0	0	3.245	5.512	0	-9.325	Notochord
0	0	0	0	0	0	0	0	0	7.924	Notochord
0	0	3.512	0	0	0	0	4.191	4.191	-6.978	Notochord
3.687	0	2.637	5.458	0	2.637	2.637	5.458	5.134	-16.318	Notochord
0	0	4.044	0	0	0	0	0	0	9.927	Notochord
0	0	4.003	0	0	0	3.722	4.003	4.909	12.877	Notochord
0	2.604	0	0	0	0	0	3.652	2.604	3.508	Notochord
0	0	0	0	0	0	0	0	0	11.266	Notochord
4.926	0	3.842	4.524	0	0	0	4.524	3.842	-6.542	Notochord
0	0	0	4.618	0	0	0	0	4.618	-2.993	Notochord
0	0	4.266	0	0	0	0	0	0	8.945	Notochord
3.963	2.632	3.963	4.647	0	3.682	0	4.647	4.182	-14.619	Notochord
0	0	0	0	0	0	0	0	3.419	5.899	Notochord
0	2.755	2.755	2.755	0	3.416	0	2.755	3.811	5.525	Notochord
0	0	4.486	0	0	0	0	5.174	4.486	7.013	Notochord
0	4.141	0	0	0	0	0	0	4.141	9.019	Notochord
0	0	0	0	0	0	0	4.684	0	7.894	Notochord
4.52	0	3.443	5.361	0	4.52	0	5.812	4.12	-6.548	Notochord
0	0	0	3.501	0	0	0	4.179	4.864	-3.332	Notochord
0	0	0	3.071	0	0	0	3.071	3.071	5.975	Notochord
0	0	0	0	0	0	0	4.473	4.473	3.199	Notochord
0	0	0	0	0	0	0	5.059	4.657	10.836	Notochord
0	0	0	0	0	0	0	4.063	0	11.704	Notochord
0	0	0	0	0	0	0	4.621	0	1.23	Notochord
0	0	0	0	0	0	0	0	0	5.941	Notochord
0	0	0	0	0	0	0	4.491	3.809	10.824	Notochord
0	0	0	3.715	0	0	0	0	5.305	0.876	Notochord
0	0	0	0	0	0	0	3.08	3.08	4.131	Notochord
0	0	2.42	0	0	0	2.42	0	3.067	5.185	Notochord
0	0	0	4.58	0	0	0	0	4.58	-1.112	Notochord
0	0	4.86	0	0	0	4.86	4.86	0	7.323	Notochord
0	0	0	4.585	0	0	0	3.229	4.301	-4.348	Notochord
0	0	0	0	0	0	0	0	4.543	8.589	Notochord
0	0	3.398	0	0	0	0	2.738	4.075	6.774	Notochord
0	3.553	0	4.917	0	0	0	3.553	4.231	-3.34	Notochord
0	0	0	0	0	0	0	4.868	3.505	11.293	Notochord
0	0	0	4.123	3.446	0	0	3.446	4.123	-12.437	Notochord
0	0	0	0	0	0	0	4.38	0	5.241	Notochord
0	0	0	0	0	0	2.905	2.905	2.905	13.253	Notochord
0	0	0	4.575	3.006	3.006	0	4.908	4.575	-12.401	Notochord
0	0	0	0	0	0	0	0	0	9.656	Notochord
4.034	0	4.433	4.034	0	0	0	5.12	3.358	-7.172	Notochord
3.867	0	3.867	0	0	0	0	0	0	7.172	Notochord
0	0	0	0	0	0	0	4.699	0	4.165	Notochord
0	0	0	5.666	0	0	0	0	4.976	-1.846	Notochord
0	0	0	0	0	0	0	0	5.644	7.436	Notochord
0	0	0	0	0	0	0	0	0	8.372	Notochord
3.884	0	4.567	4.567	0	0	0	5.658	0	-10.115	Notochord
0	0	0	0	0	0	0	0	0	4.332	Notochord
0	0	3.84	0	0	0	0	4.924	0	3.191	Notochord
0	0	0	4.8	0	0	0	4.295	5.384	-4.575	Notochord
3.958	0	0	5.733	3.958	0	0	3.958	3.958	-6.615	Notochord
0	0	3.518	0	0	0	0	0	4.196	2.894	Notochord
0	0	0	5.48	0	0	0	4.522	3.559	-8.598	Notochord
5.388	0	0	0	4.7	0	0	5.388	0	-7.449	Notochord
0	0	2.948	0	0	0	0	0	3.615	12.439	Notochord
0	0	0	0	0	3.093	0	3.763	4.444	10.557	Notochord
0	0	0	5.21	4.301	0	0	4.988	4.702	-9.405	Notochord
4.627	0	4.627	4.627	0	0	0	0	0	-2.402	Notochord
0	0	3.27	0	0	0	0	4.343	3.944	7.347	Notochord
0	0	0	3.385	0	0	0	0	0	3.258	Notochord
0	0	0	0	0	0	0	0	0	10.362	Notochord
0	0	0	0	0	0	0	0	3.472	9.35	Notochord
0	0	0	0	0	0	0	0	0	1.152	Notochord
0	3.054	0	4.959	0	0	0	5.313	3.054	-14.044	Notochord
0	0	0	5.283	0	0	0	4.997	5.687	0.877	Notochord
4.722	0	0	4.722	0	0	0	6.324	5.814	-4.464	Notochord
0	0	0	0	0	0	0	4.405	3.724	3.119	Notochord
0	0	0	5.777	0	0	0	5.777	4.4	-7.528	Notochord
0	0	0	0	0	0	0	3.994	4.573	4.509	Notochord
4.398	0	4.398	5.085	0	0	4.398	5.489	0	-6.521	Notochord
0	0	3.264	0	0	0	0	0	4.337	13.107	Notochord
0	0	4.282	4.282	4.282	0	0	3.603	4.683	-11.857	Notochord
0	0	0	0	0	0	0	3.75	0	5.047	Notochord
3.019	3.019	3.019	5.744	3.687	0	3.019	4.769	5.171	-12.844	Notochord
0	0	0	0	0	0	0	4.58	4.58	-3.825	Notochord
4.351	0	3.278	5.323	3.278	0	0	4.856	4.351	-13.1	Notochord
0	0	0	0	0	0	0	0	0	5.193	Notochord
0	0	0	2.78	0	0	2.78	0	3.837	1.586	Notochord
4.305	0	0	4.305	0	0	0	5.394	0	-5.53	Notochord
2.589	0	2.589	5.002	0	0	0	4.717	4.6	-8.67	Notochord
3.574	0	0	0	0	0	0	4.654	4.939	3.506	Notochord
0	0	0	5.217	0	0	0	0	0	-2.311	Notochord
0	0	0	3.945	0	0	0	0	0	1.793	Notochord
0	0	2.436	0	0	0	0	3.474	3.474	13.084	Notochord
0	0	4.688	0	0	0	0	0	0	5.002	Notochord
0	0	0	0	0	0	4.343	0	4.343	3.441	Notochord
0	0	0	0	0	0	0	4.047	4.731	4.278	Notochord
2.847	2.847	0	4.875	0	0	0	4.589	0	-11.714	Notochord
0	0	0	0	0	0	0	4.43	0	5.636	Notochord
0	0	3.269	5.315	0	0	0	4.627	4.627	-10.047	Notochord
0	0	3.226	0	0	0	0	0	3.899	8.38	Notochord
0	0	0	4.032	0	0	0	5.405	4.032	-3.708	Notochord
0	0	0	0	0	0	0	3.686	0	10.759	Notochord
0	0	0	0	4.301	0	0	5.391	0	-6.217	Notochord
3.213	3.213	3.213	4.284	4.284	0	0	3.213	0	-13.477	Notochord
0	0	0	0	0	0	0	0	3.622	-1.561	Notochord
0	0	0	0	0	0	0	0	4.946	7.535	Notochord
0	0	0	0	0	0	0	0	0	9.303	Notochord
2.83	0	0	5.663	0	0	0	4.974	4.572	-14.091	Notochord
0	0	0	0	0	0	0	0	0	8.871	Notochord
0	0	0	0	0	0	0	3.757	3.757	9.475	Notochord
0	0	0	0	0	0	0	4.696	0	3.356	Notochord
0	0	0	0	0	0	0	4.459	5.147	-0.11	Notochord
3.842	3.842	0	0	0	0	0	4.927	4.927	-8.956	Notochord
0	0	0	0	0	4.053	0	4.053	4.053	10.271	Notochord
3.159	0	0	0	0	0	0	0	5.068	8.989	Notochord
0	0	3.494	0	0	0	0	4.172	3.993	6.845	Notochord
0	0	4.079	0	0	0	3.403	0	4.985	10.948	Notochord
0	3.935	0	5.528	0	3.935	0	0	4.618	-6.115	Notochord
0	0	3.062	5.583	4.129	0	0	5.657	4.413	-10.157	Notochord
0	0	2.613	0	0	0	0	3.269	0	5.77	Notochord
3.074	0	3.464	5.705	3.963	2.426	3.464	5.738	4.294	-14.059	Notochord
0	0	0	5.097	0	0	0	4.811	3.729	-6.27	Notochord
4.168	0	3.1	5.456	4.854	3.1	0	4.168	4.452	-13.009	Notochord
3.805	2.75	0	5.822	2.75	0	2.75	4.771	4.487	-17.458	Notochord
0	0	0	3.586	0	0	0	4.951	0	-5.899	Notochord
0	0	0	4.794	0	3.217	0	4.288	4.794	-8.741	Notochord
0	0	0	0	0	0	0	0	4.504	14.974	Notochord
0	0	0	0	0	0	0	0	5.94	4.558	Notochord
0	0	0	5.494	0	3.054	0	5.208	4.12	-9.732	Notochord
3.692	0	0	4.774	3.692	0	3.692	5.06	3.692	-13.49	Notochord
0	0	0	0	0	0	0	4	4.837	6.236	Notochord
0	0	3.712	0	0	3.712	0	0	0	11.315	Notochord
0	0	0	0	0	0	0	0	4.762	1.611	Notochord
3.401	0	0	0	0	0	0	4.984	4.078	3.99	Notochord
0	0	0	3.996	0	0	3.996	0	3.996	-2.848	Notochord
4.075	0	0	4.759	0	0	0	5.448	4.075	-6.717	Notochord
0	0	0	0	0	0	0	0	0	-1.434	Notochord
0	0	0	0	0	0	0	3.018	3.018	6.441	Notochord
0	0	0	0	0	0	0	3.798	0	8.343	Notochord
0	0	0	0	0	0	0	0	0	4.884	Notochord
[truncated: 20,514 more rows]

## Sheet: panel_l_left
avg_logFC	Gut_corr	if_sig	gene_short_name
1.4566	-0.1404	yes	Dcc
1.1465	0.08	no	Epha5
0.9348	-0.1182	yes	Pid1
0.8778	0.2387	yes	Prtg
0.7925	0.2224	yes	Il31ra
0.7847	0.2437	yes	Ccnd2
0.7475	0.128	no	Alcam
0.6312	-0.0263	no	Dab1
0.6297	0.142	no	Frem2
0.6086	0.0888	no	F11r
0.607	0.3951	yes	Npm1
0.5405	0.133	no	Msx1
0.5262	0.1401	no	RP23-145I16.5
-0.885	0.0406	no	Tpm1
-0.8948	-0.0149	no	Hoxd10
-0.9396	-0.2799	yes	Ptprd
-1.1872	-0.0076	no	Hoxd11
-1.2696	-0.0851	yes	Hoxa10
-1.2821	-0.1772	yes	Hoxa5
-1.3003	0.0052	no	Hoxc10
0.5743	0.4574	yes	Ncl
0.4771	0.347	yes	Emb
-0.9203	0.0422	no	Ebf2
0.3853	0.12	no	Cdx1
0.6051	0.4304	yes	Hspd1
-0.8504	0.0249	no	Nfib
0.5757	0.4222	yes	Hsp90aa1
0.5097	-0.0444	no	Gabrb3
0.4301	-0.028	no	Stmn2
0.5049	0.0922	no	Rims2
0.6704	0.3186	yes	Slc2a1
0.4252	0.416	yes	Pabpc1
0.5544	0.4315	yes	Eef1a1
-0.6071	-0.022	no	Hotair
0.4454	0.095	no	Laptm4b
0.3873	0.2136	yes	Mcm4
0.5023	0.2513	yes	Camk1d
0.4193	0.1813	yes	Pitrm1
-1.0122	-0.0001	no	Pdzd2
0.4183	0.0835	no	Zeb2
0.3739	0.2767	yes	Gapdh
-0.5627	0.0426	no	Gxylt2
0.4064	-0.0554	no	Ldb2
0.3144	0.3965	yes	Col4a1
0.3298	0.2347	yes	Gldc
0.3855	0.3445	yes	Lin28a
0.3645	0.0503	no	Arid5b
0.3745	0.0971	no	Prkd1
0.4423	0.1615	yes	Cdh13
0.3369	0.0494	no	Aff3
0.3335	0.1838	yes	Dsp
-0.569	0.0649	no	Atp1a2
0.3349	0.0806	no	Slco5a1
0.3162	0.1887	yes	Soat1
0.2688	0.1217	no	Pcdh1
0.2402	0.1221	no	Dusp4
0.4582	0.3009	yes	Aldoa
-0.6411	0.0627	no	Scara5
0.511	0.0546	no	Sema3e
-1.1864	-0.0507	no	Fstl4
0.3547	0.006	no	Ntrk3
0.3794	0.3103	yes	Eno1
0.291	0.2343	yes	Nid2
-1.3288	-0.202	yes	Kirrel3
0.3206	0.302	yes	Cct2
0.3337	0.29	yes	Cldn6
0.271	0.0845	no	Zdhhc2
0.3095	0.1917	yes	Ybx3
0.3711	0.0767	no	Kcnj3
0.3368	0.3037	yes	Eif4g2
-0.6861	-0.0034	no	Cacna1a
0.2465	0.1156	no	Filip1l
0.2912	0.2222	yes	Ddx21
0.5671	0.0642	no	Rnf213
-0.5149	0.0777	no	Rnf220
0.2635	0.1151	no	Pdgfa
0.2736	0.1417	no	Alpl
-0.768	-0.0088	no	Plagl1
-0.4455	0.0307	no	Bcl11a
0.4542	0.5039	yes	mt-Nd5
0.2983	0.1532	yes	AY036118
0.2223	0.0993	no	Notum
0.3868	0.018	no	Nrxn1
0.3488	-0.0457	no	Spock3
0.5326	0.0293	no	Kcnh7
0.2663	0.3259	yes	Podxl
0.3368	0.3614	yes	Set
-0.793	0.0291	no	Trim9
0.4882	-0.0478	no	Lrrtm4
-0.539	0.0501	no	Cd40
0.4058	0.4404	yes	Tubb5
0.2657	0.2707	yes	Slc39a10
-0.7327	0.0584	no	Eogt
0.4114	0.0074	no	Adgrb3
0.3922	0.5394	yes	Hsp90ab1
-0.6141	0.111	no	Igsf21
0.2367	0.2463	no	Parp1
0.4459	-0.0404	no	Sema3a
0.267	0.2873	yes	Eif3c
0.1775	0.1804	no	Slc9a3r1
0.1981	0.0267	no	Cd44
0.2754	0.3354	yes	Tuba1b
0.2189	0.2192	no	Mcm3
0.2381	0.3071	no	Rps3
0.2806	0.3215	yes	Kpnb1
0.2491	0.078	no	Cdh4
0.2773	0.2505	yes	Mdn1
0.2408	0.0939	no	Nkx1-2
0.2317	0.0454	no	Mapk4
0.2112	0.3125	no	mt-Co1
0.2311	0.2099	no	Rrm2
0.2846	0.3179	yes	Eprs
0.2618	0.3314	yes	Col18a1
0.364	0.0102	no	Dgkb
0.1659	0.0955	no	Spry4
0.2934	0.0872	no	Ccdc171
0.2364	0.2592	no	Hnrnpk
-0.3903	0.0439	no	Ets1
0.2839	0.069	no	Dst
0.2645	0.3166	yes	Eif3a
0.2431	0.0759	no	Gli2
0.3245	0.0942	no	Bmp5
0.265	0.2507	yes	Ywhaz
0.2983	0.0268	no	Gm14226
0.2408	0.3354	no	Rpl4
0.166	0.0318	no	Arhgef26
0.237	-0.0088	no	Kcnh8
0.1378	0.2195	no	Copb2
0.1595	0.2483	no	Psmd2
0.1788	0.1217	no	3632451O06Rik
0.2257	0.2521	no	Tpi1
0.2613	0.2176	yes	Cmss1
0.1617	0.0177	no	Cdh10
0.1634	0.0371	no	Vldlr
0.1602	-0.0308	no	Etv1
0.2226	0.0218	no	Rbm20
0.3321	0.4161	yes	Pkm
0.158	0.2455	no	H3f3b
0.2081	0.3388	no	Ubb
0.2587	0.3725	yes	Hnrnpab
0.2174	0.2693	no	Hsph1
0.1876	0.2728	no	Cct8
-0.4762	0.2594	yes	Igf2
0.2592	0.2871	yes	Ybx1
0.1465	0.1507	no	Zfp503
0.2525	0.3979	yes	Hsp90b1
0.1438	0.0486	no	Ggta1
-0.7507	0.0059	no	Adamts9
-0.4835	0.0161	no	2023-03-03
0.1549	0.094	no	Pgap1
-0.6517	-0.0133	no	Lypd6b
0.171	0.3177	no	Ubc
0.1728	0.0576	no	Kcnip1
0.2692	0.1913	yes	Man2a1
0.2908	0.0803	no	RP24-286J21.7
0.2506	0.327	yes	Serbp1
-0.6184	-0.0739	yes	Dlgap2
0.2199	0.3167	no	Rpl3
0.1898	0.171	no	Slc38a4
0.2078	0.2387	no	Hdlbp
0.1806	0.0271	no	Dclk2
0.1612	0.3154	no	Pcbp1
0.1558	0.0164	no	Elavl2
0.1091	0.3076	no	Cd24a
0.1356	0.1717	no	Ccnb1
0.2224	0.3016	no	Fkbp4
0.1379	0.063	no	Pcsk1
0.1968	0.2858	no	Eif3b
-0.5439	-0.1328	yes	Lypd6
0.1146	0.1939	no	Psat1
0.1708	-0.0203	no	Fhod3
0.129	0.0845	no	Ccne2
0.1335	0.0339	no	Hist1h2be
0.213	0.0579	no	Pax2
-0.6088	0.0548	no	Grin2a
0.1938	-0.0453	no	Bmp4
0.2249	-0.0097	no	Dpp6
0.2423	0.0355	no	Slc8a3
-0.2898	0.0234	no	Wdr72
0.1816	0.2784	no	Cltc
0.093	0.243	no	Fem1b
0.3449	0.5048	yes	Actb
0.1756	-0.0259	no	Samd12
0.2203	-0.3022	no	Map1b
-0.7105	0.0599	no	Phactr2
0.1834	0.3041	no	Ctnnb1
0.2815	0.3871	yes	Ldha
0.2643	0.0851	no	Meis2
0.0884	0.1682	no	Klhl9
0.1178	0.0683	no	Slc4a4
0.1348	0.2772	no	Cct7
0.1448	0.1605	no	Cdh1
0.194	-0.007	no	Cadps
0.2305	0.3602	no	Eif5a
0.1221	0.2932	no	Tubb4b
0.4306	0.1241	no	Grm8
0.0818	0.2056	no	Glul
0.146	-0.0084	no	1110019D14Rik
0.1533	0.0018	no	Astn2
0.1548	-0.0093	no	Dpyd
0.1925	0.2781	no	Hspa4
0.138	0.0545	no	Jph1
0.1219	0.0014	no	Rapgef5
0.1058	0.0384	no	Nefm
0.1554	-0.0022	no	Hecw1
0.2295	-0.0412	no	Dlg2
0.1794	0.2797	no	Stip1
-0.7419	0.0246	no	Cacna2d1
0.2651	-0.3849	yes	Robo2
0.1316	0.2697	no	Sox4
0.1452	0.2283	no	G3bp2
0.1227	0.0603	no	Ddah1
0.2332	-0.0095	no	Phactr1
0.1686	0.1859	no	Iqgap1
0.1403	0.2419	no	Ywhag
0.1746	0.2854	no	Mybbp1a
0.107	0.1322	no	Maz
0.0956	0.1702	no	Ruvbl2
0.2196	0.0492	no	Lix1
0.1312	-0.0662	no	Megf11
-0.5083	0.035	no	Cacna1c
0.1302	0.0159	no	Pex5l
0.1209	0.1658	no	Bcam
0.1273	-0.0987	no	Esrrg
-0.6314	0.0571	no	Sema5b
0.1694	0.3604	no	Cfl1
0.2033	0.1536	no	Etv4
0.1177	0.2945	no	Hnrnpa0
0.0704	0.1251	no	Nol6
0.1699	-0.0495	no	Xkr4
0.2193	-0.0107	no	Frzb
0.102	0.0172	no	D030068K23Rik
0.358	-0.1337	yes	Ccser1
0.1834	-0.0562	no	Fmn1
-0.3127	0.0421	no	Hbb-y
0.116	0.0262	no	Ptprn
0.1509	0.1355	no	A830018L16Rik
0.0634	0.0095	no	Bnip3
0.1114	0.0368	no	Chrna7
0.1437	0.2666	no	Pa2g4
0.1144	0.1101	no	Wnt6
0.074	0.236	no	Ezr
0.1257	0.2721	no	Ywhab
-0.3515	0.0332	no	Cdh11
0.1727	0.29	no	Ptbp1
0.0781	0.0526	no	Gap43
0.1447	0.0195	no	Rnf43
0.0946	-0.0538	no	Acss3
0.2254	0.0433	no	Pdgfd
0.1622	0	no	Slc35f1
0.1871	0.2316	no	Igf2bp1
0.0695	0.2185	no	Mrfap1
-0.3482	0.0227	no	Slit2
0.1022	0.0838	no	Grik3
0.0882	-0.1184	no	Sema3c
0.13	0.0737	no	Pcgf1
0.13	0.4256	no	mt-Nd2
0.1021	0.0604	no	Lmo7
0.1118	0.2697	no	Rpsa
-0.5053	0.2483	yes	H19
-0.5605	0.1496	yes	Nav3
0.1766	0.4327	no	Hspa5
0.1105	0.0445	no	Adcy2
0.1011	0.0044	no	Aim2
0.1782	0.1089	no	Dach1
-0.448	0.0985	no	Gad1
0.1731	-0.1078	no	Trim2
-0.3833	-0.0235	no	Mecom
0.0966	0.0369	no	Asic2
0.1225	-0.0004	no	Gna14
0.1631	0.2691	no	Mki67
0.1319	0.1125	no	Plch1
0.0407	0.1829	no	Pfn1
0.1293	0.041	no	Svep1
-0.5564	0.2123	yes	Smoc2
0.2311	0.0686	no	Pbx3
-0.3043	-0.0409	no	B530045E10Rik
0.2061	0.1574	no	Mcc
0.0827	0.027	no	Glis1
0.0993	0.1812	no	Pfkl
0.0481	0.2392	no	Tuba1c
0.1874	-0.0046	no	Ptch1
0.1135	0.0648	no	Stard13
0.0862	0.0984	no	Mixl1
-0.5082	0.116	no	Msmo1
-0.374	-0.0006	no	Ldlrad4
0.0979	0.026	no	Galnt13
0.0837	0.1844	no	Reln
-0.4416	0.1362	no	Slit3
0.0908	0.1433	no	Cdkn1a
0.1353	0.3061	no	Pdia3
0.1463	0.2267	no	Gja1
0.0622	-0.1235	no	Plppr1
0.1958	0.1031	no	Klhl32
0.0932	0.1819	no	Anln
0.1013	0.2702	no	Hdgf
0.1176	0.1821	no	Aspm
0.0539	0.1685	no	Alyref
0.0927	0.3225	no	Calm1
0.2344	0.0053	no	Lhfpl3
0.1229	0.1174	no	Chn2
0.0819	0.2833	no	Atp5a1
-0.4751	-0.0664	yes	Prkg1
-0.4879	0.0238	no	Pde1c
0.0955	-0.0455	no	Tmem132d
-0.4898	-0.0647	yes	Fbn2
0.1198	0.0358	no	Ptprz1
0.0905	-0.0124	no	Grik4
0.051	0.0508	no	Pik3r1
-0.4211	0.055	no	Dkk2
0.1661	0.1575	no	Colec12
0.1707	-0.1422	no	Lsamp
0.0209	0.1484	no	Ube2m
0.1033	0.3164	no	Vcp
0.0583	0.0152	no	Sema6d
0.1417	0.014	no	Prdm6
0.0321	0.1814	no	Id3
-0.1834	-0.0027	no	Fat3
0.0607	0.1944	no	Basp1
0.0785	-0.0835	no	Rgs20
0.0826	0.2426	no	Lgr5
0.1297	0.461	no	Hspa8
0.1051	0.3191	no	Nucks1
0.1272	0.011	no	Pde1a
0.0843	-0.0106	no	Otud7a
0.0575	0.174	no	Hmmr
0.0595	0.2868	no	Arhgdia
-0.3989	0.0034	no	Pde7b
0.0783	-0.2762	no	Pde3a
0.0819	0.3367	no	Marcksl1
-0.42	-0.1506	yes	Grik2
0.1881	0.4158	no	Slc2a3
0.098	0.0256	no	Dennd2c
0.0698	0.0241	no	Lrrc3b
0.1479	0.1945	no	Cdk8
0.018	0.1145	no	Ephb1
0.1207	0.3011	no	Rdx
0.0488	0.1179	no	Slc16a13
-0.5787	0.0165	no	Clstn2
0.0326	0.0684	no	Cmtm8
0.0408	0.0735	no	Dmgdh
0.0239	0.261	no	Cyb5r3
0.0068	0.0838	no	Spag7
-0.24	-0.1338	no	Amph
0.07	0.2564	no	Epcam
0.0777	0.0945	no	Tiam2
0.0626	0.0397	no	St6galnac5
0.0695	0.0189	no	Mfap3l
0.0635	0.0329	no	Cadps2
-0.3308	0.0917	no	Pvt1
0.0496	0.0483	no	Elavl4
-0.3342	0.0627	no	Hba-x
-0.5008	0.0304	no	Kitl
0.0476	0.2737	no	Ppm1g
0.0953	0.1909	no	Rasgrp3
-0.4575	0.0063	no	Glis3
0.1347	0.2694	no	Sptbn1
-0.0027	0.1997	no	Plxna1
0.0961	0.3445	no	Atp5b
0.0467	0.0186	no	Ppm1e
0.0175	0.1556	no	Slc7a5
0.1111	0.0538	no	Gria4
0.0201	0.2292	no	Plec
0.0331	0.3034	no	Ccnd1
0.0488	0.0342	no	Zfp951
0.0507	0.0927	no	Mtus1
0.0122	-0.0034	no	Samd4
0.0445	-0.1786	no	Garnl3
0.0719	-0.0706	no	Lrrn3
0.0182	0.046	no	Ptn
0.1138	0.3581	no	Eef2
0.0627	-0.002	no	Olfm2
0.0241	0.0504	no	Calcrl
0.0143	0.0795	no	Dgat2
0.0393	0.1683	no	Prc1
-0.0143	0.0358	no	Sergef
-0.3453	0.0595	no	Pax3
0.1474	0.0248	no	Immp2l
0.0256	0.0384	no	Gpm6a
0.0022	0.1667	no	E130012A19Rik
-0.3689	0.0978	no	Slc7a7
0.0321	0.1388	no	Sox2
0.0331	0.0747	no	Trp53rka
0.0293	-0.0985	no	Fmn2
0.1006	0.304	no	Cenpf
0.0059	0.28	no	Peg10
0.0318	0.069	no	Ddx58
0.0477	-0.1643	no	Cacnb4
0.0211	0.0698	no	Ccng1
-0.0324	0.0829	no	Plekhj1
-0.2833	-0.0753	yes	Hoxa6
-0.3102	-0.0265	no	Mmp16
-0.2279	-0.032	no	Flrt2
0.0481	0.1328	no	Ntn1
0.0648	0.0026	no	Acnat1
0.0408	0.1203	no	Mesdc1
0.0441	0.3059	no	Fscn1
0.0002	0.1823	no	Calm3
0.013	-0.1676	no	Lrrc7
-0.0139	0.1889	no	Cdc20
0.0461	0.0073	no	Rgs17
0.0018	0.0411	no	Mpp2
0.0379	-0.0034	no	Grid1
-0.008	0.009	no	Ppp4r4
-0.0171	0.1292	no	Slc22a23
0.0604	-0.0703	no	Dpp10
0.0512	0.305	no	Arl6ip1
0.0106	0.2079	no	H1fx
0.0047	-0.1488	no	Sox6
0.0222	0.0314	no	Astn1
0.109	0.0554	no	Hmcn1
0.0638	0.1261	no	Smoc1
-0.0466	0.2307	no	Atxn7l3b
-0.3442	0.0338	no	Serinc2
0.0662	-0.2252	no	Nkain2
0.0127	0.0008	no	Neto2
-0.0492	0.2374	no	Pdap1
0.0242	-0.0251	no	Wbscr17
-0.0633	0.1117	no	Scaf1
0.2634	0.1871	yes	Fn1
0.0539	0.0284	no	Rnf17
-0.296	0.1507	yes	Cyp26a1
0.0007	-0.0224	no	4930447C04Rik
-0.184	0.0178	no	Gucy1a2
-0.0554	0.0368	no	Stk25
0.0294	0.0456	no	Cttnbp2
0.0284	0.1875	no	Spon1
-0.031	-0.1449	no	Pdgfc
-0.3515	-0.0602	yes	Camk4
-0.3542	0.0667	no	Bcar3
-0.3969	0.0006	no	Tmtc2
0.0282	0.1592	no	Trabd2b
0.0235	-0.0465	no	Dscam
-0.025	-0.0742	no	Pfkp
-0.2397	-0.0197	no	Blnk
0.0113	0.1449	no	Piezo2
-0.0015	0.2613	no	Cdh6
-0.038	0.0235	no	Gnb4
-0.0187	-0.0906	no	Epha7
-0.0691	0.0056	no	Zfp385b
-0.5662	0.1501	yes	Lama1
-0.0056	0.1082	no	Ap1s3
-0.3845	0.03	no	Arhgap31
-0.4715	-0.2436	yes	Unc5d
0.0476	0.0663	no	Mdga2
-0.0282	0.146	no	Vcl
-0.0002	-0.0248	no	Pacrg
-0.0118	0.0476	no	Akna
-0.2796	0.0838	no	Igfbp5
-0.0105	-0.1134	no	Dnah11
0.0123	0.1041	no	Lrig3
0.0004	-0.06	no	Sv2b
-0.0358	0.1085	no	Srgap3
0.0162	0.1343	no	Iqgap2
-0.0198	-0.0464	no	Gabrb2
0.0104	0.0312	no	Pappa
-0.0104	0.08	no	Nckap5
-0.3751	0.1221	no	Has2
-0.2015	-0.0356	no	Mkx
-0.0277	0.0234	no	Apcdd1
-0.2675	-0.0428	no	Col5a2
0.0011	-0.0437	no	Nrg1
-0.2471	0.0074	no	Scube1
-0.0647	0.0339	no	Tbc1d4
-0.0502	0.0418	no	Megf9
-0.0823	0.1245	no	Hes7
-0.0183	-0.0391	no	Tgfbr3
0.0376	-0.0302	no	Tenm2
0.006	0.0225	no	Lhfp
0.0111	0.0332	no	Npas2
-0.0855	0.081	no	Ifitm2
-0.0385	0.0256	no	Adgrv1
-0.2938	-0.0489	no	Zfp804b
-0.0629	0.0073	no	Atg10
-0.0194	0.3079	no	Ptma
-0.0246	0.0771	no	Frem1
-0.316	-0.0395	no	Col23a1
0.0022	0.2535	no	Lamb1
0.0275	0.104	no	Lpar1
-0.2793	0.1901	yes	Ets2
0.0608	0.3131	no	Top2a
0.1121	0.0255	no	Plxna2
0.0172	0.23	no	Cenpe
-0.0015	0.1153	no	Rab8b
-0.029	0.1618	no	P3h2
-0.0581	-0.0064	no	Dmc1
-0.3345	-0.0348	no	Ptprm
-0.3007	0.0884	no	B3galt1
-0.355	-0.2682	yes	Kcnb2
-0.0577	0.1159	no	Cyba
-0.053	0.1196	no	Rhob
-0.0446	0.1139	no	Ddit4
-0.0432	-0.0369	no	Fhit
-0.0662	0.0419	no	Fam160b2
-0.2542	-0.1199	yes	Foxp2
-0.2753	-0.1194	yes	Angpt1
0.0056	0.0091	no	Lef1
-0.0009	0.0072	no	Pld5
-0.03	-0.1795	no	Plcb1
-0.0396	0.0027	no	Hs3st3b1
-0.2791	0.0002	no	Inpp4b
-0.0337	0.0815	no	Fut9
-0.0489	0.028	no	Phyhipl
-0.0905	0.0616	no	Ror1
-0.0885	0.0538	no	Pcolce2
-0.2847	0.1179	no	Cpa6
-0.0315	-0.1059	no	Tox
-0.1675	-0.004	no	Abtb2
-0.2257	0.1305	no	Pcsk9
-0.074	-0.1908	no	Zhx3
-0.2166	0.0652	no	Steap2
-0.0663	-0.1546	no	Man1a
-0.0577	-0.0291	no	Hapln1
-0.2866	0.0782	no	Adam19
-0.0297	-0.0977	no	Elmo1
-0.1231	0.4072	no	mt-Cytb
-0.3769	0.0436	no	Adgrl3
-0.0423	0.043	no	Ncald
-0.0126	-0.0131	no	Kcnma1
-0.0686	0.0379	no	Kcnt2
-0.1318	0.0902	no	Irs1
-0.0241	-0.0637	no	Agbl4
-0.0377	0.0233	no	Rims1
-0.3313	0.1431	yes	Bicc1
-0.0918	0.1072	no	Lrp2
-0.0475	-0.0145	no	Fam189a1
-0.2503	0.0885	no	Zfpm2
-0.1863	-0.0202	no	Fry
-0.0938	-0.1061	no	Thsd4
-0.1073	-0.0721	no	Pclo
0.0456	0.1272	no	Fgf14
-0.0639	0.0093	no	Dok6
-0.0897	0.0297	no	Egf
-0.0768	0.0709	no	Tsku
-0.1245	0.0686	no	Ngfr
-0.0553	0.0872	no	Ubash3b
-0.081	0.0692	no	Adamts19
-0.0423	0.035	no	Maml2
-0.0991	0.0539	no	Fhod1
-0.2119	-0.0254	no	Greb1l
-0.1145	0.0915	no	Sdk2
-0.092	0.1045	no	Efcab11
-0.0456	0.0517	no	Ptprn2
-0.3391	0.0256	no	Prkca
-0.2453	-0.0303	no	Luzp2
-0.1151	0.0908	no	Uap1l1
-0.2872	-0.1096	yes	Tshz2
-0.1445	0.0829	no	Dkk1
-0.356	0.1297	no	Itga5
-0.2392	0.0074	no	Agbl1
-0.1007	-0.1638	no	1700112E06Rik
-0.0851	-0.0495	no	Enox1
-0.1967	-0.1902	no	Slc2a13
-0.0743	0.001	no	Dock10
-0.0475	0.0044	no	Hdac9
-0.0546	0.0423	no	Ano1
-0.1386	0.0218	no	Mirg
-0.1339	0.131	no	Slco3a1
-0.0948	0.161	no	Fgf8
-0.0602	0.0705	no	Chst2
-0.1515	0.0668	no	Lfng
-0.1372	0.0466	no	Gnal
-0.2385	0.0992	no	Hoxb1
-0.2626	0.0468	no	Adam12
-0.1527	-0.0158	no	Sorcs1
-0.0529	-0.014	no	Eml6
-0.1059	0.1113	no	Cald1
-0.1118	0.2662	no	Marcks
-0.0741	0.1056	no	Ctnna2
-0.0562	0.1003	no	Rtn1
-0.188	0.3639	no	mt-Nd1
-0.0603	0.0644	no	Eya4
0.0101	-0.0575	no	Rora
-0.296	-0.0074	no	Bmpr1b
-0.0628	0.0199	no	Pdgfra
-0.1405	0.0243	no	Dtx3
-0.2774	0.0542	no	Skap1
-0.2083	-0.0379	no	Fat4
-0.0632	-0.3353	no	Arhgap24
-0.2092	0.0223	no	D430041D05Rik
-0.0835	-0.1898	no	Atxn1
-0.1314	0.1176	no	Pla2g7
-0.1375	0.0967	no	Pif1
-0.0576	0.2974	no	Gnai2
-0.1984	0.0771	no	Kcnq5
-0.138	-0.0395	no	Park2
-0.1375	-0.0219	no	Bcl2
-0.0857	0.1923	no	Cacnb2
-0.153	-0.0277	no	Nol4
-0.1834	-0.026	no	Itga1
-0.0758	-0.0489	no	Gpr137c
-0.2233	0.0417	no	Dlc1
-0.3293	-0.1254	no	Slc24a3
-0.2586	0.0033	no	Abcb1b
-0.1553	-0.0641	no	Jakmip2
-0.1822	0.0621	no	2610035D17Rik
-0.1538	0.1485	no	Osbpl6
-0.2581	-0.0678	no	Ghr
-0.3428	0.1086	no	Ptprt
-0.1224	-0.0078	no	Acyp2
-0.1296	0.0559	no	Dll3
-0.0989	0.1161	no	Peg3
-0.1008	-0.3485	no	Kcnq3
-0.2635	0.0676	no	Nes
-0.1303	0.1382	no	Prickle2
-0.1177	0.028	no	Timp3
-0.0928	0.0338	no	Ankrd44
-0.1689	-0.0103	no	Col25a1
-0.2704	-0.1127	no	Slc8a1
-0.3479	-0.0687	no	Pcsk5
-0.0991	0.0432	no	Nim1k
-0.224	0.2221	no	Mest
-0.1658	-0.122	no	Hecw2
-0.2241	-0.0555	no	Magi2
-0.1366	-0.0396	no	A930011G23Rik
-0.0736	0.1668	no	Sall4
-0.019	-0.0249	no	Pcdh7
-0.1465	0.0848	no	Nrp1
-0.0989	0.0786	no	Sgcd
-0.1668	0.11	no	Parp8
-0.0655	-0.0152	no	Slc15a2
-0.0899	-0.0418	no	Tspan18
-0.2132	-0.1093	no	Nrp2
-0.232	-0.2718	no	Satb2
-0.209	0.0951	no	Slc1a3
-0.2359	-0.0042	no	Sobp
-0.2358	-0.1702	no	Edil3
-0.1069	-0.0512	no	Negr1
-0.1743	0.1936	no	Furin
-0.0575	0.0161	no	Stk39
-0.2965	0.0805	no	Rbms3
-0.1482	-0.0444	no	Sdk1
-0.1175	0.117	no	Hs6st3
-0.1158	-0.0124	no	Cadm2
-0.1259	0.0069	no	Macrod2
-0.1508	-0.0076	no	Adarb2
-0.2989	0.0143	no	Susd4
-0.1703	0.0407	no	Tmem108
-0.1774	0.179	no	Col1a2
0.0502	-0.0064	no	Bmper
-0.1306	-0.1269	no	Cpq
-0.189	0.0491	no	Nfia
-0.1483	0.2031	no	Cnn2
-0.2124	0.011	no	Ctnnd2
-0.2325	0.441	no	mt-Nd4
-0.1777	0.0449	no	Gcnt2
0.0082	0.0632	no	Fbxl17
-0.1118	-0.1901	no	Palld
-0.1695	0.0549	no	Tbx6
-0.2491	0.0278	no	Vegfc
-0.2698	0.0144	no	Cdh20
-0.1254	0.0893	no	Rftn1
-0.2042	0.0556	no	Cacna1d
-0.1728	0.0201	no	Kcnk10
-0.1296	-0.2848	no	Ntm
-0.1147	0.0106	no	Pdzrn3
-0.1183	0.139	no	Pde4b
-0.1751	-0.0212	no	Dclk1
-0.1072	0.0245	no	5730522E02Rik
-0.2091	-0.0464	no	Grik1
-0.1494	0.254	no	Pakap
-0.223	0.0716	no	Adamts17
0.1132	-0.2347	no	Unc5c
-0.2262	0.0701	no	Nkain3

## Sheet: panel_l_right
Hspd1	Ncl	Lin28a	Eno1	Npm1	Hsp90aa1	early_late_or_PC2	celltype
3.948	4.347	3.274	4.347	4.347	4.347	early	NMP_Mesoderm
2.472	5.884	2.472	4.343	3.793	4.877	early	NMP_Mesoderm
4.547	5.868	4.43	3.968	4.832	4.832	early	NMP_Mesoderm
4.69	0	3.331	4.006	4.69	4.405	early	NMP_Mesoderm
4.207	4.539	3.312	4.207	3.987	3.706	early	NMP_Mesoderm
4.376	5.324	2.816	3.874	4.842	4.842	early	NMP_Mesoderm
3.435	4.797	0	0	4.512	3.435	early	NMP_Mesoderm
4.484	5.862	3.802	3.802	5.039	4.484	early	NMP_Mesoderm
5.159	4.652	0	0	5.159	4.252	early	NMP_Mesoderm
4.993	4.024	0	2.96	4.861	2.96	early	NMP_Mesoderm
3.655	5.021	3.655	4.335	4.335	3.655	early	NMP_Mesoderm
3.42	4.097	0	0	4.497	0	early	NMP_Mesoderm
3.81	4.492	3.81	0	0	3.416	early	NMP_Mesoderm
4.59	4.59	0	3.907	3.907	0	early	NMP_Mesoderm
3.921	4.204	0	3.526	3.921	0	early	NMP_Mesoderm
4.361	4.541	3.859	3.464	4.943	4.541	early	NMP_Mesoderm
3.72	4.401	3.327	3.327	4.401	4.002	early	NMP_Mesoderm
3.082	4.549	3.082	3.97	4.654	3.97	early	NMP_Mesoderm
2.193	4.389	2.193	2.193	4.484	3.887	early	NMP_Mesoderm
3.362	3.755	2.703	2.703	4.257	3.362	early	NMP_Mesoderm
0	5.262	4.174	4.458	5.367	4.859	early	NMP_Mesoderm
4.615	4.824	4.185	3.742	4.491	3.988	early	NMP_Mesoderm
4.466	4.868	3.289	3.289	4.246	3.567	early	NMP_Mesoderm
2.71	4.597	3.369	4.045	4.045	2.71	early	NMP_Mesoderm
4.281	3.882	4.565	3.21	4.786	4.281	early	NMP_Mesoderm
0	4.136	3.458	0	3.957	3.738	early	NMP_Mesoderm
4.024	4.204	2.484	3.525	3.134	3.134	early	NMP_Mesoderm
2.442	3.631	1.832	1.832	3.481	2.818	early	NMP_Mesoderm
0	3.836	3.165	3.658	4.519	3.442	early	NMP_Mesoderm
4.108	4.554	4.108	3.56	3.956	3.56	early	NMP_Mesoderm
0	3.784	2.464	0	2.464	0	early	NMP_Mesoderm
2.626	4.176	2.626	3.282	4.64	0	early	NMP_Mesoderm
0	4.331	2.603	3.651	4.931	0	early	NMP_Mesoderm
4.237	5.787	4.397	3.614	5.364	5.156	early	NMP_Mesoderm
3.463	4.645	3.463	3.073	4.825	3.073	early	NMP_Mesoderm
4.898	4.613	0	0	4.033	4.212	early	NMP_Mesoderm
3.042	4.612	0	3.431	4.26	3.431	early	NMP_Mesoderm
3.859	4.944	3.464	0	5.048	4.142	early	NMP_Mesoderm
4.287	4.546	3.114	3.607	4.287	3.785	early	NMP_Mesoderm
5.277	5.183	0	3.595	4.275	3.992	early	NMP_Mesoderm
2.351	4.564	2.351	4.343	4.744	3.384	early	NMP_Mesoderm
4.07	5.277	4.07	2.929	4.633	4.633	early	NMP_Mesoderm
3.509	4.872	3.509	3.509	4.587	4.187	early	NMP_Mesoderm
3.663	4.523	2.784	3.446	4.676	4.123	early	NMP_Mesoderm
4.43	4.985	4.651	3.079	5.434	4.43	early	NMP_Mesoderm
4.889	5.064	3.272	0	4.629	3.272	early	NMP_Mesoderm
3.332	4.605	0	3.332	4.912	2.302	early	NMP_Mesoderm
3.846	4.844	0	3.174	4.396	4.93	early	NMP_Mesoderm
3.853	5.258	3.921	3.853	4.961	4.383	early	NMP_Mesoderm
2.514	3.166	2.514	2.514	3.557	0	early	NMP_Mesoderm
3.788	4.935	3.966	2.265	4.365	4.249	early	NMP_Mesoderm
4.113	5.246	3.565	3.287	4.559	3.287	early	NMP_Mesoderm
2.877	5.023	3.759	2.877	4.337	3.938	early	NMP_Mesoderm
2.543	3.196	0	0	4.088	0	early	NMP_Mesoderm
3.571	3.571	2.068	0	3.571	2.068	early	NMP_Mesoderm
2.727	4.542	3.11	2.097	3.932	3.603	early	NMP_Mesoderm
3.929	4.612	4.211	0	3.533	3.929	early	NMP_Mesoderm
4.813	5.698	2.452	3.772	4.855	4.453	early	NMP_Mesoderm
4.114	4.894	2.568	2.568	4.695	4.294	early	NMP_Mesoderm
3.272	5.032	3.665	3.665	4.498	3.946	early	NMP_Mesoderm
3.749	4.832	3.749	4.43	4.43	0	early	NMP_Mesoderm
4.503	5.093	3.936	3.541	4.503	4.371	early	NMP_Mesoderm
3.399	4.981	3.896	4.075	4.981	3.896	early	NMP_Mesoderm
4.32	5.301	4.037	4.116	5.151	4.838	early	NMP_Mesoderm
4.401	3.85	3.178	2.526	4.069	3.85	early	NMP_Mesoderm
4.36	4.581	3.898	3.012	4.36	3.898	early	NMP_Mesoderm
3.937	2.239	0	2.877	2.877	3.542	early	NMP_Mesoderm
3.557	4.236	0	3.557	4.236	4.636	early	NMP_Mesoderm
3.841	4.123	4.523	4.123	4.925	4.343	early	NMP_Mesoderm
2.742	4.479	3.403	0	4.079	4.079	early	NMP_Mesoderm
3.517	3.517	3.517	4.595	4.595	3.517	early	NMP_Mesoderm
3.271	5.184	4.745	4.344	5.11	5.434	early	NMP_Mesoderm
3.758	5.28	3.758	4.04	5.04	4.26	early	NMP_Mesoderm
5.05	3.964	3.964	4.648	5.336	0	early	NMP_Mesoderm
3.093	4.445	3.093	4.161	5.132	3.093	early	NMP_Mesoderm
0	4.743	0	4.494	5.25	3.942	early	NMP_Mesoderm
4.919	4.117	0	2.146	4.431	3.657	early	NMP_Mesoderm
0	4.778	0	0	3.999	3.781	early	NMP_Mesoderm
3.065	4.416	3.065	3.065	4.97	3.065	early	NMP_Mesoderm
4.434	4.655	3.083	2.7	4.151	4.151	early	NMP_Mesoderm
3.041	4.611	0	3.041	0	0	early	NMP_Mesoderm
4.474	5	3.575	3.971	5.21	4.734	early	NMP_Mesoderm
4.273	3.99	0	0	3.594	3.594	early	NMP_Mesoderm
4.365	4.585	3.016	3.684	4.081	3.684	early	NMP_Mesoderm
3.578	4.991	4.037	4.037	4.991	4.721	early	NMP_Mesoderm
3.652	0	0	2.985	3.652	2.985	early	NMP_Mesoderm
3.564	4.243	2.062	3.741	3.072	4.023	early	NMP_Mesoderm
4.43	5.117	4.43	4.03	5.27	4.714	early	NMP_Mesoderm
3.83	3.83	3.158	2.507	4.512	4.228	early	NMP_Mesoderm
4.676	5.865	3.913	4.196	5.152	4.749	early	NMP_Mesoderm
3.262	4.841	0	4.619	3.262	4.619	early	NMP_Mesoderm
3.335	4.409	3.335	4.01	4.409	3.335	early	NMP_Mesoderm
4.372	5.164	2.911	2.271	4.656	3.973	early	NMP_Mesoderm
4.655	4.434	3.753	0	3.753	4.434	early	NMP_Mesoderm
0	4.41	0	4.011	4.695	4.011	early	NMP_Mesoderm
3.974	4.374	0	2.913	4.658	2.913	early	NMP_Mesoderm
3.519	4.779	3.697	3.697	3.978	3.978	early	NMP_Mesoderm
4.512	5.421	3.652	4.332	5.067	5.157	early	NMP_Mesoderm
4.472	5.599	4.978	4.576	4.909	3.893	early	NMP_Mesoderm
4.431	5.293	4.172	4.504	4.996	4.504	early	NMP_Mesoderm
0	0	5.107	4.885	4.885	0	early	NMP_Mesoderm
3.76	4.726	3.366	2.707	4.726	4.262	early	NMP_Mesoderm
3.915	4.466	2.587	4.134	3.634	3.915	early	NMP_Mesoderm
3.269	4.095	3.943	2.883	4.706	3.765	early	NMP_Mesoderm
5.001	4.569	2.27	2.27	4.123	3.972	early	NMP_Mesoderm
2.559	3.604	0	3.885	4.789	2.559	early	NMP_Mesoderm
2.594	3.923	3.642	3.923	4.142	4.142	early	NMP_Mesoderm
4.932	4.932	4.932	4.027	5.267	3.351	early	NMP_Mesoderm
3.093	3.763	3.093	3.093	4.161	3.763	early	NMP_Mesoderm
3.877	5.015	3.699	4.028	4.56	4.028	early	NMP_Mesoderm
2.824	3.487	2.824	0	4.385	2.824	early	NMP_Mesoderm
4.281	5.121	3.883	4.682	4.881	4.682	early	NMP_Mesoderm
2.898	3.959	0	2.898	4.463	3.563	early	NMP_Mesoderm
4.299	4.584	3.901	2.573	4.12	4.452	early	NMP_Mesoderm
4.916	5.584	4.12	4.781	4.958	5.054	early	NMP_Mesoderm
0	3.922	3.249	3.249	4.321	0	early	NMP_Mesoderm
2.879	3.544	2.879	3.544	4.776	0	early	NMP_Mesoderm
3.019	3.019	4.588	0	4.588	4.084	early	NMP_Mesoderm
2.671	4.805	3.329	4.004	4.688	2.671	early	NMP_Mesoderm
4.519	5.293	4.205	4.205	4.425	3.744	early	NMP_Mesoderm
4.196	3.518	2.854	3.518	4.416	4.749	early	NMP_Mesoderm
3.779	5.016	0	0	4.862	4.682	early	NMP_Mesoderm
0	3.803	0	0	3.803	2.482	early	NMP_Mesoderm
3.489	5.541	4.167	4.72	4.852	4.387	early	NMP_Mesoderm
4.796	4.949	3.434	3.932	4.511	5.199	early	NMP_Mesoderm
3.902	0	2.575	3.621	3.621	3.902	early	NMP_Mesoderm
0	6.029	3.292	0	5.206	5.339	early	NMP_Mesoderm
4.314	5.355	3.983	4.446	5	4.314	early	NMP_Mesoderm
4.904	4.904	0	0	4.55	3.323	early	NMP_Mesoderm
4.426	4.874	4.095	2.55	4.675	4.779	early	NMP_Mesoderm
3.63	4.53	2.32	2.32	4.53	3.63	early	NMP_Mesoderm
4.067	5.037	4.067	4.571	5.098	5.259	early	NMP_Mesoderm
3.694	4.928	2.753	3.414	4.892	3.694	early	NMP_Mesoderm
4.953	5.82	4.151	4.371	5.239	4.836	early	NMP_Mesoderm
4.45	4.45	2.886	3.769	3.273	4.45	early	NMP_Mesoderm
2.292	3.817	2.933	2.933	4.965	0	early	NMP_Mesoderm
3.661	4.458	0	3.661	4.656	3.879	early	NMP_Mesoderm
4.964	5.89	4.342	4.059	5.345	5.199	early	NMP_Mesoderm
3.822	5.373	4	3.604	4.4	3.604	early	NMP_Mesoderm
3.907	3.907	3.233	2.847	4.058	3.511	early	NMP_Mesoderm
4.056	4.922	2.514	3.557	4.236	4.236	early	NMP_Mesoderm
5.069	5.399	3.003	3.671	4.832	4.468	early	NMP_Mesoderm
3.687	3.687	0	0	4.368	2.638	early	NMP_Mesoderm
2.721	4.608	0	0	5.057	2.721	early	NMP_Mesoderm
5.446	5.879	3.979	2.441	5.399	5.446	early	NMP_Mesoderm
5.464	5.874	3.922	4.519	5.313	4.92	early	NMP_Mesoderm
4.097	5.067	4.097	3.306	5.108	4.665	early	NMP_Mesoderm
4.426	4.142	3.075	3.075	5.335	4.426	early	NMP_Mesoderm
4.44	5.176	4.089	3.759	4.621	4.22	early	NMP_Mesoderm
3.337	4.564	2.678	4.411	4.411	3.337	early	NMP_Mesoderm
4.513	5.084	3.716	4.513	5.401	5.255	early	NMP_Mesoderm
4.125	4.525	3.842	3.842	5.126	5.434	early	NMP_Mesoderm
3.05	4.802	0	0	4.117	3.72	early	NMP_Mesoderm
4.694	5.096	3.335	4.23	5.096	4.915	early	NMP_Mesoderm
4.782	4.183	3.114	4.004	3.505	4.183	early	NMP_Mesoderm
4.755	5.444	3.674	0	5.731	3.674	early	NMP_Mesoderm
4.017	4.638	3.342	3.558	4.017	4.237	early	NMP_Mesoderm
3.941	5.281	2.992	3.81	4.94	3.941	early	NMP_Mesoderm
4.321	5.188	3.424	3.641	4.617	4.754	early	NMP_Mesoderm
3.885	5.162	3.885	4.373	4.993	4.283	early	NMP_Mesoderm
3.573	3.573	3.854	3.854	4.404	4.252	early	NMP_Mesoderm
3.267	3.659	3.267	2.611	4.492	2.611	early	NMP_Mesoderm
3.914	4.75	2.218	3.736	4.677	3.519	early	NMP_Mesoderm
3.945	3.549	3.549	2.885	4.448	3.549	early	NMP_Mesoderm
4.668	5.412	4.125	4.904	5.337	5.018	early	NMP_Mesoderm
3.41	4.4	3.804	3.133	4.565	4.086	early	NMP_Mesoderm
0	0	0	3.965	4.248	0	early	NMP_Mesoderm
3.806	4.089	0	3.412	4.488	2.751	early	NMP_Mesoderm
2.875	3.935	2.875	3.935	5.125	2.875	early	NMP_Mesoderm
3.354	5.624	4.029	4.249	5.338	4.935	early	NMP_Mesoderm
4.655	4.37	0	3.297	3.297	3.971	early	NMP_Mesoderm
4.242	4.786	3.74	4.242	5.136	4.526	early	NMP_Mesoderm
0	4.365	2.806	2.806	3.863	2.806	early	NMP_Mesoderm
3.836	5.119	3.441	0	4.338	4.518	early	NMP_Mesoderm
4.452	5.248	3.515	4.373	5.1	5.176	early	NMP_Mesoderm
4.393	4.725	0	2.831	4.393	2.831	early	NMP_Mesoderm
0	2.953	0	3.62	4.299	4.299	early	NMP_Mesoderm
4.487	4.889	3.805	3.805	4.487	3.134	early	NMP_Mesoderm
3.721	4.003	3.721	3.328	3.328	3.721	early	NMP_Mesoderm
3.066	5.507	4.133	3.735	5.465	4.285	early	NMP_Mesoderm
2.611	3.66	2.611	3.66	4.741	2.611	early	NMP_Mesoderm
4.303	5.143	3.231	3.509	4.407	3.904	early	NMP_Mesoderm
4.549	6.35	4.654	3.97	5.712	5.641	early	NMP_Mesoderm
0	4.212	0	2.66	3.992	3.317	early	NMP_Mesoderm
3.56	4.639	4.459	3.56	4.639	4.239	early	NMP_Mesoderm
0	3.696	3.977	3.977	3.977	4.196	early	NMP_Mesoderm
3.82	4.102	2.764	3.82	5.008	3.425	early	NMP_Mesoderm
3.106	4.743	3.383	3.106	4.743	4.059	early	NMP_Mesoderm
4.889	4.708	4.203	3.805	4.203	3.805	early	NMP_Mesoderm
2.577	4.704	4.588	3.905	4.704	3.232	early	NMP_Mesoderm
2.356	4.903	2.356	2.356	4.218	4.066	early	NMP_Mesoderm
4.156	4.709	2.816	2.816	4.556	3.479	early	NMP_Mesoderm
3.894	5.686	4.46	4.63	5.292	4.681	early	NMP_Mesoderm
3.083	4.655	3.083	0	4.435	0	early	NMP_Mesoderm
4.595	4.711	4.131	3.238	5.218	3.238	early	NMP_Mesoderm
2.993	4.742	0	4.058	4.562	4.341	early	NMP_Mesoderm
4.235	3.556	2.891	3.952	3.556	0	early	NMP_Mesoderm
4.736	4.556	2.987	0	3.655	4.052	early	NMP_Mesoderm
3.75	4.937	0	2.697	5.404	0	early	NMP_Mesoderm
3.648	3.929	3.255	3.255	3.929	4.148	early	NMP_Mesoderm
3.871	5.435	3.051	3.327	4.554	4.315	early	NMP_Mesoderm
3.836	4.298	2.309	3.34	4.015	3.34	early	NMP_Mesoderm
0	5.085	3.717	3.717	5.085	5.307	early	NMP_Mesoderm
3.113	4.465	2.463	0	4.002	3.113	early	NMP_Mesoderm
4.048	5.618	4.267	3.917	5.356	4.048	early	NMP_Mesoderm
4.107	5.743	4.287	3.888	4.792	5.32	early	NMP_Mesoderm
2.998	4.463	2.354	0	4.215	3.666	early	NMP_Mesoderm
5.187	5.572	4.233	4.185	5.584	5.495	early	NMP_Mesoderm
3.34	3.837	2.31	3.34	2.953	2.31	early	NMP_Mesoderm
4.22	4.621	0	2.877	3.937	3.541	early	NMP_Mesoderm
2.59	4.137	3.244	2.59	4.601	3.244	early	NMP_Mesoderm
3.681	5.127	3.962	2.631	4.867	4.181	early	NMP_Mesoderm
4.701	5.241	1.955	3.229	4.854	4.379	early	NMP_Mesoderm
2.87	4.614	3.535	3.257	4.082	3.257	early	NMP_Mesoderm
5.744	5.457	2.907	4.12	4.731	5.108	early	NMP_Mesoderm
0	3.605	2.938	2.938	4.504	2.938	early	NMP_Mesoderm
4.2	5.056	3.739	2.858	5.002	4.2	early	NMP_Mesoderm
3.939	4.983	3.658	2.61	4.844	4.892	early	NMP_Mesoderm
4.488	5.251	3.36	3.509	4.799	4.378	early	NMP_Mesoderm
3.708	4.389	3.039	4.609	4.943	0	early	NMP_Mesoderm
4.25	4.498	3.032	2.386	3.701	4.25	early	NMP_Mesoderm
2.546	3.2	2.546	3.2	3.591	2.546	early	NMP_Mesoderm
3.493	2.83	3.216	2.194	3.493	3.493	early	NMP_Mesoderm
3.405	4.561	4.082	3.951	4.702	3.951	early	NMP_Mesoderm
3.801	3.406	0	0	4.083	0	early	NMP_Mesoderm
4.038	4.983	3.539	3.148	4.37	3.539	early	NMP_Mesoderm
3.511	4.81	2.21	3.511	4.742	4.503	early	NMP_Mesoderm
0	3.396	2.736	3.79	3.396	4.292	early	NMP_Mesoderm
4.601	3.522	0	0	4.201	0	early	NMP_Mesoderm
0	5.402	4.115	3.717	3.717	0	early	NMP_Mesoderm
4.741	4.963	0	4.457	4.741	4.741	early	NMP_Mesoderm
4.436	0	3.361	4.436	4.721	0	early	NMP_Mesoderm
2.287	4.753	4.389	2.287	4.753	4.142	early	NMP_Mesoderm
2.108	4.628	3.616	3.122	3.616	4.191	early	NMP_Mesoderm
3.268	4.161	2.612	2.612	4.625	2.612	early	NMP_Mesoderm
3.93	5.301	0	4.329	3.93	3.93	early	NMP_Mesoderm
3.369	3.369	0	2.71	4.045	2.71	early	NMP_Mesoderm
3.75	3.928	3.254	3.532	4.431	2.23	early	NMP_Mesoderm
3.91	3.91	3.237	0	4.507	2.851	early	NMP_Mesoderm
4.793	5.416	3.857	3.333	4.885	4.58	early	NMP_Mesoderm
3.805	4.772	2.75	3.805	3.805	0	early	NMP_Mesoderm
2.455	3.774	3.494	0	5.011	3.774	early	NMP_Mesoderm
4.419	5.277	4.535	4.135	5.223	4.973	early	NMP_Mesoderm
3.309	3.309	4.383	4.383	4.667	3.984	early	NMP_Mesoderm
3.492	5.077	2.829	0	5.545	3.887	early	NMP_Mesoderm
2.591	4.318	0	3.919	4.602	3.638	early	NMP_Mesoderm
5.301	5.174	3.89	3.711	4.392	4.858	early	NMP_Mesoderm
4.23	3.948	2.887	0	4.784	4.099	early	NMP_Mesoderm
5.465	5.69	4.283	4.536	4.99	5.123	early	NMP_Mesoderm
4.27	4.45	4.05	0	3.769	4.05	early	NMP_Mesoderm
2.722	3.382	3.776	4.058	3.776	2.722	early	NMP_Mesoderm
4.132	4.612	0	3.672	4.612	0	early	NMP_Mesoderm
3.351	4.981	3.568	2.065	4.647	4.246	early	NMP_Mesoderm
3.742	3.742	3.525	3.247	4.683	3.525	early	NMP_Mesoderm
3.785	5.558	0	2.263	4.8	4.467	early	NMP_Mesoderm
4.626	4.342	0	2.613	4.162	3.662	early	NMP_Mesoderm
5.054	4.652	2.762	3.146	4.499	4.499	early	NMP_Mesoderm
3.556	4.834	2.513	4.055	5.073	4.055	early	NMP_Mesoderm
4.212	5.718	4.007	4.08	4.8	4.8	early	NMP_Mesoderm
4.215	3.996	3.714	0	4.395	2.663	early	NMP_Mesoderm
5.197	5.123	3.677	4.177	4.642	5.266	early	NMP_Mesoderm
4.436	2.873	3.933	3.538	4.902	3.933	early	NMP_Mesoderm
4.277	5.506	3.505	3.505	4.707	4.583	early	NMP_Mesoderm
2.563	3.217	3.217	2.563	3.609	0	early	NMP_Mesoderm
3.664	5.031	4.439	3.994	5.08	3.994	early	NMP_Mesoderm
4.799	4.799	2.48	2.48	4.799	4.6	early	NMP_Mesoderm
4.379	5.327	4.159	4.379	4.559	4.712	early	NMP_Mesoderm
0	4.674	0	3.772	4.674	0	early	NMP_Mesoderm
4.634	5.494	2.621	3.67	4.751	4.35	early	NMP_Mesoderm
4.056	4.056	3.877	2.347	4.208	3.38	early	NMP_Mesoderm
0	0	3.541	0	4.905	4.219	early	NMP_Mesoderm
2.005	3.678	3.285	3.009	4.358	2.005	early	NMP_Mesoderm
3.118	5.641	3.789	4.691	5.025	3.118	early	NMP_Mesoderm
3.907	2.579	3.626	2.579	3.626	2.579	early	NMP_Mesoderm
4.026	4.425	3.35	2.32	4.425	3.629	early	NMP_Mesoderm
5.402	5.815	4.364	4.63	5.504	4.686	early	NMP_Mesoderm
4.217	4.531	2.236	3.26	4.697	3.934	early	NMP_Mesoderm
2.782	4.805	3.443	3.838	4.12	0	early	NMP_Mesoderm
3.787	4.337	3.507	3.116	4.469	4.006	early	NMP_Mesoderm
3.743	4.931	4.025	3.35	4.577	4.245	early	NMP_Mesoderm
3.961	5.333	2.9	3.961	5.246	3.961	early	NMP_Mesoderm
0	4.252	4.252	3.854	4.252	0	early	NMP_Mesoderm
3.903	4.482	3.405	0	4.846	3.016	early	NMP_Mesoderm
4.094	5.095	2.756	3.963	4.715	4.895	early	NMP_Mesoderm
4.613	4.061	3.385	2.725	4.862	2.725	early	NMP_Mesoderm
3.423	4.5	3.818	3.423	3.818	4.32	early	NMP_Mesoderm
3.939	5.078	3.76	4.391	4.996	4.442	early	NMP_Mesoderm
5.005	5.545	3.466	3.466	4.772	4.908	early	NMP_Mesoderm
4.337	4.964	2.913	3.579	4.763	4.172	early	NMP_Mesoderm
4.172	4.172	3.279	3.672	4.637	3.279	early	NMP_Mesoderm
2.372	3.685	3.017	0	4.234	3.685	early	NMP_Mesoderm
3.578	4.657	3.401	3.186	4.477	3.974	early	NMP_Mesoderm
2.668	5.167	2.668	4.001	5.167	0	early	NMP_Mesoderm
4.087	4.284	3.021	3.512	3.84	3.512	early	NMP_Mesoderm
2.745	3.8	3.406	3.8	4.302	0	early	NMP_Mesoderm
3.427	3.427	2.134	2.766	3.973	3.973	early	NMP_Mesoderm
4.52	4.299	4.299	3.62	4.016	4.52	early	NMP_Mesoderm
4.892	4.454	2.99	0	4.206	2.99	early	NMP_Mesoderm
2.812	3.87	3.474	3.474	3.474	0	early	NMP_Mesoderm
3.9	4.583	2.573	4.299	4.804	4.119	early	NMP_Mesoderm
2.413	4.279	2.413	3.45	4.527	3.06	early	NMP_Mesoderm
3.014	4.917	3.014	3.682	4.917	3.682	early	NMP_Mesoderm
4.981	5.588	3.994	4.525	5.253	4.746	early	NMP_Mesoderm
3.686	4.367	0	4.367	3.686	3.686	early	NMP_Mesoderm
4.543	5.378	3.664	3.86	5.136	4.228	early	NMP_Mesoderm
4.111	4.615	3.434	3.434	4.949	4.615	early	NMP_Mesoderm
3.314	4.208	0	3.707	2.656	2.656	early	NMP_Mesoderm
2.522	3.565	2.522	2.522	3.174	0	early	NMP_Mesoderm
4.345	4.667	3.41	3.587	4.667	4.266	early	NMP_Mesoderm
0	4.327	2.6	3.255	3.647	3.255	early	NMP_Mesoderm
3.16	5.281	3.653	3.831	5.115	4.798	early	NMP_Mesoderm
3.789	4.339	2.468	3.509	3.118	3.789	early	NMP_Mesoderm
0	3.302	3.302	3.302	3.302	0	early	NMP_Mesoderm
0	3.413	2.379	2.379	4.242	0	early	NMP_Mesoderm
5.269	5.382	4.14	2.167	4.54	5.228	early	NMP_Mesoderm
4.403	5.09	4.403	2.528	4.535	4.756	early	NMP_Mesoderm
3.82	3.425	0	3.425	4.903	2.764	early	NMP_Mesoderm
0	4.049	2.714	0	3.373	3.767	early	NMP_Mesoderm
0	0	0	0	4.293	0	early	NMP_Mesoderm
2.817	4.158	0	3.48	3.875	0	early	NMP_Mesoderm
4.166	4.851	3.272	4.166	4.498	4.498	early	NMP_Mesoderm
3.423	4.1	0	0	3.423	3.423	early	NMP_Mesoderm
4.117	3.44	3.835	0	4.517	3.835	early	NMP_Mesoderm
3.987	4.956	0	2.925	4.491	4.27	early	NMP_Mesoderm
4.405	4.625	3.724	4.121	5.263	4.121	early	NMP_Mesoderm
0	0	0	0	3.661	3.661	early	NMP_Mesoderm
0	3.665	3.386	2.353	4.214	3.386	early	NMP_Mesoderm
4.037	5.144	4.037	3.475	4.838	4.037	early	NMP_Mesoderm
4.486	3.653	0	2.605	3.935	4.618	early	NMP_Mesoderm
3.611	4.159	3.611	3.611	4.008	2.945	early	NMP_Mesoderm
3.489	3.769	3.099	2.45	4.451	3.099	early	NMP_Mesoderm
3.807	4.86	3.971	3.892	4.829	4.443	early	NMP_Mesoderm
2.299	4.004	3.329	4.155	4.403	2.941	early	NMP_Mesoderm
2.536	4.26	0	2.536	3.581	0	early	NMP_Mesoderm
2.464	4.003	2.464	0	4.334	3.114	early	NMP_Mesoderm
0	4.126	0	0	4.126	3.449	early	NMP_Mesoderm
2.893	3.558	2.893	0	3.954	3.279	early	NMP_Mesoderm
4.369	5.495	4.422	3.573	5.209	5.255	early	NMP_Mesoderm
2.185	3.206	3.483	0	4.381	2.82	early	NMP_Mesoderm
2.902	2.262	2.262	0	3.289	2.902	early	NMP_Mesoderm
4.485	5.252	4.085	4.085	4.485	2.748	early	NMP_Mesoderm
3.197	4.088	0	3.588	3.869	3.588	early	NMP_Mesoderm
2.854	3.913	4.196	3.518	3.913	2.854	early	NMP_Mesoderm
0	4.358	0	2.486	4.027	3.528	early	NMP_Mesoderm
3.44	4.117	3.938	2.404	5.088	3.72	early	NMP_Mesoderm
3.762	4.044	3.368	2.709	4.443	2.709	early	NMP_Mesoderm
5.502	4.749	3.845	2.789	4.68	4.348	early	NMP_Mesoderm
4.991	4.96	2.659	3.316	4.495	4.495	early	NMP_Mesoderm
3.744	3.351	3.351	2.692	3.744	3.351	early	NMP_Mesoderm
4.04	4.724	2.976	0	4.544	2.976	early	NMP_Mesoderm
2.116	3.953	0	3.131	4.484	2.116	early	NMP_Mesoderm
3.637	4.537	3.637	3.637	2.969	3.637	early	NMP_Mesoderm
3.546	4.824	3.826	3.546	4.377	4.224	early	NMP_Mesoderm
3.915	4.598	3.915	3.634	4.82	4.715	early	NMP_Mesoderm
2.922	4.487	2.922	3.587	4.267	3.984	early	NMP_Mesoderm
4.618	5.386	3.261	3.935	5.074	4.334	early	NMP_Mesoderm
4.704	4.704	2.577	4.455	4.704	3.231	early	NMP_Mesoderm
3.624	4.99	3.407	4.084	4.704	4.563	early	NMP_Mesoderm
4.602	4.498	3.421	3.245	3.816	4.098	early	NMP_Mesoderm
0	4.007	0	4.406	4.007	4.406	early	NMP_Mesoderm
4.642	5.279	4.357	3.855	4.78	4.357	early	NMP_Mesoderm
3.734	4.817	4.748	2.216	4.415	4.195	early	NMP_Mesoderm
4.879	4.747	3.238	2.215	4.194	4.31	early	NMP_Mesoderm
2.7	5.121	2.7	3.359	3.359	4.034	early	NMP_Mesoderm
2.493	4.498	3.144	2.493	3.816	3.144	early	NMP_Mesoderm
4.315	5.118	2.968	4.032	4.315	4.032	early	NMP_Mesoderm
4.022	4.928	3.347	3.741	4.574	3.741	early	NMP_Mesoderm
4.824	5.641	4.265	3.763	5.313	4.89	early	NMP_Mesoderm
2.873	2.495	1.882	2.495	4.368	2.873	early	NMP_Mesoderm
4.037	3.859	2.973	3.362	4.189	3.859	early	NMP_Mesoderm
3.135	3.629	3.807	2.12	3.807	3.958	early	NMP_Mesoderm
3.869	4.371	3.196	0	4.151	2.176	early	NMP_Mesoderm
0	4.676	2.66	4.212	3.992	3.992	early	NMP_Mesoderm
3.204	3.876	3.595	0	4.78	3.595	early	NMP_Mesoderm
4.016	4.236	3.734	3.341	2.683	2.683	early	NMP_Mesoderm
3.631	4.31	2.321	2.964	4.31	4.427	early	NMP_Mesoderm
3.62	4.016	0	2.311	4.016	2.311	early	NMP_Mesoderm
4.903	4.99	2.577	3.624	4.704	3.624	early	NMP_Mesoderm
4.376	5.262	3.798	4.376	4.881	4.128	early	NMP_Mesoderm
4.342	4.848	2.614	3.943	4.342	4.495	early	NMP_Mesoderm
4.695	4.695	0	3.223	5.06	4.579	early	NMP_Mesoderm
3.731	3.909	3.731	3.236	4.593	2.85	early	NMP_Mesoderm
3.747	4.982	3.965	3.965	3.747	4.144	early	NMP_Mesoderm
3.234	4.906	3.626	3.626	4.906	2.579	early	NMP_Mesoderm
3.799	4.797	4.598	3.128	4.598	3.519	early	NMP_Mesoderm
3.807	4.205	0	3.136	3.136	3.136	early	NMP_Mesoderm
4.67	5.177	3.59	2.715	5.359	4.529	early	NMP_Mesoderm
2.174	4.265	3.194	4.018	4.463	2.809	early	NMP_Mesoderm
2.541	4.085	3.194	2.541	3.866	4.265	early	NMP_Mesoderm
0	0	3.653	2.985	4.333	2.985	early	NMP_Mesoderm
4.155	5.195	4.287	2.941	4.909	4.003	early	NMP_Mesoderm
0	4.594	4.13	3.629	4.13	4.461	early	NMP_Mesoderm
3.987	4.597	3.836	2.78	4.863	2.78	early	NMP_Mesoderm
3.097	4.165	3.768	4.449	3.986	3.097	early	NMP_Mesoderm
3.71	4.391	3.43	3.71	4.706	4.107	early	NMP_Mesoderm
2.947	4.694	0	3.334	4.409	3.613	early	NMP_Mesoderm
3.133	3.133	3.524	3.524	3.804	3.804	early	NMP_Mesoderm
4.682	4.682	0	2.935	4.835	3.998	early	NMP_Mesoderm
3.34	3.34	0	3.34	4.699	3.733	early	NMP_Mesoderm
4.214	3.535	3.319	2.662	4.308	3.713	early	NMP_Mesoderm
3.369	4.549	2.337	4.045	4.729	3.648	early	NMP_Mesoderm
0	3.249	0	3.923	4.322	0	early	NMP_Mesoderm
3.175	4.931	3.847	3.847	4.931	4.349	early	NMP_Mesoderm
2.596	3.643	3.643	3.643	4.144	0	early	NMP_Mesoderm
3.382	5.145	2.722	0	4.058	3.382	early	NMP_Mesoderm
3.866	5.64	4.818	4.264	5.458	4.908	early	NMP_Mesoderm
2.956	5.614	2.956	4.703	5.392	5.21	early	NMP_Mesoderm
3.88	4.459	4.059	4.059	4.211	0	early	NMP_Mesoderm
3.548	5.135	3.548	2.884	4.628	3.548	early	NMP_Mesoderm
2.259	3.286	2.259	2.899	4.723	3.286	early	NMP_Mesoderm
4.117	5.076	4.117	3.674	5.345	4.547	early	NMP_Mesoderm
5.082	4.832	2.933	3.599	5.044	4.278	early	NMP_Mesoderm
4.262	4.948	3.366	2.707	4.726	3.76	early	NMP_Mesoderm
2.628	3.959	2.628	2.628	5.045	3.678	early	NMP_Mesoderm
2.923	5.071	4.137	3.589	4.748	4.669	early	NMP_Mesoderm
4.239	4.639	2.895	0	4.925	0	early	NMP_Mesoderm
0	3.696	2.382	3.696	4.494	3.696	early	NMP_Mesoderm
3.592	5.478	4.14	5.018	5.647	4.14	early	NMP_Mesoderm
4.101	4.605	2.653	3.311	3.704	3.854	early	NMP_Mesoderm
3.611	4.624	3.395	3.395	4.756	2.735	early	NMP_Mesoderm
3.985	4.669	3.704	2.653	4.985	4.384	early	NMP_Mesoderm
4.051	3.552	3.16	2.509	4.382	3.16	early	NMP_Mesoderm
2.711	4.046	2.082	2.082	4.266	0	early	NMP_Mesoderm
4.746	4.062	3.385	3.78	4.461	2.726	early	NMP_Mesoderm
2.538	5.169	4.261	3.191	4.261	3.191	early	NMP_Mesoderm
3.297	4.191	4.191	3.297	4.655	2.64	early	NMP_Mesoderm
4.7	5.065	3.619	3.619	4.583	5.065	early	NMP_Mesoderm
4.018	4.702	4.702	3.621	4.301	3.621	early	NMP_Mesoderm
4.462	4.815	3.911	3.238	3.238	3.63	early	NMP_Mesoderm
3.935	3.653	2.605	2.605	4.735	3.653	early	NMP_Mesoderm
5.113	4.759	4.206	4.206	4.759	4.759	early	NMP_Mesoderm
3.314	0	4.673	3.989	5.478	0	early	NMP_Mesoderm
5.168	4.002	0	0	4.686	4.222	early	NMP_Mesoderm
2.49	4.494	2.49	0	4.494	3.532	early	NMP_Mesoderm
3.736	4.018	3.736	3.342	4.237	3.736	early	NMP_Mesoderm
3.921	3.64	3.247	2.592	3.921	3.247	early	NMP_Mesoderm
2.597	4.477	3.253	2.597	4.477	4.609	early	NMP_Mesoderm
4.897	4.391	2.66	2.66	4.305	4.211	early	NMP_Mesoderm
3.396	3.008	2.363	3.396	4.224	3.396	early	NMP_Mesoderm
4.818	5.285	0	3.914	4.313	4.313	early	NMP_Mesoderm
3.826	0	3.155	0	4.224	0	early	NMP_Mesoderm
4.527	4.127	3.06	3.06	5.158	3.73	early	NMP_Mesoderm
4.844	4.948	4.262	4.595	5.777	4.844	early	NMP_Mesoderm
3.308	4.098	3.308	3.032	4.726	2.026	early	NMP_Mesoderm
3.628	4.773	3.412	3.628	4.773	3.412	early	NMP_Mesoderm
3.895	4.903	3.323	4.177	5.237	4.177	early	NMP_Mesoderm
3.139	4.713	4.209	2.489	4.209	2.489	early	NMP_Mesoderm
3.184	4.539	3.856	3.856	4.539	3.184	early	NMP_Mesoderm
1.802	4.202	3.841	2.785	4.808	3.27	early	NMP_Mesoderm
4.677	5.337	3.597	3.747	4.56	3.878	early	NMP_Mesoderm
2.846	5.043	2.846	2.846	4.407	4.187	early	NMP_Mesoderm
3.322	4.397	3.322	3.322	4.217	3.322	early	NMP_Mesoderm
5.461	5.183	4.063	4.243	4.929	4.587	early	NMP_Mesoderm
4.36	3.679	2.63	3.286	3.679	2.63	early	NMP_Mesoderm
3.973	4.436	0	3.754	4.152	3.973	early	NMP_Mesoderm
3.751	5.466	3.751	4.252	4.834	5.033	early	NMP_Mesoderm
3.569	4.562	3.786	3.786	4.562	3.786	early	NMP_Mesoderm
4.713	5.24	3.354	3.926	5.211	4.287	early	NMP_Mesoderm
0	3.231	3.904	3.231	4.587	0	early	NMP_Mesoderm
4.921	2.891	2.891	3.952	4.235	2.891	early	NMP_Mesoderm
3.977	4.44	3.088	3.758	4.156	3.088	early	NMP_Mesoderm
4.178	4.863	3.828	3.284	4.178	4.51	early	NMP_Mesoderm
4.346	5.135	4.158	4.388	5.075	4.762	early	NMP_Mesoderm
3.76	5.612	4.157	4.922	5.754	4.662	early	NMP_Mesoderm
5.002	4.878	2.912	3.299	4.571	4.256	early	NMP_Mesoderm
4.653	4.5	0	4.653	5.101	4.653	early	NMP_Mesoderm
2.583	3.63	0	2.583	4.131	0	early	NMP_Mesoderm
3.206	4.381	2.185	2.185	4.381	0	early	NMP_Mesoderm
4.886	5.092	3.594	4.036	4.72	4.341	early	NMP_Mesoderm
2.246	3.55	2.885	2.885	4.543	3.55	early	NMP_Mesoderm
3.663	4.824	3.881	0	3.384	3.384	early	NMP_Mesoderm
3.561	4.46	0	4.24	3.561	3.561	early	NMP_Mesoderm
4.649	3.291	4.364	3.291	3.965	3.291	early	NMP_Mesoderm
4.643	5.566	4.213	3.442	4.899	4.754	early	NMP_Mesoderm
2.39	4.867	5.244	4.787	5.343	4.386	early	NMP_Mesoderm
2.009	4.441	3.289	2.632	4.362	3.682	early	NMP_Mesoderm
4.827	5.026	3.35	4.245	5.112	4.026	early	NMP_Mesoderm
2.488	4.36	3.139	2.488	3.81	4.029	early	NMP_Mesoderm
0	3.758	2.705	3.758	4.841	2.705	early	NMP_Mesoderm
4.055	5	3.836	3.556	5.142	4.387	early	NMP_Mesoderm
2.636	5.053	3.293	2.636	4.186	3.293	early	NMP_Mesoderm
0	0	0	3.15	4.503	3.821	early	NMP_Mesoderm
3.837	4.299	4.299	3.837	4.853	4.614	early	NMP_Mesoderm
3.974	4.078	2.534	3.578	4.172	3.974	early	NMP_Mesoderm
3.755	4.436	2.702	4.037	4.037	3.755	early	NMP_Mesoderm
3.853	3.18	4.251	0	3.853	0	early	NMP_Mesoderm
4.234	4.015	0	3.733	4.92	4.015	early	NMP_Mesoderm
4.715	5.448	4.517	4.715	5.358	4.715	early	NMP_Mesoderm
3.692	4.594	4.089	0	4.373	3.024	early	NMP_Mesoderm
3.858	3.64	2.33	2.973	4.32	2.33	early	NMP_Mesoderm
2.323	4.181	3.354	2.966	4.03	3.354	early	NMP_Mesoderm
4.349	4.75	2.356	3.39	4.57	3.887	early	NMP_Mesoderm
3.749	3.749	0	3.079	4.547	3.749	early	NMP_Mesoderm
3.993	4.793	0	3.711	4.898	4.898	early	NMP_Mesoderm
4.381	5.827	4.282	4.427	5.439	5.502	early	NMP_Mesoderm
0	4.678	0	0	3.843	3.448	early	NMP_Mesoderm
2.762	3.818	3.818	3.423	4.32	4.1	early	NMP_Mesoderm
2.988	3.377	3.377	2.988	4.557	4.053	early	NMP_Mesoderm
4.208	4.962	4.208	2.347	4.74	3.877	early	NMP_Mesoderm
0	3.6	3.6	2.933	4.833	0	early	NMP_Mesoderm
3.738	4.315	0	3.243	3.521	2.857	early	NMP_Mesoderm
3.598	4.498	3.421	3.598	4.562	4.192	early	NMP_Mesoderm
3.134	4.658	3.134	3.921	4.488	3.349	early	NMP_Mesoderm
4.318	4.888	3.246	3.524	4.824	3.741	early	NMP_Mesoderm
2.397	3.931	2.397	0	3.712	2.397	early	NMP_Mesoderm
3.479	5.244	4.557	3.874	5.158	4.156	early	NMP_Mesoderm
4.417	3.866	3.866	3.585	3.194	3.194	early	NMP_Mesoderm
0	2.77	2.77	3.826	4.328	2.77	early	NMP_Mesoderm
5.043	4.357	2.163	0	4.451	4.137	early	NMP_Mesoderm
3.061	4.127	2.413	3.061	4.726	3.274	early	NMP_Mesoderm
3.69	3.411	0	3.411	4.686	3.908	early	NMP_Mesoderm
3.034	4.785	3.034	3.703	4.604	4.383	early	NMP_Mesoderm
3.778	4.175	2.458	3.107	4.175	3.996	early	NMP_Mesoderm
2.57	4.448	4.116	4.116	4.296	2.57	early	NMP_Mesoderm
4.387	5.513	2.925	4.491	5.127	5.017	early	NMP_Mesoderm
4.408	5.19	1.857	3.119	5.159	4.188	early	NMP_Mesoderm
2.392	4.609	4.104	0	4.256	4.256	early	NMP_Mesoderm
4.267	5.214	2.712	2.712	3.372	3.766	early	NMP_Mesoderm
4.866	5.468	4.039	4.303	4.512	4.244	early	NMP_Mesoderm
4.25	5.574	4.25	4.03	5.117	3.748	early	NMP_Mesoderm
1.824	3.621	1.824	1.824	4.301	1.824	early	NMP_Mesoderm
3.445	4.626	4.406	3.055	4.522	3.055	early	NMP_Mesoderm
3.603	4.905	3.603	2.937	4.399	3.325	early	NMP_Mesoderm
4.296	4.801	2.202	3.719	4.296	3.224	early	NMP_Mesoderm
3.352	4.532	2.964	4.311	4.427	4.311	early	NMP_Mesoderm
3.089	5.128	2.44	3.089	4.661	3.977	early	NMP_Mesoderm
3.918	4.497	3.918	4.782	4.381	4.497	early	NMP_Mesoderm
3.178	4.848	3.569	3.569	4.753	4.248	early	NMP_Mesoderm
4.091	5.036	0	4.555	4.555	4.091	early	NMP_Mesoderm
3.702	5.387	3.702	4.383	4.838	4.604	early	NMP_Mesoderm
4.557	4.756	3.479	3.089	4.756	3.479	early	NMP_Mesoderm
4.903	5.332	3.96	4.423	4.738	4.291	early	NMP_Mesoderm
4.027	3.808	3.137	0	4.207	3.528	early	NMP_Mesoderm
4.427	4.933	3.745	4.579	4.427	4.828	early	NMP_Mesoderm
3.976	4.66	2.915	2.915	3.976	3.58	early	NMP_Mesoderm
4.29	4.622	2.734	3.788	4.07	2.734	early	NMP_Mesoderm
5.253	4.899	1.993	4.061	5.072	3.815	early	NMP_Mesoderm
5.063	4.946	4.661	4.26	4.814	4.26	early	NMP_Mesoderm
4.085	4.549	2.541	4.264	4.864	4.95	early	NMP_Mesoderm
4.288	4.288	2.195	4.392	4.572	3.494	early	NMP_Mesoderm
4.505	5.562	3.856	4.505	5.322	5.227	early	NMP_Mesoderm
3.036	4.538	3.987	2.029	4.3	3.705	early	NMP_Mesoderm
2.865	4.287	2.865	2.865	4.208	3.81	early	NMP_Mesoderm
3.318	3.993	2.035	2.035	4.393	3.862	early	NMP_Mesoderm
3.146	3.146	3.537	4.72	4.215	3.537	early	NMP_Mesoderm
0	2.89	2.89	0	4.454	2.89	early	NMP_Mesoderm
4.224	5.396	3.25	3.773	5.162	4.571	early	NMP_Mesoderm
5.035	5.39	2.477	4.017	5.103	4.48	early	NMP_Mesoderm
3.069	4.64	3.069	3.069	4.136	4.136	early	NMP_Mesoderm
3.617	4.297	3.338	2.95	4.413	3.835	early	NMP_Mesoderm
4.54	5.032	3.707	3.314	4.789	4.467	early	NMP_Mesoderm
3.768	4.718	3.488	3.311	4.449	4.08	early	NMP_Mesoderm
4.139	4.471	3.247	3.247	4.603	2.592	early	NMP_Mesoderm
0	4.574	3.673	0	3.005	3.673	early	NMP_Mesoderm
2.712	2.712	0	2.712	3.765	0	early	NMP_Mesoderm
5.128	6.331	4.611	4.157	6.028	5.611	early	NMP_Mesoderm
4.549	4.951	3.982	4.417	5.205	4.609	early	NMP_Mesoderm
4.206	5.324	3.435	3.893	4.845	3.893	early	NMP_Mesoderm
4.368	4.701	3.47	3.47	4.264	4.148	early	NMP_Mesoderm
4.738	4.824	3.072	4.291	4.824	3.072	early	NMP_Mesoderm
3.93	4.481	4.149	4.149	4.149	3.93	early	NMP_Mesoderm
3.452	3.95	3.062	3.062	4.281	2.415	early	NMP_Mesoderm
3.623	4.303	3.623	4.303	4.856	3.623	early	NMP_Mesoderm
2.083	4.047	3.588	2.083	4.163	2.083	early	NMP_Mesoderm
4.74	5.429	0	4.455	4.74	4.455	early	NMP_Mesoderm
2.212	3.235	2.212	2.212	3.513	2.849	early	NMP_Mesoderm
4.239	5.106	2.686	4.136	4.704	4.764	early	NMP_Mesoderm
4.847	4.694	3.613	3.613	4.694	4.513	early	NMP_Mesoderm
4.156	4.44	3.479	4.308	4.921	3.759	early	NMP_Mesoderm
4.464	4.464	2.728	0	4.378	3.388	early	NMP_Mesoderm
4.586	5.318	3.592	3.988	4.492	4.271	early	NMP_Mesoderm
2.134	4.657	2.134	4.104	4.104	3.644	early	NMP_Mesoderm
0	4.921	3.659	3.165	4.74	3.659	early	NMP_Mesoderm
3.574	4.853	3.183	0	3.855	3.574	early	NMP_Mesoderm
3.622	4.301	2.745	2.745	3.405	3.622	early	NMP_Mesoderm
4.016	5.055	3.47	0	4.148	3.687	early	NMP_Mesoderm
2.927	4.673	3.593	4.273	4.673	3.99	early	NMP_Mesoderm
4.056	4.893	2.347	3.877	4.56	4.056	early	NMP_Mesoderm
3.306	3.981	0	3.306	3.306	2.649	early	NMP_Mesoderm
3.683	5.028	2.449	3.846	4.823	3.488	early	NMP_Mesoderm
4.238	4.838	0	3.168	4.639	2.516	early	NMP_Mesoderm
4.326	4.832	3.928	2.599	4.326	4.727	early	NMP_Mesoderm
3.79	4.624	2.736	3.396	3.79	3.396	early	NMP_Mesoderm
4.552	5.123	0	2.436	3.754	3.754	early	NMP_Mesoderm
4.255	4.809	2.91	3.298	4.475	4.475	early	NMP_Mesoderm
3.938	4.842	3.542	3.938	4.441	3.759	early	NMP_Mesoderm
2.234	2.234	3.754	0	4.215	2.872	early	NMP_Mesoderm
4.485	5.011	3.803	2.279	4.819	3.803	early	NMP_Mesoderm
3.423	3.423	2.762	2.762	4.652	2.762	early	NMP_Mesoderm
0	4.584	0	3.506	4.869	2.842	early	NMP_Mesoderm
0	3.935	2.401	2.401	4.618	0	early	NMP_Mesoderm
4.005	5.092	3.724	4.689	4.806	5.171	early	NMP_Mesoderm
4.046	4.266	3.37	3.37	3.764	4.266	early	NMP_Mesoderm
3.188	4.259	0	3.188	4.411	2.535	early	NMP_Mesoderm
3.771	4.768	3.491	3.99	4.674	3.99	early	NMP_Mesoderm
3.897	4.982	3.111	2.461	4.865	4.331	early	NMP_Mesoderm
0	4.106	3.214	0	3.606	3.214	early	NMP_Mesoderm
4.001	4.505	3.823	2.939	4.599	0	early	NMP_Mesoderm
3.619	5.505	2.952	3.837	4.699	4.519	early	NMP_Mesoderm
4.611	4.896	3.927	3.927	4.21	3.532	early	NMP_Mesoderm
4.315	5.119	4.032	4.432	5.062	4.796	early	NMP_Mesoderm
4.003	5.003	3.721	4.003	4.908	3.721	early	NMP_Mesoderm
3.102	4.454	3.991	3.102	4.454	3.991	early	NMP_Mesoderm
3.388	5.064	2.728	4.463	4.463	4.283	early	NMP_Mesoderm
2.786	4.125	3.842	3.448	4.927	0	early	NMP_Mesoderm
0	4.166	0	0	0	3.768	early	NMP_Mesoderm
3.754	4.657	2.436	2.436	4.436	3.754	early	NMP_Mesoderm
2.672	4.225	3.724	3.33	3.724	4.005	early	NMP_Mesoderm
4.583	4.298	3.9	4.298	5.138	3.9	early	NMP_Mesoderm
4.474	5.11	2.909	3.574	3.971	4.654	early	NMP_Mesoderm
3.467	4.458	3.19	3.467	4.26	4.26	early	NMP_Mesoderm
3.32	3.995	3.32	4.394	4.394	0	early	NMP_Mesoderm
4.236	3.838	0	3.838	3.166	0	early	NMP_Mesoderm
3.776	4.742	3.776	0	5.224	2.722	early	NMP_Mesoderm
2.968	3.635	0	2.968	0	2.968	early	NMP_Mesoderm
4.37	5.575	3.775	4.963	5.101	5.144	early	NMP_Mesoderm
3.651	0	2.34	3.651	4.448	2.34	early	NMP_Mesoderm
4.978	5.408	3.435	4.576	5.232	4.978	early	NMP_Mesoderm
3.244	4.469	3.244	3.918	4.137	3.244	early	NMP_Mesoderm
4.406	5.062	4.274	3.84	4.123	4.523	early	NMP_Mesoderm
3.131	4.114	3.521	1.867	3.671	3.131	early	NMP_Mesoderm
0	4.196	0	2.853	4.196	0	early	NMP_Mesoderm
3.982	4.926	0	2.444	5.192	3.982	early	NMP_Mesoderm
3.547	5.468	4.094	2.882	4.54	4.626	early	NMP_Mesoderm
4.778	5.076	4.093	3.593	3.743	3.874	early	NMP_Mesoderm
4.242	5.402	4.44	3.666	4.871	3.995	early	NMP_Mesoderm
4.059	3.383	3.383	4.459	4.965	4.459	early	NMP_Mesoderm
3.748	5.807	4.714	3.748	5.674	5.403	early	NMP_Mesoderm
3.339	4.413	3.339	2.681	4.698	3.732	early	NMP_Mesoderm
4.27	4.724	2.546	3.199	4.914	4.49	early	NMP_Mesoderm
2.108	3.793	0	2.738	4.554	2.108	early	NMP_Mesoderm
4.279	4.965	3.208	2.187	4.643	3.881	early	NMP_Mesoderm
4.51	3.828	3.65	2.14	4.11	3.434	early	NMP_Mesoderm
3.202	4.779	0	0	4.779	0	early	NMP_Mesoderm
4.42	5.469	2.422	3.958	4.736	4.42	early	NMP_Mesoderm
4.429	4.277	3.206	3.206	4.277	2.552	early	NMP_Mesoderm
3.245	4.47	2.59	3.245	4.719	2.59	early	NMP_Mesoderm
3.486	4.849	3.209	2.823	4.564	3.882	early	NMP_Mesoderm
3.734	4.131	3.064	3.064	3.454	4.283	early	NMP_Mesoderm
2.722	3.776	0	2.722	4.058	2.722	early	NMP_Mesoderm
3.339	4.566	3.339	2.681	4.014	4.699	early	NMP_Mesoderm
3.888	4.873	3.343	3.067	4.639	3.737	early	NMP_Mesoderm
3.36	4.187	2.328	2.971	3.856	3.36	early	NMP_Mesoderm
2.812	4.152	3.474	0	4.372	0	early	NMP_Mesoderm
2.476	4.016	0	2.476	4.195	0	early	NMP_Mesoderm
3.969	3.969	3.688	2.638	4.368	2.638	early	NMP_Mesoderm
3.509	4.187	3.509	0	3.904	3.509	early	NMP_Mesoderm
2.708	0	2.708	0	3.761	3.367	early	NMP_Mesoderm
5.006	4.24	3.17	3.17	4.061	4.061	early	NMP_Mesoderm
0	3.856	3.461	2.798	4.691	0	early	NMP_Mesoderm
3.906	4.874	2.847	0	4.589	3.906	early	NMP_Mesoderm
0	4.265	2.92	3.982	3.982	2.92	early	NMP_Mesoderm
4.247	4.712	4.579	4.027	4.247	4.427	early	NMP_Mesoderm
3.148	4.102	4.102	3.642	4.102	3.642	early	NMP_Mesoderm
2.873	4.616	2.873	4.436	4.436	4.436	early	NMP_Mesoderm
3.215	4.287	0	3.215	4.571	3.607	early	NMP_Mesoderm
4.743	5.289	2.15	4.522	5.209	4.122	early	NMP_Mesoderm
3.675	4.355	0	3.675	3.007	0	early	NMP_Mesoderm
3.075	4.426	3.465	0	4.542	3.465	early	NMP_Mesoderm
2.892	4.789	3.557	3.953	4.636	3.953	early	NMP_Mesoderm
4.613	4.766	0	4.212	3.534	0	early	NMP_Mesoderm
5.002	4.315	0	0	0	0	early	NMP_Mesoderm
3.792	4.568	2.269	3.792	4.654	4.37	early	NMP_Mesoderm
4.131	2.584	0	0	3.912	3.239	early	NMP_Mesoderm
4.699	5.334	4.245	3.566	5.248	5.119	early	NMP_Mesoderm
3.249	4.322	3.249	0	3.923	3.923	early	NMP_Mesoderm
2.539	3.192	3.583	0	3.583	3.583	early	NMP_Mesoderm
4.097	5.29	3.918	4.249	5.239	4.381	early	NMP_Mesoderm
4.25	5.669	3.513	4.191	5.848	4.631	early	NMP_Mesoderm
0	4.294	2.948	2.948	3.832	2.306	early	NMP_Mesoderm
3.564	4.423	3.072	3.348	4.024	3.072	early	NMP_Mesoderm
3.61	4.976	3.218	3.61	4.574	3.61	early	NMP_Mesoderm
3.725	5.173	4.807	4.226	5.093	3.725	early	NMP_Mesoderm
3.889	4.666	2.358	2.358	4.572	3.889	early	NMP_Mesoderm
3.817	4.499	0	0	4.615	3.145	early	NMP_Mesoderm
4.301	4.893	3.037	2.655	3.857	3.857	early	NMP_Mesoderm
4.477	5.481	0	4.014	5.386	4.593	early	NMP_Mesoderm
3.538	4.31	2.664	3.046	4.902	2.664	early	NMP_Mesoderm
3.549	4.914	2.885	2.885	3.945	0	early	NMP_Mesoderm
4.191	5.315	4.075	4.294	4.819	4.876	early	NMP_Mesoderm
4.04	4.793	3.711	4.04	4.392	4.392	early	NMP_Mesoderm
2.518	4.524	2.518	3.17	3.561	2.518	early	NMP_Mesoderm
5.179	5.49	3.742	3.872	4.871	5.145	early	NMP_Mesoderm
2.672	3.724	2.672	2.046	4.121	3.054	early	NMP_Mesoderm
3.83	4.228	3.158	0	4.914	3.158	early	NMP_Mesoderm
5.272	5.119	4.032	3.357	4.032	4.032	early	NMP_Mesoderm
0	0	3.404	0	3.404	3.404	early	NMP_Mesoderm
0	4.824	4.271	2.926	4.672	3.592	early	NMP_Mesoderm
3.386	3.386	2.353	2.353	3.665	2.997	early	NMP_Mesoderm
3.196	4.953	4.267	4.267	3.868	0	early	NMP_Mesoderm
3.72	4.221	3.326	3.05	4.685	4.315	early	NMP_Mesoderm
3.659	5.312	3.266	4.159	4.845	4.939	early	NMP_Mesoderm
2.718	4.054	2.718	4.054	4.738	2.718	early	NMP_Mesoderm
4.035	5.662	5.065	5.004	5.321	4.538	early	NMP_Mesoderm
0	2.674	3.726	4.008	4.407	2.674	early	NMP_Mesoderm
4.498	4.979	3.145	4.035	4.814	2.494	early	NMP_Mesoderm
4.394	3.713	5.081	3.713	4.394	4.394	early	NMP_Mesoderm
4.351	5.379	3.085	4.351	5.124	4.782	early	NMP_Mesoderm
2.86	4.319	0	3.246	2.86	2.223	early	NMP_Mesoderm
0	4.183	0	2.632	4.183	2.632	early	NMP_Mesoderm
3.302	4.093	3.696	3.302	4.661	3.977	early	NMP_Mesoderm
0	4.392	3.494	3.494	4.858	3.494	early	NMP_Mesoderm
4.043	4.727	4.326	0	3.646	0	early	NMP_Mesoderm
4.478	4.88	2.475	3.796	4.346	4.015	early	NMP_Mesoderm
3.641	3.315	2.452	3.315	3.641	3.101	early	NMP_Mesoderm
3.018	3.018	0	3.018	3.686	0	early	NMP_Mesoderm
2.465	4.782	2.465	4.004	4.869	4.183	early	NMP_Mesoderm
4.527	4.679	4.127	4.812	4.127	3.449	early	NMP_Mesoderm
4.058	4.409	3.233	3.511	4.409	3.511	early	NMP_Mesoderm
3.766	4.096	3.548	2.884	3.944	3.548	early	NMP_Mesoderm
3.566	3.962	2.901	0	5.048	2.901	early	NMP_Mesoderm
4.562	5.577	4.314	4.314	5.133	4.445	early	NMP_Mesoderm
5.053	4.119	2.906	4.119	4.565	3.968	early	NMP_Mesoderm
3.598	3.879	2.553	0	4.429	4.098	early	NMP_Mesoderm
5.027	4.805	3.838	3.838	4.922	4.34	early	NMP_Mesoderm
0	3.545	0	0	3.545	3.545	early	NMP_Mesoderm
3.317	4.391	2.659	3.71	3.71	4.211	early	NMP_Mesoderm
0	4.591	3.022	4.371	4.772	3.022	early	NMP_Mesoderm
4.175	4.175	2.625	3.281	3.956	4.175	early	NMP_Mesoderm
4.622	5.157	4.289	3.393	4.976	4.07	early	NMP_Mesoderm
4.137	4.583	0	2.923	4.268	3.985	early	NMP_Mesoderm
4.235	5.568	4.74	4.055	5.524	4.834	early	NMP_Mesoderm
3.938	4.937	3.657	3.264	4.622	4.158	early	NMP_Mesoderm
3.895	5.201	4.114	4.114	5.627	5.059	early	NMP_Mesoderm
0	0	0	0	4.713	3.353	early	NMP_Mesoderm
2.973	4.721	3.64	4.036	4.036	2.973	early	NMP_Mesoderm
3.325	4.283	3.603	2.295	4.503	0	early	NMP_Mesoderm
3.514	4.593	4.193	0	3.514	0	early	NMP_Mesoderm
3.788	4.754	4.29	3.394	4.871	3.394	early	NMP_Mesoderm
4.041	4.834	3.113	3.566	4.646	4.245	early	NMP_Mesoderm
4.674	5.521	3.63	0	4.88	4.31	early	NMP_Mesoderm
0	4.302	4.302	0	4.988	0	early	NMP_Mesoderm
2.289	2.931	2.931	0	3.318	2.289	early	NMP_Mesoderm
2.882	2.882	0	2.243	2.882	0	early	NMP_Mesoderm
3.347	4.242	4.022	3.741	4.242	3.741	early	NMP_Mesoderm
0	4.778	0	3.339	4.414	3.339	early	NMP_Mesoderm
4.088	5.684	3.411	4.994	5.329	5.462	early	NMP_Mesoderm
3.966	4.871	0	5.052	4.365	4.65	early	NMP_Mesoderm
0	4.85	0	4.165	3.487	3.487	early	NMP_Mesoderm
4.504	5.067	4.075	3.763	4.444	4.38	early	NMP_Mesoderm
3.53	3.53	3.53	0	3.926	4.429	early	NMP_Mesoderm
4.396	4.065	3.174	3.846	4.528	4.065	early	NMP_Mesoderm
3.523	3.523	0	2.859	4.602	3.523	early	NMP_Mesoderm
2.991	4.491	3.809	3.266	4.683	3.482	early	NMP_Mesoderm
3.295	4.368	3.295	2.267	3.969	0	early	NMP_Mesoderm
3.305	4.263	2.278	2.278	4.379	3.801	early	NMP_Mesoderm
4.245	5.522	3.962	2.901	4.798	4.245	early	NMP_Mesoderm
4.604	5.409	3.247	4.54	4.664	4.604	early	NMP_Mesoderm
0	3.386	0	2.727	3.781	0	early	NMP_Mesoderm
3.494	2.83	0	3.889	4.04	2.195	early	NMP_Mesoderm
0	4.385	2.824	3.882	3.487	3.882	early	NMP_Mesoderm
2.926	4.958	3.314	2.926	4.672	3.988	early	NMP_Mesoderm
2.332	5.18	3.642	3.642	5.069	4.439	early	NMP_Mesoderm
3.997	3.778	2.458	3.498	4.681	2.458	early	NMP_Mesoderm
2.842	3.228	2.205	2.205	3.505	3.228	early	NMP_Mesoderm
3.878	3.878	3.878	3.878	4.561	3.66	early	NMP_Mesoderm
3.52	2.856	2.856	2.219	4.198	3.242	early	NMP_Mesoderm
4.785	5.292	2.51	3.161	5.034	4.451	early	NMP_Mesoderm
4.128	5.129	2.155	3.174	3.846	4.442	early	NMP_Mesoderm
2.384	4.6	3.244	3.699	3.814	3.03	early	NMP_Mesoderm
4.772	4.488	3.411	3.022	3.909	3.691	early	NMP_Mesoderm
3.755	3.475	2.437	0	4.553	3.974	early	NMP_Mesoderm
3.326	4.4	4.4	4.599	4.764	4.685	early	NMP_Mesoderm
3.543	3.543	4.09	3.939	4.907	2.24	early	NMP_Mesoderm
3.664	5.488	3.945	4.165	4.898	4.689	early	NMP_Mesoderm
3.246	4.47	4.139	3.246	4.603	3.246	early	NMP_Mesoderm
4.62	3.937	3.263	4.336	3.937	4.336	early	NMP_Mesoderm
3.563	4.823	3.891	3.071	4.501	4.022	early	NMP_Mesoderm
3.914	5.173	4.046	3.37	3.914	4.046	early	NMP_Mesoderm
2.707	4.356	3.583	3.09	5.129	3.09	early	NMP_Mesoderm
4.719	5.146	4.355	4.459	4.985	3.956	early	NMP_Mesoderm
4.375	4.83	3.026	3.976	4.929	3.517	early	NMP_Mesoderm
4.261	4.261	0	0	4.482	3.8	early	NMP_Mesoderm
4.969	5.255	4.015	4.015	5.059	4.567	early	NMP_Mesoderm
2.454	4.171	0	0	4.323	3.103	early	NMP_Mesoderm
4.184	4.432	3.357	3.357	4.315	4.63	early	NMP_Mesoderm
5.387	5.798	4.873	4.633	5.387	5.202	early	NMP_Mesoderm
4.208	5.296	3.925	3.925	4.428	4.428	early	NMP_Mesoderm
3.188	4.713	3.403	4.659	4.812	4.479	early	NMP_Mesoderm
0	3.659	2.347	2.347	4.56	2.992	early	NMP_Mesoderm
4.736	5.263	4.145	4.383	4.875	4.875	early	NMP_Mesoderm
4.138	3.959	2.423	3.071	4.422	3.741	early	NMP_Mesoderm
0	4.254	0	3.753	3.753	0	early	NMP_Mesoderm
3.326	4.685	2.668	0	3.719	2.668	early	NMP_Mesoderm
4.28	4.46	3.778	3.778	4.28	4.28	early	NMP_Mesoderm
3.418	4.599	2.383	2.383	4.247	3.698	early	NMP_Mesoderm
4.354	5.136	2.795	4.687	5.222	4.134	early	NMP_Mesoderm
0	3.352	2.694	3.746	4.712	4.58	early	NMP_Mesoderm
4.203	3.525	0	2.484	4.604	3.805	early	NMP_Mesoderm
4.655	4.655	3.022	0	5.015	4.285	early	NMP_Mesoderm
0	4.449	3.097	0	4.67	4.165	early	NMP_Mesoderm
3.85	5.22	3.85	4.132	4.352	3.455	early	NMP_Mesoderm
4.272	4.452	4.604	4.272	4.272	2.717	early	NMP_Mesoderm
4.753	5.728	4.753	4.753	5.038	3.671	early	NMP_Mesoderm
4.281	4.967	3.21	4.565	5.475	4.786	early	NMP_Mesoderm
4.562	5.654	3.983	4.314	5.069	4.848	early	NMP_Mesoderm
4.599	4.315	3.916	3.243	4.315	4.599	early	NMP_Mesoderm
0	3.234	0	3.234	3.908	3.908	early	NMP_Mesoderm
3.536	4.9	4.035	3.536	5.122	3.145	early	NMP_Mesoderm
0	4.595	2.584	2.584	5.15	4.131	early	NMP_Mesoderm
4.087	4.591	3.41	3.021	4.685	4.239	early	NMP_Mesoderm
2.639	0	2.639	0	3.295	2.639	early	NMP_Mesoderm
3.216	3.889	0	0	4.288	3.216	early	NMP_Mesoderm
0	4.922	4.084	0	0	0	early	NMP_Mesoderm
0	4.401	0	0	3.327	0	early	NMP_Mesoderm
3.791	4.694	3.121	3.121	5.028	3.121	early	NMP_Mesoderm
4.906	5.309	4.505	5.192	0	4.906	early	NMP_Mesoderm
4.941	5.285	3.983	4.068	4.522	4.522	early	NMP_Mesoderm
4.268	4.954	3.589	5.176	4.268	4.669	early	NMP_Mesoderm
2.435	4.75	3.972	4.151	4.435	3.972	early	NMP_Mesoderm
4.619	4.904	3.324	3.868	5.165	4.313	early	NMP_Mesoderm
0	4.717	3.636	4.316	4.316	0	early	NMP_Mesoderm
3.988	5.869	3.592	3.988	4.491	4.957	early	NMP_Mesoderm
5.745	5.811	4.181	4.333	5.514	5.423	early	NMP_Mesoderm
3.485	4.563	4.315	2.446	4.163	4.163	early	NMP_Mesoderm
3.33	3.723	3.33	0	3.33	4.005	early	NMP_Mesoderm
4.555	5.718	3.757	4.307	5.243	4.307	early	NMP_Mesoderm
3.148	3.819	2.497	3.819	4.501	2.497	early	NMP_Mesoderm
3.648	4.328	2.337	2.98	4.328	3.369	early	NMP_Mesoderm
4.962	4.496	1.933	2.551	4.496	3.205	early	NMP_Mesoderm
4.703	5.327	4.418	4.019	4.332	4.134	early	NMP_Mesoderm
3.828	5.287	3.371	3.156	5.315	4.826	early	NMP_Mesoderm
0	2.577	3.231	0	4.704	3.624	early	NMP_Mesoderm
2.376	5.228	0	3.021	5.057	4.239	early	NMP_Mesoderm
4.022	5.422	3.907	3.776	4.992	5.145	early	NMP_Mesoderm
4.639	4.925	2.895	3.777	4.107	4.553	early	NMP_Mesoderm
0	4.912	3.828	3.156	5.065	4.51	early	NMP_Mesoderm
3.036	3.704	3.036	0	3.704	4.385	early	NMP_Mesoderm
3.309	3.805	0	2.922	4.383	3.587	early	NMP_Mesoderm
3.45	2.788	3.45	0	4.679	3.844	early	NMP_Mesoderm
4.006	5.518	3.507	4.006	5.024	5.328	early	NMP_Mesoderm
3.088	4.44	3.758	3.478	4.661	3.758	early	NMP_Mesoderm
5.122	4.719	4.035	3.576	5.036	4.435	early	NMP_Mesoderm
5.425	4.335	3.263	2.607	4.414	3.806	early	NMP_Mesoderm
2.489	4.03	0	3.14	4.209	4.03	early	NMP_Mesoderm
4.747	4.508	2.215	3.733	4.673	4.815	early	NMP_Mesoderm
4.093	5.076	3.593	1.93	4.826	4.187	early	NMP_Mesoderm
4.13	4.894	0	3.95	4.53	3.95	early	NMP_Mesoderm
0	5.215	4.613	3.534	4.213	2.87	early	NMP_Mesoderm
3.007	3.957	2.626	2.003	4.176	2.626	early	NMP_Mesoderm
3.192	3.864	3.584	3.584	3.584	3.192	early	NMP_Mesoderm
4.79	4.891	3.279	3.953	4.677	4.716	early	NMP_Mesoderm
3.507	4.005	3.507	4.585	4.185	2.466	early	NMP_Mesoderm
2.859	4.421	0	2.859	4.317	2.859	early	NMP_Mesoderm
4.584	4.584	3.682	4.08	4.917	3.682	early	NMP_Mesoderm
3.732	4.13	3.063	3.063	3.732	3.063	early	NMP_Mesoderm
3.896	5.114	3.896	3.746	4.143	4.772	early	NMP_Mesoderm
3.453	5.218	0	0	3.453	4.13	early	NMP_Mesoderm
3.492	5.258	4.17	0	5.411	5.077	early	NMP_Mesoderm
4.414	4.414	4.414	3.339	4.414	4.92	early	NMP_Mesoderm
3.795	4.657	2.272	2.912	5.003	2.272	early	NMP_Mesoderm
3.235	4.907	2.96	2.96	4.459	0	early	NMP_Mesoderm
4.031	5.117	2.324	3.852	4.936	4.182	early	NMP_Mesoderm
4.646	4.313	4.093	3.811	4.778	2.756	early	NMP_Mesoderm
4.515	4.515	2.948	4.011	4.294	4.294	early	NMP_Mesoderm
4.669	5.041	3.005	2.361	4.908	4.071	early	NMP_Mesoderm
3.822	4.858	3.279	3.953	4.753	4.431	early	NMP_Mesoderm
4.146	3.748	3.078	0	3.354	3.899	early	NMP_Mesoderm
3.964	3.682	3.29	2.633	4.963	4.183	early	NMP_Mesoderm
3.934	4.333	3.538	2.235	4.902	3.538	early	NMP_Mesoderm
4.567	4.167	4.167	3.489	4.567	3.489	early	NMP_Mesoderm
4.116	3.897	3.616	2.57	4.448	3.616	early	NMP_Mesoderm
4.225	4.225	3.724	2.672	5.092	4.689	early	NMP_Mesoderm
4.259	4.439	4.592	5.584	5.774	4.592	early	NMP_Mesoderm
4.272	4.272	0	0	4.272	4.958	early	NMP_Mesoderm
3.808	5.295	0	3.137	5.045	3.137	early	NMP_Mesoderm
3.637	4.798	3.855	3.359	4.034	4.034	early	NMP_Mesoderm
4.55	4.55	3.998	3.323	3.716	3.998	early	NMP_Mesoderm
3.851	3.851	2.527	3.179	3.179	3.179	early	NMP_Mesoderm
5.623	4.395	4.833	3.6	5.187	4.759	early	NMP_Mesoderm
3.683	3.683	2.17	3.466	4.623	0	early	NMP_Mesoderm
4.648	5.361	3.964	3.076	4.543	3.964	early	NMP_Mesoderm
3.215	4.438	2.94	3.607	4.506	3.215	early	NMP_Mesoderm
4.786	5.788	4.676	4.484	5.393	4.886	early	NMP_Mesoderm
4.733	3.652	0	3.652	3.652	0	early	NMP_Mesoderm
4.709	5.398	4.709	4.376	5.324	4.709	early	NMP_Mesoderm
4.504	4.858	3.279	3.279	4.504	4.504	early	NMP_Mesoderm
2.803	4.363	0	0	4.696	4.143	early	NMP_Mesoderm
4.782	5.249	3.878	3.878	5.162	3.483	early	NMP_Mesoderm
2.602	4.731	3.931	3.931	5.238	3.931	early	NMP_Mesoderm
4.21	3.928	2.868	3.532	4.611	2.868	early	NMP_Mesoderm
4.113	5.487	3.962	2.261	4.725	4.113	early	NMP_Mesoderm
3.588	5.27	3.588	3.984	4.953	3.984	early	NMP_Mesoderm
4.081	3.256	2.231	3.256	4.765	3.256	early	NMP_Mesoderm
4.992	5.221	4.01	3.907	5.522	4.833	early	NMP_Mesoderm
3.999	5.085	4.398	0	4.398	0	early	NMP_Mesoderm
0	5.024	4.489	3.657	4.489	3.938	early	NMP_Mesoderm
0	4.065	0	3	5.035	0	early	NMP_Mesoderm
4.02	4.798	0	0	3.801	2.48	early	NMP_Mesoderm
4.313	5.78	4.454	3.378	5.107	4.833	early	NMP_Mesoderm
4.759	5.826	3.678	3.881	4.923	4.809	early	NMP_Mesoderm
2.716	4.451	3.769	3.375	4.735	4.735	early	NMP_Mesoderm
0	4.306	2.75	0	4.888	4.306	early	NMP_Mesoderm
4.173	5.174	3.89	3.217	4.289	4.573	early	NMP_Mesoderm
5.514	5.086	3.247	4.14	4.825	4.825	early	NMP_Mesoderm
3.145	4.615	3.536	2.494	3.145	3.145	early	NMP_Mesoderm
2.352	4.062	2.352	3.665	3.665	2.997	early	NMP_Mesoderm
2.378	3.692	3.023	3.023	4.241	4.089	early	NMP_Mesoderm
4.686	4.066	3.784	3.113	4.75	3.784	early	NMP_Mesoderm
2.133	3.643	2.133	3.426	3.821	3.149	early	NMP_Mesoderm
3.676	5.6	4.473	3.894	5.564	4.577	early	NMP_Mesoderm
3.786	3.786	3.391	0	3.786	3.391	early	NMP_Mesoderm
0	5.08	3.843	4.241	4.241	4.241	early	NMP_Mesoderm
3.928	4.431	3.254	3.254	4.327	2.868	early	NMP_Mesoderm
0	5.086	3.769	2.886	4.916	4.63	early	NMP_Mesoderm
3.964	5.507	2.633	0	4.869	4.184	early	NMP_Mesoderm
3.653	4.734	4.113	3.436	4.915	3.159	early	NMP_Mesoderm
4.038	4.791	2.829	3.214	4.649	2.193	early	NMP_Mesoderm
4.266	4.086	2.542	3.586	3.195	3.586	early	NMP_Mesoderm
4.095	4.427	4.095	3.876	4.427	3.595	early	NMP_Mesoderm
4.235	4.598	3.659	3.165	4.598	3.659	early	NMP_Mesoderm
3.41	4.924	4.087	2.375	4.851	4.37	early	NMP_Mesoderm
3.298	3.691	3.298	2.641	3.972	3.972	early	NMP_Mesoderm
4.031	4.251	3.356	2.697	5.118	2.697	early	NMP_Mesoderm
4.42	5.202	4.316	3.917	4.946	4.2	early	NMP_Mesoderm
3.916	4.599	3.243	3.916	5.001	4.599	early	NMP_Mesoderm
3.612	4.008	0	4.291	2.945	0	early	NMP_Mesoderm
4.464	0	0	0	0	0	early	NMP_Mesoderm
3.533	4.526	0	2.869	3.75	2.231	early	NMP_Mesoderm
0	4.241	4.241	4.794	4.794	2.897	early	NMP_Mesoderm
4.51	5.197	2.943	4.289	4.51	4.289	early	NMP_Mesoderm
2.548	3.593	0	3.201	3.593	2.548	early	NMP_Mesoderm
4.154	4.374	2.813	4.154	4.554	2.813	early	NMP_Mesoderm
2.348	4.341	3.66	2.993	4.209	0	early	NMP_Mesoderm
2.414	4.727	0	3.731	4.412	3.731	early	NMP_Mesoderm
2.851	4.878	2.851	3.91	3.91	3.732	early	NMP_Mesoderm
4.3	5.611	4.614	4.3	4.922	5.103	early	NMP_Mesoderm
3.125	3.796	2.475	3.125	3.516	3.796	early	NMP_Mesoderm
3.294	5.208	2.638	4.368	4.652	2.638	early	NMP_Mesoderm
3.969	3.573	3.12	0	4.653	4.188	early	NMP_Mesoderm
3.539	5.228	3.624	3.539	5.307	4.858	early	NMP_Mesoderm
3.741	4.29	3.741	2.423	3.071	3.741	early	NMP_Mesoderm
3.863	3.19	2.707	3.515	4.441	3.19	early	NMP_Mesoderm
3.253	4.704	3.04	3.429	3.709	2.768	early	NMP_Mesoderm
2.317	4.174	4.023	2.959	4.707	2.317	early	NMP_Mesoderm
2.8	4.139	2.166	3.185	4.76	2.8	early	NMP_Mesoderm
4.644	5.459	5.075	5.286	5.736	5.132	early	NMP_Mesoderm
3.503	5.02	0	2.84	4.525	3.503	early	NMP_Mesoderm
0	4.81	3.577	0	3.577	2.912	early	NMP_Mesoderm
4.914	4.824	3.591	3.199	4.27	4.27	early	NMP_Mesoderm
2.976	4.668	3.251	3.467	4.878	4.403	early	NMP_Mesoderm
4.022	4.022	0	3.625	4.022	3.346	early	NMP_Mesoderm
2.477	4.796	4.017	3.518	4.349	4.197	early	NMP_Mesoderm
3.141	3.963	2.125	2.125	4.095	3.634	early	NMP_Mesoderm
2.738	2.738	0	2.738	4.295	3.399	early	NMP_Mesoderm
4.18	4.36	0	3.961	4.761	4.512	early	NMP_Mesoderm
4.636	5.484	3.469	2.662	4.795	4.592	early	NMP_Mesoderm
4.415	3.064	3.734	4.131	4.636	3.734	early	NMP_Mesoderm
3.101	3.771	3.99	0	3.99	3.771	early	NMP_Mesoderm
4.344	4.992	2.92	3.586	4.951	4.265	early	NMP_Mesoderm
3.776	4.458	4.058	2.723	4.458	0	early	NMP_Mesoderm
5.099	5.245	2.259	3.781	4.643	3.285	early	NMP_Mesoderm
0	2.532	2.532	2.532	3.576	2.532	early	NMP_Mesoderm
0	4.404	3.723	3.443	4.272	3.723	early	NMP_Mesoderm
3.894	5.64	3.221	4.045	4.656	4.292	early	NMP_Mesoderm
0	3.617	0	2.57	3.617	3.617	early	NMP_Mesoderm
4.098	5.043	3.206	4.098	4.877	4.43	early	NMP_Mesoderm
4.272	4.272	0	4.673	4.272	3.593	early	NMP_Mesoderm
0	4.269	3.198	0	4.269	0	early	NMP_Mesoderm
4.218	5.228	4.054	3.857	5.079	4.692	early	NMP_Mesoderm
4.161	5.616	2.445	3.484	4.847	4.161	early	NMP_Mesoderm
3.984	4.667	4.315	3.765	4.315	3.765	early	NMP_Mesoderm
3.61	4.975	3.89	2.564	4.573	3.218	early	NMP_Mesoderm
0	4.858	3.104	0	4.858	0	early	NMP_Mesoderm
3.509	3.509	3.119	0	4.008	2.469	early	NMP_Mesoderm
5.389	5.189	3.035	3.035	5.389	4.385	early	NMP_Mesoderm
3.974	5.165	2.272	2.272	4.477	3.974	early	NMP_Mesoderm
3.934	5.324	3.183	3.575	4.691	4.406	early	NMP_Mesoderm
3.864	4.717	3.191	3.583	4.483	2.917	early	NMP_Mesoderm
2.735	4.909	3.986	3.22	5.213	4.291	early	NMP_Mesoderm
3.314	4.767	3.49	3.49	4.622	4.452	early	NMP_Mesoderm
3.703	4.5	3.034	3.703	4.383	3.034	early	NMP_Mesoderm
3.579	5.115	4.659	3.579	5.088	4.478	early	NMP_Mesoderm
3.542	3.822	3.365	1.885	3.822	1.885	early	NMP_Mesoderm
3.064	4.969	4.016	2.055	5.419	4.636	early	NMP_Mesoderm
3.671	4.752	3.801	3.671	4.925	3.344	early	NMP_Mesoderm
2.915	4.055	2.915	3.302	4.429	3.977	early	NMP_Mesoderm
3.471	4.264	3.585	3.471	4.208	3.688	early	NMP_Mesoderm
3.983	5.626	3.983	3.308	5.149	4.837	early	NMP_Mesoderm
1.894	4.916	3.947	1.894	4.631	3.832	early	NMP_Mesoderm
4.571	4.873	0	3.56	4.497	4.135	early	NMP_Mesoderm
3.261	4.248	1.983	0	4.413	2.986	early	NMP_Mesoderm
3.251	5.01	3.251	3.924	5.296	3.924	early	NMP_Mesoderm
3.648	5.498	3.648	3.866	4.643	4.045	early	NMP_Mesoderm
4.235	5.182	4.016	2.31	4.469	4.167	early	NMP_Mesoderm
3.275	4.712	3.771	2.889	4.854	2.889	early	NMP_Mesoderm
2.843	3.116	3.331	3.507	4.469	3.116	early	NMP_Mesoderm
4.66	5.254	2.353	2.997	4.746	2.997	early	NMP_Mesoderm
4.436	5.207	3.913	3.027	5.207	4.244	early	NMP_Mesoderm
3.609	4.842	2.301	3.609	4.509	4.603	early	NMP_Mesoderm
0	4.59	0	0	4.59	3.907	early	NMP_Mesoderm
4.349	4.949	3.819	2.62	4.75	4.066	early	NMP_Mesoderm
4.316	4.136	4.316	4.136	5.002	3.636	early	NMP_Mesoderm
3.377	4.205	3.656	3.656	5.194	4.053	early	NMP_Mesoderm
4.598	5.544	4	4	5.508	4.837	early	NMP_Mesoderm
3.793	5.222	3.793	4.191	5.162	4.475	early	NMP_Mesoderm
2.863	4.606	2.863	0	4.205	3.527	early	NMP_Mesoderm
0	3.379	0	3.379	3.379	4.74	early	NMP_Mesoderm
3.683	4.516	4.184	4.964	4.648	3.29	early	NMP_Mesoderm
2.335	3.864	3.367	4.042	4.326	2.335	early	NMP_Mesoderm
4.216	4.084	2.235	3.537	4.838	3.259	early	NMP_Mesoderm
4.021	4.24	3.346	3.346	5.107	3.346	early	NMP_Mesoderm
3.145	4.099	3.145	3.422	4.578	2.129	early	NMP_Mesoderm
0	4.222	2.043	3.543	4.316	3.543	early	NMP_Mesoderm
2.016	3.297	3.022	3.022	4.371	3.972	early	NMP_Mesoderm
3.002	4.994	3.67	2.621	4.17	3.277	early	NMP_Mesoderm
3.955	4.134	2.42	1.812	4.286	3.067	early	NMP_Mesoderm
4.239	4.64	3.561	3.561	4.64	3.841	early	NMP_Mesoderm
3.989	3.66	2.149	0	3.444	2.782	early	NMP_Mesoderm
3.191	4.767	2.538	3.191	4.261	2.538	early	NMP_Mesoderm
3.467	4.545	3.467	3.467	5.432	3.467	early	NMP_Mesoderm
3.954	4.638	3.673	0	3.673	3.673	early	NMP_Mesoderm
4.025	5.135	3.593	3.349	4.872	4.709	early	NMP_Mesoderm
4.257	4.077	2.533	2.533	3.186	3.186	early	NMP_Mesoderm
4.197	4.882	3.914	3.736	5.053	3.914	early	NMP_Mesoderm
4.215	5.064	3.536	3.884	5.436	4.463	early	NMP_Mesoderm
3.754	4.152	3.084	4.436	4.99	3.754	early	NMP_Mesoderm
4.445	5.295	3.613	3.613	5.354	3.894	early	NMP_Mesoderm
3.88	4.847	1.835	3.764	4.888	2.821	early	NMP_Mesoderm
2.418	3.735	0	2.418	4.132	3.065	early	NMP_Mesoderm
3.431	4.974	3.608	2.562	4.974	2.562	early	NMP_Mesoderm
3.856	4.671	3.312	2.03	3.856	4.465	early	NMP_Mesoderm
3.542	2.5	3.542	3.151	4.373	4.041	early	NMP_Mesoderm
4.114	4.799	3.672	3.672	4.885	4.021	early	NMP_Mesoderm
3.679	4.274	4.076	0	4.18	3.287	early	NMP_Mesoderm
2.933	3.995	1.695	2.933	3.599	1.695	early	NMP_Mesoderm
3.699	5.47	3.849	3.699	4.724	4.379	early	NMP_Mesoderm
4.305	4.174	3.347	3.625	4.62	4.022	early	NMP_Mesoderm
4.663	4.511	3.828	3.157	3.828	3.434	early	NMP_Mesoderm
3.2	4.555	3.2	2.547	4.271	3.2	early	NMP_Mesoderm
4.226	4.226	3.331	3.331	4.006	2.673	early	NMP_Mesoderm
4.109	4.109	4.947	4.393	5.197	4.109	early	NMP_Mesoderm
5.606	0	3.832	3.832	0	4.515	early	NMP_Mesoderm
3.969	3.969	3.47	3.75	4.3	3.08	early	NMP_Mesoderm
3.012	4.36	3.68	3.012	5.047	3.68	early	NMP_Mesoderm
2.233	3.535	0	0	3.931	0	early	NMP_Mesoderm
3.401	4.478	3.401	3.013	4.361	0	early	NMP_Mesoderm
4.168	4.986	3.341	2.311	4.854	4.3	early	NMP_Mesoderm
0	3.951	2.745	2.745	3.622	2.745	early	NMP_Mesoderm
3.843	5.366	2.786	3.665	4.927	3.994	early	NMP_Mesoderm
4.077	4.983	3.124	3.401	4.477	3.617	early	NMP_Mesoderm
3.964	5.026	3.533	3.29	5.096	4.155	early	NMP_Mesoderm
3.628	5.074	4.128	4.128	5.147	4.592	early	NMP_Mesoderm
3.147	3.819	0	3.147	4.903	4.501	early	NMP_Mesoderm
4.811	5.653	3.335	4.229	5.383	4.01	early	NMP_Mesoderm
3.774	4.608	3.596	3.596	4.74	3.38	early	NMP_Mesoderm
3.951	5.09	3.555	0	4.787	4.102	early	NMP_Mesoderm
4.533	5.289	3.981	3.981	5.025	4.459	early	NMP_Mesoderm
2.999	4.464	0	0	4.464	3.667	early	NMP_Mesoderm
3.699	4.695	3.569	3.03	3.814	3.244	early	NMP_Mesoderm
3.404	4.364	3.684	2.37	3.684	4.081	early	NMP_Mesoderm
3.91	4.764	2.583	4.309	4.026	3.78	early	NMP_Mesoderm
3.5	3.78	2.46	0	4.777	3.999	early	NMP_Mesoderm
3.245	4.469	2.59	3.245	3.245	2.59	early	NMP_Mesoderm
4.702	4.623	2.241	0	3.939	3.761	early	NMP_Mesoderm
3.836	4.445	4.082	3.836	4.65	2.635	early	NMP_Mesoderm
2.211	3.907	0	2.211	4.19	2.211	early	NMP_Mesoderm
4.574	4.976	3.496	3.891	4.574	2.833	early	NMP_Mesoderm
4.081	4.481	0	2.37	4.364	4.481	early	NMP_Mesoderm
4.51	5.159	3.75	4.147	4.584	4.431	early	NMP_Mesoderm
2.051	3.73	3.336	3.06	4.325	3.336	early	NMP_Mesoderm
4.536	5.446	0	2.529	4.252	4.252	early	NMP_Mesoderm
3.734	4.283	0	2.417	4.131	3.064	early	NMP_Mesoderm
4.535	5.76	3.984	3.984	4.784	5.527	early	NMP_Mesoderm
4.589	4.828	3.595	2.929	2.929	3.991	early	NMP_Mesoderm
0	3.936	3.655	0	4.84	0	early	NMP_Mesoderm
3.735	2.683	4.017	4.701	5.017	3.341	early	NMP_Mesoderm
2.771	4.109	0	0	4.662	2.771	early	NMP_Mesoderm
2.855	0	3.519	0	4.417	2.855	early	NMP_Mesoderm
3.087	3.757	4.659	3.087	4.84	3.087	early	NMP_Mesoderm
3.635	4.315	0	3.635	4.136	4.136	early	NMP_Mesoderm
4.485	4.887	4.022	3.523	4.353	4.485	early	NMP_Mesoderm
3.864	4.263	4.016	3.469	4.768	4.263	early	NMP_Mesoderm
2.788	4.346	3.449	3.449	4.748	2.154	early	NMP_Mesoderm
3.804	4.4	0	3.133	4.566	2.749	early	NMP_Mesoderm
4.196	3.914	3.342	3.127	4.48	3.342	early	NMP_Mesoderm
3.831	3.653	2.142	2.774	3.653	4.113	early	NMP_Mesoderm
4.56	5.157	3.638	3.997	5.109	4.138	early	NMP_Mesoderm
3.866	4.264	3.866	0	3.866	4.264	early	NMP_Mesoderm
4.267	5.356	2.176	3.474	4.02	3.196	early	NMP_Mesoderm
4.657	5.003	3.577	3.299	3.299	3.299	early	NMP_Mesoderm
4.628	4.149	0	3.194	5.104	4.017	early	NMP_Mesoderm
4.637	4.173	2.623	4.353	4.858	3.672	early	NMP_Mesoderm
4.397	4.618	3.539	2.665	3.323	3.047	early	NMP_Mesoderm
3.311	3.704	3.311	2.653	4.786	3.704	early	NMP_Mesoderm
3.922	3.922	3.922	4.205	5.373	3.527	early	NMP_Mesoderm
3.578	4.541	2.533	3.858	4.409	2.533	early	NMP_Mesoderm
2.626	5.159	2.626	3.497	4.861	4.072	early	NMP_Mesoderm
2.879	3.761	0	2.879	4.091	0	early	NMP_Mesoderm
4.014	4.297	0	2.308	3.835	2.308	early	NMP_Mesoderm
3.89	5.56	3.004	3.217	5.183	4.069	early	NMP_Mesoderm
3.317	4.756	2.289	3.317	4.275	3.992	early	NMP_Mesoderm
3.817	3.536	3.145	4.035	4.215	0	early	NMP_Mesoderm
3.111	4.412	2.259	2.629	4.723	4.111	early	NMP_Mesoderm
3.375	4.051	0	4.271	3.769	3.769	early	NMP_Mesoderm
3.455	4.132	4.001	3.455	3.849	3.177	early	NMP_Mesoderm
0	4.054	3.378	4.054	3.378	2.719	early	NMP_Mesoderm
4.004	3.328	4.004	3.328	0	4.688	early	NMP_Mesoderm
3.756	4.797	2.814	3.756	4.068	3.626	early	NMP_Mesoderm
4.442	4.607	3.845	2.789	4.68	3.451	early	NMP_Mesoderm
2.993	2.993	0	0	3.66	2.993	early	NMP_Mesoderm
4.331	4.949	3.259	3.932	4.796	3.584	early	NMP_Mesoderm
3.712	4.708	3.712	3.93	4.794	4.109	early	NMP_Mesoderm
4.763	4.461	1.962	3.452	4.71	3.629	early	NMP_Mesoderm
2.873	4.838	3.259	4.216	5.072	4.696	early	NMP_Mesoderm
2.493	4.213	2.493	3.535	3.535	0	early	NMP_Mesoderm
0	4.51	3.828	3.944	4.953	4.226	early	NMP_Mesoderm
4.064	4.568	0	3.388	4.902	3.885	early	NMP_Mesoderm
4.624	5.044	3.492	3.772	4.769	4.514	early	NMP_Mesoderm
3.452	4.608	2.156	2.156	4.129	2.79	early	NMP_Mesoderm
1.742	3.967	3.376	3.376	4.65	3.525	early	NMP_Mesoderm
4.62	5.479	2.987	3.262	4.487	4.249	early	NMP_Mesoderm
3.579	4.173	2.535	1.918	4.543	3.403	early	NMP_Mesoderm
2.952	4.752	3.441	3.618	3.899	3.441	early	NMP_Mesoderm
5.226	3.74	4.642	3.071	4.421	3.071	early	NMP_Mesoderm
4.254	4.556	3.575	4.322	5.244	4.556	early	NMP_Mesoderm
0	3.938	2.609	3.264	4.489	0	early	NMP_Mesoderm
3.38	4.208	3.38	3.878	4.456	3.66	early	NMP_Mesoderm
2.724	4.612	3.107	3.384	4.06	3.107	early	NMP_Mesoderm
2.819	4.444	3.306	3.092	4.664	3.981	early	NMP_Mesoderm
0	3.854	2.421	2.797	4.051	2.797	early	NMP_Mesoderm
3.909	4.835	3.514	1.861	4.918	3.794	early	NMP_Mesoderm
3.416	4.857	2.381	3.416	4.093	4.093	early	NMP_Mesoderm
2.731	4.752	3.391	3.391	4.467	3.391	early	NMP_Mesoderm
0	5.001	4.599	3.242	4.599	5.287	early	NMP_Mesoderm
4.19	3.859	3.642	2.331	3.642	4.038	early	NMP_Mesoderm
3.983	4.314	3.094	3.485	4.563	3.485	early	NMP_Mesoderm
3.024	4.193	3.299	3.843	4.718	3.299	early	NMP_Mesoderm
3.26	3.538	2.874	0	4.531	3.26	early	NMP_Mesoderm
2.709	3.368	2.336	3.368	4.548	2.98	early	NMP_Mesoderm
4.256	5.135	3.707	3.707	4.608	3.038	early	NMP_Mesoderm
2.707	4.158	2.078	2.707	4.843	2.707	early	NMP_Mesoderm
4.491	5.487	2.835	2.199	5.132	4.045	early	NMP_Mesoderm
3.535	4.614	4.366	0	4.614	4.034	early	NMP_Mesoderm
3.539	4.37	3.539	3.539	4.218	3.689	early	NMP_Mesoderm
3.837	4.853	3.619	4.415	4.985	4.614	early	NMP_Mesoderm
2.645	3.846	2.645	2.645	3.976	3.302	early	NMP_Mesoderm
2.77	3.977	3.431	2.77	4.422	3.648	early	NMP_Mesoderm
0	4.57	0	3.67	4.751	3.002	early	NMP_Mesoderm
4.123	4.437	2.151	3.992	4.239	4.239	early	NMP_Mesoderm
4.269	5.088	3.939	4.716	4.401	4.622	early	NMP_Mesoderm
2.757	4.715	2.125	3.634	4.094	3.141	early	NMP_Mesoderm
0	5.548	0	3.954	5.039	0	early	NMP_Mesoderm
0	3.091	3.091	3.091	4.442	2.442	early	NMP_Mesoderm
2.988	3.655	2.344	3.873	4.336	4.052	early	NMP_Mesoderm
3.882	4.565	3.767	3.097	4.718	3.311	early	NMP_Mesoderm
3.604	3.604	0	3.326	4.838	3.822	early	NMP_Mesoderm
0	3.263	2.877	3.263	3.937	2.877	early	NMP_Mesoderm
4.818	5.507	3.982	3.585	5.068	4.485	early	NMP_Mesoderm
4.368	4.633	3.217	3.759	4.368	4.289	early	NMP_Mesoderm
2.515	0	0	0	4.058	3.167	early	NMP_Mesoderm
3.838	5.494	4.52	2.781	4.805	4.673	early	NMP_Mesoderm
4.625	5.698	3.696	3.546	5.063	4.508	early	NMP_Mesoderm
4.66	5.476	3.386	3.883	5.349	4.66	early	NMP_Mesoderm
4.61	5.469	3.927	4.146	5.415	4.61	early	NMP_Mesoderm
3.488	4.787	3.883	3.883	4.48	4.645	early	NMP_Mesoderm
3.101	3.771	3.101	3.491	3.771	3.101	early	NMP_Mesoderm
0	0	3.871	3.871	3.871	0	early	NMP_Mesoderm
3.382	4.536	3.105	3.105	4.058	3.776	early	NMP_Mesoderm
0	4.55	0	4.369	3.867	3.867	early	NMP_Mesoderm
3.302	4.528	0	0	4.375	3.976	early	NMP_Mesoderm
0	3.779	3.779	3.779	4.681	3.779	early	NMP_Mesoderm
3.561	4.24	3.561	3.561	4.24	3.17	early	NMP_Mesoderm
4.149	4.396	2.935	3.601	3.322	3.818	early	NMP_Mesoderm
4.215	5.994	4.215	3.816	5.59	5.186	early	NMP_Mesoderm
3.102	3.594	3.594	3.923	4.533	2.089	early	NMP_Mesoderm
2.362	3.675	3.007	2.362	3.007	2.362	early	NMP_Mesoderm
2.402	3.936	0	2.402	3.936	0	early	NMP_Mesoderm
2.994	2.613	2.613	3.484	3.661	0	early	NMP_Mesoderm
4.146	5.372	4.09	4.146	5.138	4.651	early	NMP_Mesoderm
0	4.97	3.49	3.49	3.886	2.827	early	NMP_Mesoderm
3.585	3.763	3.914	3.093	4.045	2.71	early	NMP_Mesoderm
3.162	3.985	3.656	2.145	4.336	4.116	early	NMP_Mesoderm
3.427	4	3.212	2.558	4.283	2.937	early	NMP_Mesoderm
4.211	4.431	2.868	3.928	3.928	3.532	early	NMP_Mesoderm
0	5.049	4.079	3.013	5.452	3.682	early	NMP_Mesoderm
0	0	0	4.27	0	0	early	NMP_Mesoderm
0	3.333	2.675	0	3.549	2.048	early	NMP_Mesoderm
3.405	3.996	1.767	2.744	4.585	3.405	early	NMP_Mesoderm
3.603	5.139	4.151	2.295	4.905	3.821	early	NMP_Mesoderm
3.771	4.3	1.954	3.901	4.452	2.574	early	NMP_Mesoderm
3.758	5.461	3.936	3.758	4.088	4.335	early	NMP_Mesoderm
3.106	3.674	0	2.255	3.43	1.662	early	NMP_Mesoderm
3.496	4.394	3.218	4.042	4.394	3.218	early	NMP_Mesoderm
4.993	5.351	4.001	3.908	4.639	4.591	early	NMP_Mesoderm
3.604	4.684	0	3.604	3.604	2.937	early	NMP_Mesoderm
3.191	3.469	2.172	2.172	4.015	3.191	early	NMP_Mesoderm
4.242	4.707	3.741	3.347	2.689	4.422	early	NMP_Mesoderm
4.558	4.861	3.725	3.547	4.558	4.32	early	NMP_Mesoderm
4.869	4.67	0	2.545	3.59	4.09	early	NMP_Mesoderm
4.397	5.201	3.047	3.047	4.951	4.397	early	NMP_Mesoderm
4.463	3.11	4.463	4.463	4.683	0	early	NMP_Mesoderm
3.562	4.5	2.06	2.06	3.739	3.89	early	NMP_Mesoderm
3.853	4.536	4.536	0	3.853	3.853	early	NMP_Mesoderm
3.385	4.213	2.352	3.385	4.825	3.385	early	NMP_Mesoderm
2.906	3.293	3.293	3.293	4.251	2.266	early	NMP_Mesoderm
2.44	4.557	0	2.44	4.557	3.479	early	NMP_Mesoderm
4.944	4.258	3.187	2.535	4.944	3.579	early	NMP_Mesoderm
4.279	6.02	4.352	4.753	5.465	5.368	early	NMP_Mesoderm
2.755	4.999	2.755	4.093	4.645	4.777	early	NMP_Mesoderm
4.385	4.633	2.511	2.511	4.517	3.162	early	NMP_Mesoderm
3.638	3.245	0	3.638	4.138	0	early	NMP_Mesoderm
3.971	5.057	2.435	2.435	4.655	3.971	early	NMP_Mesoderm
4.813	5.262	3.127	4.196	4.528	4.128	early	NMP_Mesoderm
0	4.256	3.252	2.766	4.388	3.252	early	NMP_Mesoderm
2.247	5.232	3.551	4.45	4.71	4.45	early	NMP_Mesoderm
4.351	4.684	3.454	2.792	4.531	3.454	early	NMP_Mesoderm
2.637	5.133	2.637	3.968	5.207	4.187	early	NMP_Mesoderm
4.338	5.428	4.47	4.007	5.093	4.785	early	NMP_Mesoderm
2.142	4.513	3.159	2.142	4.113	3.652	early	NMP_Mesoderm
0	3.831	3.831	3.831	4.63	3.159	early	NMP_Mesoderm
2.742	4.479	4.479	4.079	4.763	3.402	early	NMP_Mesoderm
3.874	4.093	4.272	3.874	4.959	3.874	early	NMP_Mesoderm
4.386	4.386	2.825	3.705	5.073	4.719	early	NMP_Mesoderm
3.558	3.954	3.558	2.893	3.954	0	early	NMP_Mesoderm
3.779	3.779	2.459	3.108	4.862	3.108	early	NMP_Mesoderm
3.533	3.75	2.868	2.868	3.533	3.928	early	NMP_Mesoderm
2.26	3.564	3.96	3.782	3.782	2.899	early	NMP_Mesoderm
0	4.725	3.729	3.947	4.41	3.449	early	NMP_Mesoderm
4.093	5.138	2.755	3.416	5.047	4.312	early	NMP_Mesoderm
3.33	3.33	0	4.005	4.005	2.672	early	NMP_Mesoderm
2.975	4.039	0	0	4.191	4.039	early	NMP_Mesoderm
3.244	3.739	3.244	3.522	4.316	2.22	early	NMP_Mesoderm
3.936	5.479	4.62	2.607	4.841	4.156	early	NMP_Mesoderm
2.399	4.112	3.045	3.045	4.112	3.435	early	NMP_Mesoderm
4.195	4.195	3.126	4.195	3.126	3.126	early	NMP_Mesoderm
4.872	5.038	0	4.425	4.273	4.557	early	NMP_Mesoderm
2.717	2.717	2.088	3.593	3.771	3.377	early	NMP_Mesoderm
4.356	5.143	3.742	3.921	4.547	4.424	early	NMP_Mesoderm
3.67	3.67	3.002	3.002	4.351	3.67	early	NMP_Mesoderm
2.386	2.386	3.421	3.421	4.862	3.421	early	NMP_Mesoderm
4.171	4.171	0	0	3.889	0	early	NMP_Mesoderm
3.743	4.978	3.894	3.349	4.503	4.503	early	NMP_Mesoderm
4.741	4.624	3.267	3.659	3.267	4.16	early	NMP_Mesoderm
3.605	3.755	2.938	2.559	4.105	3.755	early	NMP_Mesoderm
2.666	3.868	0	3.324	3.54	2.04	early	NMP_Mesoderm
4.3	5.256	2.953	2.953	4.701	4.168	early	NMP_Mesoderm
3.881	4.966	2.187	3.208	4.478	4.032	early	NMP_Mesoderm
0	3.975	2.913	2.913	4.812	3.975	early	NMP_Mesoderm
3.851	4.249	3.57	2.526	4.533	0	early	NMP_Mesoderm
3.826	4.729	3.648	3.648	4.729	2.138	early	NMP_Mesoderm
3.556	4.878	2.891	2.891	4.455	3.556	early	NMP_Mesoderm
5.716	5.559	4.284	2.863	5.559	5.044	early	NMP_Mesoderm
2.223	3.247	3.247	0	4.603	0	early	NMP_Mesoderm
3.378	4.054	2.989	2.989	4.453	3.378	early	NMP_Mesoderm
4.175	4.914	3.599	3.777	3.777	4.279	early	NMP_Mesoderm
3.294	4.188	2.638	3.019	4.769	4.085	early	NMP_Mesoderm
4.071	4.471	3.118	3.94	4.55	3.395	early	NMP_Mesoderm
3.456	4.417	3.066	2.419	4.133	4.534	early	NMP_Mesoderm
3.1	3.1	3.1	3.1	3.1	0	early	NMP_Mesoderm
2.87	3.751	0	3.751	4.212	0	early	NMP_Mesoderm
4.206	4.767	3.686	3.864	4.831	4.015	early	NMP_Mesoderm
4.88	6.03	4.575	3.931	5.461	5.321	early	NMP_Mesoderm
4.468	5.789	4.068	3.671	5.099	4.468	early	NMP_Mesoderm
5.205	5.333	4.15	2.602	4.55	4.614	early	NMP_Mesoderm
4.555	4.687	3.872	2.044	4.482	3.872	early	NMP_Mesoderm
4.788	5.058	3.15	4.103	4.905	3.972	early	NMP_Mesoderm
4.019	5.446	3.623	3.623	4.647	5.068	early	NMP_Mesoderm
0	5.146	4.306	0	5.396	3.234	early	NMP_Mesoderm
3.674	4.471	3.674	3.395	5.311	4.223	early	NMP_Mesoderm
2.986	5.242	3.871	3.871	4.648	3.871	early	NMP_Mesoderm
2.065	3.745	2.065	3.351	4.142	2.065	early	NMP_Mesoderm
4.165	4.449	3.767	4.85	3.767	4.165	early	NMP_Mesoderm
4.139	5.352	2.592	4.471	4.471	2.592	early	NMP_Mesoderm
4.83	3.467	2.805	3.19	3.862	3.467	early	NMP_Mesoderm
0	3.755	0	2.559	4.198	0	early	NMP_Mesoderm
3.259	4.216	0	2.234	5.072	3.259	early	NMP_Mesoderm
4.722	5.3	3.412	2.923	4.552	4.488	early	NMP_Mesoderm
0	3.855	3.46	3.46	4.939	0	early	NMP_Mesoderm
4.193	5.281	3.766	3.005	4.574	4.002	early	NMP_Mesoderm
3.294	3.687	2.637	3.968	3.294	3.294	early	NMP_Mesoderm
3.101	3.593	2.717	2.088	4.673	2.088	early	NMP_Mesoderm
4.096	5.066	3.03	4.096	5.237	3.699	early	NMP_Mesoderm
4.72	5.228	4.188	3.36	4.436	4.319	early	NMP_Mesoderm
0	4.156	3.263	3.656	4.336	3.937	early	NMP_Mesoderm
4.193	5.239	2.214	3.237	4.746	4.507	early	NMP_Mesoderm
1.883	3.539	2.875	3.363	3.935	0	early	NMP_Mesoderm
3.516	4.794	4.195	3.126	4.794	3.797	early	NMP_Mesoderm
4.576	4.746	2.566	0	4.444	2.945	early	NMP_Mesoderm
0	4.561	3.878	4.16	5.162	3.483	early	NMP_Mesoderm
3.902	3.902	3.621	3.621	4.585	3.229	early	NMP_Mesoderm
2.635	3.965	3.684	2.635	0	2.635	early	NMP_Mesoderm
3.756	4.438	0	4.59	4.944	3.756	early	NMP_Mesoderm
4.203	5.338	2.343	3.654	4.735	4.051	early	NMP_Mesoderm
2.921	4.487	3.984	3.587	4.487	4.667	early	NMP_Mesoderm
4.575	5.082	0	3.497	4.326	2.457	early	NMP_Mesoderm
3.21	4.787	2.189	3.705	4.385	3.705	early	NMP_Mesoderm
4.295	4.981	3.122	3.399	4.628	3.399	early	NMP_Mesoderm
4.621	5.192	4.22	4.22	5.128	4.621	early	NMP_Mesoderm
3.646	4.949	3.646	3.864	5.184	4.807	early	NMP_Mesoderm
4.182	4.545	3.607	3.114	4.286	3.114	early	NMP_Mesoderm
4.938	4.768	3.801	3.801	5.084	4.199	early	NMP_Mesoderm
3.043	3.433	0	0	4.11	3.931	early	NMP_Mesoderm
4.161	5.275	3.017	3.997	4.725	4.366	early	NMP_Mesoderm
3.787	5.003	0	2.969	4.396	3.787	early	NMP_Mesoderm
2.116	4.484	3.624	3.131	4.636	3.624	early	NMP_Mesoderm
4.665	4.719	3.585	3.735	4.864	3.735	early	NMP_Mesoderm
2.645	4.196	2.645	4.196	4.881	3.695	early	NMP_Mesoderm
3.729	4.695	4.325	3.336	5.098	3.336	early	NMP_Mesoderm
0	0	2.692	2.692	3.567	0	early	NMP_Mesoderm
3.766	4.447	1.95	1.95	4.515	3.766	early	NMP_Mesoderm
3.328	3.328	2.299	3.607	3.824	3.328	early	NMP_Mesoderm
3.883	4.462	2.353	0	4.345	3.665	early	NMP_Mesoderm
2.632	4.362	2.632	2.632	3.963	3.289	early	NMP_Mesoderm
4.603	5.608	3.92	4.318	4.318	5.005	early	NMP_Mesoderm
4.564	5.474	4.786	4.786	5.252	3.209	early	NMP_Mesoderm
4.174	4.394	3.106	1.846	4.575	2.457	early	NMP_Mesoderm
2.897	4.109	3.283	2.257	3.562	3.779	early	NMP_Mesoderm
4.461	4.746	3.386	0	4.461	4.461	early	NMP_Mesoderm
1.701	3.824	3.152	0	4.222	1.701	early	NMP_Mesoderm
3.077	3.747	3.077	2.429	4.649	3.467	early	NMP_Mesoderm
4.712	4.617	2.4	3.436	4.113	2.4	early	NMP_Mesoderm
4.629	4.464	4.018	0	4.55	3.472	early	NMP_Mesoderm
3.484	4.494	2.613	2.613	2.613	2.994	early	NMP_Mesoderm
4.369	5.056	3.689	3.295	5.014	4.77	early	NMP_Mesoderm
3.974	4.658	3.516	3.974	4.453	3.974	early	NMP_Mesoderm
0	4.511	2.398	3.583	3.713	4.025	early	NMP_Mesoderm
4.77	4.171	3.103	3.103	4.171	3.992	early	NMP_Mesoderm
3.481	4.35	3.157	2.944	4.559	3.157	early	NMP_Mesoderm
3.658	3.987	2.779	3.441	4.118	2.779	early	NMP_Mesoderm
4.34	5.027	0	4.057	3.66	3.66	early	NMP_Mesoderm
4.569	5.095	3.668	3.389	4.75	4.349	early	NMP_Mesoderm
2.626	4.176	2.626	2.626	3.282	4.355	early	NMP_Mesoderm
4.73	3.155	4.509	0	4.73	4.225	early	NMP_Mesoderm
3.114	4.003	2.464	2.464	3.784	2.464	early	NMP_Mesoderm
2.879	3.94	3.94	2.879	3.544	0	early	NMP_Mesoderm
3.338	3.834	3.834	2.95	4.517	4.013	early	NMP_Mesoderm
4.854	3.491	0	3.491	4.854	4.854	early	NMP_Mesoderm
4.554	5.714	4.269	3.798	5.224	4.716	early	NMP_Mesoderm
3.932	4.179	3.387	3.111	4.542	3.781	early	NMP_Mesoderm
3.274	5.32	2.618	2.618	4.5	3.948	early	NMP_Mesoderm
5.192	5.829	4.601	4.772	5.157	4.917	early	NMP_Mesoderm
3.193	4.701	2.173	2.808	3.47	2.808	early	NMP_Mesoderm
2.186	3.701	3.206	0	3.879	3.701	early	NMP_Mesoderm
4.242	5.331	3.741	3.347	4.242	4.022	early	NMP_Mesoderm
4.029	5.402	3.85	3.85	4.866	4.627	early	NMP_Mesoderm
3.008	5.103	2.363	3.894	4.073	3.676	early	NMP_Mesoderm
4.069	4.221	3.393	2.36	3.89	3.393	early	NMP_Mesoderm
3.117	4.69	3.787	4.69	5.379	4.69	early	NMP_Mesoderm
3.125	4.015	2.475	4.015	3.516	3.125	early	NMP_Mesoderm
3.454	4.596	3.913	3.239	4.712	3.782	early	NMP_Mesoderm
4.363	5.014	3.813	4.126	4.211	3.813	early	NMP_Mesoderm
4.368	5.243	3.019	3.969	5.013	5.013	early	NMP_Mesoderm
3.938	3.264	0	0	4.337	0	early	NMP_Mesoderm
4.238	4.342	4.122	3.662	4.436	3.445	early	NMP_Mesoderm
4	5.358	3.519	4	5.157	4.362	early	NMP_Mesoderm
4.022	4.992	2.959	0	4.022	2.959	early	NMP_Mesoderm
1.8	3.838	3.053	1.8	4.885	0	early	NMP_Mesoderm
2.573	4.016	1.954	2.573	4.213	0	early	NMP_Mesoderm
3.128	4.826	2.745	3.128	4.395	3.95	early	NMP_Mesoderm
3.585	4.444	3.585	2.081	4.95	3.585	early	NMP_Mesoderm
4.601	5.135	3.767	4.448	4.954	4.448	early	NMP_Mesoderm
2.319	5.055	2.319	3.35	4.624	3.847	early	NMP_Mesoderm
4.136	5.172	3.972	4.058	4.742	4.61	early	NMP_Mesoderm
0	4.059	2.849	4.411	3.908	0	early	NMP_Mesoderm
3.687	3.838	3.51	3.51	4.188	3.51	early	NMP_Mesoderm
4.272	5.448	3.677	3.009	5.161	4.437	early	NMP_Mesoderm
3.776	4.457	3.448	3.233	4.76	3.233	early	NMP_Mesoderm
2.592	4.472	3.64	0	4.721	3.64	early	NMP_Mesoderm
3.48	3.724	3.156	3.156	4.648	3.156	early	NMP_Mesoderm
4.865	5.608	4.064	4.284	5.231	4.865	early	NMP_Mesoderm
3.995	5.707	4.111	3.32	5.081	4.796	early	NMP_Mesoderm
3.43	4.944	0	2.394	3.709	4.258	early	NMP_Mesoderm
3.213	4.569	0	0	4.569	3.213	early	NMP_Mesoderm
3.466	4.143	2.428	3.466	4.295	3.466	early	NMP_Mesoderm
3.248	3.248	3.248	3.248	4.605	2.593	early	NMP_Mesoderm
3.779	5.486	3.616	3.919	4.982	4.697	early	NMP_Mesoderm
3.805	4.639	4.087	2.75	4.772	4.832	early	NMP_Mesoderm
0	2.97	0	0	3.637	0	early	NMP_Mesoderm
2.867	4.61	3.253	3.748	3.927	4.326	early	NMP_Mesoderm
3.555	4.788	3.277	3.555	4.856	3.555	early	NMP_Mesoderm
4.41	5.441	2.927	3.989	5.16	4.673	early	NMP_Mesoderm
4.809	4.693	2.946	2.304	4.693	4.352	early	NMP_Mesoderm
4.339	3.877	1.745	0	4.608	3.38	early	NMP_Mesoderm
3.441	5.148	3.72	4.401	4.956	4.401	early	NMP_Mesoderm
0	5.026	0	4.34	4.34	3.659	early	NMP_Mesoderm
2.818	4.274	0	0	2.818	2.183	early	NMP_Mesoderm
4.435	5.217	3.536	3.817	4.858	4.72	early	NMP_Mesoderm
1.701	4.155	2.941	2.67	4.003	2.299	early	NMP_Mesoderm
0	0	4.198	3.52	3.915	2.856	early	NMP_Mesoderm
3.351	3.895	3.567	3.351	4.34	2.065	early	NMP_Mesoderm
3.407	3.98	2.539	3.407	3.734	2.918	early	NMP_Mesoderm
3.861	4.229	3.421	2.246	4.024	2.616	early	NMP_Mesoderm
1.504	3.912	2.708	2.918	3.912	3.584	early	NMP_Mesoderm
4.009	3.791	2.47	0	4.693	3.12	early	NMP_Mesoderm
3.709	4.458	2.894	3.167	4.923	3.382	early	NMP_Mesoderm
0	3.909	3.088	2.705	3.909	3.365	early	NMP_Mesoderm
3.763	3.982	4.561	3.483	3.093	2.444	early	NMP_Mesoderm
3.315	3.708	3.14	2.658	3.905	3.464	early	NMP_Mesoderm
4.625	5.458	4.255	4.341	5.484	4.985	early	NMP_Mesoderm
2.218	4.066	3.52	3.737	4.418	2.218	early	NMP_Mesoderm
3.467	4.649	3.467	3.467	4.983	3.747	early	NMP_Mesoderm
0	3.972	3.972	3.084	4.916	2.435	early	NMP_Mesoderm
4.469	5.236	0	0	4.754	4.289	early	NMP_Mesoderm
4.3	4.017	0	0	4.854	2.311	early	NMP_Mesoderm
3.756	4.885	2.939	3.429	4.285	3.606	early	NMP_Mesoderm
2.373	4.483	3.018	2.373	4.084	3.905	early	NMP_Mesoderm
4.173	4.785	3.625	3.495	4.858	4.021	early	NMP_Mesoderm
2.947	3.831	4.01	3.831	4.847	2.947	early	NMP_Mesoderm
0	4.235	0	2.973	4.775	1.972	early	NMP_Mesoderm
4.521	4.77	2.638	2.638	4.521	3.295	early	NMP_Mesoderm
4.558	4.349	3.921	3.921	4.976	3.331	early	NMP_Mesoderm
0	3.722	2.671	3.328	3.722	3.328	early	NMP_Mesoderm
3.911	4.31	2.214	2.851	4.594	3.237	early	NMP_Mesoderm
2.147	2.147	3.164	3.442	4.338	0	early	NMP_Mesoderm
3.01	3.501	3.01	3.01	4.179	2.629	early	NMP_Mesoderm
2.536	4.544	3.58	4.08	4.544	3.58	early	NMP_Mesoderm
2.718	4.798	3.101	3.772	4.367	3.101	early	NMP_Mesoderm
5.049	4.011	2.803	3.465	4.011	3.682	early	NMP_Mesoderm
0	4.062	2.726	2.353	3.78	2.353	early	NMP_Mesoderm
3.793	4.343	4.012	2.472	4.696	3.123	early	NMP_Mesoderm
0	3.571	3.571	3.079	4.43	4.146	early	NMP_Mesoderm
0	3.693	3.024	4.373	4.928	3.693	early	NMP_Mesoderm
4.495	5.182	2.929	3.991	4.495	3.991	early	NMP_Mesoderm
4.534	4.275	2.72	2.72	4.055	3.773	early	NMP_Mesoderm
4.242	4.928	3.741	4.023	4.824	4.707	early	NMP_Mesoderm
3.193	4.367	2.173	3.865	4.264	2.173	early	NMP_Mesoderm
3.787	4.069	3.004	3.217	4.469	2.733	early	NMP_Mesoderm
2.499	3.541	3.15	3.541	3.821	3.541	early	NMP_Mesoderm
2.417	3.952	3.064	2.417	2.417	2.417	early	NMP_Mesoderm
4.914	5.353	4.112	0	4.914	3.83	early	NMP_Mesoderm
2.152	3.842	3.447	3.993	3.993	2.152	early	NMP_Mesoderm
4.53	4.695	3.537	4.084	4.695	4.436	early	NMP_Mesoderm
4.582	4.582	3.71	2.516	4.522	3.559	early	NMP_Mesoderm
4.114	4.619	3.048	3.048	5.202	0	early	NMP_Mesoderm
3.773	3.555	4.234	2.251	2.89	3.555	early	NMP_Mesoderm
4.071	4.61	1.831	2.816	4.557	3.874	early	NMP_Mesoderm
4.321	3.332	2.048	0	4.559	3.726	early	NMP_Mesoderm
4.18	5.449	4.512	3.96	4.865	5.268	early	NMP_Mesoderm
3.423	4.1	3.423	3.703	3.423	3.921	early	NMP_Mesoderm
0	3.226	2.572	0	3.899	2.572	early	NMP_Mesoderm
2.4	4.397	4.265	3.934	5.02	3.437	early	NMP_Mesoderm
4.254	4.122	4.122	3.297	3.792	3.971	early	NMP_Mesoderm
3.744	4.74	3.464	4.194	5.003	4.293	early	NMP_Mesoderm
3.969	4.805	0	2.907	4.252	3.573	early	NMP_Mesoderm
0	3.602	4.968	3.999	4.282	0	early	NMP_Mesoderm
0	4.161	3.335	2.305	4.161	2.947	early	NMP_Mesoderm
2.628	4.51	3.284	3.009	4.863	3.828	early	NMP_Mesoderm
4.406	5.093	2.943	0	4.843	4.158	early	NMP_Mesoderm
2.436	3.474	3.084	3.084	2.436	2.436	early	NMP_Mesoderm
3.113	4.38	3.39	2.1	3.935	3.39	early	NMP_Mesoderm
2.921	3.805	2.921	3.805	4.747	3.587	early	NMP_Mesoderm
4.413	4.413	4.129	3.062	5.1	4.633	early	NMP_Mesoderm
0	3.943	3.445	3.055	4.72	3.055	early	NMP_Mesoderm
4.8	4.227	1.761	2.365	4.154	3.223	early	NMP_Mesoderm
4.009	4.161	2.946	2.304	4.513	2.304	early	NMP_Mesoderm
4.188	4.531	3.333	3.119	4.641	3.119	early	NMP_Mesoderm
3.814	4.781	3.636	4.212	4.316	3.636	early	NMP_Mesoderm
2.428	4.144	0	0	4.428	3.746	early	NMP_Mesoderm
4.441	4.748	3.45	2.155	4.527	4.243	early	NMP_Mesoderm
4.129	5.16	3.452	3.731	5.035	4.349	early	NMP_Mesoderm
0	4.134	2.419	3.067	3.067	0	early	NMP_Mesoderm
2.43	4.146	3.078	3.468	4.146	0	early	NMP_Mesoderm
2.836	4.293	3.499	4.046	4.293	2.836	early	NMP_Mesoderm
3.991	3.991	2.929	3.991	4.828	3.595	early	NMP_Mesoderm
3.531	5.066	2.229	3.253	4.955	3.253	early	NMP_Mesoderm
3.608	4.759	1.607	2.562	4.793	4.04	early	NMP_Mesoderm
4.047	4.614	3.8	3.257	4.15	4.15	early	NMP_Mesoderm
4.727	5.448	3.902	3.975	4.693	4.622	early	NMP_Mesoderm
3.684	5.009	2.011	4.081	4.444	3.507	early	NMP_Mesoderm
4.902	5.231	4.143	4.707	5.205	4.568	early	NMP_Mesoderm
3.511	4.59	3.296	3.97	4.448	4.369	early	NMP_Mesoderm
4.471	4.977	0	2.361	4.909	2.361	early	NMP_Mesoderm
3.93	4.213	3.358	3.684	4.292	3.143	early	NMP_Mesoderm
3.384	4.28	2.725	3.384	4.28	3.778	early	NMP_Mesoderm
3.153	3.544	3.544	3.153	3.825	4.375	early	NMP_Mesoderm
2.821	3.701	0	2.821	3.701	0	early	NMP_Mesoderm
3.006	4.67	4.355	3.006	3.006	3.674	early	NMP_Mesoderm
4.344	4.832	3.079	2.696	4.885	2.696	early	NMP_Mesoderm
2.844	4.186	2.844	3.508	4.872	3.23	early	NMP_Mesoderm
4.248	5.178	4.532	3.672	4.877	4.352	early	NMP_Mesoderm
3.397	4.073	3.676	2.363	4.758	3.397	early	NMP_Mesoderm
4.424	5.171	3.462	3.073	4.904	4.739	early	NMP_Mesoderm
4.46	5.101	3.863	2.806	5.052	4.146	early	NMP_Mesoderm
4.93	5.697	4.605	4.356	5.537	5.078	early	NMP_Mesoderm
0	4.694	3.335	3.335	3.335	4.23	early	NMP_Mesoderm
2.771	4.509	0	2.771	4.794	4.329	early	NMP_Mesoderm
3.799	5.064	2.916	2.916	4.261	4.129	early	NMP_Mesoderm
4.004	4.858	4.12	3.722	4.224	4.12	early	NMP_Mesoderm
3.249	4.474	3.249	3.249	4.322	3.249	early	NMP_Mesoderm
4.343	4.437	3.446	3.169	4.925	3.841	early	NMP_Mesoderm
1.91	4.163	2.905	2.905	3.966	2.905	early	NMP_Mesoderm
4.168	4.621	3.49	3.1	4.672	3.1	early	NMP_Mesoderm
4.132	4.664	2.278	2.918	3.306	3.306	early	NMP_Mesoderm
3.911	4.92	2.475	3.125	5.196	4.273	early	NMP_Mesoderm
3.468	4.624	3.19	0	4.261	3.685	early	NMP_Mesoderm
2.75	4.888	3.41	4.307	4.993	2.75	early	NMP_Mesoderm
4.419	5.259	4.704	4.019	4.925	4.973	early	NMP_Mesoderm
3.943	4.912	3.156	2.504	4.991	2.504	early	NMP_Mesoderm
3.757	4.518	2.704	3.477	4.783	4.099	early	NMP_Mesoderm
2.909	4.074	2.909	1.914	3.971	0	early	NMP_Mesoderm
4.301	5.254	4.043	4.043	4.676	4.442	early	NMP_Mesoderm
3.023	3.299	3.514	2.017	4.372	3.023	early	NMP_Mesoderm
4.416	5.3	3.954	3.456	5.507	4.047	early	NMP_Mesoderm
3.258	3.931	2.46	3.386	4.122	3.386	early	NMP_Mesoderm
4.039	5.069	4.039	4.039	4.945	4.191	early	NMP_Mesoderm
3.018	4.083	3.018	2.636	4.519	4.083	early	NMP_Mesoderm
3.989	4.388	3.708	2.286	4.209	3.904	early	NMP_Mesoderm
4.536	4.536	2.653	3.034	4.729	3.854	early	NMP_Mesoderm
3.254	4.926	2.598	3.646	4.61	4.326	early	NMP_Mesoderm
4.222	5.382	2.768	4.506	4.851	4.961	early	NMP_Mesoderm
2.927	4.186	3.743	3.873	4.424	3.873	early	NMP_Mesoderm
3.283	3.958	5.123	3.676	4.641	4.357	early	NMP_Mesoderm
3.293	5.117	4.225	3.079	4.911	4.298	early	NMP_Mesoderm
5.082	4.929	3.667	4.441	5.128	4.127	early	NMP_Mesoderm
0	3.492	3.492	0	4.39	2.829	early	NMP_Mesoderm
3.75	4.211	4.211	2.23	5.067	3.255	early	NMP_Mesoderm
3.296	3.971	3.296	3.296	3.971	2.639	early	NMP_Mesoderm
4.253	5.274	2.699	4.15	4.888	4.778	early	NMP_Mesoderm
4.381	5.017	4.277	3.7	4.963	3.7	early	NMP_Mesoderm
0	4.364	3.684	0	4.185	2.634	early	NMP_Mesoderm
4.746	4.746	0	3.271	3.945	2.616	early	NMP_Mesoderm
3.92	4.603	4.318	3.638	4.824	0	early	NMP_Mesoderm
2.875	4.297	2.497	1.883	4.132	0	early	NMP_Mesoderm
3.787	4.69	2.103	3.393	4.289	3.609	early	NMP_Mesoderm
3.226	4.182	2.84	3.721	3.899	3.504	early	NMP_Mesoderm
4.014	3.617	4.297	2.951	4.517	3.617	early	NMP_Mesoderm
3.385	4.967	3.17	3.17	4.884	4.061	early	NMP_Mesoderm
3.74	4.138	3.346	2.061	3.891	3.563	early	NMP_Mesoderm
3.09	4.31	2.441	0	4.662	3.76	early	NMP_Mesoderm
3.857	3.576	4.539	3.576	4.941	2.532	early	NMP_Mesoderm
4.136	5.224	3.459	0	4.735	3.069	early	NMP_Mesoderm
3.159	3.831	2.142	2.774	4.333	2.774	early	NMP_Mesoderm
2.284	3.312	2.924	3.312	3.808	2.924	early	NMP_Mesoderm
0	3.443	0	2.573	3.443	2.573	early	NMP_Mesoderm
1.913	3.397	2.908	3.182	4.473	2.529	early	NMP_Mesoderm
4.069	3.89	3.672	2.359	4.833	3.89	early	NMP_Mesoderm
3.315	3.811	2.286	0	3.989	2.286	early	NMP_Mesoderm
2.736	3.612	0	0	4.292	0	early	NMP_Mesoderm
3.705	4.739	3.835	3.835	3.705	4.386	early	NMP_Mesoderm
1.95	3.223	1.95	3.223	4.639	1.95	early	NMP_Mesoderm
3.689	5.117	3.971	3.689	4.97	4.328	early	NMP_Mesoderm
2.724	3.778	3.384	3.929	4.374	3.778	early	NMP_Mesoderm
4.057	2.993	3.878	2.348	4.057	2.348	early	NMP_Mesoderm
2.917	0	2.917	2.917	4.662	0	early	NMP_Mesoderm
3.825	4.223	3.153	3.153	4.107	3.153	early	NMP_Mesoderm
3.019	4.085	0	3.232	4.428	3.232	early	NMP_Mesoderm
3.805	5.175	3.525	4.118	4.282	4.423	early	NMP_Mesoderm
4.284	4.119	2.862	3.677	4.758	3.677	early	NMP_Mesoderm
3.83	5.422	4.512	0	5.422	3.83	early	NMP_Mesoderm
4.4	4.46	3.938	3.05	4.196	3.264	early	NMP_Mesoderm
4.05	3.831	4.381	3.55	4.994	4.05	early	NMP_Mesoderm
2.818	4.379	2.818	2.442	3.979	3.091	early	NMP_Mesoderm
3.966	5.157	3.72	3.393	4.754	3.851	early	NMP_Mesoderm
3.932	4.491	2.547	3.932	4.491	2.754	early	NMP_Mesoderm
3.593	3.81	0	3.81	4.141	2.286	early	NMP_Mesoderm
4.39	5.431	4.354	4.354	5.419	5.178	early	NMP_Mesoderm
2.503	3.826	3.154	3.154	4.444	2.881	early	NMP_Mesoderm
3.962	3.288	2.901	3.784	4.245	0	early	NMP_Mesoderm
2.144	4.43	3.162	2.777	4.595	2.777	early	NMP_Mesoderm
3.836	4.804	2.78	3.836	4.235	3.442	early	NMP_Mesoderm
4.3	3.77	3.77	3.443	4.52	3.62	early	NMP_Mesoderm
4.598	5.242	3.871	3.871	5.014	4.239	early	NMP_Mesoderm
3.105	4.173	0	3.775	4.371	2.092	early	NMP_Mesoderm
4.463	5.467	3.111	4.179	5.064	4.865	early	NMP_Mesoderm
4.45	5.472	3.551	3.768	4.783	4.851	early	NMP_Mesoderm
3.442	4.235	3.165	2.781	4.636	2.781	early	NMP_Mesoderm
2.525	4.847	0	3.849	5.013	2.525	early	NMP_Mesoderm
3.514	4.192	2.85	2.213	4.745	2.213	early	NMP_Mesoderm
3.428	4.105	3.708	3.926	4.389	4.389	early	NMP_Mesoderm
4.625	3.054	3.723	0	5.574	4.806	early	NMP_Mesoderm
0	3.445	0	0	3.84	3.84	early	NMP_Mesoderm
0	3.92	2.86	3.524	4.423	2.86	early	NMP_Mesoderm
4.467	3.888	4.219	2.358	4.351	4.831	early	NMP_Mesoderm
3.599	5.044	3.75	3.75	4.68	3.75	early	NMP_Mesoderm
3.737	3.737	0	2.42	4.134	3.067	early	NMP_Mesoderm
4.692	4.978	3.482	4.008	4.772	4.291	early	NMP_Mesoderm
5.152	4.577	3.073	3.073	4.879	3.566	early	NMP_Mesoderm
3.425	4.654	3.148	3.148	4.415	3.425	early	NMP_Mesoderm
5.419	4.457	3.188	2.169	4.696	3.466	early	NMP_Mesoderm
3.412	5.059	0	3.91	4.926	4.593	early	NMP_Mesoderm
3.518	4.597	2.855	3.241	4.197	3.518	early	NMP_Mesoderm
3.97	4.654	3.02	2.015	4.654	3.295	early	NMP_Mesoderm
0	4.602	3.701	3.421	4.25	2.386	early	NMP_Mesoderm
2.957	3.345	0	0	3.624	2.315	early	NMP_Mesoderm
2.827	5.169	4.672	3.988	4.672	3.988	early	NMP_Mesoderm
2.239	4.221	3.264	2.239	4.441	2.239	early	NMP_Mesoderm
2.67	4.119	2.044	2.044	3.544	3.722	early	NMP_Mesoderm
3.824	4.106	2.768	2.136	3.429	3.824	early	NMP_Mesoderm
4.022	5.289	2.859	4.421	4.655	4.706	early	NMP_Mesoderm
3.045	3.932	3.045	4.263	4.71	0	early	NMP_Mesoderm
3.32	5.114	3.646	3.776	4.518	3.32	early	NMP_Mesoderm
4.161	4.941	2.612	3.268	4.341	2.612	early	NMP_Mesoderm
4.692	5.149	2.304	3.612	4.408	4.978	early	NMP_Mesoderm
4.56	4.481	3.621	2.744	4.395	3.405	early	NMP_Mesoderm
4.616	5.586	3.748	3.748	4.91	4.857	early	NMP_Mesoderm
3.84	4.71	3.56	2.784	4.808	4.481	early	NMP_Mesoderm
3.773	4.369	2.72	3.379	4.91	2.72	early	NMP_Mesoderm
3.498	4.862	3.498	3.108	4.176	4.176	early	NMP_Mesoderm
3.647	4.507	2.137	3.647	4.107	4.421	early	NMP_Mesoderm
3.923	5.598	3.772	4.454	5.221	4.674	early	NMP_Mesoderm
2.543	4.772	3.738	3.588	3.869	3.196	early	NMP_Mesoderm
5.647	4.942	2.244	2.244	4.706	3.662	early	NMP_Mesoderm
4.677	4.988	3.993	3.694	4.988	4.537	early	NMP_Mesoderm
3.587	4.667	3.309	3.309	4.747	2.921	early	NMP_Mesoderm
3.669	4.855	3.277	3.951	3.277	3.277	early	NMP_Mesoderm
3.239	3.912	2.964	2.584	4.132	4.028	early	NMP_Mesoderm
4.057	4.521	2.515	0	3.954	3.167	early	NMP_Mesoderm
2.737	2.737	3.121	3.121	3.397	3.121	early	NMP_Mesoderm
4.407	5.122	4.063	3.885	5.064	4.706	early	NMP_Mesoderm
2.394	4.107	2.394	3.43	4.706	3.43	early	NMP_Mesoderm
2.508	3.947	3.551	1.893	3.947	2.886	early	NMP_Mesoderm
3.67	4	2.792	2.158	4.752	2.158	early	NMP_Mesoderm
3.339	4.414	3.339	3.339	4.166	3.339	early	NMP_Mesoderm
4.721	5.345	3.905	4.036	4.891	4.436	early	NMP_Mesoderm
3.934	3.934	3.112	3.112	4.181	3.112	early	NMP_Mesoderm
1.914	4.074	0	2.531	3.398	2.531	early	NMP_Mesoderm
3.202	3.744	1.931	2.928	4.273	2.549	early	NMP_Mesoderm
3.604	4.97	3.604	4	4.283	3.822	early	NMP_Mesoderm
3.424	4.101	3.424	3.882	4.88	3.424	early	NMP_Mesoderm
5.186	4.852	2.617	3.666	4.346	4.499	early	NMP_Mesoderm
4.803	5.137	4.051	3.721	4.298	4.298	early	NMP_Mesoderm
0	4.537	3.459	2.422	4.42	3.957	early	NMP_Mesoderm
3.096	3.486	2.447	3.096	4.164	3.486	early	NMP_Mesoderm
0	2.539	3.192	0	4.083	0	early	NMP_Mesoderm
4.368	4.548	2.432	2.432	4.368	3.294	early	NMP_Mesoderm
4.252	4.405	3.854	0	4.938	4.073	early	NMP_Mesoderm
4.475	4.123	0	2.91	4.475	4.123	early	NMP_Mesoderm
0	4.066	0	2.73	4.751	0	early	NMP_Mesoderm
2.891	2.891	0	3.556	3.556	2.891	early	NMP_Mesoderm
4.386	4.834	2.512	3.164	5	3.836	early	NMP_Mesoderm
4.244	4.244	2.9	3.783	4.559	3.565	early	NMP_Mesoderm
2.384	4.316	3.419	3.243	4.6	3.814	early	NMP_Mesoderm
4.659	4.296	2.202	3.719	4.18	4.048	early	NMP_Mesoderm
3.348	3.742	3.348	3.348	4.423	3.348	early	NMP_Mesoderm
3.994	4.125	2.786	2.786	4.125	2.153	early	NMP_Mesoderm
4.866	4.866	4.18	2.839	4.4	0	early	NMP_Mesoderm
3.458	3.785	2.588	3.242	4.394	4.467	early	NMP_Mesoderm
3.77	5.606	2.887	3.552	4.977	3.948	early	NMP_Mesoderm
3.223	4.179	3.718	3.223	4.295	3.896	early	NMP_Mesoderm
2.754	2.754	2.754	0	4.092	3.415	early	NMP_Mesoderm
3.619	4.393	2.742	3.126	4.7	2.742	early	NMP_Mesoderm
3.829	3.829	3.332	3.332	4.291	4.007	early	NMP_Mesoderm
4.228	4.466	2.587	0	4.534	3.242	early	NMP_Mesoderm
2.819	3.632	3.092	1.833	3.981	3.482	early	NMP_Mesoderm
3.442	3.659	3.442	3.442	4.339	2.147	early	NMP_Mesoderm
4.099	5.187	4.251	3.423	4.784	4.603	early	NMP_Mesoderm
3.226	3.899	2.572	2.572	4.45	3.226	early	NMP_Mesoderm
4.184	5.559	3.751	3.947	5.033	4.717	early	NMP_Mesoderm
2.913	4.572	3.3	3.975	4.738	3.975	early	NMP_Mesoderm
4.594	5.624	2.934	2.934	5.327	4.5	early	NMP_Mesoderm
0	4.127	0	0	3.627	0	early	NMP_Mesoderm
4.869	5.868	3.845	3.722	5.526	5.004	early	NMP_Mesoderm
3.541	4.503	0	0	4.503	2.499	early	NMP_Mesoderm
2.443	5.131	3.092	2.443	4.312	3.482	early	NMP_Mesoderm
4.754	5.229	3.897	3.897	5.305	4.754	early	NMP_Mesoderm
4.112	4.417	2.478	3.128	4.417	4.197	early	NMP_Mesoderm
0	4.165	2.95	2.95	4.014	0	early	NMP_Mesoderm
2.607	2.607	2.607	3.263	3.937	2.607	early	NMP_Mesoderm
2.03	3.037	2.655	0	4.207	2.03	early	NMP_Mesoderm
3.591	4.554	3.199	4.27	5.109	4.27	early	NMP_Mesoderm
3.299	4.525	4.089	3.299	3.973	3.692	early	NMP_Mesoderm
4.28	4.785	0	0	4.032	4.032	early	NMP_Mesoderm
2.89	4.634	3.772	2.251	4.102	3.555	early	NMP_Mesoderm
2.852	4.414	2.852	3.911	3.911	3.516	early	NMP_Mesoderm
3.809	4.359	3.529	4.807	4.893	3.809	early	NMP_Mesoderm
2.198	3.893	3.22	2.834	4.729	2.198	early	NMP_Mesoderm
4.343	5.372	4.283	4.151	5.191	4.151	early	NMP_Mesoderm
3.813	5.499	4.211	3.813	4.495	4.495	early	NMP_Mesoderm
3.301	4.258	2.273	2.273	4.944	3.797	early	NMP_Mesoderm
3.738	4.704	4.02	3.561	4.64	4.334	early	NMP_Mesoderm
2.963	3.352	2.963	0	3.63	2.321	early	NMP_Mesoderm
4.161	5.285	3.586	2.081	3.763	4.161	early	NMP_Mesoderm
2.683	4.133	2.683	3.066	4.236	2.056	early	NMP_Mesoderm
4.1	4.384	3.034	2.388	3.703	3.423	early	NMP_Mesoderm
3.184	4.114	3.184	0	4.678	4.035	early	NMP_Mesoderm
3.935	3.935	2.237	3.54	4.087	3.935	early	NMP_Mesoderm
4.963	4.575	3.085	3.26	4.697	4.437	early	NMP_Mesoderm
0	4.033	1.726	2.326	4.252	1.726	early	NMP_Mesoderm
2.579	3.907	0	2.579	3.233	0	early	NMP_Mesoderm
2.804	4.829	3.466	3.076	4.144	2.804	early	NMP_Mesoderm
4.405	3.942	3.055	2.408	4.521	4.405	early	NMP_Mesoderm
0	3.187	0	0	4.362	3.465	early	NMP_Mesoderm
3.215	4.439	0	2.561	3.215	4.107	early	NMP_Mesoderm
4.206	4.726	3.274	3.6	4.812	4.527	early	NMP_Mesoderm
4.631	5.319	3.357	0	4.631	4.033	early	NMP_Mesoderm
3.393	4.289	2.733	3.393	3.787	0	early	NMP_Mesoderm
4.046	4.731	2.082	4.162	4.525	3.094	early	NMP_Mesoderm
0	0	3.704	3.704	3.704	4.385	early	NMP_Mesoderm
4.406	5.093	3.254	2.599	4.406	2.98	early	NMP_Mesoderm
4.062	4.594	2.214	2.214	4.815	3.515	early	NMP_Mesoderm
4.43	5.46	3.939	4.357	4.9	4.318	early	NMP_Mesoderm
4.513	3.243	3.738	0	4.884	3.738	early	NMP_Mesoderm
4.576	5.332	4.502	3.742	4.708	4.878	early	NMP_Mesoderm
3.879	4.562	3.059	4.126	4.409	3.879	early	NMP_Mesoderm
4.642	5.406	4.188	4.532	5.248	4.873	early	NMP_Mesoderm
0	4.102	2.764	3.425	4.904	3.82	early	NMP_Mesoderm
4.039	5.184	3.945	2.41	5.184	4.628	early	NMP_Mesoderm
2.523	4.466	3.848	0	4.398	2.523	early	NMP_Mesoderm
2.253	2.892	2.253	3.279	4.236	4.236	early	NMP_Mesoderm
4.703	5.136	3.708	4.703	4.869	3.926	early	NMP_Mesoderm
4.852	4.699	0	2.952	3.618	3.618	early	NMP_Mesoderm
4.444	5.798	3.613	3.808	5.551	5.083	early	NMP_Mesoderm
2.958	3.346	3.346	0	4.173	3.625	early	NMP_Mesoderm
4.36	4.847	2.082	3.586	5	3.094	early	NMP_Mesoderm
3.46	4.537	3.245	3.46	4.396	3.637	early	NMP_Mesoderm
2.244	2.883	2.244	3.269	4.094	2.244	early	NMP_Mesoderm
3.39	4.466	2.357	3.669	3.887	3.001	early	NMP_Mesoderm
4.155	5.409	3.843	4.32	5.384	4.393	early	NMP_Mesoderm
4.491	4.491	3.266	2.61	3.658	3.658	early	NMP_Mesoderm
4.551	5.707	4.517	4.447	5.5	4.908	early	NMP_Mesoderm
3.439	5.023	3.439	0	4.4	3.05	early	NMP_Mesoderm
4.23	5.541	3.947	2.887	3.947	2.887	early	NMP_Mesoderm
3.921	5.379	4.006	4.226	5.439	4.604	early	NMP_Mesoderm
4.056	4.962	3.837	3.166	4.58	4.315	early	NMP_Mesoderm
2.675	4.56	3.333	3.333	4.809	4.008	early	NMP_Mesoderm
4.028	5.028	2.694	2.694	4.712	5.115	early	NMP_Mesoderm
5.353	5.993	3.482	4.312	4.56	3.482	early	NMP_Mesoderm
3.697	4.198	3.304	3.697	4.662	2.647	early	NMP_Mesoderm
3.281	4.639	3.281	3.777	3.955	4.238	early	NMP_Mesoderm
4.555	4.908	3.722	4.223	4.804	5.311	early	NMP_Mesoderm
0	4.751	3.175	4.246	3.175	0	early	NMP_Mesoderm
4.235	4.834	4.519	4.74	4.92	4.74	early	NMP_Mesoderm
2.619	4.348	4.168	2.619	4.632	3.275	early	NMP_Mesoderm
2.445	3.983	3.485	3.485	3.983	2.445	early	NMP_Mesoderm
3.902	4.521	3.771	2.575	4.987	2.575	early	NMP_Mesoderm
3.117	4.264	2.844	3.657	4.529	4.1	early	NMP_Mesoderm
3.535	4.034	1.879	0	3.931	3.358	early	NMP_Mesoderm
2.455	4.858	0	2.455	3.105	3.994	early	NMP_Mesoderm
2.85	3.236	0	2.213	4.308	2.213	early	NMP_Mesoderm
0	3.934	0	2.605	4.153	0	early	NMP_Mesoderm
5.526	4.99	3.084	3.475	4.751	2.436	early	NMP_Mesoderm
2.655	4.386	2.655	3.528	4.386	4.538	early	NMP_Mesoderm
3.274	5.074	1.995	2.618	4.499	3.49	early	NMP_Mesoderm
4.248	4.248	2.694	3.353	4.713	2.694	early	NMP_Mesoderm
2.334	4.545	4.193	2.334	4.042	3.645	early	NMP_Mesoderm
4.304	4.588	1.958	1.958	4.304	3.905	early	NMP_Mesoderm
4.257	4.922	3.401	3.299	4.711	3.493	early	NMP_Mesoderm
3.336	4.644	3.336	4.011	4.834	4.342	early	NMP_Mesoderm
4.007	5.025	3.508	3.332	4.265	4.265	early	NMP_Mesoderm
2.691	4.769	2.063	2.691	3.566	4.339	early	NMP_Mesoderm
4.806	5.495	3.97	4.473	5.255	4.654	early	NMP_Mesoderm
2.87	4.497	3.45	2.87	4.613	3.143	early	NMP_Mesoderm
3.646	3.927	3.646	3.927	4.478	3.646	early	NMP_Mesoderm
2.257	3.779	2.897	3.779	4.357	4.109	early	NMP_Mesoderm
3.264	4.221	4.09	3.76	4.09	3.264	early	NMP_Mesoderm
2.625	4.755	3.006	0	3.824	3.281	early	NMP_Mesoderm
2.294	3.819	2.936	3.602	4.15	2.936	early	NMP_Mesoderm
1.836	3.095	3.309	0	3.635	0	early	NMP_Mesoderm
3.252	3.925	3.644	4.324	3.644	3.644	early	NMP_Mesoderm
2.246	4.228	3.55	3.55	4.449	3.767	early	NMP_Mesoderm
3.682	4.963	3.289	3.832	5.049	3.963	early	NMP_Mesoderm
4.785	4.348	2.249	3.553	4.232	4.232	early	NMP_Mesoderm
3.988	4.842	3.313	2.656	4.893	4.104	early	NMP_Mesoderm
4.814	5.998	4.321	3.978	5.193	5.091	early	NMP_Mesoderm
2.314	3.344	2.956	3.344	4.303	2.314	early	NMP_Mesoderm
3.486	4.164	2.447	2.447	4.669	3.096	early	NMP_Mesoderm
4.111	4.749	0	3.342	4.961	4.196	early	NMP_Mesoderm
3.95	4.312	0	2.889	4.833	0	early	NMP_Mesoderm
3.129	3.8	0	2.478	3.8	3.8	early	NMP_Mesoderm
4.745	4.745	3.514	3.731	4.593	4.412	early	NMP_Mesoderm
0	4.375	3.58	3.301	3.301	2.274	early	NMP_Mesoderm
4.14	4.219	0	3.073	3.961	3.612	early	NMP_Mesoderm
3.56	4.182	3.168	3.662	4.182	3.317	early	NMP_Mesoderm
3.588	4.994	3.869	3.196	4.551	3.411	early	NMP_Mesoderm
3.391	4.247	2.902	2.902	4.701	2.902	early	NMP_Mesoderm
4.522	5.762	3.936	4.522	5.082	4.65	early	NMP_Mesoderm
4.318	4.744	4.583	3.841	4.925	4.64	early	NMP_Mesoderm
3.446	4.523	3.662	2.784	4.343	3.992	early	NMP_Mesoderm
4.779	3.837	2.31	2.953	4.921	0	early	NMP_Mesoderm
3.918	3.918	3.373	3.373	4.734	3.767	early	NMP_Mesoderm
4.097	5.356	2.97	3.535	5.121	4.65	early	NMP_Mesoderm
2.197	4.175	3.497	2.197	4.575	3.714	early	NMP_Mesoderm
0	3.086	0	0	4.154	3.086	early	NMP_Mesoderm
3.272	4.062	1.993	3.487	3.665	3.665	early	NMP_Mesoderm
4.088	4.524	2.641	3.298	4.088	3.842	early	NMP_Mesoderm
0	3.031	3.918	3.42	3.918	3.699	early	NMP_Mesoderm
2.27	4.655	2.91	3.297	4.569	2.27	early	NMP_Mesoderm
5.602	5.061	3.579	4.126	4.738	3.796	early	NMP_Mesoderm
3.508	4.665	3.508	3.725	3.903	3.725	early	NMP_Mesoderm
4.067	4.619	3.607	3.785	4.467	3.607	early	NMP_Mesoderm
4.324	5.923	4.83	4.324	5.614	5.297	early	NMP_Mesoderm
4.501	5.43	2.935	3.601	4.903	4.45	early	NMP_Mesoderm
3.357	5.173	2.326	0	3.854	3.357	early	NMP_Mesoderm
2.474	3.124	0	2.474	4.014	2.474	early	NMP_Mesoderm
3.187	4.01	3.681	2.802	4.257	4.257	early	NMP_Mesoderm
4.376	4.941	3.225	3.898	5.1	4.211	early	NMP_Mesoderm
2.887	5.033	3.769	2.248	5.005	4.167	early	NMP_Mesoderm
4.27	4.554	3.654	3.769	5.051	4.05	early	NMP_Mesoderm
3.086	3.086	3.086	3.756	3.756	4.438	early	NMP_Mesoderm
3.981	4.665	3.092	3.092	4.312	3.482	early	NMP_Mesoderm
3.754	4.768	3.537	2.234	4.331	3.537	early	NMP_Mesoderm
3.679	5.234	3.829	3.286	4.814	4.179	early	NMP_Mesoderm
3.892	5.485	3.005	4.071	5.158	4.47	early	NMP_Mesoderm
2.623	3.28	0	2.623	3.954	0	early	NMP_Mesoderm
3.38	3.877	0	3.659	4.654	3.38	early	NMP_Mesoderm
0	0	3.094	3.764	3.094	3.764	early	NMP_Mesoderm
4.395	4.279	3.817	4.147	4.965	3.817	early	NMP_Mesoderm
2.942	3.609	2.3	2.3	4.157	2.942	early	NMP_Mesoderm
2.83	3.889	2.83	0	4.391	3.493	early	NMP_Mesoderm
3.858	3.858	3.186	3.186	4.54	2.533	early	NMP_Mesoderm
4.277	4.562	3.598	3.206	3.879	3.879	early	NMP_Mesoderm
4.521	5.777	4.843	4.442	5.475	5.246	early	NMP_Mesoderm
4.41	4.944	3.975	3.975	4.41	4.078	early	NMP_Mesoderm
5.156	4.4	3.178	4.069	4.248	2.525	early	NMP_Mesoderm
3.384	4.06	2.724	2.724	4.612	3.778	early	NMP_Mesoderm
3.083	4.655	0	4.15	4.655	3.753	early	NMP_Mesoderm
3.296	4.474	0	0	3.575	2.269	early	NMP_Mesoderm
3.678	4.075	3.829	2.006	4.075	3.678	early	NMP_Mesoderm
4.467	4.716	3.635	2.588	5.001	4.135	early	NMP_Mesoderm
4.476	4.685	2.793	3.605	4.476	3.954	early	NMP_Mesoderm
4.072	4.757	3.396	3.79	4.873	3.79	early	NMP_Mesoderm
2.47	3.12	3.791	3.791	4.009	3.12	early	NMP_Mesoderm
3.732	5.47	3.732	2.851	4.593	4.193	early	NMP_Mesoderm
4.866	4.717	3.331	2.564	4.51	4.11	early	NMP_Mesoderm
4.076	4.539	3.576	4.407	3.857	2.532	early	NMP_Mesoderm
3.994	4.772	2.456	3.105	4.678	3.495	early	NMP_Mesoderm
4.795	4.29	3.496	3.218	4.654	3.218	early	NMP_Mesoderm
3.119	4.624	3.941	0	4.472	3.119	early	NMP_Mesoderm
4.268	4.049	2.713	1.739	4.049	2.34	early	NMP_Mesoderm
3.655	4.184	3.329	4.098	4.336	2.465	early	NMP_Mesoderm
3.939	4.967	4.158	3.76	5.331	4.536	early	NMP_Mesoderm
0	3.009	3.009	3.009	3.677	3.009	early	NMP_Mesoderm
4.562	5.653	3.754	3.558	5.269	5.076	early	NMP_Mesoderm
3.736	4.485	3.736	4.179	4.77	4.344	early	NMP_Mesoderm
4.095	5.269	4.181	3.783	4.26	3.783	early	NMP_Mesoderm
3.171	3.171	2.519	3.171	4.526	4.062	early	NMP_Mesoderm
0	4.629	2.615	3.945	4.165	4.165	early	NMP_Mesoderm
4.371	5.197	2.176	3.474	5.197	4.151	early	NMP_Mesoderm
2.414	4.28	3.061	3.061	2.414	0	early	NMP_Mesoderm
2.676	5.317	0	3.334	4.81	3.727	early	NMP_Mesoderm
0	4.257	2.912	4.257	4.657	2.912	early	NMP_Mesoderm
3.44	4.013	3.225	3.898	4.517	1.951	early	NMP_Mesoderm
3.805	3.805	3.134	4.203	4.487	3.805	early	NMP_Mesoderm
4.249	3.899	2.067	3.078	4.508	3.354	early	NMP_Mesoderm
4.521	4.085	0	2.014	4.189	3.295	early	NMP_Mesoderm
2.593	3.248	3.248	3.64	5.007	3.248	early	NMP_Mesoderm
4.434	4.434	3.21	1.938	4.282	4.196	early	NMP_Mesoderm
4.197	5.878	4.134	4.197	5.384	5.199	early	NMP_Mesoderm
3.809	4.359	3.528	3.528	3.809	3.528	early	NMP_Mesoderm
2.301	5.036	2.943	3.61	4.604	4.158	early	NMP_Mesoderm
3.08	3.75	3.08	2.432	2.432	3.08	early	NMP_Mesoderm
5.083	5.522	3.818	3.818	5.716	4.594	early	NMP_Mesoderm
3.012	3.961	3.287	3.287	4.705	3.961	early	NMP_Mesoderm
3.563	4.242	2.519	0	4.526	3.172	early	NMP_Mesoderm
3.402	3.402	0	0	4.478	2.742	early	NMP_Mesoderm
2.651	4.203	3.308	4.382	4.784	3.983	early	NMP_Mesoderm
4.008	4.761	4.008	4.008	4.825	4.008	early	NMP_Mesoderm
3.182	4.252	3.182	3.573	4.473	2.908	early	NMP_Mesoderm
4.684	5.749	4.4	4	5.628	4.837	early	NMP_Mesoderm
5.01	6.001	4.744	4.622	5.887	5.332	early	NMP_Mesoderm
4.669	5.357	3.656	4.516	5.458	5.117	early	NMP_Mesoderm
3.134	0	2.75	2.75	3.627	0	early	NMP_Mesoderm
4.207	3.987	2.655	3.987	4.671	0	early	NMP_Mesoderm
2.524	3.718	3.718	3.177	3.568	3.391	early	NMP_Mesoderm
3.038	3.925	0	3.428	4.388	3.038	early	NMP_Mesoderm
4.83	5.487	2.835	4.045	5.244	4.445	early	NMP_Mesoderm
4.282	4.462	4.062	4.062	5.063	4.614	early	NMP_Mesoderm
3.405	5.168	2.744	2.744	4.633	3.621	early	NMP_Mesoderm
0	0	3.166	3.166	3.66	2.148	early	NMP_Mesoderm
2.888	4.452	2.249	3.275	4.348	3.553	early	NMP_Mesoderm
3.087	3.54	2.606	2.606	4.278	2.606	early	NMP_Mesoderm
2.443	4.759	2.443	2.443	4.925	3.762	early	NMP_Mesoderm
2.546	4.775	0	3.872	4.775	3.872	early	NMP_Mesoderm
3.843	4.241	0	2.519	4.241	2.519	early	NMP_Mesoderm
4.509	5.501	3.562	3.283	5.071	4.41	early	NMP_Mesoderm
3.356	3.356	2.967	2.324	3.356	2.324	early	NMP_Mesoderm
4.22	5.076	4.62	4.966	4.842	3.937	early	NMP_Mesoderm
5.326	4.464	3.526	3.31	4.605	3.31	early	NMP_Mesoderm
3.957	4.288	3.069	3.459	4.42	3.459	early	NMP_Mesoderm
4.445	4.386	3.82	3.249	4.254	4.502	early	NMP_Mesoderm
3.281	4.071	3.006	2.001	3.955	2.625	early	NMP_Mesoderm
4.068	4.572	2.622	3.493	4.265	4.068	early	NMP_Mesoderm
2.734	4.815	2.104	3.118	4.549	3.939	early	NMP_Mesoderm
0	3.956	2.42	2.42	3.956	0	early	NMP_Mesoderm
2.281	3.984	3.588	3.588	3.984	3.588	early	NMP_Mesoderm
4.612	4.984	3.836	3.618	4.015	2.951	early	NMP_Mesoderm
4.048	5.214	3.962	4.199	4.772	4.447	early	NMP_Mesoderm
4.195	4.415	2.216	0	3.912	3.734	early	NMP_Mesoderm
3.703	3.703	2.027	0	4.1	3.034	early	NMP_Mesoderm
2.628	4.178	3.11	2.258	4.301	3.11	early	NMP_Mesoderm
4.746	4.14	2.996	2.352	4.14	2.725	early	NMP_Mesoderm
3.521	3.917	0	3.521	4.821	3.244	early	NMP_Mesoderm
5.232	5.011	4.476	2.596	5.164	4.476	early	NMP_Mesoderm
4.454	5.831	3.492	4.17	5.585	5.458	early	NMP_Mesoderm
4.551	4.999	3.324	3.718	3.999	2.667	early	NMP_Mesoderm
4.884	4.884	3.213	3.213	4.685	4.105	early	NMP_Mesoderm
4.747	4.747	3.309	2.281	4.383	3.984	early	NMP_Mesoderm
2.187	4.909	3.881	2.823	4.564	4.478	early	NMP_Mesoderm
3.843	3.171	0	3.171	4.747	4.241	early	NMP_Mesoderm
3.069	4.572	3.069	2.059	4.572	3.069	early	NMP_Mesoderm
2.304	4.409	2.304	2.946	4.607	4.409	early	NMP_Mesoderm
3.433	5.111	3.827	3.043	4.752	3.827	early	NMP_Mesoderm
4.839	3.935	3.261	3.261	5.02	2.605	early	NMP_Mesoderm
3.802	5.12	3.584	2.278	4.664	3.802	early	NMP_Mesoderm
3.023	3.023	0	2.378	3.692	3.023	early	NMP_Mesoderm
3.892	4.796	3.611	3.219	4.291	4.111	early	NMP_Mesoderm
3.975	5.214	4.091	3.516	5.102	4.195	early	NMP_Mesoderm
4.43	4.896	3.254	3.254	4.21	3.254	early	NMP_Mesoderm
4.618	4.37	0	3.82	4.502	3.539	early	NMP_Mesoderm
3.089	4.842	4.157	0	3.978	4.157	early	NMP_Mesoderm
4.545	4.993	3.815	2.931	5.185	4.865	early	NMP_Mesoderm
4.143	4.027	3.075	2.065	4.579	4.341	early	NMP_Mesoderm
4.011	4.011	4.411	2.948	4.917	2.948	early	NMP_Mesoderm
3.579	3.579	3.363	3.579	4.517	3.756	early	NMP_Mesoderm
4.238	4.497	3.343	3.067	4.018	3.067	early	NMP_Mesoderm
3.375	4.202	2.986	3.375	4.814	4.202	early	NMP_Mesoderm
4.484	4.941	4.211	4.484	5.023	4.826	early	NMP_Mesoderm
3.097	5.105	3.637	3.986	5.136	4.385	early	NMP_Mesoderm
4.113	4.653	4.113	3.13	4.703	3.801	early	NMP_Mesoderm
4.577	4.293	4.177	2.836	4.798	4.397	early	NMP_Mesoderm
4.164	4.936	3.967	3.179	4.47	3.967	early	NMP_Mesoderm
2.945	4.008	4.008	0	4.692	0	early	NMP_Mesoderm
4.648	4.363	3.964	3.786	3.964	3.964	early	NMP_Mesoderm
5.178	5.276	4.588	4.383	5.523	4.588	early	NMP_Mesoderm
2.648	4.531	0	3.305	4.664	2.648	early	NMP_Mesoderm
4.456	5.272	3.774	3.877	4.857	3.774	early	NMP_Mesoderm
4.479	5.227	4.016	2.476	4.195	3.797	early	NMP_Mesoderm
3.388	3.388	2.728	2.728	4.865	3.782	early	NMP_Mesoderm
3.587	3.587	2.542	2.542	4.771	3.867	early	NMP_Mesoderm
3.812	4.21	2.49	3.141	3.532	4.494	early	NMP_Mesoderm
4.013	4.792	3.514	3.514	4.958	4.193	early	NMP_Mesoderm
3.08	4.548	2.432	3.75	4.747	3.08	early	NMP_Mesoderm
3.87	4.448	2.984	2.984	4.553	3.373	early	NMP_Mesoderm
4.886	4.381	2.65	2.65	5.067	3.307	early	NMP_Mesoderm
3.767	4.85	4.385	3.637	4.808	4.244	early	NMP_Mesoderm
4.487	5.579	3.936	3.655	5.555	4.487	early	NMP_Mesoderm
3.216	4.485	3.493	3.216	4.171	3.889	early	NMP_Mesoderm
4.084	4.683	4.236	3.408	4.484	3.019	early	NMP_Mesoderm
0	3.449	3.449	2.154	4.242	0	early	NMP_Mesoderm
3.557	4.741	0	0	5.208	2.514	early	NMP_Mesoderm
4.329	4.509	3.432	2.771	5.016	4.329	early	NMP_Mesoderm
4.514	5.262	3.701	3.374	4.995	4.23	early	NMP_Mesoderm
3.939	4.956	2.404	3.051	3.939	4.118	early	NMP_Mesoderm
3.199	3.872	1.929	2.925	4.671	1.929	early	NMP_Mesoderm
2.858	4.2	3.522	2.221	3.739	2.221	early	NMP_Mesoderm
0	4.478	3.013	4.478	3.9	3.013	early	NMP_Mesoderm
2.925	4.27	2.925	2.925	3.591	3.591	early	NMP_Mesoderm
4.071	3.919	3.246	3.246	4.682	3.524	early	NMP_Mesoderm
4.199	5.088	3.213	3.605	5.088	4.569	early	NMP_Mesoderm
2.529	4.072	0	3.181	3.853	2.529	early	NMP_Mesoderm
4.363	5.366	4.442	4.442	4.963	3.964	early	NMP_Mesoderm
4.998	5.169	2.965	4.311	5.058	4.792	early	NMP_Mesoderm
1.658	3.555	2.62	0	4.233	2.62	early	NMP_Mesoderm
4.185	4.87	3.357	3.357	4.433	4.316	early	NMP_Mesoderm
2.845	4.587	3.904	0	3.726	3.231	early	NMP_Mesoderm
4.036	4.036	2.495	0	4.901	3.146	early	NMP_Mesoderm
3.363	3.363	4.439	3.363	4.191	0	early	NMP_Mesoderm
3.511	3.728	0	3.511	3.906	3.233	early	NMP_Mesoderm
0	3.478	3.695	3.201	3.695	2.815	early	NMP_Mesoderm
4.35	5.392	3.129	4.703	5.106	4.019	early	NMP_Mesoderm
2.633	4.079	2.633	2.633	3.963	2.633	early	NMP_Mesoderm
4.527	5.368	3.234	4.527	4.95	4.306	early	NMP_Mesoderm
2.399	4.797	3.714	3.435	4.876	4.112	early	NMP_Mesoderm
2.865	4.076	0	2.865	4.208	3.251	early	NMP_Mesoderm
3.931	3.713	2.397	3.433	4.614	3.044	early	NMP_Mesoderm
3.704	4.253	3.704	4.101	4.101	3.035	early	NMP_Mesoderm
3.42	4.601	3.42	0	3.42	3.918	early	NMP_Mesoderm
4.358	4.665	3.763	4.597	4.95	3.914	early	NMP_Mesoderm
2.585	2.585	0	4.464	4.312	3.632	early	NMP_Mesoderm
4.078	4.441	3.288	0	4.362	3.504	early	NMP_Mesoderm
4.154	4.686	0	2.939	2.939	3.327	early	NMP_Mesoderm
3.603	4.503	4.683	0	2.937	3.603	early	NMP_Mesoderm
2.511	4.233	0	3.163	4.385	2.511	early	NMP_Mesoderm
4.581	5.287	3.57	4.089	4.857	4.616	early	NMP_Mesoderm
4.185	3.358	2.97	2.327	4.317	3.637	early	NMP_Mesoderm
1.678	4.318	3.975	1.678	3.694	2.914	early	NMP_Mesoderm
2.813	4.153	0	3.476	4.373	4.553	early	NMP_Mesoderm
3.1	4.169	3.1	3.1	4.169	3.491	early	NMP_Mesoderm
3.368	4.881	2.336	4.044	4.729	4.196	early	NMP_Mesoderm
0	4.231	3.833	4.231	4.831	4.515	early	NMP_Mesoderm
4.114	3.288	2.262	0	4.245	3.288	early	NMP_Mesoderm
4.163	4.315	3.766	3.984	4.762	4.315	early	NMP_Mesoderm
4.295	4.982	0	2.428	4.648	3.964	early	NMP_Mesoderm
3.465	3.923	2.595	3.25	4.474	0	early	NMP_Mesoderm
0	4.208	0	0	3.139	4.208	early	NMP_Mesoderm
1.984	3.477	2.986	2.606	3.477	1.984	early	NMP_Mesoderm
3.724	4.806	3.724	3.054	4.121	3.054	early	NMP_Mesoderm
3.725	4.406	3.725	4.406	3.725	0	early	NMP_Mesoderm
3.316	3.813	0	3.316	3.813	3.595	early	NMP_Mesoderm
3.577	3.857	3.185	3.185	4.076	3.185	early	NMP_Mesoderm
4.119	4.804	2.572	3.619	4.898	3.9	early	NMP_Mesoderm
4.233	4.88	3.3	2.438	4.707	3.872	early	NMP_Mesoderm
4.44	4.176	3.815	2.759	4.381	3.815	early	NMP_Mesoderm
3.906	3.755	3.578	3.362	4.437	4.153	early	NMP_Mesoderm
3.498	4.175	1.719	2.69	4.622	3.498	early	NMP_Mesoderm
5.047	4.581	3.401	3.401	4.36	4.077	early	NMP_Mesoderm
3.616	5.036	3.502	2.202	5.367	4.538	early	NMP_Mesoderm
3.815	3.966	3.815	3.815	3.966	3.143	early	NMP_Mesoderm
3.189	4.363	3.683	2.804	3.861	2.804	early	NMP_Mesoderm
4.7	4.576	4.176	3.957	3.826	3.675	early	NMP_Mesoderm
1.628	3.992	2.854	1.628	4.465	1.628	early	NMP_Mesoderm
4.19	4.905	3.176	4.19	5.109	4.531	early	NMP_Mesoderm
1.891	3.157	3.548	3.548	3.698	3.829	early	NMP_Mesoderm
3.362	4.491	3.362	4.189	4.541	3.859	early	NMP_Mesoderm
3.55	2.885	2.885	2.885	2.885	0	early	NMP_Mesoderm
4.78	5.122	3.669	3.576	4.75	4.205	early	NMP_Mesoderm
0	4.324	3.644	3.365	4.878	2.333	early	NMP_Mesoderm
3.298	4.736	2.271	2.271	4.878	3.794	early	NMP_Mesoderm
3.367	4.522	2.442	2.708	4.788	3.584	early	NMP_Mesoderm
2.807	4.367	2.807	3.192	3.687	4.016	early	NMP_Mesoderm
3.287	4.04	2.631	1.667	4.414	0	early	NMP_Mesoderm
3.257	4.614	2.233	2.871	0	3.753	early	NMP_Mesoderm
3.932	3.753	4.215	2.234	4.435	3.536	early	NMP_Mesoderm
4.692	4.977	3.611	3.892	5.13	3.892	early	NMP_Mesoderm
4.108	4.478	2.852	3.339	4.014	3.515	early	NMP_Mesoderm
3.992	4.211	3.71	3.992	4.897	3.992	early	NMP_Mesoderm
3.352	4.027	2.066	0	4.882	3.352	early	NMP_Mesoderm
3.146	4.616	0	3.146	4.98	3.146	early	NMP_Mesoderm
[truncated: 25,484 more rows]
