# Supplementary material for: A single-cell time-lapse of mouse prenatal development from gastrula to birth
Source: Nature. 2024 Feb 14;626(8001):1084–93. doi: 10.1038/s41586-024-07069-w (PMC10901739; doi:10.1038/s41586-024-07069-w)
Supplement: Supplementary file 7 — Source Data Fig. 4 [file 41586_2024_7069_MOESM7_ESM.xlsx]

## Sheet: panel_d
day	frac	major_trajectory
E10.0	4.293	CNS_neurons
E10.25	8.521	CNS_neurons
E10.5	8.521	CNS_neurons
E10.75	12.188	CNS_neurons
E11.0	13.297	CNS_neurons
E11.25	15.552	CNS_neurons
E11.5	16.934	CNS_neurons
E11.75	19.454	CNS_neurons
E12.0	22.1	CNS_neurons
E12.25	26.848	CNS_neurons
E12.5	20.145	CNS_neurons
E12.75	20.203	CNS_neurons
E13.0	27.983	CNS_neurons
E13.25	32.077	CNS_neurons
E13.5	32.291	CNS_neurons
E13.75	30.041	CNS_neurons
E14.0	28.235	CNS_neurons
E14.25	27.123	CNS_neurons
E14.333	24.714	CNS_neurons
E14.75	21.71	CNS_neurons
E15.0	21.07	CNS_neurons
E15.25	25.611	CNS_neurons
E15.5	19.81	CNS_neurons
E15.75	22.141	CNS_neurons
E16.0	16.656	CNS_neurons
E16.25	17.274	CNS_neurons
E16.5	21.182	CNS_neurons
E16.75	17.218	CNS_neurons
E17.0	20.196	CNS_neurons
E17.25	22.355	CNS_neurons
E17.5	20.717	CNS_neurons
E17.75	26.257	CNS_neurons
E18.0	14.729	CNS_neurons
E18.25	23.023	CNS_neurons
E18.5	19.549	CNS_neurons
E18.75	20.876	CNS_neurons
E8.5	0.001	CNS_neurons
E8.75	0.084	CNS_neurons
E9.0	0.298	CNS_neurons
E9.25	0.808	CNS_neurons
E9.5	1.891	CNS_neurons
E9.75	2.511	CNS_neurons
P0	25.054	CNS_neurons
E10.0	0.001	Intermediate_neuronal_progenitors
E10.25	0.034	Intermediate_neuronal_progenitors
E10.5	0.014	Intermediate_neuronal_progenitors
E10.75	0.132	Intermediate_neuronal_progenitors
E11.0	0.163	Intermediate_neuronal_progenitors
E11.25	0.386	Intermediate_neuronal_progenitors
E11.5	0.579	Intermediate_neuronal_progenitors
E11.75	0.752	Intermediate_neuronal_progenitors
E12.0	1.857	Intermediate_neuronal_progenitors
E12.25	2.131	Intermediate_neuronal_progenitors
E12.5	3.164	Intermediate_neuronal_progenitors
E12.75	1.235	Intermediate_neuronal_progenitors
E13.0	2.692	Intermediate_neuronal_progenitors
E13.25	2.902	Intermediate_neuronal_progenitors
E13.5	3.143	Intermediate_neuronal_progenitors
E13.75	5.002	Intermediate_neuronal_progenitors
E14.0	7.233	Intermediate_neuronal_progenitors
E14.25	4.044	Intermediate_neuronal_progenitors
E14.333	4.75	Intermediate_neuronal_progenitors
E14.75	5.317	Intermediate_neuronal_progenitors
E15.0	6.575	Intermediate_neuronal_progenitors
E15.25	7.662	Intermediate_neuronal_progenitors
E15.5	7.173	Intermediate_neuronal_progenitors
E15.75	8.325	Intermediate_neuronal_progenitors
E16.0	6.563	Intermediate_neuronal_progenitors
E16.25	6.531	Intermediate_neuronal_progenitors
E16.5	7.854	Intermediate_neuronal_progenitors
E16.75	6.3	Intermediate_neuronal_progenitors
E17.0	8.337	Intermediate_neuronal_progenitors
E17.25	10.997	Intermediate_neuronal_progenitors
E17.5	9.929	Intermediate_neuronal_progenitors
E17.75	12.104	Intermediate_neuronal_progenitors
E18.0	7.57	Intermediate_neuronal_progenitors
E18.25	10.862	Intermediate_neuronal_progenitors
E18.5	9.248	Intermediate_neuronal_progenitors
E18.75	10.299	Intermediate_neuronal_progenitors
E8.5	0	Intermediate_neuronal_progenitors
E8.75	0	Intermediate_neuronal_progenitors
E9.0	0	Intermediate_neuronal_progenitors
E9.25	0	Intermediate_neuronal_progenitors
E9.5	0	Intermediate_neuronal_progenitors
E9.75	0	Intermediate_neuronal_progenitors
P0	13.3	Intermediate_neuronal_progenitors

## Sheet: panel_f
dI1	dI2	dI3	dI4	dI5	dI6	V0	V1	V2a	V2b	V3
Lhx9	1.353	0.0178	0.0177	0.0113	0.0128	0.0065	0.0189	0.015	0.0093	0.0053	0.0092
Lhx2	0.7768	0.0118	0.0106	0.009	0.0849	0.0083	0.01	0.0076	0.0085	0.0057	0.0048
Barhl1	0.4786	0.0038	0.021	0.002	0.0013	0.0006	0.0042	0.0024	0.0033	0.0013	0.001
Mecom	0.1628	0.7804	0.149	0.2482	0.1728	0.4474	0.3274	0.1796	0.2067	0.1639	0.1087
Pax3	0.1406	0.8278	0.1166	0.5637	0.4968	0.0631	0.1064	0.4136	0.0284	0.0287	0.0286
Prdm16	0.0412	0.4778	0.0536	0.1365	0.0762	0.0719	0.0552	0.0249	0.0324	0.0265	0.0213
Isl1	0.0095	0.0243	1.9852	0.0064	0.0175	0.0066	0.0179	0.0247	0.0161	0.0053	0.0137
Otp	0.0056	0.0114	1.4831	0.0039	0.0058	0.3133	0.5561	0.3943	0.0074	0.007	0.0038
Bnc2	0.5489	0.1875	0.8588	0.1268	0.3674	0.1618	0.4426	0.2075	0.3171	0.0957	0.0752
Tfap2b	0.0185	0.9392	0.2646	1.3869	0.7717	0.0414	0.0422	0.0155	0.0148	0.0192	0.0203
Pax2	0.0201	0.1995	0.0153	2.1272	0.0155	2.2187	1.1706	1.6947	0.016	0.0449	0.012
Pknox2	0.4525	0.5337	0.3959	1.1627	0.6237	0.264	0.3562	0.4882	0.4013	0.4432	0.9709
Lmx1b	0.0084	0.0138	0.0333	0.0101	1.4523	0.0074	0.0406	0.0062	0.0073	0.0087	0.0066
Ebf2	1.8019	1.7823	0.918	0.9485	2.3033	0.8133	1.4109	1.7872	1.5811	0.3828	1.1367
Pax8	0.0038	0.0076	0.0049	1.1127	0.0054	1.4383	0.1414	0.6127	0.025	0.0473	0.0016
Esrrg	0.412	0.8435	0.4329	0.6291	0.4187	1.6812	0.7914	0.708	1.0962	1.1898	1.0778
Onecut2	0.7139	0.7944	0.4867	0.402	0.5835	1.0426	1.475	0.9246	1.0559	0.7758	1.0904
Evx1	0.1039	0.0216	0.0007	0.0006	0.0034	0.0031	0.2901	0.0093	0.0007	0.0005	0.0005
Foxp2	0.4869	0.9898	0.2182	0.3228	0.2999	0.7371	0.2751	1.007	0.5965	0.5939	0.6099
Tfdp2	0.3238	0.4681	0.1947	0.29	0.2701	0.3146	0.5014	0.8539	0.6418	0.2402	1.0386
Lhx4	0.0023	0.0025	0.0026	0.0014	0.0023	0.0032	0.008	0.0076	1.1038	0.026	0.0828
Vsx2	0.0007	0.0004	0.0009	0.0002	0.0012	0.0005	0.0177	0.0015	0.9636	0.0141	0.0004
Shox2	0.0105	0.0161	0.0328	0.0067	0.1607	0.0077	0.0355	0.0076	0.8026	0.0254	0.0057
Zfpm2	0.5324	0.527	0.6842	0.573	0.2453	0.7467	0.5806	0.3936	0.9295	3.3664	0.4976
Gata3	0.0036	0.0026	0.0028	0.0041	0.0034	0.0045	0.0069	0.0096	0.0954	1.3927	0.0011
Tal1	0.0057	0.006	0.006	0.0049	0.0035	0.0042	0.0086	0.0094	0.0812	0.97	0.0041
Sim1	0.0067	0.0311	0.0072	0.0073	0.0115	0.0068	0.0209	0.0141	0.019	0.0063	2.6808
Nkx2-2	0.0021	0.004	0.004	0.0025	0.0018	0.0028	0.0029	0.0022	0.0031	0.0045	0.8533
Arid5b	0.7478	0.5091	0.5952	1.0069	0.6171	0.3099	0.4951	0.3041	0.5769	0.3629	1.6018

## Sheet: panel_g
Anterior floor plate	Anterior roof plate	Diencephalon	Dorsal telencephalon	Hindbrain	Hypothalamus	Hypothalamus (Sim1+)	Mesencephalon	Midbrain-hindbrain boundary	Posterior floor plate	Posterior roof plate	Spinal cord/r7/r8	Telencephalon
Astrocytes	0	0	0	0	343	0	1	0	0	379	0	2093	0
Cajal-Retzius cells	1	0	9	131	0	27	1	11	0	1	0	59	710
Choroid plexus	10	1142	0	62	0	0	0	0	0	20	20	1	0
Cranial motor neurons	0	0	1	0	2	0	2	2	0	598	0	51	0
Di/mesencephalon GABAergic neurons	0	0	5	0	0	1	40	670	0	8	0	37	76
Di/mesencephalon glutamatergic neurons	0	0	9	0	2	1	16	291	0	1	0	35	7
GABAergic cortical interneurons	0	0	11	0	10	72	0	23	7	20	0	139	1503
Hypothalamic Sim1 neurons	5	0	8	0	0	122	800	69	0	3	0	55	9
Intermediate progenitors	0	0	3	36	85	12	0	2	0	0	0	64	1416
Midbrain dopaminergic neurons	420	0	10	0	0	159	40	9	0	3	0	3	7
Neural progenitor cells (Neurod1+)	0	0	3	0	30	5	138	489	3	356	0	1715	1
Neurons (Slc17a8+)	0	0	5	0	0	3	2	24	1	859	0	34	74
Spinal cord motor neurons	0	0	0	0	1	0	8	0	0	17	0	1062	1
Spinal dI1 interneurons	0	1	0	0	1141	0	0	12	0	0	0	90	0
Spinal dI2 interneurons	0	0	0	0	10	0	0	20	0	0	0	1012	0
Spinal dI3 interneurons	1	0	0	0	2	0	0	0	0	0	0	92	0
Spinal dI4 interneurons	0	0	0	0	13	0	0	13	0	0	0	1449	0
Spinal dI5 interneurons	0	0	0	0	12	0	0	64	3	10	0	1090	0
Spinal V0 interneurons	0	0	0	0	2	0	0	7	0	7	0	65	0
Spinal V1 interneurons	0	0	0	0	1	0	13	27	9	10	0	2076	0
Spinal V2a interneurons	0	0	2	0	7	0	4	14	13	64	0	586	0
Spinal V2b interneurons	0	0	5	0	20	0	0	6	2	18	0	166	18
Spinal V3 interneurons	3	0	0	0	1	2	10	0	0	469	0	250	0
Striatal projection neurons	0	0	0	0	7	0	1	736	12	0	0	19	3
Thalamic neuronal precursors	0	0	872	0	1	5	0	18	0	0	0	15	30
