# Supplementary material for: A single-cell time-lapse of mouse prenatal development from gastrula to birth
Source: Nature. 2024 Feb 14;626(8001):1084–93. doi: 10.1038/s41586-024-07069-w (PMC10901739; doi:10.1038/s41586-024-07069-w)
Supplement: Supplementary file 8 — Source Data Fig. 5 [file 41586_2024_7069_MOESM8_ESM.xlsx]

## Sheet: panel_c
group	day	n	total_n	frac
group_1	E10.0	4	489516	0.001
group_1	E10.25	10	270204	0.004
group_1	E10.5	5	271152	0.002
group_1	E10.75	9	244190	0.004
group_1	E11.0	4	192305	0.002
group_1	E11.25	4	222125	0.002
group_1	E11.5	8	233843	0.003
group_1	E11.75	3	163114	0.002
group_1	E12.0	13	205001	0.006
group_1	E12.25	17	321031	0.005
group_1	E12.5	20	178598	0.011
group_1	E12.75	28	184737	0.015
group_1	E13.0	37	269386	0.014
group_1	E13.25	42	305678	0.014
group_1	E13.5	40	120811	0.033
group_1	E13.75	61	164240	0.037
group_1	E14.0	274	326063	0.084
group_1	E14.25	81	274509	0.03
group_1	NA	107	273184	0.039
group_1	E14.75	57	142384	0.04
group_1	E15.0	80	215781	0.037
group_1	E15.25	47	156648	0.03
group_1	E15.5	46	215284	0.021
group_1	E15.75	48	239821	0.02
group_1	E16.0	37	205343	0.018
group_1	E16.25	33	143323	0.023
group_1	E16.5	66	228892	0.029
group_1	E16.75	31	222748	0.014
group_1	E17.0	15	163901	0.009
group_1	E17.25	18	94470	0.019
group_1	E17.5	15	118818	0.013
group_1	NA	25	160003	0.016
group_1	E18.0	26	173401	0.015
group_1	E18.25	39	168317	0.023
group_1	E18.5	53	289835	0.018
group_1	E18.75	31	135155	0.023
group_1	NA	1	336999	0
group_1	NA	2	633746	0
group_1	P0	391	2092528	0.019
group_2	E10.25	2	270204	0.001
group_2	E10.5	2	271152	0.001
group_2	E10.75	8	244190	0.003
group_2	E11.0	4	192305	0.002
group_2	E11.25	5	222125	0.002
group_2	E11.5	3	233843	0.001
group_2	E11.75	7	163114	0.004
group_2	E12.0	6	205001	0.003
group_2	E12.25	11	321031	0.003
group_2	E12.5	17	178598	0.01
group_2	E12.75	18	184737	0.01
group_2	E13.0	16	269386	0.006
group_2	E13.25	36	305678	0.012
group_2	E13.5	23	120811	0.019
group_2	E13.75	39	164240	0.024
group_2	E14.0	194	326063	0.059
group_2	E14.25	79	274509	0.029
group_2	NA	88	273184	0.032
group_2	E14.75	59	142384	0.041
group_2	E15.0	69	215781	0.032
group_2	E15.25	55	156648	0.035
group_2	E15.5	63	215284	0.029
group_2	E15.75	65	239821	0.027
group_2	E16.0	35	205343	0.017
group_2	E16.25	29	143323	0.02
group_2	E16.5	44	228892	0.019
group_2	E16.75	37	222748	0.017
group_2	E17.0	20	163901	0.012
group_2	E17.25	11	94470	0.012
group_2	E17.5	8	118818	0.007
group_2	NA	31	160003	0.019
group_2	E18.0	39	173401	0.022
group_2	E18.25	40	168317	0.024
group_2	E18.5	55	289835	0.019
group_2	E18.75	21	135155	0.016
group_2	P0	429	2092528	0.021
group_3	E10.75	3	244190	0.001
group_3	E11.0	1	192305	0.001
group_3	E11.25	2	222125	0.001
group_3	E11.5	2	233843	0.001
group_3	E12.0	2	205001	0.001
group_3	E12.25	3	321031	0.001
group_3	E12.5	2	178598	0.001
group_3	E12.75	11	184737	0.006
group_3	E13.0	5	269386	0.002
group_3	E13.25	1	305678	0
group_3	E13.5	2	120811	0.002
group_3	E13.75	9	164240	0.005
group_3	E14.0	17	326063	0.005
group_3	E14.25	24	274509	0.009
group_3	NA	31	273184	0.011
group_3	E14.75	34	142384	0.024
group_3	E15.0	52	215781	0.024
group_3	E15.25	32	156648	0.02
group_3	E15.5	61	215284	0.028
group_3	E15.75	104	239821	0.043
group_3	E16.0	75	205343	0.037
group_3	E16.25	61	143323	0.043
group_3	E16.5	62	228892	0.027
group_3	E16.75	67	222748	0.03
group_3	E17.0	80	163901	0.049
group_3	E17.25	28	94470	0.03
group_3	E17.5	30	118818	0.025
group_3	NA	54	160003	0.034
group_3	E18.0	54	173401	0.031
group_3	E18.25	80	168317	0.048
group_3	E18.5	94	289835	0.032
group_3	E18.75	51	135155	0.038
group_3	P0	633	2092528	0.03
group_4	E11.25	1	222125	0
group_4	E11.75	1	163114	0.001
group_4	E12.25	2	321031	0.001
group_4	E12.5	3	178598	0.002
group_4	E12.75	4	184737	0.002
group_4	E13.0	3	269386	0.001
group_4	E13.25	3	305678	0.001
group_4	E13.5	5	120811	0.004
group_4	E13.75	5	164240	0.003
group_4	E14.0	18	326063	0.006
group_4	E14.25	15	274509	0.005
group_4	NA	35	273184	0.013
group_4	E14.75	33	142384	0.023
group_4	E15.0	28	215781	0.013
group_4	E15.25	35	156648	0.022
group_4	E15.5	65	215284	0.03
group_4	E15.75	97	239821	0.04
group_4	E16.0	66	205343	0.032
group_4	E16.25	48	143323	0.033
group_4	E16.5	66	228892	0.029
group_4	E16.75	85	222748	0.038
group_4	E17.0	89	163901	0.054
group_4	E17.25	46	94470	0.049
group_4	E17.5	55	118818	0.046
group_4	NA	46	160003	0.029
group_4	E18.0	61	173401	0.035
group_4	E18.25	80	168317	0.048
group_4	E18.5	101	289835	0.035
group_4	E18.75	57	135155	0.042
group_4	P0	736	2092528	0.035
group_5	E11.5	1	233843	0
group_5	E11.75	1	163114	0.001
group_5	E12.0	4	205001	0.002
group_5	E12.25	5	321031	0.002
group_5	E12.5	3	178598	0.002
group_5	E12.75	5	184737	0.003
group_5	E13.0	2	269386	0.001
group_5	E13.25	5	305678	0.002
group_5	E13.5	3	120811	0.002
group_5	E13.75	3	164240	0.002
group_5	E14.0	6	326063	0.002
group_5	E14.25	7	274509	0.003
group_5	NA	13	273184	0.005
group_5	E14.75	3	142384	0.002
group_5	E15.0	21	215781	0.01
group_5	E15.25	18	156648	0.011
group_5	E15.5	45	215284	0.021
group_5	E15.75	60	239821	0.025
group_5	E16.0	51	205343	0.025
group_5	E16.25	45	143323	0.031
group_5	E16.5	62	228892	0.027
group_5	E16.75	105	222748	0.047
group_5	E17.0	131	163901	0.08
group_5	E17.25	84	94470	0.089
group_5	E17.5	91	118818	0.077
group_5	NA	148	160003	0.092
group_5	E18.0	143	173401	0.082
group_5	E18.25	238	168317	0.141
group_5	E18.5	252	289835	0.087
group_5	E18.75	227	135155	0.168
group_5	P0	2009	2092528	0.096
group_6	E12.5	2	178598	0.001
group_6	E12.75	8	184737	0.004
group_6	E13.0	4	269386	0.001
group_6	E13.25	5	305678	0.002
group_6	E13.5	1	120811	0.001
group_6	E14.0	6	326063	0.002
group_6	E14.25	3	274509	0.001
group_6	NA	13	273184	0.005
group_6	E14.75	3	142384	0.002
group_6	E15.0	14	215781	0.006
group_6	E15.25	6	156648	0.004
group_6	E15.5	32	215284	0.015
group_6	E15.75	51	239821	0.021
group_6	E16.0	33	205343	0.016
group_6	E16.25	39	143323	0.027
group_6	E16.5	43	228892	0.019
group_6	E16.75	74	222748	0.033
group_6	E17.0	100	163901	0.061
group_6	E17.25	69	94470	0.073
group_6	E17.5	88	118818	0.074
group_6	NA	117	160003	0.073
group_6	E18.0	135	173401	0.078
group_6	E18.25	185	168317	0.11
group_6	E18.5	216	289835	0.075
group_6	E18.75	150	135155	0.111
group_6	P0	1597	2092528	0.076

## Sheet: panel_f
group	day	n	total_n	frac
group_1	E10.0	120	489516	0.025
group_1	E10.25	13	270204	0.005
group_1	E10.5	53	271152	0.02
group_1	E10.75	62	244190	0.025
group_1	E11.0	64	192305	0.033
group_1	E11.25	30	222125	0.014
group_1	E11.5	22	233843	0.009
group_1	E11.75	10	163114	0.006
group_1	E12.0	14	205001	0.007
group_1	E12.25	12	321031	0.004
group_1	E12.5	5	178598	0.003
group_1	E12.75	17	184737	0.009
group_1	E13.0	17	269386	0.006
group_1	E13.25	4	305678	0.001
group_1	E13.5	1	120811	0.001
group_1	E13.75	1	164240	0.001
group_1	E14.0	5	326063	0.002
group_1	E14.25	9	274509	0.003
group_1	E14.75	1	142384	0.001
group_1	E15.0	3	215781	0.001
group_1	E15.25	2	156648	0.001
group_1	E15.5	1	215284	0
group_1	E16.0	2	205343	0.001
group_1	E16.5	2	228892	0.001
group_1	E16.75	1	222748	0
group_1	E18.5	1	289835	0
group_1	NA	4	118049	0.003
group_1	NA	6	276424	0.002
group_1	NA	49	336999	0.015
group_1	NA	100	633746	0.016
group_1	P0	2	2092528	0
group_2	E10.0	30	489516	0.006
group_2	E10.25	3	270204	0.001
group_2	E10.5	31	271152	0.011
group_2	E10.75	68	244190	0.028
group_2	E11.0	40	192305	0.021
group_2	E11.25	81	222125	0.036
group_2	E11.5	51	233843	0.022
group_2	E11.75	16	163114	0.01
group_2	E12.0	13	205001	0.006
group_2	E12.25	22	321031	0.007
group_2	E12.5	13	178598	0.007
group_2	E12.75	21	184737	0.011
group_2	E13.0	20	269386	0.007
group_2	E13.25	9	305678	0.003
group_2	E13.5	5	120811	0.004
group_2	E13.75	6	164240	0.004
group_2	E14.25	6	274509	0.002
group_2	NA	2	273184	0.001
group_2	E14.75	3	142384	0.002
group_2	E15.0	5	215781	0.002
group_2	E15.25	3	156648	0.002
group_2	E15.5	1	215284	0
group_2	E15.75	3	239821	0.001
group_2	E16.0	4	205343	0.002
group_2	E16.25	3	143323	0.002
group_2	E16.5	2	228892	0.001
group_2	E16.75	4	222748	0.002
group_2	NA	6	336999	0.002
group_2	NA	19	633746	0.003
group_2	P0	4	2092528	0
group_3	E16.25	3	143323	0.002
group_3	E16.5	4	228892	0.002
group_3	E16.75	94	222748	0.042
group_3	E17.0	44	163901	0.027
group_3	E17.25	43	94470	0.046
group_3	E17.5	106	118818	0.089
group_3	NA	129	160003	0.081
group_3	E18.0	183	173401	0.106
group_3	E18.25	26	168317	0.015
group_3	E18.5	67	289835	0.023
group_3	E18.75	29	135155	0.021
group_3	P0	39	2092528	0.002
group_4	E16.75	41	222748	0.018
group_4	E17.0	26	163901	0.016
group_4	E17.25	22	94470	0.023
group_4	E17.5	88	118818	0.074
group_4	NA	115	160003	0.072
group_4	E18.0	231	173401	0.133
group_4	E18.25	75	168317	0.045
group_4	E18.5	140	289835	0.048
group_4	E18.75	60	135155	0.044
group_4	P0	96	2092528	0.005
