# Supplementary material for: A single-cell time-lapse of mouse prenatal development from gastrula to birth
Source: Nature. 2024 Feb 14;626(8001):1084–93. doi: 10.1038/s41586-024-07069-w (PMC10901739; doi:10.1038/s41586-024-07069-w)
Supplement: Supplementary file 9 — Source Data Fig. 6 [file 41586_2024_7069_MOESM9_ESM.xlsx]

## Sheet: panel_b
day	mean_pct	celltype_update
E16.0	81.335	Hematopoietic stem cells (Cd34+)
E16.25	82.758	Hematopoietic stem cells (Cd34+)
E16.5	85.765	Hematopoietic stem cells (Cd34+)
E16.75	85.125	Hematopoietic stem cells (Cd34+)
E17.0	84.317	Hematopoietic stem cells (Cd34+)
E17.25	83.082	Hematopoietic stem cells (Cd34+)
E17.5	90.898	Hematopoietic stem cells (Cd34+)
E17.75	87.898	Hematopoietic stem cells (Cd34+)
E18.0	88.924	Hematopoietic stem cells (Cd34+)
E18.25	76.637	Hematopoietic stem cells (Cd34+)
E18.5	82.562	Hematopoietic stem cells (Cd34+)
E18.75	86.39	Hematopoietic stem cells (Cd34+)
P0	67.651	Hematopoietic stem cells (Cd34+)
E16.25	81.116	Regulatory T cells
E16.5	80.648	Regulatory T cells
E16.75	80.123	Regulatory T cells
E17.0	83.003	Regulatory T cells
E17.5	83.31	Regulatory T cells
E17.75	81.385	Regulatory T cells
E18.0	79.513	Regulatory T cells
E18.25	75.577	Regulatory T cells
E18.5	78.824	Regulatory T cells
P0	45.779	Regulatory T cells
E16.0	77.707	Monocytes
E16.25	75.391	Monocytes
E16.5	80.915	Monocytes
E16.75	82.073	Monocytes
E17.0	80.298	Monocytes
E17.25	78.095	Monocytes
E17.5	89.226	Monocytes
E17.75	85.299	Monocytes
E18.0	87.259	Monocytes
E18.25	66.847	Monocytes
E18.5	75.667	Monocytes
E18.75	80.687	Monocytes
P0	44.785	Monocytes
E16.0	78.047	Hematopoietic stem cells (Mpo+)
E16.25	79.317	Hematopoietic stem cells (Mpo+)
E16.5	84.603	Hematopoietic stem cells (Mpo+)
E16.75	84.365	Hematopoietic stem cells (Mpo+)
E17.0	80.615	Hematopoietic stem cells (Mpo+)
E17.25	77.507	Hematopoietic stem cells (Mpo+)
E17.5	92.291	Hematopoietic stem cells (Mpo+)
E17.75	88.726	Hematopoietic stem cells (Mpo+)
E18.0	85.097	Hematopoietic stem cells (Mpo+)
E18.25	75.997	Hematopoietic stem cells (Mpo+)
E18.5	79.484	Hematopoietic stem cells (Mpo+)
E18.75	81.77	Hematopoietic stem cells (Mpo+)
P0	63.543	Hematopoietic stem cells (Mpo+)
E16.25	89.659	T cells
E16.5	87.997	T cells
E16.75	77.806	T cells
E17.0	85.166	T cells
E17.25	81.072	T cells
E17.5	84.997	T cells
E17.75	82.983	T cells
E18.0	81.36	T cells
E18.25	77.508	T cells
E18.5	80.094	T cells
E18.75	78.236	T cells
P0	54.721	T cells
E16.0	80.685	Border-associated macrophages
E16.25	89.005	Border-associated macrophages
E16.5	80.152	Border-associated macrophages
E16.75	78.233	Border-associated macrophages
E17.0	83.373	Border-associated macrophages
E17.25	86.647	Border-associated macrophages
E17.5	89.506	Border-associated macrophages
E17.75	83.587	Border-associated macrophages
E18.0	81.915	Border-associated macrophages
E18.25	69.214	Border-associated macrophages
E18.5	77.78	Border-associated macrophages
E18.75	75.753	Border-associated macrophages
P0	29.796	Border-associated macrophages
E16.0	71.498	Kupffer cells
E16.25	78.948	Kupffer cells
E16.5	77.309	Kupffer cells
E16.75	80.853	Kupffer cells
E17.0	79.539	Kupffer cells
E17.25	73.537	Kupffer cells
E17.5	84.651	Kupffer cells
E17.75	77.005	Kupffer cells
E18.0	79.707	Kupffer cells
E18.25	65.728	Kupffer cells
E18.5	69.728	Kupffer cells
E18.75	68.01	Kupffer cells
P0	18.691	Kupffer cells
E16.0	77.911	Naive B cells
E16.25	86.696	Naive B cells
E16.5	82.596	Naive B cells
E16.75	85.821	Naive B cells
E17.0	80.526	Naive B cells
E17.25	81.658	Naive B cells
E17.5	86.117	Naive B cells
E17.75	83.797	Naive B cells
E18.0	84.622	Naive B cells
E18.25	77.73	Naive B cells
E18.5	80.836	Naive B cells
E18.75	80.561	Naive B cells
P0	63.609	Naive B cells
E16.0	67.961	Definitive erythroid cells
E16.25	74.98	Definitive erythroid cells
E16.5	77.83	Definitive erythroid cells
E16.75	72.083	Definitive erythroid cells
E17.0	75.005	Definitive erythroid cells
E17.25	61.495	Definitive erythroid cells
E17.5	84.994	Definitive erythroid cells
E17.75	81.033	Definitive erythroid cells
E18.0	77.479	Definitive erythroid cells
E18.25	73.417	Definitive erythroid cells
E18.5	71.827	Definitive erythroid cells
E18.75	75.341	Definitive erythroid cells
P0	40.169	Definitive erythroid cells
E16.0	63.178	Mast cells
E16.25	77.928	Mast cells
E16.5	71.402	Mast cells
E16.75	69.112	Mast cells
E17.0	72.617	Mast cells
E17.25	47.965	Mast cells
E17.5	74.833	Mast cells
E17.75	66.774	Mast cells
E18.0	64.875	Mast cells
E18.25	57.593	Mast cells
E18.5	64.47	Mast cells
E18.75	62.354	Mast cells
P0	21.62	Mast cells
E16.0	82.529	Monocytic myeloid-derived suppressor cells
E16.25	83.224	Monocytic myeloid-derived suppressor cells
E16.5	86.309	Monocytic myeloid-derived suppressor cells
E16.75	80.661	Monocytic myeloid-derived suppressor cells
E17.0	81.884	Monocytic myeloid-derived suppressor cells
E17.25	75.56	Monocytic myeloid-derived suppressor cells
E17.5	87.862	Monocytic myeloid-derived suppressor cells
E17.75	84.389	Monocytic myeloid-derived suppressor cells
E18.0	82.595	Monocytic myeloid-derived suppressor cells
E18.25	73.886	Monocytic myeloid-derived suppressor cells
E18.5	82.673	Monocytic myeloid-derived suppressor cells
E18.75	78.185	Monocytic myeloid-derived suppressor cells
P0	58.777	Monocytic myeloid-derived suppressor cells
E16.5	87.308	PMN myeloid-derived suppressor cells
E16.75	81.25	PMN myeloid-derived suppressor cells
E17.0	81.491	PMN myeloid-derived suppressor cells
E17.25	74.577	PMN myeloid-derived suppressor cells
E17.5	85.616	PMN myeloid-derived suppressor cells
E17.75	79.739	PMN myeloid-derived suppressor cells
E18.0	83.192	PMN myeloid-derived suppressor cells
E18.25	71.498	PMN myeloid-derived suppressor cells
E18.5	79.365	PMN myeloid-derived suppressor cells
E18.75	79.511	PMN myeloid-derived suppressor cells
P0	51.433	PMN myeloid-derived suppressor cells
E16.0	77.003	Erythroid progenitors (Cd36+)
E16.25	81.142	Erythroid progenitors (Cd36+)
E16.5	84.102	Erythroid progenitors (Cd36+)
E16.75	84.166	Erythroid progenitors (Cd36+)
E17.0	78.518	Erythroid progenitors (Cd36+)
E17.25	79.017	Erythroid progenitors (Cd36+)
E17.5	87.428	Erythroid progenitors (Cd36+)
E17.75	86.268	Erythroid progenitors (Cd36+)
E18.0	82.081	Erythroid progenitors (Cd36+)
E18.25	83.415	Erythroid progenitors (Cd36+)
E18.5	74.669	Erythroid progenitors (Cd36+)
E18.75	65.548	Erythroid progenitors (Cd36+)
P0	44.15	Erythroid progenitors (Cd36+)
E16.0	77.815	Telencephalon
E16.25	82.434	Telencephalon
E16.5	83.05	Telencephalon
E16.75	84.589	Telencephalon
E17.0	85.462	Telencephalon
E17.25	79.436	Telencephalon
E17.5	85.609	Telencephalon
E17.75	84.379	Telencephalon
E18.0	86.125	Telencephalon
E18.25	89.334	Telencephalon
E18.5	82.128	Telencephalon
E18.75	92.515	Telencephalon
P0	57.368	Telencephalon
E16.5	54.778	Ependymal cells
E16.75	47.599	Ependymal cells
E18.0	56.496	Ependymal cells
E18.25	63.775	Ependymal cells
E18.5	58.402	Ependymal cells
P0	34.979	Ependymal cells
E16.0	79.98	Multiciliated ependymal cells
E16.5	80.93	Multiciliated ependymal cells
E16.75	84.717	Multiciliated ependymal cells
E17.0	82.629	Multiciliated ependymal cells
E17.5	87.085	Multiciliated ependymal cells
E17.75	85.894	Multiciliated ependymal cells
E18.0	83.924	Multiciliated ependymal cells
E18.25	80.615	Multiciliated ependymal cells
E18.5	84.555	Multiciliated ependymal cells
E18.75	87.736	Multiciliated ependymal cells
P0	69.937	Multiciliated ependymal cells
E16.5	61.781	Cerebellum-related cells
E16.75	74.587	Cerebellum-related cells
E17.75	76.907	Cerebellum-related cells
E18.25	76.135	Cerebellum-related cells
E18.5	76.135	Cerebellum-related cells
E18.75	78.286	Cerebellum-related cells
P0	59.077	Cerebellum-related cells
E16.0	82.361	Astrocytes
E16.25	88.962	Astrocytes
E16.5	80.891	Astrocytes
E16.75	85.846	Astrocytes
E17.0	84.534	Astrocytes
E17.25	87.787	Astrocytes
E17.5	88.017	Astrocytes
E17.75	85.241	Astrocytes
E18.0	84.666	Astrocytes
E18.25	80.77	Astrocytes
E18.5	84.223	Astrocytes
E18.75	81.675	Astrocytes
P0	64.203	Astrocytes
E16.0	79.827	Intermediate progenitors
E16.25	82.82	Intermediate progenitors
E16.5	80.865	Intermediate progenitors
E16.75	82.457	Intermediate progenitors
E17.0	80.657	Intermediate progenitors
E17.25	82.747	Intermediate progenitors
E17.5	88.95	Intermediate progenitors
E17.75	85.873	Intermediate progenitors
E18.0	87.014	Intermediate progenitors
E18.5	86.552	Intermediate progenitors
P0	47.941	Intermediate progenitors
E16.0	79.856	Cajal-Retzius cells
E16.25	87.323	Cajal-Retzius cells
E16.5	81.823	Cajal-Retzius cells
E16.75	84.676	Cajal-Retzius cells
E17.0	82.633	Cajal-Retzius cells
E17.25	86.856	Cajal-Retzius cells
E17.5	90.406	Cajal-Retzius cells
E17.75	85.348	Cajal-Retzius cells
E18.0	90.294	Cajal-Retzius cells
E18.25	79.185	Cajal-Retzius cells
E18.5	81.954	Cajal-Retzius cells
E18.75	82.568	Cajal-Retzius cells
P0	68.285	Cajal-Retzius cells
E16.0	81.33	GABAergic cortical interneurons
E16.25	88.84	GABAergic cortical interneurons
E16.5	83.649	GABAergic cortical interneurons
E16.75	86.806	GABAergic cortical interneurons
E17.0	85.863	GABAergic cortical interneurons
E17.25	85.316	GABAergic cortical interneurons
E17.5	89.454	GABAergic cortical interneurons
E17.75	88.323	GABAergic cortical interneurons
E18.0	88.352	GABAergic cortical interneurons
E18.25	85.027	GABAergic cortical interneurons
E18.5	86.832	GABAergic cortical interneurons
E18.75	85.126	GABAergic cortical interneurons
P0	76.049	GABAergic cortical interneurons
E16.0	77.132	Glutamatergic neurons
E16.25	85.728	Glutamatergic neurons
E16.5	81.763	Glutamatergic neurons
E16.75	82.923	Glutamatergic neurons
E17.0	82.902	Glutamatergic neurons
E17.25	84.582	Glutamatergic neurons
E17.5	88.259	Glutamatergic neurons
E17.75	83.893	Glutamatergic neurons
E18.0	87.113	Glutamatergic neurons
E18.25	76.871	Glutamatergic neurons
E18.5	82.005	Glutamatergic neurons
E18.75	79.907	Glutamatergic neurons
P0	69.24	Glutamatergic neurons
E16.0	86.174	Neural progenitor cells (Ror1+)
E16.25	90.447	Neural progenitor cells (Ror1+)
E16.5	84.508	Neural progenitor cells (Ror1+)
E16.75	88.432	Neural progenitor cells (Ror1+)
E17.0	86.364	Neural progenitor cells (Ror1+)
E17.25	87.64	Neural progenitor cells (Ror1+)
E17.5	88.368	Neural progenitor cells (Ror1+)
E17.75	88.079	Neural progenitor cells (Ror1+)
E18.0	88.698	Neural progenitor cells (Ror1+)
E18.25	84.286	Neural progenitor cells (Ror1+)
E18.5	86.778	Neural progenitor cells (Ror1+)
E18.75	84.079	Neural progenitor cells (Ror1+)
P0	76.889	Neural progenitor cells (Ror1+)
E16.0	79.614	GABAergic neurons
E16.25	85.077	GABAergic neurons
E16.5	82.909	GABAergic neurons
E16.75	85.691	GABAergic neurons
E17.0	83.312	GABAergic neurons
E17.25	87.601	GABAergic neurons
E17.5	88.644	GABAergic neurons
E17.75	86.728	GABAergic neurons
E18.0	88.456	GABAergic neurons
E18.25	83.603	GABAergic neurons
E18.5	83.484	GABAergic neurons
E18.75	88.538	GABAergic neurons
P0	71.702	GABAergic neurons
E16.0	67.062	Thalamic neuronal precursors
E16.25	84.168	Thalamic neuronal precursors
E16.5	76.241	Thalamic neuronal precursors
E16.75	82.651	Thalamic neuronal precursors
E17.0	78.657	Thalamic neuronal precursors
E17.25	84.731	Thalamic neuronal precursors
E17.5	87.319	Thalamic neuronal precursors
E17.75	80.456	Thalamic neuronal precursors
E18.0	84.734	Thalamic neuronal precursors
E18.25	76.996	Thalamic neuronal precursors
E18.5	78.1	Thalamic neuronal precursors
E18.75	81.026	Thalamic neuronal precursors
P0	60.558	Thalamic neuronal precursors
E16.0	84.706	Oligodendrocyte progenitor cells
E16.25	91.033	Oligodendrocyte progenitor cells
E16.5	83.88	Oligodendrocyte progenitor cells
E16.75	85.498	Oligodendrocyte progenitor cells
E17.0	84.726	Oligodendrocyte progenitor cells
E17.25	86.737	Oligodendrocyte progenitor cells
E17.5	88.468	Oligodendrocyte progenitor cells
E17.75	86.592	Oligodendrocyte progenitor cells
E18.0	84.469	Oligodendrocyte progenitor cells
E18.25	82.894	Oligodendrocyte progenitor cells
E18.5	85.836	Oligodendrocyte progenitor cells
E18.75	84.469	Oligodendrocyte progenitor cells
P0	68.264	Oligodendrocyte progenitor cells
E16.0	71.477	Deep-layer neurons
E16.25	80.654	Deep-layer neurons
E16.5	78.739	Deep-layer neurons
E16.75	82.72	Deep-layer neurons
E17.0	78.363	Deep-layer neurons
E17.25	80.46	Deep-layer neurons
E17.5	85.741	Deep-layer neurons
E17.75	81.223	Deep-layer neurons
E18.0	86.199	Deep-layer neurons
E18.25	78.847	Deep-layer neurons
E18.5	78.659	Deep-layer neurons
E18.75	84.76	Deep-layer neurons
P0	63.731	Deep-layer neurons
E16.0	73.002	Cerebellar Purkinje cells
E16.25	86.387	Cerebellar Purkinje cells
E16.5	79.624	Cerebellar Purkinje cells
E16.75	83.254	Cerebellar Purkinje cells
E17.0	81.994	Cerebellar Purkinje cells
E17.5	84.375	Cerebellar Purkinje cells
E17.75	83.778	Cerebellar Purkinje cells
E18.0	85.845	Cerebellar Purkinje cells
E18.25	77.046	Cerebellar Purkinje cells
E18.5	78.574	Cerebellar Purkinje cells
E18.75	79.607	Cerebellar Purkinje cells
P0	70.232	Cerebellar Purkinje cells
E16.0	74.463	Upper-layer neurons
E16.25	85.893	Upper-layer neurons
E16.5	72.722	Upper-layer neurons
E16.75	81.047	Upper-layer neurons
E17.0	77.778	Upper-layer neurons
E17.25	76.802	Upper-layer neurons
E17.5	82.531	Upper-layer neurons
E17.75	80.912	Upper-layer neurons
E18.0	79.21	Upper-layer neurons
E18.25	75.4	Upper-layer neurons
E18.5	78.565	Upper-layer neurons
E18.75	77.137	Upper-layer neurons
P0	56.488	Upper-layer neurons
E16.0	73.353	Subplate neurons
E16.25	85.603	Subplate neurons
E16.5	75.506	Subplate neurons
E16.75	78.581	Subplate neurons
E17.0	78.328	Subplate neurons
E17.25	75.449	Subplate neurons
E17.5	79.342	Subplate neurons
E17.75	81.039	Subplate neurons
E18.0	76.802	Subplate neurons
E18.25	76.661	Subplate neurons
E18.5	81.265	Subplate neurons
E18.75	78.02	Subplate neurons
P0	64.82	Subplate neurons
E16.0	69.48	Endothelial cells
E16.25	79.744	Endothelial cells
E16.5	72.187	Endothelial cells
E16.75	76.852	Endothelial cells
E18.0	76.561	Endothelial cells
E18.5	67.471	Endothelial cells
P0	39.744	Endothelial cells
E16.0	76.726	Arterial endothelial cells
E16.25	88.037	Arterial endothelial cells
E16.5	81.164	Arterial endothelial cells
E16.75	79.126	Arterial endothelial cells
E17.0	81.734	Arterial endothelial cells
E17.5	87.753	Arterial endothelial cells
E17.75	87.591	Arterial endothelial cells
E18.0	80.835	Arterial endothelial cells
E18.25	80.444	Arterial endothelial cells
E18.5	76.923	Arterial endothelial cells
E18.75	82.985	Arterial endothelial cells
P0	57.331	Arterial endothelial cells
E16.0	65.252	Glomerular endothelial cells
E16.25	74.401	Glomerular endothelial cells
E16.5	77.303	Glomerular endothelial cells
E16.75	76.467	Glomerular endothelial cells
E17.0	74.882	Glomerular endothelial cells
E17.25	87.885	Glomerular endothelial cells
E17.5	85.219	Glomerular endothelial cells
E17.75	82.23	Glomerular endothelial cells
E18.0	77.634	Glomerular endothelial cells
E18.25	57.082	Glomerular endothelial cells
E18.5	75.016	Glomerular endothelial cells
E18.75	85.963	Glomerular endothelial cells
P0	16.625	Glomerular endothelial cells
E16.0	72.081	Brain capillary endothelial cells
E16.5	71.995	Brain capillary endothelial cells
E16.75	67.989	Brain capillary endothelial cells
E17.0	76.559	Brain capillary endothelial cells
E18.0	73.161	Brain capillary endothelial cells
E18.5	60.242	Brain capillary endothelial cells
P0	41.988	Brain capillary endothelial cells
E16.0	77.345	Liver sinusoidal endothelial cells
E16.25	82.464	Liver sinusoidal endothelial cells
E16.5	76.957	Liver sinusoidal endothelial cells
E16.75	78.261	Liver sinusoidal endothelial cells
E17.0	78.646	Liver sinusoidal endothelial cells
E17.25	85.159	Liver sinusoidal endothelial cells
E17.5	86.422	Liver sinusoidal endothelial cells
E17.75	75.84	Liver sinusoidal endothelial cells
E18.0	78.249	Liver sinusoidal endothelial cells
E18.25	71.528	Liver sinusoidal endothelial cells
E18.5	74.689	Liver sinusoidal endothelial cells
E18.75	70.364	Liver sinusoidal endothelial cells
P0	29.318	Liver sinusoidal endothelial cells
E16.0	83.638	Lymphatic vessel endothelial cells
E16.25	87.632	Lymphatic vessel endothelial cells
E16.5	78.292	Lymphatic vessel endothelial cells
E16.75	77.711	Lymphatic vessel endothelial cells
E17.0	80.429	Lymphatic vessel endothelial cells
E17.5	90.109	Lymphatic vessel endothelial cells
E17.75	80.88	Lymphatic vessel endothelial cells
E18.0	79.633	Lymphatic vessel endothelial cells
E18.25	76.258	Lymphatic vessel endothelial cells
E18.5	73.396	Lymphatic vessel endothelial cells
E18.75	78.864	Lymphatic vessel endothelial cells
P0	39.973	Lymphatic vessel endothelial cells
E16.0	77.935	Venous and capillary endothelial cells
E16.25	86.333	Venous and capillary endothelial cells
E16.5	80.557	Venous and capillary endothelial cells
E16.75	80.994	Venous and capillary endothelial cells
E17.0	82.449	Venous and capillary endothelial cells
E17.25	89.325	Venous and capillary endothelial cells
E17.5	87.74	Venous and capillary endothelial cells
E17.75	82.133	Venous and capillary endothelial cells
E18.0	81.839	Venous and capillary endothelial cells
E18.25	74.894	Venous and capillary endothelial cells
E18.5	77.504	Venous and capillary endothelial cells
E18.75	78.496	Venous and capillary endothelial cells
P0	60.116	Venous and capillary endothelial cells
E16.0	71.122	Branchial arch epithelium
E16.25	84.956	Branchial arch epithelium
E16.5	80.401	Branchial arch epithelium
E16.75	78.205	Branchial arch epithelium
E17.0	85.144	Branchial arch epithelium
E17.25	87.122	Branchial arch epithelium
E17.5	88.835	Branchial arch epithelium
E17.75	86.448	Branchial arch epithelium
E18.0	81.635	Branchial arch epithelium
E18.25	78.846	Branchial arch epithelium
E18.5	80.577	Branchial arch epithelium
E18.75	83.64	Branchial arch epithelium
P0	52.003	Branchial arch epithelium
E16.0	66.341	Granular keratinocytes
E16.25	78.766	Granular keratinocytes
E16.5	77.503	Granular keratinocytes
E16.75	79.335	Granular keratinocytes
E17.0	75.615	Granular keratinocytes
E17.25	88.203	Granular keratinocytes
E17.5	87.654	Granular keratinocytes
E17.75	86.043	Granular keratinocytes
E18.0	77.011	Granular keratinocytes
E18.25	87.951	Granular keratinocytes
E18.5	75.012	Granular keratinocytes
E18.75	87.303	Granular keratinocytes
P0	48.596	Granular keratinocytes
E16.0	71.515	Basal keratinocytes
E16.25	82.774	Basal keratinocytes
E16.5	79.914	Basal keratinocytes
E16.75	81.429	Basal keratinocytes
E17.0	81.983	Basal keratinocytes
E17.25	89.349	Basal keratinocytes
E17.5	90.35	Basal keratinocytes
E17.75	92.022	Basal keratinocytes
E18.0	77.919	Basal keratinocytes
E18.25	87.083	Basal keratinocytes
E18.5	74.889	Basal keratinocytes
E18.75	86.825	Basal keratinocytes
P0	56.502	Basal keratinocytes
E16.75	65.586	Dental epithelial cells
E17.0	69.111	Dental epithelial cells
E18.0	78.293	Dental epithelial cells
E18.25	79.367	Dental epithelial cells
E18.5	77.72	Dental epithelial cells
E18.75	75.471	Dental epithelial cells
P0	71.548	Dental epithelial cells
E16.0	77.831	Retinal progenitor cells
E16.5	80.993	Retinal progenitor cells
E16.75	86.667	Retinal progenitor cells
E17.0	79.295	Retinal progenitor cells
E17.5	86.931	Retinal progenitor cells
E17.75	85.185	Retinal progenitor cells
E18.0	89.312	Retinal progenitor cells
E18.25	82.702	Retinal progenitor cells
E18.5	84.29	Retinal progenitor cells
E18.75	84.208	Retinal progenitor cells
P0	75.661	Retinal progenitor cells
E16.0	76.939	Naive retinal progenitor cells
E16.25	84.364	Naive retinal progenitor cells
E16.5	78.762	Naive retinal progenitor cells
E16.75	84.802	Naive retinal progenitor cells
E17.0	83.237	Naive retinal progenitor cells
E17.25	78.97	Naive retinal progenitor cells
E17.5	86.433	Naive retinal progenitor cells
E17.75	82.201	Naive retinal progenitor cells
E18.0	83.951	Naive retinal progenitor cells
E18.25	75.814	Naive retinal progenitor cells
E18.5	81.361	Naive retinal progenitor cells
E18.75	79.468	Naive retinal progenitor cells
P0	58.045	Naive retinal progenitor cells
E16.0	68.863	Retinal ganglion cells
E16.25	82.364	Retinal ganglion cells
E16.5	75.937	Retinal ganglion cells
E16.75	84.418	Retinal ganglion cells
E17.0	71.764	Retinal ganglion cells
E17.5	83.923	Retinal ganglion cells
E17.75	78.101	Retinal ganglion cells
E18.25	73.837	Retinal ganglion cells
E18.5	80.329	Retinal ganglion cells
E18.75	82.963	Retinal ganglion cells
P0	63.146	Retinal ganglion cells
E16.0	63.625	Midgut/Hindgut epithelial cells
E16.25	74.199	Midgut/Hindgut epithelial cells
E16.5	76.356	Midgut/Hindgut epithelial cells
E16.75	77.114	Midgut/Hindgut epithelial cells
E17.0	73.733	Midgut/Hindgut epithelial cells
E17.25	84.618	Midgut/Hindgut epithelial cells
E17.5	87.545	Midgut/Hindgut epithelial cells
E17.75	80.909	Midgut/Hindgut epithelial cells
E18.0	74.715	Midgut/Hindgut epithelial cells
E18.25	67.471	Midgut/Hindgut epithelial cells
E18.5	70.048	Midgut/Hindgut epithelial cells
E18.75	74.879	Midgut/Hindgut epithelial cells
P0	30.369	Midgut/Hindgut epithelial cells
E16.0	65.952	Hepatocytes
E16.25	73.509	Hepatocytes
E16.5	67.629	Hepatocytes
E16.75	57.51	Hepatocytes
E17.0	59.659	Hepatocytes
E17.25	54.177	Hepatocytes
E17.5	68.283	Hepatocytes
E17.75	41.069	Hepatocytes
E18.0	35.205	Hepatocytes
E18.25	29.236	Hepatocytes
E18.5	40.453	Hepatocytes
E18.75	32.353	Hepatocytes
P0	1.38	Hepatocytes
E17.75	64.139	Airway club cells
E18.0	44.672	Airway club cells
E18.25	57.35	Airway club cells
E18.5	60.313	Airway club cells
E18.75	66.82	Airway club cells
P0	8.205	Airway club cells
E17.5	76.429	Alveolar Type 1 cells
E17.75	59.606	Alveolar Type 1 cells
E18.0	47.603	Alveolar Type 1 cells
E18.25	56.579	Alveolar Type 1 cells
E18.5	60.936	Alveolar Type 1 cells
E18.75	68.007	Alveolar Type 1 cells
P0	3.034	Alveolar Type 1 cells
E17.5	78.298	Alveolar Type 2 cells
E17.75	66.014	Alveolar Type 2 cells
E18.0	50.209	Alveolar Type 2 cells
E18.25	55.164	Alveolar Type 2 cells
E18.5	59.1	Alveolar Type 2 cells
E18.75	59.024	Alveolar Type 2 cells
P0	16.257	Alveolar Type 2 cells
E16.0	78.574	Facial mesenchyme
E16.25	86.397	Facial mesenchyme
E16.5	78.16	Facial mesenchyme
E16.75	83.699	Facial mesenchyme
E17.0	84.223	Facial mesenchyme
E17.75	87.444	Facial mesenchyme
E18.0	82.967	Facial mesenchyme
E18.25	85.214	Facial mesenchyme
E18.5	80.134	Facial mesenchyme
E18.75	86.928	Facial mesenchyme
P0	70.137	Facial mesenchyme
E16.0	77.516	Myoblasts
E16.25	82.257	Myoblasts
E16.5	80.925	Myoblasts
E16.75	80.908	Myoblasts
E17.0	82.326	Myoblasts
E17.25	87.045	Myoblasts
E17.5	89.858	Myoblasts
E17.75	83.654	Myoblasts
E18.0	78.58	Myoblasts
E18.25	83.186	Myoblasts
E18.5	71.264	Myoblasts
E18.75	86.564	Myoblasts
P0	50.952	Myoblasts
E16.0	68.583	Adipocyte progenitor cells
E16.25	79.144	Adipocyte progenitor cells
E16.5	79.666	Adipocyte progenitor cells
E16.75	79.987	Adipocyte progenitor cells
E17.0	75.668	Adipocyte progenitor cells
E17.25	72.148	Adipocyte progenitor cells
E17.5	84.203	Adipocyte progenitor cells
E17.75	87.002	Adipocyte progenitor cells
E18.0	78.596	Adipocyte progenitor cells
E18.25	86.179	Adipocyte progenitor cells
E18.5	73.456	Adipocyte progenitor cells
P0	40.574	Adipocyte progenitor cells
E16.0	77.209	Dermatome
E16.25	85.391	Dermatome
E16.5	83.811	Dermatome
E16.75	85.126	Dermatome
E17.0	83.057	Dermatome
E17.25	89.045	Dermatome
E17.5	89.595	Dermatome
E17.75	87.126	Dermatome
E18.0	83.96	Dermatome
E18.25	85.718	Dermatome
E18.5	78.077	Dermatome
E18.75	87.61	Dermatome
P0	55.206	Dermatome
E16.0	83.152	Chondrocytes (Atp1a2+)
E16.25	86.238	Chondrocytes (Atp1a2+)
E16.5	85.011	Chondrocytes (Atp1a2+)
E16.75	86.754	Chondrocytes (Atp1a2+)
E17.0	84.763	Chondrocytes (Atp1a2+)
E17.25	91.019	Chondrocytes (Atp1a2+)
E17.5	88.036	Chondrocytes (Atp1a2+)
E17.75	89.184	Chondrocytes (Atp1a2+)
E18.0	87.825	Chondrocytes (Atp1a2+)
E18.25	86.518	Chondrocytes (Atp1a2+)
E18.5	83.335	Chondrocytes (Atp1a2+)
E18.75	88.623	Chondrocytes (Atp1a2+)
P0	46.351	Chondrocytes (Atp1a2+)
E16.0	79.453	Fibroblasts
E16.25	86.418	Fibroblasts
E16.5	83.453	Fibroblasts
E16.75	84.002	Fibroblasts
E17.0	84.235	Fibroblasts
E17.25	90.704	Fibroblasts
E17.5	89.82	Fibroblasts
E17.75	86.254	Fibroblasts
E18.0	82.935	Fibroblasts
E18.25	82.196	Fibroblasts
E18.5	76.938	Fibroblasts
E18.75	86.387	Fibroblasts
P0	60.153	Fibroblasts
E16.0	82.662	Chondrocytes (Otor+)
E16.25	88.189	Chondrocytes (Otor+)
E16.5	83.492	Chondrocytes (Otor+)
E16.75	85.685	Chondrocytes (Otor+)
E17.0	78.846	Chondrocytes (Otor+)
E17.5	89.657	Chondrocytes (Otor+)
E17.75	86.094	Chondrocytes (Otor+)
E18.0	86.143	Chondrocytes (Otor+)
E18.25	83.059	Chondrocytes (Otor+)
E18.5	85.772	Chondrocytes (Otor+)
E18.75	85.301	Chondrocytes (Otor+)
P0	63.81	Chondrocytes (Otor+)
E16.0	80.94	Early chondrocytes
E16.25	84.048	Early chondrocytes
E16.5	83.941	Early chondrocytes
E16.75	84.083	Early chondrocytes
E17.0	81.797	Early chondrocytes
E17.25	87.072	Early chondrocytes
E17.5	89.974	Early chondrocytes
E17.75	86.362	Early chondrocytes
E18.0	80.262	Early chondrocytes
E18.25	88.355	Early chondrocytes
E18.5	76.403	Early chondrocytes
E18.75	91.271	Early chondrocytes
P0	48.379	Early chondrocytes
E16.25	91.565	Brown adipocyte cells
E16.5	80.783	Brown adipocyte cells
E16.75	60.351	Brown adipocyte cells
E17.0	54.544	Brown adipocyte cells
E17.25	62.257	Brown adipocyte cells
E17.5	73.137	Brown adipocyte cells
E17.75	52.725	Brown adipocyte cells
E18.0	52.592	Brown adipocyte cells
E18.25	37.397	Brown adipocyte cells
E18.5	54.046	Brown adipocyte cells
E18.75	36.717	Brown adipocyte cells
P0	1.752	Brown adipocyte cells
E17.5	75.684	Adipocyte cells (Cyp2e1+)
E17.75	71.067	Adipocyte cells (Cyp2e1+)
E18.0	46.211	Adipocyte cells (Cyp2e1+)
E18.25	57.073	Adipocyte cells (Cyp2e1+)
E18.5	62.452	Adipocyte cells (Cyp2e1+)
E18.75	54.964	Adipocyte cells (Cyp2e1+)
P0	9.198	Adipocyte cells (Cyp2e1+)
E16.0	78.667	Myotubes
E16.25	80.584	Myotubes
E16.5	81.254	Myotubes
E16.75	81.568	Myotubes
E17.0	82.116	Myotubes
E17.25	89.161	Myotubes
E17.5	88.331	Myotubes
E17.75	86.935	Myotubes
E18.0	78.835	Myotubes
E18.25	82.448	Myotubes
E18.5	75.991	Myotubes
E18.75	82.605	Myotubes
P0	50.717	Myotubes
E16.0	73.739	Myofibroblasts
E16.25	77.508	Myofibroblasts
E16.5	77.876	Myofibroblasts
E16.75	70.801	Myofibroblasts
E17.0	77.647	Myofibroblasts
E17.25	86.57	Myofibroblasts
E17.5	84.33	Myofibroblasts
E17.75	91.75	Myofibroblasts
E18.0	85.927	Myofibroblasts
E18.5	81.842	Myofibroblasts
P0	23.884	Myofibroblasts
E16.0	78.479	Pre-osteoblasts (Sp7+)
E16.25	83.109	Pre-osteoblasts (Sp7+)
E16.5	80.896	Pre-osteoblasts (Sp7+)
E16.75	81.576	Pre-osteoblasts (Sp7+)
E17.0	79.048	Pre-osteoblasts (Sp7+)
E17.25	90.658	Pre-osteoblasts (Sp7+)
E17.5	84.724	Pre-osteoblasts (Sp7+)
E17.75	81.413	Pre-osteoblasts (Sp7+)
E18.0	81.144	Pre-osteoblasts (Sp7+)
E18.25	81.923	Pre-osteoblasts (Sp7+)
E18.5	73.327	Pre-osteoblasts (Sp7+)
E18.75	84.283	Pre-osteoblasts (Sp7+)
P0	60.991	Pre-osteoblasts (Sp7+)
E16.0	79.325	Myelinating Schwann cells
E16.25	86.762	Myelinating Schwann cells
E16.5	80.506	Myelinating Schwann cells
E16.75	85.885	Myelinating Schwann cells
E17.0	83.575	Myelinating Schwann cells
E17.25	90.81	Myelinating Schwann cells
E17.5	90.172	Myelinating Schwann cells
E17.75	89.203	Myelinating Schwann cells
E18.0	83.187	Myelinating Schwann cells
E18.25	82.561	Myelinating Schwann cells
E18.5	76.847	Myelinating Schwann cells
E18.75	86.394	Myelinating Schwann cells
P0	66.358	Myelinating Schwann cells
E16.0	66.072	Dorsal root ganglion neurons
E16.25	77.968	Dorsal root ganglion neurons
E16.5	65.541	Dorsal root ganglion neurons
E16.75	63.752	Dorsal root ganglion neurons
E18.5	54.49	Dorsal root ganglion neurons
P0	29.928	Dorsal root ganglion neurons
E16.0	81.935	Sympathetic neurons
E16.25	85.806	Sympathetic neurons
E16.5	84.211	Sympathetic neurons
E16.75	84.541	Sympathetic neurons
E17.0	82.329	Sympathetic neurons
E17.5	90.893	Sympathetic neurons
E17.75	83.939	Sympathetic neurons
E18.0	83.78	Sympathetic neurons
E18.25	80.092	Sympathetic neurons
E18.5	82.965	Sympathetic neurons
E18.75	85.556	Sympathetic neurons
P0	62.827	Sympathetic neurons
E16.0	88.11	Olfactory sensory neurons
E16.25	92.474	Olfactory sensory neurons
E16.5	86.244	Olfactory sensory neurons
E16.75	84.234	Olfactory sensory neurons
E17.0	87.402	Olfactory sensory neurons
E17.25	92.899	Olfactory sensory neurons
E17.5	87.179	Olfactory sensory neurons
E17.75	90.357	Olfactory sensory neurons
E18.0	85.515	Olfactory sensory neurons
E18.25	82.073	Olfactory sensory neurons
E18.5	81.884	Olfactory sensory neurons
E18.75	85.892	Olfactory sensory neurons
P0	74.535	Olfactory sensory neurons
E16.0	68.401	Parasympathetic neurons
E16.5	76.911	Parasympathetic neurons
E16.75	80.63	Parasympathetic neurons
E17.0	76.084	Parasympathetic neurons
E17.75	83.333	Parasympathetic neurons
E18.25	80.63	Parasympathetic neurons
E18.5	80.32	Parasympathetic neurons
E18.75	84.286	Parasympathetic neurons
P0	76.395	Parasympathetic neurons
E16.0	87.978	Nephron progenitors
E16.25	90.228	Nephron progenitors
E16.5	84.96	Nephron progenitors
E16.75	83.358	Nephron progenitors
E17.0	87.691	Nephron progenitors
E17.25	88.423	Nephron progenitors
E17.5	91.898	Nephron progenitors
E17.75	87.612	Nephron progenitors
E18.0	86.119	Nephron progenitors
E18.25	84.493	Nephron progenitors
E18.5	83.075	Nephron progenitors
E18.75	85.776	Nephron progenitors
P0	76.821	Nephron progenitors
E16.0	81.318	Metanephric mesenchyme
E16.25	88.406	Metanephric mesenchyme
E16.5	81.219	Metanephric mesenchyme
E16.75	81.125	Metanephric mesenchyme
E17.0	84.545	Metanephric mesenchyme
E17.25	85.075	Metanephric mesenchyme
E17.5	89.781	Metanephric mesenchyme
E17.75	84.689	Metanephric mesenchyme
E18.0	83.205	Metanephric mesenchyme
E18.25	79.947	Metanephric mesenchyme
E18.5	81.377	Metanephric mesenchyme
E18.75	80.583	Metanephric mesenchyme
P0	64.623	Metanephric mesenchyme
E16.0	84.85	Proximal tubule cells
E16.5	77.695	Proximal tubule cells
E16.75	74.838	Proximal tubule cells
E17.0	86.412	Proximal tubule cells
E17.25	87.429	Proximal tubule cells
E17.5	89.959	Proximal tubule cells
E17.75	78.046	Proximal tubule cells
E18.0	78.544	Proximal tubule cells
E18.25	75.115	Proximal tubule cells
E18.5	78.697	Proximal tubule cells
E18.75	78.238	Proximal tubule cells
P0	32.471	Proximal tubule cells
E16.0	76.116	Lateral plate and intermediate mesoderm
E16.25	82.584	Lateral plate and intermediate mesoderm
E16.5	82.972	Lateral plate and intermediate mesoderm
E16.75	82.474	Lateral plate and intermediate mesoderm
E17.0	80.444	Lateral plate and intermediate mesoderm
E17.25	88.723	Lateral plate and intermediate mesoderm
E17.5	88.423	Lateral plate and intermediate mesoderm
E17.75	83.195	Lateral plate and intermediate mesoderm
E18.0	80.275	Lateral plate and intermediate mesoderm
E18.25	72.633	Lateral plate and intermediate mesoderm
E18.5	77.975	Lateral plate and intermediate mesoderm
E18.75	84.693	Lateral plate and intermediate mesoderm
P0	53.664	Lateral plate and intermediate mesoderm

## Sheet: panel_d
anno	cor
CNS_neurons	0.0196
Megakaryocytes	0.0217
Oligodendrocytes	0.03
Neuroectoderm_and_glia	0.0333
Intermediate_neuronal_progenitors	0.0354
Eye_and_other	0.0361
B_cells	0.0382
Olfactory_sensory_neurons	0.0487
T_cells	0.0515
Neural_crest_PNS_neurons	0.0527
Neural_crest_PNS_glia	0.078
Epithelial_cells	0.0931
Mesoderm	0.1143
White_blood_cells	0.1296
Endothelium	0.1365
Cardiomyocytes	0.1463
Ependymal_cells	0.1491
Mast_cells	0.1529
Definitive_erythroid	0.1576
Muscle_cells	0.1953
Intestine	0.2081
Lung_and_airway	0.2897
Adipocytes	0.5973
Hepatocytes	0.811

## Sheet: panel_f_top
exp	gene	group	celltype
0.316	Pck1	E18.75	Hepatocytes
0.477	Lepr	E18.75	Hepatocytes
2.027	Ppargc1a	E18.75	Hepatocytes
0.303	Vwf	E18.75	Hepatocytes
1.275	G6pc	E18.75	Hepatocytes
0.802	Setdb2	E18.75	Hepatocytes
0.802	Got1	E18.75	Hepatocytes
2.421	Pck1	P0	Hepatocytes
2.207	Lepr	P0	Hepatocytes
3.191	Ppargc1a	P0	Hepatocytes
1.714	Vwf	P0	Hepatocytes
3.056	G6pc	P0	Hepatocytes
4.331	Setdb2	P0	Hepatocytes
2.309	Got1	P0	Hepatocytes
0.004	Nr4a3	E18.75	Brown adipocyte cells
0.774	Acer2	E18.75	Brown adipocyte cells
2.251	Ppargc1a	E18.75	Brown adipocyte cells
0.591	Irs2	E18.75	Brown adipocyte cells
1.146	Ucp1	E18.75	Brown adipocyte cells
0.042	Irf4	E18.75	Brown adipocyte cells
0.326	Nr4a3	P0	Brown adipocyte cells
1.691	Acer2	P0	Brown adipocyte cells
3.894	Ppargc1a	P0	Brown adipocyte cells
1.435	Irs2	P0	Brown adipocyte cells
3.793	Ucp1	P0	Brown adipocyte cells
0.657	Irf4	P0	Brown adipocyte cells
0.072	Pmvk	E18.75	Alveolar Type 1 cells
0.104	Tox	E18.75	Alveolar Type 1 cells
0.037	Acer2	E18.75	Alveolar Type 1 cells
0.204	Cap2	E18.75	Alveolar Type 1 cells
2.186	Pmvk	P0	Alveolar Type 1 cells
2.937	Tox	P0	Alveolar Type 1 cells
1.266	Acer2	P0	Alveolar Type 1 cells
1.759	Cap2	P0	Alveolar Type 1 cells

## Sheet: panel_f_bottom_left
Pck1	Lepr	Ppargc1a	Vwf	G6pc	Setdb2	Got1	timepoint
4.761	0	0	0	4.761	0	4.36	20
0	0	0	0	0	0	0	0
0	0	0	0	0	0	0	0
0	0	0	0	0	0	0	0
4.556	0	5.801	5.466	0	3.873	3.873	80
4.272	0	4.272	0	4.272	0	0	0
3.474	0	5.058	0	4.837	0	0	40
0	0	0	0	5.653	0	0	80
0	0	3.359	0	4.435	0	3.359	20
0	0	3.502	0	0	0	0	0
5.193	4.285	5.374	0	5.661	4.285	4.285	60
0	0	0	0	0	0	0	0
4.554	3.476	4.554	3.476	4.839	5.242	0	80
3.292	0	4.65	0	3.292	3.292	0	60
0	3.059	3.059	0	3.728	0	0	40
6.153	6.153	4.552	4.552	6.084	4.552	3.474	80
3.609	3.609	0	0	4.689	0	0	0
4.707	0	4.023	0	0	4.023	0	20
6.073	0	3.894	3.894	5.823	4.577	4.577	80
0	0	4.662	0	0	0	0	0
0	5.325	5.325	0	0	0	0	0
5.075	0	3.491	0	0	4.168	0	0
0	3.378	0	0	0	0	0	0
4.201	0	4.201	0	4.201	0	0	20
4.406	4.406	3.725	0	5.901	3.725	4.406	60
5.155	0	5.441	0	0	4.068	4.753	80
0	0	0	0	0	0	0	0
4.856	0	0	0	0	0	4.856	60
0	0	0	0	4.387	0	0	20
0	4.356	3.676	0	0	0	0	0
5.985	4.606	5.294	0	6.544	5.698	4.606	80
4.2	0	0	0	4.2	4.885	0	60
0	3.787	0	0	0	0	0	20
0	0	0	0	3.72	0	0	0
0	0	0	0	0	0	0	0
5.379	0	0	0	0	0	0	20
0	0	0	0	6.08	0	4.986	60
0	0	0	0	0	0	0	40
0	0	4.094	0	5.182	4.094	0	80
0	0	0	0	4.126	0	5.213	20
0	0	0	0	0	0	0	0
0	0	4.692	0	0	0	0	80
0	0	0	0	4.008	0	0	40
5.93	0	4.684	3.325	0	4.905	4	80
0	0	5.25	0	5.25	0	4.562	60
3.794	0	0	0	0	0	3.794	20
4.646	4.646	4.646	0	4.646	0	5.738	60
0	0	5.241	0	4.553	0	0	20
4.316	4.316	5.002	0	0	0	0	20
5.144	0	5.144	0	5.144	0	0	60
4.412	0	4.813	0	4.412	0	0	20
0	0	4.166	0	0	0	0	0
5.41	0	4.722	0	5.814	0	0	80
0	0	0	0	0	0	0	0
0	0	3.747	0	3.747	0	0	0
0	0	4.184	0	0	0	0	0
4.047	0	4.047	4.047	0	0	0	20
5.084	0	5.996	0	5.996	5.084	5.487	80
0	6.395	0	0	0	0	5.704	60
4.946	0	4.26	0	0	0	0	40
5.77	6.174	0	0	5.08	0	0	60
0	4.153	0	0	4.153	5.75	0	80
0	0	0	0	0	0	0	0
4.752	3.176	4.932	0	3.176	4.246	5.535	80
5.278	0	5.278	0	5.278	0	0	40
0	0	0	0	0	0	0	0
0	3.118	3.118	0	3.789	3.118	0	20
0	0	4.036	0	0	3.361	0	40
5.156	3.918	3.918	0	3.244	0	0	20
0	5.539	0	0	0	0	0	60
0	0	0	0	4.06	0	0	20
4.175	0	0	0	5.013	0	3.106	20
4.473	0	4.473	0	4.19	0	0	20
4.606	0	0	0	5.294	0	4.606	80
5.291	0	4.382	0	4.783	0	3.701	20
5.821	3.154	4.909	0	6.108	4.728	3.154	80
0	3.538	0	4.216	3.538	0	0	20
0	0	0	0	0	0	0	0
0	0	4.11	0	0	0	0	0
4.461	3.385	5.552	0	5.993	4.461	4.746	80
0	0	0	0	0	0	0	20
5.758	0	4.381	0	0	5.068	5.068	80
4.221	0	0	0	0	0	0	20
4.123	0	0	0	4.523	3.446	0	60
4.208	0	0	0	0	0	4.208	0
4.084	0	0	0	5.171	0	0	40
0	0	0	0	4.449	0	0	40
4.13	0	0	0	0	0	0	0
0	0	0	0	0	0	0	0
3.535	4.214	4.9	0	3.535	0	0	20
6.168	0	0	0	5.073	0	0	60
4.211	6.277	5.118	0	5.586	5.453	3.532	80
5.767	0	0	0	4.674	0	0	40
4.377	3.697	0	0	0	0	0	0
0	0	0	0	0	0	0	0
0	0	0	0	3.972	0	0	0
0	0	0	0	0	0	0	0
4.167	3.099	5.255	0	4.671	3.099	4.451	80
0	0	0	0	0	0	0	0
5.97	5.566	0	0	4.877	0	0	80
5.8	5.396	0	0	0	0	0	60
0	0	0	0	0	0	0	40
0	0	0	0	0	0	0	0
0	0	4.592	0	4.592	5.28	0	40
4.885	0	4.885	0	0	0	0	20
5.063	0	0	0	0	0	0	60
5.94	0	0	0	0	0	0	40
5.53	0	4.241	0	3.843	3.171	3.171	20
5.144	0	4.304	0	3.905	4.99	3.905	80
3.89	4.572	5.483	0	5.664	0	4.572	60
0	0	0	0	0	0	0	40
0	0	0	0	4.057	0	0	0
5.15	0	6.399	0	4.463	0	0	40
5.911	0	0	0	0	5.22	0	60
0	0	4.718	0	0	0	0	0
0	4.401	0	6	4.401	5.778	5.491	80
0	0	4.667	0	0	0	0	0
0	0	0	0	0	0	0	0
0	0	0	0	0	0	0	0
5.397	3.349	3.349	0	4.93	0	0	40
0	0	0	0	0	3.93	0	0
0	0	3.493	0	5.412	0	4.171	60
4.401	0	0	0	4.803	0	3.72	20
5.684	5.398	5.398	0	5.907	0	0	60
0	3.965	3.965	0	0	0	0	0
4.325	0	4.325	4.325	5.012	4.325	4.325	80
0	0	4.808	6.188	5.497	5.497	0	80
0	0	0	0	0	0	0	20
0	3.697	0	0	0	0	0	0
0	0	0	0	0	0	0	0
0	0	3.282	0	3.956	0	0	40
0	0	3.03	0	0	0	0	20
4.114	0	4.114	0	5.201	0	0	20
0	0	0	0	0	0	0	20
0	0	4.418	0	0	0	0	0
0	0	0	0	0	0	0	0
4.475	0	3.399	0	4.475	0	0	20
0	0	0	0	0	0	0	0
0	0	5.135	0	6.23	0	0	0
0	0	3.319	0	0	0	0	0
0	0	0	0	5.034	0	0	0
0	3.107	0	0	4.175	0	0	0
5.588	0	5.12	0	6.597	0	4.213	40
0	0	0	0	0	0	4.54	20
3.984	0	3.984	0	0	0	0	20
0	0	0	0	5.212	0	0	20
6.298	0	0	0	0	0	0	20
0	0	0	0	3.859	0	0	0
0	0	0	0	0	0	0	20
4.007	0	4.691	0	4.691	0	0	20
0	0	0	0	0	0	0	0
0	0	0	0	0	0	0	0
4.22	0	5.309	0	5.595	4.906	0	60
4.185	0	3.507	0	4.586	0	4.871	60
4.759	0	4.94	0	3.183	0	3.183	40
0	3.211	0	0	3.211	0	0	0
0	0	0	0	0	3.237	0	0
0	0	0	0	4.937	6.318	4.937	80
5.83	5.139	5.607	0	5.725	0	0	60
0	0	0	0	0	4.926	0	0
4.982	0	4.296	5.672	4.982	4.982	0	80
3.573	0	4.252	0	0	0	0	0
5.179	0	0	0	0	0	0	40
0	0	0	0	0	0	0	20
0	0	3.191	0	0	0	0	0
4.025	0	0	4.709	5.802	5.112	4.025	80
0	0	0	0	0	0	0	0
3.73	0	4.813	0	5.32	5.098	4.813	80
0	0	4.939	0	4.939	3.183	3.183	40
0	0	4.162	0	5.536	0	0	20
4.784	0	0	0	0	0	0	0
4.956	4.956	4.956	4.956	0	5.646	6.05	80
5.296	0	0	0	0	0	0	20
0	0	0	0	0	0	0	20
5.378	0	5.665	0	4.289	0	0	40
0	0	3.861	0	0	3.861	0	0
0	0	0	0	0	0	0	0
0	0	0	0	0	0	0	0
0	0	0	0	0	5.363	0	40
0	0	4.877	0	3.514	0	0	20
0	3.145	3.145	0	4.499	0	3.817	20
5.088	4.001	4.685	0	0	4.001	0	0
0	0	0	0	0	0	0	20
4.286	0	4.286	0	0	0	0	0
5.692	0	0	0	0	0	0	20
4.139	5.514	4.139	0	0	5.227	5.736	80
0	0	0	0	4.391	0	0	40
5.861	0	4.768	0	0	0	0	20
3.336	0	0	0	5.097	0	0	20
0	0	0	0	4.527	0	3.844	40
0	0	0	0	0	0	0	40
4.939	0	0	0	0	5.629	0	60
0	0	3.521	0	0	0	0	0
0	0	0	0	5.274	0	0	0
3.8	0	4.482	0	5.391	0	0	20
0	0	0	0	0	0	0	20
0	3.74	4.822	0	3.74	0	0	0
3.481	0	4.158	0	3.481	3.481	0	20
0	0	0	0	0	0	0	20
0	0	0	0	0	0	0	0
4.664	0	0	0	4.664	0	0	20
4.109	0	0	0	4.794	0	0	20
0	0	4.612	0	4.211	5.453	4.211	80
0	0	4.431	0	0	0	0	0
4.273	0	0	0	0	0	0	20
5.132	0	0	0	5.132	5.132	0	60
5.198	0	4.795	0	4.11	0	0	40
0	0	0	0	5.332	0	0	0
5.874	6.161	0	4.38	4.38	5.066	4.38	80
0	0	0	0	0	0	0	0
3.459	0	0	0	4.136	0	0	60
0	3.079	3.079	0	6.079	0	0	20
5.63	0	0	0	0	0	0	20
0	4.011	4.011	0	0	0	0	20
4.845	3.482	5.651	4.159	5.851	4.845	5.066	80
5.425	0	6.601	0	5.425	5.648	4.052	80
5.754	0	5.467	0	5.064	4.377	5.064	60
0	0	0	0	0	0	0	0
0	0	0	0	6.136	0	0	20
4.258	5.633	3.859	4.258	5.92	4.763	4.944	80
5.495	0	0	0	5.495	4.892	4.49	80
3.901	3.901	0	3.901	3.901	0	0	0
4.75	0	0	0	5.152	0	0	40
4.351	0	3.952	0	0	0	0	0
0	0	4.868	0	5.154	5.154	3.785	80
0	0	0	0	3.474	0	3.474	20
5.05	0	0	5.05	5.05	5.05	5.05	80
3.979	0	3.979	0	6.36	0	4.663	40
0	0	0	0	5.393	0	0	40
4.868	0	0	0	5.557	5.557	4.868	60
0	0	0	0	0	0	0	0
5.001	0	0	0	0	0	0	20
0	0	0	0	0	0	0	0
4.934	0	4.934	0	0	0	0	20
4.885	0	4.885	0	5.574	0	0	60
0	0	4.308	0	0	3.628	4.308	20
0	0	4.332	4.332	0	0	0	0
0	0	0	0	0	0	0	0
0	5.251	0	5.942	5.942	0	0	80
0	0	0	0	4.949	0	0	40
5.081	3.713	5.484	4.795	0	5.638	0	80
0	0	3.883	0	4.968	3.883	0	20
0	0	0	0	0	0	0	20
0	0	0	0	0	0	0	40
0	0	4.825	0	4.825	0	0	20
5.344	0	4.656	0	4.656	0	0	60
0	0	0	4.161	4.161	0	0	0
4.746	0	3.665	2.997	4.345	2.997	2.997	40
0	0	4.122	0	4.122	0	0	0
0	0	0	0	0	0	0	0
0	0	4.791	0	0	0	0	40
0	0	0	0	0	0	0	0
4.009	4.009	4.009	0	4.693	0	0	20
0	0	0	0	4.152	3.474	0	60
4.99	0	4.99	0	4.99	4.304	4.304	80
0	0	0	0	4.18	0	0	20
0	0	4.328	0	4.328	0	0	0
0	0	0	0	0	0	0	0
0	0	0	0	0	0	0	20
0	0	4.519	0	4.519	0	0	40
5.207	0	0	5.207	5.207	4.519	4.519	80
5.642	0	4.046	0	0	0	0	40
0	0	0	0	0	0	0	0
4.308	4.308	0	0	4.308	5.907	4.308	80
0	5.52	0	0	5.52	0	0	60
0	0	4.151	0	0	0	0	20
3.846	0	0	0	0	0	0	20
0	0	0	0	6.163	0	0	60
0	0	0	0	3.82	0	0	40
0	0	0	0	0	0	0	20
0	6.054	5.545	0	5.141	5.141	0	80
0	0	3.943	0	0	0	0	0
3.502	0	3.502	0	4.18	0	0	20
4.96	0	4.96	0	6.341	0	4.96	60
5.97	0	4.277	0	5.652	4.277	5.366	80
5.3	0	4.211	0	0	0	0	20
5.479	0	4.105	0	5.192	4.105	6.392	80
0	0	0	0	5.171	0	0	0
0	0	4.42	4.42	0	0	0	20
0	0	3.984	0	0	0	0	0
5.786	0	4.943	0	6.237	3.859	0	40
5.147	0	4.06	0	5.433	0	4.06	40
3.044	3.044	4.795	0	3.713	0	0	0
0	0	3.328	0	0	0	0	0
5.25	5.876	5.25	4.277	5.117	3.206	3.206	80
0	0	0	0	0	0	0	0
0	0	0	0	4.914	0	0	20
0	0	0	0	4.564	0	3.882	20
4.926	0	4.524	0	5.434	3.842	3.842	20
0	0	0	0	5.72	0	0	20
5.911	5.555	0	0	5.911	4.312	0	80
0	0	0	0	4.889	0	0	20
0	0	3.134	0	0	3.805	0	0
0	0	4.291	0	0	0	0	0
0	0	0	0	0	0	0	0
0	5.809	0	0	5.119	5.119	5.809	60
5.586	3.813	5.873	0	5.183	5.183	0	80
4.687	0	3.606	3.606	5.529	5.529	3.606	80
0	0	0	0	0	3.65	0	20
0	0	0	0	0	4.272	0	0
0	0	0	0	5.042	0	0	20
6.032	0	0	4.652	5.055	3.969	3.969	80
5.17	0	5.17	0	5.679	0	0	60
0	4.637	5.325	4.637	5.729	0	6.575	80
6.15	4.369	0	0	4.369	0	5.056	20
0	0	0	0	0	0	0	0
5.378	0	4.975	0	5.378	0	0	40
4.525	0	4.525	0	4.525	4.525	0	80
5.492	0	0	0	4.803	4.118	0	20
5.732	3.805	0	0	5.732	5.175	4.487	60
4.834	0	4.834	0	5.168	5.015	5.301	80
0	0	4.946	0	0	0	0	0
0	0	0	0	0	0	0	0
0	3.919	0	0	0	3.919	0	0
0	0	0	0	4.644	0	0	0
0	0	0	0	5.455	0	0	80
3.529	0	3.529	0	5.583	0	0	0
5.027	0	5.027	0	0	0	0	40
0	4.551	5.642	0	4.551	6.152	0	80
4.758	0	0	0	4.074	5.669	4.758	80
0	0	0	0	4.4	0	0	0
0	0	3.476	0	0	4.154	0	20
0	0	0	0	0	0	0	0
0	0	4.908	0	0	0	0	20
0	0	0	0	5.267	0	0	20
5.195	0	4.91	0	3.826	4.508	0	20
5.52	5.117	4.831	0	5.743	5.434	3.078	60
0	0	5.442	0	4.753	4.352	4.352	80
6.109	0	0	0	5.015	0	0	40
0	0	4.48	0	0	3.404	0	20
0	0	4.338	0	5.428	0	0	0
0	0	0	0	6.513	0	0	40
4.856	0	0	0	4.856	0	0	20
0	0	4.624	0	4.624	0	0	0
5.037	0	4.351	0	5.441	0	4.856	20
4.901	0	4.901	3.817	0	4.499	4.901	60
0	0	3.911	0	4.595	0	0	0
5.819	0	0	0	5.129	0	5.129	80
4.644	5.333	0	0	4.644	6.023	5.333	80
0	0	0	0	4.59	0	0	0
3.768	0	3.768	0	5.359	0	0	60
5.064	0	4.778	0	4.778	0	3.696	40
0	0	0	0	4.408	0	4.408	20
5.077	5.767	0	6.458	6.171	0	5.767	80
5.034	0	0	0	5.542	0	0	40
0	0	3.298	0	4.372	0	0	20
0	0	5.41	0	0	0	0	0
5.169	0	0	0	5.169	5.169	5.169	60
5.181	0	0	0	6.025	0	0	20
5.332	3.173	4.749	0	4.929	0	3.845	60
0	0	4.605	0	0	0	0	0
0	0	0	0	5.143	0	0	40
0	0	5.733	0	5.043	0	0	20
5.544	0	4.988	0	3.622	3.622	5.391	80
0	0	4.877	5.566	0	6.257	0	80
0	0	0	0	0	0	0	0
0	0	4.581	0	4.581	3.898	0	20
0	0	0	0	4.073	0	0	20
0	0	0	0	4.247	0	0	0
6.034	0	5.811	0	4.434	5.121	5.811	80
0	4.007	4.007	0	5.094	5.937	0	80
0	0	5.303	0	4.9	4.215	5.303	80
0	0	0	0	0	0	0	20
0	0	0	0	4.85	0	0	40
0	0	5.327	0	0	0	0	0
0	0	0	0	0	0	0	60
0	0	4.666	0	3.983	0	0	0
0	0	3.797	0	0	0	0	0
5.511	0	0	0	6.202	4.822	0	40
0	0	0	0	3.604	0	0	0
0	0	3.379	0	4.055	0	0	0
6.212	4.487	4.771	0	5.46	3.41	5.683	80
3.731	0	3.731	0	0	0	0	20
0	0	0	0	0	0	0	40
4.429	0	0	0	6.029	0	0	20
4.089	0	0	0	0	0	0	20
0	0	0	0	0	0	0	0
0	0	0	0	4.503	0	3.821	20
5.053	0	3.017	0	5.17	0	0	20
5.263	5.263	3.674	0	4.354	0	0	0
5.346	0	0	0	4.79	0	0	20
0	0	0	0	4.845	0	0	0
0	0	0	0	0	0	0	0
5.347	4.791	4.106	0	5.48	0	0	60
0	0	4.846	0	0	0	0	0
0	0	4.051	0	4.736	4.957	0	60
4.686	4.002	5.088	0	3.327	0	0	60
0	0	0	0	5.59	0	0	20
0	0	0	0	5.537	6.228	0	80
0	0	0	0	0	0	0	40
0	0	0	0	0	0	0	80
4.423	0	0	0	3.742	0	0	20
0	0	0	0	5.577	4.887	0	80
0	0	4.055	0	4.74	5.142	4.055	80
0	0	3.989	0	3.989	0	0	20
0	0	0	0	5.768	0	0	40
0	0	3.289	0	3.289	0	0	20
5.428	0	0	0	6.524	0	0	40
4.127	4.127	0	0	5.215	0	0	0
0	0	0	0	3.468	0	0	0
0	0	0	0	0	0	3.873	0
0	0	0	0	0	0	0	0
5.786	3.931	5.42	0	3.931	0	4.33	80
0	0	4.439	0	0	0	0	0
5.986	0	5.986	0	6.496	0	0	60
4.218	4.218	0	0	0	0	0	0
6.157	4.092	4.596	3.026	5.619	5.379	4.092	80
0	0	0	0	0	0	0	20
0	0	0	0	0	0	0	0
0	0	4.639	0	0	0	0	20
4.934	0	0	0	4.248	0	0	20
3.742	4.423	5.332	3.742	5.667	4.423	5.332	80
0	0	4.273	0	3.594	3.594	0	20
4.532	0	5.219	0	5.219	0	4.934	60
5.284	0	0	0	5.284	0	0	60
4.531	0	5.086	0	5.702	0	3.176	60
3.864	0	4.546	0	0	0	0	0
4.948	4.262	6.734	3.583	6.196	5.351	4.948	80
0	0	4.075	0	4.76	0	5.163	40
5.825	6.112	4.048	0	5.643	0	5.643	60
4.59	0	4.59	3.907	4.992	4.59	0	80
5.907	4.376	0	0	5.349	0	0	20
6.006	4.511	4.913	0	6.447	3.829	3.829	40
5.648	0	0	0	4.557	0	0	20
0	0	0	0	0	0	0	0
0	0	4.127	0	5.501	0	0	40
0	0	4.055	0	5.141	0	0	60
5.416	0	0	0	0	0	0	80
0	0	5.053	0	5.053	0	0	60
0	0	0	0	4.931	3.566	0	40
4.879	0	4.879	5.79	0	4.193	0	80
3.277	3.277	5.037	3.951	4.856	4.635	4.856	80
0	0	0	0	0	0	0	0
0	0	0	0	0	0	0	0
0	0	4.524	0	0	0	4.524	20
4.165	3.488	4.851	0	5.857	0	0	80
0	0	5.075	0	0	0	0	0
0	0	5.564	0	6.074	5.161	4.473	60
0	0	0	0	0	0	0	40
4.32	0	0	0	5.41	0	0	0
0	0	0	0	0	0	0	20
0	0	0	5.002	0	0	0	0
4.734	0	0	0	4.734	0	0	60
0	0	0	0	0	0	0	0
0	0	0	0	0	0	0	40
4.373	0	0	0	5.06	0	0	20
0	0	0	0	0	0	0	0
0	0	0	0	3.285	0	0	20
0	0	0	0	0	0	0	0
0	0	5.529	0	0	0	0	0
0	0	0	4.84	0	4.84	0	80
0	0	0	3.52	0	0	3.52	0
0	0	0	0	0	0	0	40
0	0	0	0	0	0	0	20
0	0	3.976	0	3.976	0	0	20
6.156	0	5.178	0	5.687	5.178	5.464	80
0	0	6.19	0	5.096	0	0	60
5.354	4.665	4.264	0	5.758	4.264	0	40
0	4.689	0	0	4.689	0	0	0
0	0	4.505	0	0	0	0	20
0	0	0	0	0	0	0	40
0	0	0	0	0	0	0	40
0	0	0	0	3.223	0	0	0
0	0	0	0	4.702	6.199	4.702	80
0	0	0	0	0	0	0	20
0	3.25	0	0	0	0	0	0
5.061	0	0	0	5.061	0	0	80
4.214	0	0	0	3.536	0	0	20
4.195	5.437	3.517	3.517	4.881	5.103	3.517	80
4.829	5.115	5.115	0	4.829	0	4.427	60
4.603	0	3.246	0	3.92	4.824	0	80
4.054	0	4.054	0	0	0	4.054	0
4.91	5.091	3.33	4.689	6.386	5.861	3.33	80
0	0	3.688	3.688	0	4.369	0	0
0	0	4.035	0	0	0	0	20
0	0	0	0	0	0	0	0
0	0	0	0	3.754	0	3.754	40
0	0	4.765	0	4.08	0	0	0
5.982	0	3.92	0	5.291	3.92	3.92	80
0	0	4.113	0	0	0	0	20
5.595	4.504	0	0	0	4.504	0	60
0	0	0	0	0	0	0	60
0	0	0	0	0	0	4.387	20
0	0	3.86	0	3.86	0	0	40
4.188	0	4.188	0	5.477	0	3.12	60
0	0	0	0	0	0	0	0
3.302	0	3.302	0	5.063	0	0	40
0	6.144	4.543	0	3.465	4.142	4.543	80
5.148	4.461	0	4.461	5.434	5.434	0	80
4.204	0	3.806	0	4.204	0	0	20
0	0	4.039	0	4.039	4.039	0	0
0	0	0	0	0	0	0	0
0	0	5.463	0	0	0	0	0
0	0	0	0	0	0	0	40
0	0	4.016	0	0	0	3.341	0
0	0	0	0	0	0	0	0
0	0	0	0	0	5.34	5.34	60
0	0	0	0	0	0	0	60
0	0	0	0	4.592	0	0	40
3.607	0	4.286	0	4.687	0	0	40
0	0	4.344	0	4.344	0	0	0
0	0	3.905	0	5.276	0	0	20
5.316	0	0	0	0	0	0	40
0	0	0	0	0	0	0	0
0	0	4.749	0	4.749	0	0	20
5.644	0	4.552	0	6.153	0	4.552	60
0	0	0	0	0	0	0	40
0	0	0	0	0	0	0	20
4.809	0	4.408	0	5.652	0	0	40
0	3.392	0	0	4.468	0	3.392	20
0	0	0	0	3.597	3.597	0	0
0	0	0	0	0	0	0	20
0	0	0	0	0	0	0	0
0	0	0	0	0	0	0	0
0	0	0	0	0	0	0	0
3.892	0	0	0	4.574	0	0	20
0	0	0	0	0	0	0	0
5.64	4.265	3.586	0	3.586	0	4.265	20
0	0	0	0	0	0	0	20
0	0	4.191	0	0	0	0	20
3.079	0	3.079	0	3.079	0	0	20
0	0	4.774	0	4.774	0	0	0
0	0	4.065	0	0	0	0	0
4.86	0	5.263	0	6.463	5.549	0	80
5.388	0	0	0	5.388	0	0	40
0	4.606	0	0	0	0	0	0
0	0	0	0	0	0	0	20
4.524	0	0	0	0	0	4.524	40
0	0	3.441	0	0	0	0	20
5.669	0	4.073	0	4.758	4.758	0	80
4.23	4.23	0	0	5.319	4.916	0	80
0	0	0	0	0	0	0	40
4.26	0	0	0	0	0	0	20
0	0	0	0	5.288	0	5.288	60
0	4.014	0	0	0	0	0	0
0	0	4.737	0	4.737	0	4.737	40
0	0	0	0	5.858	0	0	80
0	0	0	0	5.428	0	0	20
5.275	0	0	0	5.966	0	0	20
0	0	0	0	4.865	0	0	0
0	0	0	0	0	0	0	0
5.494	0	0	0	5.898	0	0	20
0	0	0	0	0	0	0	40
0	0	0	0	6.446	0	5.35	60
0	0	0	0	4.989	0	4.587	20
0	0	0	0	0	0	0	0
4.854	0	4.169	0	4.169	0	0	20
5.114	0	0	0	0	0	0	0
0	0	4.635	0	0	0	0	0
4.778	0	0	0	0	0	0	60
6.543	5.161	0	0	5.161	5.161	0	80
4.281	0	0	0	5.657	0	0	40
0	0	0	0	4.259	0	0	0
0	0	0	0	0	0	0	40
0	0	0	0	0	0	0	0
6.449	0	0	0	0	0	0	20
0	0	4.911	0	4.911	6.005	4.911	80
0	0	0	0	0	0	0	40
0	0	3.988	0	5.36	0	0	20
3.495	0	0	0	0	0	3.495	0
0	3.558	0	0	0	0	0	0
0	0	0	0	4.646	0	0	20
5.363	0	0	0	6.276	0	0	40
6.027	0	0	0	4.648	0	0	20
4.607	0	0	0	4.607	0	0	40
0	0	0	0	0	0	0	20
0	0	0	0	0	0	0	0
0	0	0	0	0	0	0	20
0	4.069	4.069	0	4.069	0	0	20
0	0	0	0	0	0	0	0
5.191	0	4.503	5.594	5.881	5.594	4.503	80
5.315	0	4.627	0	5.315	5.315	5.029	80
0	0	0	0	4.194	0	0	20
0	4.842	4.157	0	4.157	4.157	0	0
4.627	0	4.627	0	0	0	0	0
0	0	4.469	0	0	0	0	0
6.163	0	0	0	5.472	0	6.163	60
0	0	3.581	0	3.581	0	0	20
0	0	4.169	0	5.948	0	0	20
4.042	0	3.366	0	0	0	0	20
4.698	0	0	0	5.386	5.386	0	60
0	4.882	0	0	5.571	4.882	4.882	80
0	0	0	0	0	0	0	0
0	0	4.087	0	4.771	0	0	0
4.486	0	5.173	0	4.486	0	0	60
4.496	4.496	0	0	4.496	0	0	20
0	0	5.664	0	4.975	0	0	60
0	0	3.887	0	3.887	0	3.887	20
0	0	0	0	0	0	0	20
6.139	0	4.075	4.759	6.139	5.162	0	80
0	0	3.807	5.58	5.984	4.89	0	80
0	0	0	0	4.817	0	0	0
0	0	3.105	0	0	0	0	20
5.386	0	0	0	0	0	0	0
5.121	0	0	0	5.811	0	4.434	80
0	0	4.237	0	4.237	0	0	0
3.094	4.445	4.162	0	0	3.094	0	60
6.028	0	0	0	4.934	0	0	20
3.44	0	5.023	0	4.802	0	0	20
0	0	0	0	5.648	0	0	20
0	0	0	0	0	0	0	0
5.698	0	3.772	0	4.454	0	0	20
0	4.358	0	0	5.957	4.358	0	60
4.321	0	0	0	0	0	0	0
0	0	5.232	0	0	0	0	0
0	0	0	0	0	0	0	40
0	0	0	0	0	0	0	0
6.147	6.147	5.589	5.303	5.993	5.303	5.993	80
0	4.868	4.868	0	0	0	0	20
3.601	0	0	0	3.601	0	0	0
4.518	3.836	4.518	0	4.92	4.92	4.518	60
4.071	0	3.674	0	3.674	0	0	0
0	0	0	0	0	0	0	0
5.357	4.954	5.644	0	5.644	5.357	5.357	80
0	0	0	0	0	0	0	40
4.295	0	0	0	0	0	0	40
4.444	0	0	0	5.131	4.444	0	40
0	0	3.853	0	4.756	0	0	0
5.005	0	4.671	0	5.695	4.451	3.099	60
4.383	0	5.473	0	0	0	0	40
5.845	0	5.155	4.752	0	5.441	5.663	60
0	0	0	0	0	0	0	40
0	0	0	0	0	0	0	20
4.633	0	0	0	0	0	0	20
0	0	5.132	0	0	0	0	20
0	0	5.82	0	6.043	5.13	0	80
0	0	0	0	3.275	0	3.949	20
0	0	0	0	0	0	0	0
0	4.89	0	0	0	0	0	0
4.888	0	3.133	0	0	0	0	40
5.806	4.209	4.609	4.894	5.806	4.894	5.297	60
0	0	0	0	0	0	0	0
0	0	0	0	5.266	0	4.178	40
4.528	0	0	0	4.93	0	3.173	20
0	0	0	0	0	0	0	20
0	0	0	0	0	0	0	0
5.508	0	6.199	0	5.508	5.508	5.508	80
0	0	0	0	0	0	0	0
3.926	0	5.011	0	5.164	4.609	3.252	60
4.758	0	3.676	0	5.6	0	3.676	40
0	0	4.999	0	0	0	0	60
0	0	4.79	0	5.479	0	0	60
0	0	5.416	0	0	0	0	0
0	4.009	4.009	0	0	0	0	0
5.725	0	5.036	0	5.036	4.349	5.036	80
0	0	3.799	0	0	0	3.799	20
0	0	0	0	0	0	0	0
3.564	0	0	0	4.929	0	3.564	20
0	0	0	0	5.238	0	0	40
3.746	0	4.648	0	4.648	0	0	40
0	4.228	0	0	0	0	0	0
0	0	0	0	5.112	0	0	20
4.407	0	4.692	0	4.008	0	0	20
5.656	5.906	3.731	0	5.099	4.412	3.731	80
0	0	3.747	0	0	3.077	0	0
5.336	4.247	0	0	4.247	0	0	0
3.139	3.139	3.81	0	5.18	3.139	0	60
4.09	3.414	4.09	0	4.49	4.775	3.414	80
0	0	0	0	0	0	0	0
0	0	0	0	0	0	0	0
3.702	0	0	0	0	0	0	0
0	0	0	0	0	0	0	0
6.538	0	4.87	0	3.787	5.56	4.469	80
6.014	0	0	5.323	5.323	0	0	80
3.845	0	5.216	0	0	4.244	3.845	40
4.23	3.551	4.63	0	6.089	0	3.551	60
3.921	0	0	0	5.292	0	0	20
0	0	0	0	5.005	5.005	0	40
4.838	4.153	5.241	5.241	5.931	4.838	5.241	80
5.618	0	0	0	3.844	4.242	0	20
0	0	4.571	0	4.571	0	3.492	20
0	0	4.33	0	5.238	0	0	40
0	0	4.42	0	3.739	0	0	0
5.89	0	4.512	4.512	5.89	0	0	60
0	0	0	0	4.783	0	0	0
0	0	0	0	0	0	0	0
4.168	0	5.257	0	5.257	0	4.168	80
0	0	0	0	0	0	0	0
5.156	4.468	5.156	5.378	5.378	3.787	4.184	80
0	0	4.52	0	3.838	0	0	20
0	0	3.769	0	0	0	0	0
0	0	0	0	0	0	0	20
0	0	4.26	0	0	0	3.581	20
0	0	0	0	4.203	0	0	0
0	0	3.776	0	3.776	0	0	20
0	0	4.77	0	0	0	0	20
5.211	0	0	0	0	0	0	20
5.431	0	4.742	0	4.058	0	0	20
0	4.339	5.716	0	4.339	5.938	0	80
5.923	0	0	0	0	0	0	60
6.568	0	4.63	0	5.318	4.63	0	80
0	0	4.797	0	5.97	0	0	20
5.377	0	3.786	0	3.786	0	0	40
0	0	0	0	5.587	0	0	40
0	0	4.506	0	4.506	0	0	20
0	0	0	0	0	0	0	20
0	3.643	3.643	0	4.323	0	0	40
0	0	4.142	0	4.142	0	0	0
5.396	0	0	0	4.486	0	3.804	80
0	5.942	0	0	0	5.942	0	80
5.214	0	5.214	0	5.904	0	0	60
4.992	0	0	0	6.191	0	0	40
4.974	0	0	0	0	0	0	0
0	0	0	0	0	0	0	20
0	0	0	0	0	3.925	0	0
0	0	0	0	0	0	0	0
0	0	3.598	0	0	0	0	0
0	0	0	0	0	0	0	20
0	0	6.298	5.272	5.272	5.05	3.682	80
0	4.624	3.94	0	0	0	0	0
0	0	0	0	0	0	0	20
5.335	5.335	4.246	4.932	5.621	4.932	0	60
5.555	0	0	0	0	0	0	20
5.088	0	5.088	0	6.469	5.778	0	80
5.786	0	0	0	5.096	5.096	0	40
0	0	0	0	0	0	0	0
0	0	0	0	4.724	0	4.724	20
5.352	0	3.98	0	3.98	0	0	0
4.782	0	0	0	4.276	0	0	20
0	0	4.701	0	0	0	0	0
5.858	0	5.349	0	6.327	0	0	60
4.934	0	0	0	5.219	0	0	40
5.084	0	3.846	0	5.533	3.174	0	40
0	0	3.109	0	4.682	0	0	20
4.671	0	0	0	4.671	0	0	40
5.607	4.918	4.918	0	4.918	0	0	60
0	4.722	0	0	0	0	0	40
0	0	0	0	0	0	0	40
0	4.333	0	0	0	0	0	20
0	0	0	0	0	0	0	0
0	0	0	0	0	0	0	40
0	0	4.028	0	0	0	4.028	20
0	0	4.168	0	5.543	0	0	60
3.251	0	3.925	0	4.608	0	3.251	0
3.342	0	0	0	0	0	0	0
0	0	0	0	0	0	0	20
0	0	0	0	0	0	0	0
3.458	0	4.535	0	5.223	0	0	20
0	0	4.417	0	5.104	0	3.736	20
0	0	0	0	0	5.718	0	0
0	0	0	0	4.826	4.141	4.826	20
0	0	5.243	0	4.556	0	4.556	80
4.848	6.095	4.162	0	4.162	4.848	4.848	60
0	0	0	0	0	0	0	0
5.491	0	0	0	0	0	0	40
4.093	0	3.417	0	4.093	0	0	20
0	0	4.287	0	5.376	0	0	40
4.461	0	5.148	0	5.705	3.779	0	80
0	0	0	0	0	0	4.845	20
3.736	0	4.818	0	0	0	0	0
0	0	4.327	0	4.728	0	0	20
0	0	5.472	0	5.472	0	0	40
0	0	4.766	0	0	0	4.766	40
3.758	4.44	4.841	0	3.758	0	0	20
0	0	0	0	0	0	0	0
0	0	0	0	0	0	0	0
0	3.955	3.955	0	6.018	5.327	5.327	80
0	0	0	0	0	0	0	0
0	0	5.44	0	6.131	0	0	40
3.994	0	0	0	0	0	0	0
0	3.34	0	0	3.34	0	3.34	0
4.734	0	4.449	0	5.98	3.374	4.05	60
0	0	4.766	0	6.146	4.766	4.766	80
5.756	4.78	3.698	0	3.698	4.379	3.698	80
3.758	0	4.841	0	4.841	0	0	20
0	0	0	0	3.842	0	0	20
6.229	0	0	6.788	4.849	0	4.849	80
5.57	0	0	0	4.595	0	3.517	40
5.628	0	0	0	6.255	3.573	0	60
0	0	0	0	4.461	0	0	0
0	0	0	0	5.908	0	0	40
0	0	4.965	0	0	0	0	20
0	0	0	0	0	0	0	0
0	0	4.335	0	0	0	0	20
0	0	0	0	4.355	0	0	20
4.53	4.13	3.453	0	0	0	0	0
5.924	0	3.994	0	5.08	4.677	5.08	60
0	0	4.651	0	4.651	0	0	0
4.91	0	4.404	3.33	5.244	4.404	3.33	60
6.358	0	4.86	0	4.175	0	0	60
3.961	0	3.961	5.65	5.047	5.45	4.36	80
0	0	0	0	0	0	0	20
0	0	0	0	0	0	0	0
4.392	3.711	4.793	0	4.793	5.886	3.711	80
0	0	0	0	5.292	0	0	20
5.078	0	4.391	0	5.078	0	0	40
5.886	0	0	0	5.482	0	0	60
4.496	0	5.183	3.142	6.396	4.897	5.051	80
4.303	0	5.392	0	0	0	0	0
0	0	0	0	3.213	0	0	0
0	5.981	0	0	0	5.694	4.602	80
0	0	0	0	0	0	0	0
5.642	0	0	0	0	0	0	20
0	0	0	0	0	0	0	0
4.822	0	0	0	4.822	0	0	60
3.069	0	3.069	0	3.739	0	0	20
5.089	3.051	4.956	3.051	4.402	5.896	4.402	80
0	0	5.264	0	0	0	0	0
0	0	0	0	3.912	0	0	40
0	0	0	0	5.453	6.144	0	40
0	0	0	0	5.108	0	0	0
5.467	0	0	0	5.871	0	0	20
0	0	0	0	4.923	0	0	0
0	0	4.239	0	5.327	0	4.239	80
5.174	4.486	4.486	0	4.486	0	4.486	20
0	0	0	0	4.672	0	0	20
0	0	0	0	0	0	0	0
4.247	0	4.247	0	4.247	0	4.247	20
4.443	0	0	0	5.734	4.044	0	40
0	0	4.525	0	0	0	0	0
5.24	0	4.733	0	5.24	0	0	20
0	0	5.187	0	5.877	0	0	60
3.444	4.121	3.444	0	0	0	0	0
4.846	0	3.483	0	0	0	3.483	20
0	3.671	0	0	3.671	0	0	0
0	0	0	0	0	3.321	3.321	0
0	0	0	0	0	0	0	40
0	0	3.745	0	4.427	0	0	20
0	4.781	0	0	0	0	0	60
0	0	0	0	4.152	0	0	0
5.584	0	4.895	0	4.895	4.895	5.989	80
0	0	0	0	0	0	0	0
0	0	3.943	0	0	0	0	0
0	0	5.172	0	4.085	0	0	0
5.143	0	5.429	4.056	4.74	5.143	5.651	80
0	4.781	0	0	5.47	5.47	4.781	80
4.776	5.178	4.776	0	5.687	0	5.178	60
0	4.781	5.47	0	0	0	0	20
0	0	0	0	5.87	5.18	5.18	80
0	0	4.206	0	0	4.892	0	0
0	0	0	0	0	0	0	0
0	0	0	0	0	0	0	20
0	0	3.011	0	0	0	0	0
0	0	0	0	5.011	0	0	80
4.257	0	4.257	0	4.657	0	0	20
3.853	0	5.091	0	3.853	5.223	3.181	80
5.23	0	0	0	5.23	0	0	60
5.027	0	4.34	0	0	0	5.43	80
0	0	0	0	5.242	0	0	0
0	0	4.549	0	0	0	0	20
5.115	0	3.746	0	0	0	3.746	40
0	0	0	0	0	0	0	0
0	0	0	0	0	0	0	0
0	0	0	0	0	0	0	0
0	4.36	0	0	0	0	0	40
0	3.344	3.344	0	0	0	0	20
6.083	0	5.297	0	5.075	0	0	20
3.901	5.676	4.986	0	5.494	3.901	3.901	60
4.524	0	4.809	0	6.125	0	3.447	60
5.914	0	5.001	0	0	0	4.315	20
0	4.293	0	0	4.98	0	4.293	40
6.264	0	0	0	5.86	0	0	0
5.412	4.039	5.126	0	0	0	0	20
3.933	0	4.616	0	0	0	0	20
0	0	0	0	0	0	0	0
0	0	0	0	0	0	0	0
4.451	4.853	4.853	0	5.138	5.542	4.853	80
4.518	0	0	0	0	0	0	20
4.273	0	0	0	0	0	0	0
4.239	0	0	0	0	0	0	20
0	0	3.599	0	0	0	0	20
0	0	0	0	0	0	0	20
0	0	0	0	4.05	0	0	20
5.857	3.798	0	0	6.609	0	0	40
0	0	0	0	0	0	0	0
0	0	4.451	0	4.451	0	0	20
0	0	0	0	3.749	0	3.749	0
0	0	0	0	0	0	4.707	20
3.742	0	0	0	4.644	0	0	20
0	0	5.135	0	0	4.448	0	0
0	4.237	0	4.237	4.237	4.237	0	20
0	3.662	0	0	0	0	0	0
0	3.608	4.688	0	0	0	0	0
4.585	4.585	0	0	4.585	0	3.902	20
4.416	0	4.817	0	5.506	5.506	4.416	80
0	0	0	0	4.85	0	0	20
0	0	0	0	6.825	0	0	40
0	0	0	0	0	0	0	0
0	0	3.587	0	4.667	0	3.587	20
4.09	0	4.49	0	5.177	4.996	5.177	80
0	0	0	0	0	0	0	0
0	0	4.431	0	0	4.431	0	0
0	3.625	3.625	0	4.991	0	0	20
5.046	5.736	4.36	0	5.046	5.046	0	80
3.36	0	3.36	0	4.719	3.36	0	20
0	0	4.183	0	0	0	0	0
6.192	0	4.591	0	5.969	4.591	0	60
0	0	0	0	0	0	0	0
4.222	3.543	3.543	0	0	3.543	0	20
0	4.663	0	0	0	0	4.663	20
0	0	4.549	0	0	0	0	0
4.066	0	6.13	5.153	5.439	5.843	4.066	80
4.55	0	3.867	4.951	5.795	6.045	4.55	80
4.397	3.323	3.323	3.323	4.397	0	0	20
5.666	0	5.484	0	5.484	3.891	4.574	80
0	0	5.128	0	0	0	0	0
0	0	4.952	0	5.642	4.952	6.046	80
5.464	0	5.751	0	5.061	0	0	60
0	0	0	0	0	0	0	20
0	0	6.002	0	0	0	4.908	20
5.503	4.814	5.503	0	4.814	4.814	0	80
0	0	0	0	0	0	0	40
0	3.226	3.226	0	0	0	3.226	0
0	4.043	0	0	4.727	0	0	20
0	0	0	0	0	0	0	0
3.845	3.845	0	0	4.527	0	0	20
5.741	0	0	0	5.051	4.364	0	60
0	0	0	0	0	0	0	0
4.819	0	0	0	0	0	0	20
5.885	4.507	5.195	5.195	0	4.507	5.599	80
0	0	0	0	5.315	0	0	0
0	5.45	4.761	0	5.45	5.45	4.761	80
0	0	0	0	0	0	0	0
5.478	0	0	0	6.323	0	0	60
5.516	0	5.516	0	6.207	0	0	60
3.989	0	0	0	0	0	0	20
4.401	5.088	4.685	4.401	5.596	5.374	4.001	80
0	0	4.161	0	4.846	0	0	40
4.696	3.615	4.295	0	4.295	4.295	4.295	20
0	0	0	0	0	0	0	20
0	0	0	0	0	0	0	20
4.286	0	0	0	5.376	0	0	20
0	0	3.233	0	4.589	3.233	0	20
5.614	4.523	4.523	0	5.614	5.21	0	60
0	0	4.329	0	0	0	0	0
5.978	0	0	0	5.574	0	4.199	20
0	0	3.761	0	0	0	3.09	0
0	0	0	0	5.799	0	0	40
0	0	0	0	4.637	0	0	20
5.433	0	5.433	0	5.433	0	6.124	80
0	0	0	0	0	3.599	0	0
4.623	0	0	0	5.311	0	5.311	80
3.484	0	0	0	4.162	0	0	0
0	0	0	0	0	0	0	20
0	0	3.482	0	0	0	0	0
0	4.169	0	0	0	0	0	0
5.11	4.708	0	0	5.619	4.024	0	40
0	0	5.257	0	5.257	0	0	0
0	0	0	0	4.054	0	4.054	40
5.25	0	4.562	0	5.536	0	0	20
0	0	0	0	5.117	0	0	0
5.294	3.923	3.923	0	5.294	3.923	4.606	60
5.915	0	4.822	4.822	6.202	0	4.822	80
3.386	0	4.747	0	5.553	5.919	0	80
4.194	3.516	3.516	0	4.595	4.194	0	60
0	0	0	0	0	0	4.934	20
5.875	0	4.629	0	5.317	5.031	3.946	60
0	0	4.155	0	4.841	0	0	0
0	0	0	0	0	0	0	0
0	0	0	0	0	0	0	0
0	0	5.929	6.69	5.085	5.929	0	80
0	0	0	0	5.502	0	0	20
0	0	0	0	0	0	0	0
0	0	0	0	4.91	0	0	20
0	4.524	0	0	0	0	0	0
0	0	4.592	0	0	0	4.592	40
0	0	4.387	0	0	0	0	0
4.628	0	3.945	0	4.85	3.271	0	20
0	0	4.953	0	0	0	0	20
0	0	0	0	0	0	0	40
0	4.069	5.156	0	0	0	0	20
0	0	5.04	0	4.754	0	0	20
0	0	0	0	0	4.758	0	0
0	0	4.761	0	0	0	0	20
0	0	0	0	0	0	0	40
0	0	0	3.347	4.927	3.347	0	20
4.678	0	3.994	0	4.678	0	0	20
5.582	0	4.491	0	4.491	0	0	20
3.705	0	5.295	0	6.081	0	4.386	60
0	0	5.07	0	5.983	5.07	4.383	80
0	0	4.004	0	0	0	0	20
0	3.083	0	0	0	0	0	0
6.002	0	4.403	0	6.097	0	4.804	60
4.116	0	4.4	0	5.087	3.719	4.116	60
4.803	0	4.803	0	0	0	0	40
3.917	0	5.51	0	5.51	0	0	60
0	0	0	0	0	0	0	0
5.507	3.914	3.914	0	0	3.914	3.914	80
0	0	4.563	0	0	0	0	40
6.486	0	5.641	0	5.237	4.549	4.549	60
0	0	0	0	0	0	0	0
0	0	0	0	4.635	0	4.635	40
4.379	0	4.379	0	0	0	0	40
0	0	0	3.866	0	0	0	0
3.41	0	3.41	0	3.41	3.41	0	20
0	0	0	0	5.336	0	0	0
4.599	4.599	5.691	0	5.288	0	0	60
0	0	0	0	0	5.829	0	80
0	5.366	0	0	0	0	0	0
0	0	0	0	0	0	0	0
0	0	0	0	0	0	0	0
0	0	0	0	0	0	0	40
0	0	0	0	0	0	0	0
0	0	0	0	3.704	0	3.704	20
0	0	3.59	0	3.59	0	4.269	40
0	0	5.497	0	5.497	4.808	4.808	80
5.575	0	4.2	0	5.575	4.2	5.979	80
0	0	0	0	0	0	0	20
0	0	4.71	0	4.026	0	0	0
0	0	0	0	0	0	0	0
0	4.736	0	0	4.736	0	0	20
0	0	0	0	0	0	0	0
4.566	3.211	3.884	0	5.371	0	0	20
0	3.928	0	0	5.703	0	0	20
0	0	0	0	3.818	0	3.818	0
0	0	0	0	0	0	0	0
0	0	4.239	0	4.239	0	0	40
0	3.683	3.683	0	0	3.683	0	0
0	3.785	4.467	0	0	0	0	0
0	0	0	0	4.482	0	0	40
0	0	0	0	0	0	0	0
0	0	0	0	0	0	0	0
4.67	4.67	3.59	0	5.359	3.59	4.269	60
5.559	0	4.468	4.468	5.846	5.559	5.559	80
0	0	4.347	0	0	4.347	0	0
0	0	5.309	3.937	3.937	0	0	40
0	0	0	0	0	0	0	40
0	0	5.512	0	5.512	0	0	60
0	0	0	0	0	0	0	0
3.96	0	0	0	4.643	0	5.045	20
0	0	4.611	0	5.299	0	0	20
0	3.594	0	0	0	3.594	0	20
0	0	0	0	0	0	0	40
0	0	0	0	3.96	0	5.046	20
0	0	0	0	0	0	0	0
0	0	0	0	5.127	0	0	40
0	0	0	0	0	0	0	80
5.293	0	0	0	5.984	5.697	4.605	60
0	4.596	0	0	0	0	0	0
3.986	0	0	0	4.385	0	0	20
0	4.163	4.163	0	4.849	0	0	0
5.28	0	0	0	5.28	0	0	80
4.151	4.151	3.084	0	4.151	3.084	0	20
0	0	5.431	0	0	0	0	20
5.525	0	5.122	0	4.836	3.753	0	80
4.643	4.643	5.045	0	4.643	5.045	4.643	60
4.474	0	5.565	0	5.162	0	0	60
0	0	4.765	0	0	4.765	4.765	20
0	0	0	4.955	5.644	0	0	80
0	0	0	0	0	0	0	20
0	4.121	0	0	0	0	0	0
5.331	0	3.563	0	5.84	4.242	3.563	40
0	0	4.175	0	4.175	0	3.497	20
0	0	0	0	0	0	0	20
0	0	5.518	6.209	6.209	0	6.209	80
0	0	4.164	0	4.164	0	0	20
0	0	3.934	0	3.261	0	0	0
0	0	0	0	0	0	4.63	20
0	0	0	0	0	0	0	0
0	0	0	0	0	0	0	0
0	0	4.53	0	3.847	0	0	20
5.501	0	5.952	0	5.857	4.945	4.945	60
0	0	0	0	4.741	0	4.741	0
4.557	4.557	3.874	0	4.557	0	0	0
4.942	0	4.256	0	4.256	0	0	60
0	3.496	3.496	0	0	0	0	60
5.744	4.453	3.377	0	6.64	4.053	0	60
4.774	0	4.774	0	4.995	5.176	4.489	80
4.606	0	4.606	0	0	4.606	0	20
0	6.007	0	0	5.825	5.602	0	80
0	0	0	0	0	0	0	0
0	0	0	0	4.658	0	0	0
0	0	4.363	0	3.683	3.014	0	20
4.642	0	0	0	4.642	0	0	20
0	0	0	0	0	0	0	40
5.758	0	4.665	0	5.758	0	3.982	60
6.46	0	0	0	0	0	0	80
0	0	5.18	0	5.402	4.492	0	20
5.502	0	4.411	0	4.411	0	0	20
0	4.08	0	0	4.08	0	0	20
0	0	0	0	0	0	0	20
4.951	3.866	4.951	4.549	6.486	3.866	4.951	80
5.71	0	5.02	0	5.02	0	0	20
4.989	0	0	0	3.623	4.303	0	40
3.599	0	4.278	0	0	0	0	0
5.793	0	0	0	6.485	4.416	0	60
0	3.132	0	0	5.577	4.202	4.202	40
0	0	0	0	0	4.317	0	0
0	0	0	0	0	0	0	0
0	0	4.812	0	0	0	4.812	40
0	0	0	0	0	0	0	0
0	0	4.591	0	0	0	0	0
0	0	3.778	0	4.459	0	3.778	40
4.907	4.221	3.543	0	3.543	0	0	40
4.707	0	0	0	4.707	0	4.707	20
0	0	0	0	3.497	0	0	0
0	0	0	0	0	0	0	40
0	0	0	0	0	0	0	20
0	0	0	4.573	0	0	0	40
0	0	0	0	0	0	0	0
5.826	5.604	4.228	0	5.317	4.228	4.914	80
0	3.332	3.332	0	0	0	0	0
5.007	0	4.321	0	4.321	0	0	20
4.282	0	3.602	0	4.282	3.602	0	40
4.446	0	0	0	5.941	4.162	3.094	20
4.482	0	0	0	6.264	4.482	0	60
0	0	5.373	0	5.373	0	0	60
4.66	5.349	5.752	0	6.157	5.571	3.976	80
5.516	0	0	0	4.426	0	0	20
0	0	0	0	5.168	0	0	20
0	0	4.825	0	5.409	0	0	20
4.706	4.022	4.022	0	6.085	4.022	5.108	80
3.415	3.415	4.092	0	4.777	0	0	40
4.799	0	0	0	0	0	0	20
0	0	0	0	0	0	0	0
0	0	0	0	0	5.629	0	80
0	0	4.645	0	5.737	4.645	0	40
0	0	0	0	0	0	0	0
0	0	4.402	0	0	0	0	60
5.803	4.511	5.352	0	5.708	0	4.111	80
0	0	0	0	4.754	0	0	40
6.068	5.377	0	0	4.288	0	0	60
0	0	0	0	4.693	0	0	0
5.023	0	5.309	0	5.713	0	3.938	60
3.938	0	0	0	0	0	0	20
0	0	0	0	0	0	0	0
5.619	4.528	4.528	0	6.224	3.846	3.846	60
0	0	3.666	0	3.666	0	0	0
0	0	4.091	4.776	4.091	5.465	5.465	80
0	0	0	0	0	0	0	0
0	0	0	0	0	0	0	0
5.374	3.113	4.686	0	5.843	3.113	4.465	60
4.538	0	5.784	0	5.63	0	3.856	0
0	0	0	0	4.373	0	0	0
3.934	0	0	0	5.02	0	0	20
4.876	0	4.475	0	4.876	0	0	20
0	0	0	3.162	3.162	0	0	20
0	0	4.461	0	0	0	3.779	0
4.151	0	0	0	0	0	0	20
0	0	0	0	0	0	0	20
5.978	4.885	5.574	0	0	4.885	0	60
5.044	3.959	5.044	3.959	6.082	3.284	4.358	80
6.112	0	0	0	5.708	5.018	5.018	40
0	0	0	0	0	0	0	0
3.777	3.777	0	0	5.55	0	0	20
5.257	0	3.668	0	0	0	0	20
5.575	0	3.652	0	3.652	0	0	20
0	0	0	0	0	0	0	0
6.209	0	0	0	0	0	0	40
3.705	0	3.705	0	5.294	0	0	40
0	0	0	0	0	0	0	20
3.926	0	0	0	0	0	5.701	40
0	0	0	0	3.228	0	0	0
5.209	4.522	0	0	0	0	0	20
5.449	0	0	0	0	0	0	40
0	0	4.496	0	3.42	0	0	20
3.041	0	3.041	0	0	3.71	0	20
6.005	0	4.911	0	5.6	0	0	80
0	0	3.014	0	3.014	0	0	0
0	3.166	3.166	3.838	5.075	0	4.922	60
0	0	4.357	0	0	0	0	40
5.798	5.33	5.33	3.739	5.798	4.42	3.739	80
6.055	0	0	0	5.72	0	0	20
0	4.302	4.302	0	3.622	0	0	0
3.72	0	3.72	0	4.401	0	0	20
0	0	0	0	0	0	0	0
0	0	5.363	0	5.363	0	0	60
0	0	0	0	0	4.594	0	40
0	0	0	0	0	0	0	0
5.567	4.657	4.657	0	5.462	5.059	5.212	80
5.946	0	0	0	5.033	4.347	0	40
0	0	0	0	0	0	4.075	0
5.829	0	0	0	4.736	4.736	0	60
4.906	0	0	0	0	0	4.22	20
5.666	0	5.666	5.198	4.691	4.691	5.666	80
0	0	0	0	0	0	0	20
0	0	0	0	0	0	0	0
6.207	5.113	5.803	4.426	5.516	4.426	0	80
5.005	0	0	0	0	0	0	40
3.9	0	0	0	0	0	0	20
3.925	0	3.925	0	5.011	6.105	3.925	80
0	6.032	3.854	3.854	6.399	5.447	5.628	80
0	0	0	0	0	0	0	0
0	0	0	0	5.271	0	0	20
0	0	4.623	0	0	0	0	0
0	0	4.069	0	0	0	0	0
4.247	0	4.247	0	6.314	0	0	40
0	0	0	0	0	0	0	0
5.626	0	4.842	0	5.626	3.937	4.842	60
4.741	4.056	4.741	0	4.741	6.343	4.056	80
0	4.18	0	0	0	0	0	0
4.926	4.705	5.393	0	5.616	5.511	4.021	60
0	0	4.41	0	6.191	6.009	0	80
5.032	0	0	0	4.346	0	0	20
0	0	0	0	0	0	0	0
5.22	0	3.85	0	0	0	0	20
4.281	0	0	0	4.967	0	0	40
0	0	0	0	0	0	0	0
0	0	3.751	0	4.432	3.751	0	40
5.157	0	0	0	0	0	0	0
0	0	0	0	0	0	0	0
4.466	0	4.466	0	4.751	5.153	4.751	80
0	0	4.648	0	4.648	0	0	20
3.52	0	0	0	0	0	0	0
4.276	0	0	0	0	0	0	0
0	3.771	0	0	0	0	0	20
0	0	0	0	0	0	5.523	20
0	0	4.166	0	0	0	0	0
0	0	4.497	0	0	0	3.42	20
0	0	0	0	4.061	0	0	0
4.861	3.956	5.445	0	6.018	4.355	4.861	60
0	0	5.47	0	0	0	0	0
0	0	0	0	0	0	0	0
5.117	3.88	5.472	0	4.964	5.654	0	60
3.461	0	4.138	0	0	3.461	3.461	0
0	0	0	0	0	0	0	0
4.483	0	0	0	4.483	0	0	20
0	0	0	0	0	0	0	20
5.383	0	3.792	0	4.875	0	0	20
0	0	0	0	5.527	0	5.527	60
0	0	0	0	4.36	0	0	0
4.811	3.234	4.992	3.234	4.59	5.5	4.811	80
4.603	4.603	0	0	0	0	0	20
4.48	3.127	3.127	0	4.701	0	3.127	20
5.263	5.158	5.667	3.674	5.445	5.849	5.358	80
4.134	0	4.819	0	4.134	0	0	20
4.827	0	3.249	0	5.516	3.923	0	40
4.427	0	0	0	5.336	0	0	20
5.668	0	4.176	0	5.773	5.418	4.861	80
4.752	3.671	0	0	6.286	3.671	5.038	80
0	0	0	0	6.422	5.912	0	80
0	4.597	0	0	3.914	0	0	20
0	0	0	0	0	0	0	20
0	0	0	0	0	0	0	0
5.046	0	0	0	0	0	3.96	20
4.663	0	0	0	0	0	0	20
4.391	0	0	0	0	0	0	0
5.869	0	0	0	4.776	0	4.776	20
0	0	0	0	4.646	0	0	0
5.521	5.521	0	0	4.431	4.431	4.431	40
0	0	4.066	0	0	0	0	0
3.056	0	4.123	0	3.056	0	0	20
5.302	0	5.302	0	4.795	0	3.712	60
6.556	0	4.952	0	4.266	5.355	5.355	80
4.497	0	4.497	0	4.497	0	0	20
0	0	0	0	0	0	0	40
5.383	0	5.202	0	3.614	0	0	20
4.858	5.366	4.456	0	6.318	4.456	0	60
0	0	0	0	4.869	0	4.869	0
0	5.244	4.557	0	0	0	0	0
5.668	0	5.668	0	6.647	4.576	4.576	80
0	0	0	0	3.952	0	0	20
4.983	4.983	0	0	0	0	0	80
0	0	0	0	0	0	0	20
5.261	0	4.173	0	5.547	0	5.261	20
4.9	0	4.9	0	0	0	0	40
4.74	0	0	0	5.715	3.659	5.025	40
4.669	0	3.985	0	3.985	0	4.669	60
4.882	3.518	5.438	0	5.688	5.438	0	60
4.89	4.489	3.807	0	5.58	5.176	4.489	60
5.107	0	5.511	0	5.664	0	0	40
6.136	4.072	0	0	5.159	0	4.072	20
5.27	0	3.899	0	4.582	0	0	20
0	0	4.094	0	5	0	4.494	20
0	0	4.207	0	5.582	0	5.804	60
5.488	0	4.799	0	4.799	0	4.799	20
0	0	0	0	0	0	0	0
0	0	0	0	0	0	0	0
5.208	0	0	0	0	0	0	0
0	0	4.303	0	0	4.989	0	0
0	0	4.556	0	0	4.556	0	40
5.565	0	0	0	5.969	0	0	40
4.77	5.459	0	0	0	0	0	0
4.894	5.93	4.713	3.139	3.81	4.894	5.663	80
3.178	3.178	0	0	4.532	5.624	3.178	80
6.168	0	5.477	0	6.727	4.788	0	80
5.198	0	0	0	0	0	0	20
5.434	0	4.745	0	4.745	0	0	20
4.796	0	4.616	3.045	4.949	4.796	4.796	60
0	0	4.605	0	0	0	4.605	20
3.849	3.849	4.532	0	5.623	3.849	0	80
0	0	0	4.491	0	5.178	0	80
3.788	3.118	0	0	5.025	3.118	0	20
0	0	4.566	0	0	0	0	0
4.877	0	0	0	4.191	0	0	0
0	0	5.123	0	4.721	4.721	0	60
4.599	0	0	0	4.599	0	4.599	40
0	0	0	0	0	0	0	20
4.013	0	0	0	5.099	0	4.013	20
0	0	4.756	0	0	0	0	20
0	0	0	0	4.139	0	0	20
0	3.765	5.356	0	3.765	3.765	0	40
5.076	0	4.569	0	5.766	0	0	20
0	0	0	0	0	0	0	0
0	0	0	0	4.941	0	0	0
0	0	0	0	4.711	0	4.027	0
0	3.171	3.843	0	3.843	0	0	0
0	0	3.453	0	0	0	0	20
0	0	3.793	0	0	0	0	0
0	0	0	0	0	0	0	0
0	0	4.295	0	0	0	0	0
0	0	0	0	4.432	0	0	0
0	0	0	0	0	0	0	40
5.133	3.547	3.547	0	0	3.547	0	40
5.853	0	0	0	5.853	0	4.76	40
0	0	5.734	0	0	0	0	20
0	0	3.851	0	0	0	0	0
6.758	0	0	0	5.376	0	5.376	60
0	0	0	0	0	0	3.926	0
6.252	0	4.872	0	4.872	0	0	60
5.855	0	5.569	4.478	5.165	6.547	0	80
5.041	0	3.133	0	5.291	3.133	3.805	60
4.614	4.614	5.303	0	5.993	5.456	0	80
0	0	0	0	0	0	0	20
0	0	5.122	0	4.719	0	0	20
0	0	0	0	5.581	0	3.528	20
5.455	4.481	4.081	0	6.463	5.677	4.481	60
0	4.066	0	0	0	0	0	0
4.824	0	0	0	4.824	5.917	5.917	80
0	0	0	0	4.622	0	0	0
6.173	0	0	0	5.482	4.391	0	80
0	0	0	0	0	0	0	80
0	4.019	0	0	4.925	0	0	20
0	0	0	0	0	0	0	20
0	0	0	0	0	0	0	40
5.377	0	5.377	0	5.663	4.974	4.974	60
0	0	0	0	6.882	0	0	80
4.603	0	3.524	0	4.203	0	0	0
5.221	3.633	3.633	0	0	3.633	0	0
4.914	5.603	0	6.517	0	0	6.007	80
0	0	3.746	0	3.746	0	0	20
0	0	0	0	0	4.474	0	0
4.054	4.054	0	0	0	0	0	0
0	0	0	0	3.847	0	0	20
5.598	0	5.194	0	5.598	4.507	0	60
5.175	0	0	0	0	0	0	0
4.336	0	3.656	0	4.737	3.656	0	40
4.762	0	4.361	0	5.269	3.68	3.68	60
3.863	0	3.863	0	0	0	0	20
4.427	0	0	0	5.114	4.427	0	40
4.68	0	3.996	0	0	4.68	0	80
5.351	0	3.76	0	4.663	5.129	0	60
0	0	0	0	0	0	0	0
6.051	0	6.051	0	4.672	0	5.361	60
6.706	0	5.61	6.12	0	4.519	6.706	80
0	0	0	0	4.515	0	0	20
0	0	0	3.36	0	0	0	0
5.129	0	0	0	4.441	0	0	20
5.502	0	5.502	0	5.502	0	0	80
0	4.741	0	0	0	0	0	0
4.625	0	0	0	5.313	5.313	0	80
0	0	0	0	5.637	0	0	20
0	0	0	0	0	0	0	20
0	0	0	0	0	0	0	0
0	0	0	0	3.743	0	0	0
0	3.686	0	0	0	0	0	20
0	0	4.366	0	4.366	0	0	0
0	0	4.229	0	0	0	0	0
0	3.721	3.721	0	3.721	0	0	0
5.882	0	4.789	0	0	0	0	20
0	0	0	0	0	0	0	0
0	0	0	0	0	0	0	0
5.811	4.899	4.899	0	4.899	0	4.899	80
0	0	0	0	5.525	0	0	60
0	0	4.951	0	4.265	0	4.265	0
0	0	0	0	0	0	0	0
0	0	0	0	0	0	0	20
0	0	0	0	0	0	0	0
0	0	0	0	0	0	0	0
4.754	5.088	4.935	0	4.754	5.338	0	60
0	0	4.843	0	5.936	0	0	60
0	0	4.777	0	4.777	0	0	0
0	0	0	0	0	0	6.554	60
0	0	0	0	4.271	0	0	0
6.527	0	0	0	0	0	0	20
0	0	4.424	0	0	0	0	20
4.808	0	0	0	0	0	0	40
0	0	4.403	0	4.403	4.403	0	60
5.511	0	0	0	5.733	0	4.136	40
0	0	0	0	0	0	0	20
0	0	4.265	0	0	0	0	20
0	0	0	0	0	0	0	0
4.85	6.789	4.85	0	5.943	4.85	0	80
0	4.155	4.84	0	5.752	0	0	60
0	0	5.061	3.476	4.154	3.476	4.554	60
6.152	0	4.219	0	5.999	5.308	0	80
5.452	0	5.049	5.049	4.362	5.049	4.362	80
0	0	0	0	0	0	0	0
4.936	3.033	3.701	0	5.291	0	3.701	60
4.256	0	4.942	0	4.942	0	0	80
0	0	0	0	0	0	0	20
0	0	0	0	0	6.541	5.159	80
0	0	5.373	0	0	5.373	0	80
6.326	4.391	5.481	0	4.391	0	0	60
4.398	0	0	0	0	0	0	0
0	0	0	0	0	0	0	20
3.922	0	0	0	0	0	0	0
0	0	4.389	0	3.708	0	4.389	20
0	3.312	3.987	0	3.987	0	0	40
0	4.778	4.094	0	5.467	4.778	4.778	60
0	0	5.523	0	0	4.834	0	60
0	0	3.905	0	3.905	0	3.905	20
0	0	5.009	0	5.699	0	5.009	40
0	0	3.857	0	0	0	0	20
0	0	5.93	0	0	0	0	0
0	0	0	0	0	0	4.507	0
0	4.133	4.133	0	5.221	4.133	0	80
0	3.718	0	0	0	0	0	0
5.443	0	3.673	0	0	0	3.673	20
3.88	6.535	6.951	0	6.212	5.941	4.563	80
3.036	0	3.705	0	0	0	4.102	20
0	0	4.594	5.282	5.885	4.193	4.879	80
6.329	5.484	5.081	5.484	5.993	0	4.394	80
3.397	0	0	0	4.758	0	3.397	20
0	0	4.409	0	0	0	0	0
0	3.903	0	0	0	0	0	0
0	0	5.109	0	5.109	0	0	40
6.217	5.525	4.836	0	5.93	0	0	40
6.056	0	0	0	5.365	0	0	60
4.528	0	3.451	0	0	0	0	40
0	0	0	0	0	0	0	0
0	3.24	0	0	0	3.24	0	20
0	0	0	0	0	0	0	20
0	0	0	0	0	0	0	20
0	0	3.725	0	3.056	0	0	20
0	0	3.682	0	4.363	0	4.764	40
3.807	0	0	0	4.489	0	0	40
4.222	0	4.222	0	6.288	4.222	5.597	80
0	0	0	0	0	0	0	0
0	3.956	0	0	0	0	3.956	0
0	0	0	0	3.08	0	3.75	0
0	0	0	0	5.35	0	0	20
0	0	4.57	0	0	0	0	0
0	0	0	0	0	0	0	20
0	0	3.533	0	4.612	0	0	0
5.928	0	4.433	0	5.12	0	0	40
5.186	0	4.498	0	4.498	5.186	5.186	80
0	0	0	0	0	0	0	20
6.574	4.97	0	4.97	4.97	5.66	0	80
6.894	0	0	7.117	0	0	0	80
3.894	0	3.894	0	0	0	0	20
0	0	0	0	0	0	0	0
0	0	5.075	0	0	0	0	20
0	0	3.894	0	4.577	3.894	0	20
4.916	4.23	0	0	5.828	3.551	0	60
5.113	6.59	3.527	0	4.606	5.698	4.206	80
0	0	0	0	0	0	4.546	0
0	0	0	0	5.416	0	0	60
0	0	5.408	0	5.917	5.408	0	80
3.362	0	4.038	0	0	0	0	0
4.459	0	0	0	0	0	4.459	20
0	0	3.941	0	0	0	0	20
0	0	0	0	0	0	0	60
0	4.599	3.916	5.287	4.599	0	3.916	80
0	4.558	0	0	4.558	0	0	0
4.434	4.434	0	0	0	0	0	40
0	0	0	0	0	0	0	0
3.373	3.373	4.733	3.373	4.049	4.448	3.373	80
3.872	0	0	0	0	0	0	0
0	3.652	3.652	0	0	0	0	40
0	0	0	0	5.056	0	4.369	40
0	0	3.613	0	5.201	3.613	0	20
3.901	0	4.584	0	0	0	0	20
6.295	0	5.89	0	5.709	0	4.797	40
0	0	4.604	0	0	0	0	0
0	0	0	0	0	0	0	20
6.738	0	0	0	5.759	0	4.667	40
5.368	3.321	4.395	0	6.33	0	0	40
5.615	0	4.371	3.691	6.232	5.28	4.773	80
4.211	0	3.533	0	0	0	0	0
0	0	3.292	0	3.292	3.292	3.966	20
3.462	0	0	0	3.462	0	0	0
0	0	0	0	4.097	0	0	0
4.858	0	4.573	4.573	4.573	5.08	5.547	80
0	0	3.509	0	3.509	0	3.509	40
0	0	0	0	0	0	0	0
0	0	5.159	0	5.563	0	0	60
0	0	3.097	0	4.67	4.165	4.165	80
0	4.15	0	0	0	0	0	0
5.587	0	0	0	4.898	4.898	4.898	40
0	0	3.98	0	0	0	3.98	0
5.621	3.351	4.026	4.425	5.399	5.266	5.113	80
3.13	0	0	3.13	3.13	0	0	0
4.502	4.102	4.502	0	5.793	4.786	0	60
5.512	6.203	0	0	5.512	0	0	60
5.803	3.875	0	0	5.467	5.803	3.875	80
4.49	0	3.808	0	3.808	0	4.892	20
0	0	0	0	0	0	0	0
0	0	0	0	3.972	0	0	20
0	4.798	0	0	4.798	0	0	0
0	0	0	0	4.384	0	0	0
4.407	3.726	0	0	4.809	0	3.726	0
4.823	0	3.461	0	5.996	0	3.461	40
4.424	0	0	0	0	0	0	0
4.595	0	3.912	0	4.31	0	3.238	20
5.802	4.995	5.398	0	4.71	4.309	4.71	80
4.041	0	4.725	0	4.041	0	4.041	40
0	0	3.449	0	4.126	0	0	20
0	0	0	0	4.416	0	3.735	20
4.767	0	5.86	0	4.767	0	0	20
6.121	0	0	0	5.027	5.027	0	60
0	0	0	0	0	0	0	0
0	0	0	0	5.542	0	0	40
0	4.895	0	0	5.584	0	0	40
0	0	0	0	0	0	0	0
0	0	0	0	0	0	0	0
0	0	4.688	3.115	3.115	3.115	0	60
0	0	0	0	4.816	3.733	3.733	20
0	0	0	0	0	0	0	0
6.118	0	0	0	5.024	0	0	60
0	0	3.514	0	4.593	0	3.514	0
0	0	3.873	0	0	0	0	0
4.165	0	4.165	0	0	0	0	20
5.643	0	0	0	4.953	0	0	40
0	0	5.096	0	0	5.096	0	80
4.587	0	3.904	0	3.904	0	0	20
0	0	4.505	0	4.505	0	0	80
0	0	0	0	0	0	0	20
5.128	0	0	0	0	0	4.441	0
4.428	4.712	4.712	0	5.518	3.353	4.428	60
0	0	0	0	4.205	5.294	4.891	80
0	0	5.442	0	0	0	0	0
4.116	0	5.894	6.048	6.181	4.116	0	80
0	0	0	0	0	0	0	0
3.59	0	4.67	0	5.359	0	0	20
0	0	0	0	0	0	0	20
5.32	0	3.949	0	5.32	5.32	3.949	80
0	0	0	0	0	0	0	40
0	3.835	4.518	0	0	0	0	20
0	0	0	0	4.64	0	0	0
5.558	0	5.558	0	6.25	0	0	40
4.079	0	0	0	5.049	3.013	4.079	60
0	0	4.996	0	4.996	0	0	60
3.718	4.801	3.718	0	4.801	0	0	20
3.882	0	0	0	4.564	0	3.882	40
0	0	0	0	4.253	0	0	20
4.142	0	0	0	0	0	0	0
5.015	0	5.015	5.015	5.015	4.328	4.328	80
5.023	0	0	0	5.023	0	0	20
5.073	0	0	0	0	0	0	0
5.748	0	0	0	0	0	0	40
0	0	0	0	0	0	0	0
5.094	0	5.38	0	5.784	4.007	4.007	80
0	0	0	0	0	0	0	0
0	0	0	0	4.93	0	0	0
0	0	0	0	0	0	0	0
0	0	3.194	0	3.866	0	0	20
3.842	0	3.842	0	4.745	0	3.17	40
0	0	0	0	3.975	0	0	0
5.377	0	4.287	0	4.287	4.688	0	80
4.643	0	0	0	5.332	0	0	40
0	0	0	0	0	0	0	20
0	0	0	0	0	0	0	0
4.664	3.584	3.584	0	5.171	3.584	4.949	80
0	0	3.722	0	0	0	0	0
0	4.281	0	0	5.657	4.281	0	80
0	0	4.163	0	4.163	0	0	0
0	0	0	0	5.494	0	0	20
5.348	0	5.348	0	0	0	0	60
0	3.976	5.062	0	5.062	5.348	4.66	60
0	0	0	0	0	0	0	20
4.759	4.254	5.093	4.538	4.94	5.226	4.254	80
6.594	0	0	0	5.498	0	0	40
0	0	4.057	0	4.057	0	0	0
0	0	5.095	0	0	0	0	20
5.426	6.117	0	0	0	0	5.426	80
0	0	0	0	5.192	0	0	0
0	0	0	0	0	0	0	20
0	0	4.787	0	0	0	0	0
0	0	5.052	0	5.052	0	0	0
4.706	0	0	0	4.421	0	0	40
4.759	0	6.543	5.852	4.759	0	4.759	80
0	0	0	0	5.495	5.208	0	40
0	0	0	0	5.006	0	5.006	20
0	0	5.111	0	5.515	0	0	20
0	0	6.086	0	0	0	0	40
0	0	4.515	0	0	0	0	0
0	0	0	0	5.236	0	0	0
3.589	0	3.589	3.589	0	3.589	0	20
4.771	0	0	0	4.771	0	0	60
0	0	3.239	0	4.595	0	0	40
0	0	0	0	0	0	0	0
3.892	3.892	3.892	0	0	0	0	20
0	0	0	0	0	0	0	0
0	5.14	4.233	0	4.919	4.919	4.233	80
6.704	5.099	5.789	0	6.886	5.789	5.099	80
4.518	0	3.835	0	6.118	6.013	0	60
3.419	0	0	0	3.419	3.419	0	40
3.9	4.583	0	0	3.9	0	0	0
0	0	0	0	0	0	0	0
3.708	0	0	4.389	5.076	0	0	20
0	0	0	0	3.529	0	0	0
0	0	0	0	0	0	4.671	40
0	0	4.659	0	3.087	0	0	0
5.297	0	0	0	0	0	0	40
0	0	0	0	0	0	0	0
0	4.202	4.602	0	0	0	0	0
4.569	0	0	0	4.569	0	0	20
0	0	4.271	0	4.271	0	4.271	40
5.447	0	0	0	0	0	4.356	60
0	0	4.77	0	0	0	0	0
5.383	4.694	0	4.694	5.383	5.383	0	80
4.742	0	4.057	0	4.742	0	4.057	40
0	0	0	0	3.445	3.445	0	0
5.869	0	4.957	0	5.869	0	4.957	60
6.526	0	0	0	0	0	0	20
0	0	4.377	0	4.377	0	0	20
0	3.211	3.211	0	0	3.211	0	20
0	0	0	0	0	0	0	20
0	0	0	0	3.98	0	3.98	20
0	0	0	0	0	0	0	0
4.408	0	0	0	3.727	0	4.408	20
0	0	0	0	0	0	0	0
5.118	0	4.031	0	5.626	0	0	20
6.256	0	5.851	5.161	6.256	5.161	5.161	80
0	0	0	4.782	4.782	0	0	40
0	3.018	4.084	0	0	3.686	3.686	0
4.511	3.158	3.829	0	4.732	0	0	20
0	0	0	0	4.879	0	0	20
0	0	0	0	0	0	0	40
0	0	0	0	0	0	0	0
0	0	3.504	0	4.182	0	0	40
0	0	0	0	0	0	0	0
3.451	0	3.451	0	4.129	4.129	0	40
0	0	0	0	5.169	0	0	0
0	0	0	0	3.974	0	0	20
4.016	0	4.016	0	4.016	4.016	0	0
4.366	0	0	0	0	0	0	0
0	0	3.152	0	0	3.152	3.152	0
0	0	0	0	0	0	0	0
0	0	0	0	4.859	0	4.859	40
0	0	4.492	0	0	0	0	0
0	0	0	0	4.864	0	0	40
0	0	0	0	0	0	0	0
0	0	0	0	0	0	0	20
0	0	3.374	0	3.374	3.374	3.374	40
6.465	5.083	0	0	5.083	0	5.083	60
0	3.537	4.215	0	3.537	0	0	20
0	0	0	0	0	0	0	60
0	0	0	0	0	0	0	0
0	0	4.63	0	4.63	0	0	20
0	0	5.309	0	4.906	0	0	40
0	0	0	0	5.153	0	0	40
5.469	4.78	4.78	0	5.469	0	5.469	80
4.57	0	3.887	0	0	0	3.887	0
5.259	0	0	0	0	0	0	40
0	0	3.163	0	0	0	3.163	20
0	0	0	0	0	0	0	0
5.231	0	0	0	0	0	0	0
0	0	3.664	0	5.348	0	0	20
0	0	3.425	0	4.102	0	0	0
5.593	5.125	4.218	0	4.218	5.125	3.539	60
0	0	4.779	0	4.094	0	0	40
0	0	0	0	0	0	0	0
0	0	0	0	4.646	0	0	20
5.118	0	3.356	3.356	0	0	0	20
3.541	0	0	0	4.22	0	3.541	20
5.067	0	4.38	0	0	0	4.38	20
4.802	0	0	0	6.405	0	0	40
0	0	4.836	4.836	4.15	4.836	0	80
5.488	3.323	5.488	0	5.37	4.682	0	60
0	0	0	0	0	0	0	0
6.25	5.337	5.741	5.741	5.337	5.741	5.337	80
4.584	0	3.228	3.228	5.139	4.986	0	80
5.415	0	0	0	5.415	0	0	60
3.648	0	4.328	0	0	0	0	0
0	0	0	0	0	4.316	0	0
4.221	5.129	4.221	0	6.001	4.622	3.543	80
0	0	4.709	0	4.424	5.619	0	80
4.274	0	0	0	0	0	0	0
0	0	0	0	4.068	0	0	0
5.433	0	0	0	0	0	0	20
0	0	5.375	0	0	0	4.285	0
0	4.391	4.391	0	0	0	0	0
5.789	0	0	0	5.099	0	5.099	40
0	0	0	0	0	0	0	0
3.747	0	0	0	0	0	0	20
0	0	3.767	0	5.693	0	0	20
5.119	3.209	5.252	5.474	5.81	5.119	4.785	80
0	0	4.753	0	0	0	0	0
4.864	0	3.78	0	4.864	0	3.11	20
5.346	0	3.974	4.658	6.355	5.06	3.974	80
3.879	0	0	0	0	0	0	20
0	0	0	0	3.867	0	0	0
0	0	0	0	0	0	0	0
3.93	0	5.524	0	5.016	3.93	3.93	80
0	0	0	0	0	0	0	0
0	0	3.519	0	4.197	0	3.519	20
0	0	0	0	0	0	4.956	0
4.593	4.593	0	0	5.971	5.281	0	80
0	0	0	0	4.103	0	0	20
3.812	4.21	3.14	0	5.181	0	0	20
0	0	0	0	0	0	0	0
0	0	0	0	0	0	0	40
0	0	0	0	0	0	0	0
6.112	3.933	4.616	0	5.526	0	5.018	60
5.661	4.285	4.285	3.214	5.48	4.57	3.214	80
0	5.164	0	0	0	0	0	0
0	0	3.823	0	0	0	0	0
5.591	0	4.901	0	5.187	0	4.901	60
0	0	0	0	0	0	0	0
5.584	0	0	0	4.492	0	0	0
0	0	0	0	0	0	0	40
0	0	0	0	5.032	0	0	20
0	0	0	0	0	0	0	0
0	0	5.522	0	5.809	0	4.431	60
4.861	4.176	0	0	0	0	0	20
0	0	0	0	5.578	0	0	0
0	3.756	3.756	0	5.346	0	0	20
0	0	0	0	0	0	0	0
0	0	0	0	0	0	0	0
5.144	3.905	5.68	0	6.238	0	5.276	60
0	0	4.734	0	5.423	0	0	20
5.962	0	5.453	0	5.739	0	0	60
4.76	0	0	0	5.449	0	4.075	20
0	0	0	0	0	0	3.778	20
0	0	5.208	0	5.899	6.303	0	80
0	0	0	0	4.62	0	3.049	40
0	0	0	0	4.319	0	0	0
3.577	3.577	4.942	4.942	4.657	5.164	4.657	80
4.229	0	4.229	0	5.721	0	0	20
0	0	0	0	0	0	0	0
0	0	0	4.056	4.056	0	0	20
0	0	0	0	5.488	0	0	40
0	0	3.611	0	0	0	0	0
0	3.205	0	0	4.276	0	0	20
0	0	0	0	0	0	0	0
3.926	0	0	0	3.926	0	0	40
0	0	0	0	6.416	0	0	0
3.507	0	3.507	0	4.185	0	0	20
0	4.121	0	0	4.121	4.806	5.495	80
0	0	0	6.708	0	5.325	0	80
0	0	0	4.818	0	0	0	0
0	0	0	0	0	0	0	20
4.922	0	0	0	4.236	5.834	5.325	80
0	0	4.43	0	0	5.117	0	20
5.374	0	0	0	0	0	0	20
4.668	4.668	4.668	0	3.984	3.984	3.984	60
0	0	0	0	0	0	0	0
4.629	0	0	0	4.629	0	5.317	20
0	0	0	0	5.693	0	0	20
4.071	4.071	0	0	0	0	0	0
0	0	0	0	0	0	0	0
3.468	3.468	0	0	3.468	0	5.052	20
0	4.805	4.805	0	0	0	0	40
0	0	3.923	0	4.606	0	0	20
3.949	0	3.949	5.543	3.949	5.32	0	80
6.109	0	4.329	0	5.237	0	0	20
0	0	3.686	0	0	0	3.686	20
0	3.734	4.415	0	0	0	0	0
0	0	0	0	3.851	0	0	0
0	0	0	0	4.683	0	0	20
4.528	0	4.528	0	4.528	0	0	20
0	0	0	0	0	0	0	20
5.998	4.904	5.594	0	5.594	0	5.998	60
5.078	0	0	0	0	0	0	80
5.154	0	5.154	0	5.154	3.568	0	40
6.049	0	0	0	0	5.359	0	60
0	0	0	0	5.863	0	0	20
0	0	0	0	6.081	0	5.391	20
5.185	0	5.185	0	6.434	5.185	4.498	80
0	0	4.518	0	0	0	4.518	0
0	0	0	0	0	0	0	0
3.78	3.78	3.78	0	0	0	3.78	20
0	0	4.642	0	0	0	0	0
0	0	0	0	0	0	0	0
5.627	0	4.535	0	5.223	0	0	20
0	0	0	0	5.614	4.523	0	60
0	0	5.038	0	0	0	0	0
0	0	4.644	0	0	3.96	0	0
0	0	4.61	0	0	0	0	60
0	0	0	0	0	0	0	0
4.743	0	0	0	4.743	0	0	20
4.356	0	0	0	5.732	0	0	60
4.475	3.399	4.982	0	4.475	0	0	40
0	0	0	0	0	0	0	0
4.62	0	4.62	0	0	0	0	60
0	0	3.529	0	0	0	0	0
0	0	5.5	4.811	7.001	4.811	0	80
4.517	0	0	0	5.205	0	0	0
0	0	0	0	3.438	0	0	0
5.988	0	0	0	6.68	0	0	80
0	0	4.674	0	0	0	0	60
0	0	0	0	6.636	0	0	60
0	0	0	0	0	0	0	0
5.234	5.925	0	0	5.925	0	0	60
0	0	5.207	0	5.897	5.207	0	60
4.272	0	5.648	0	5.361	3.592	4.272	60
4.083	0	0	0	4.768	0	0	40
4.282	4.282	0	0	5.658	0	0	20
0	0	0	0	0	0	0	20
4.475	5.385	3.793	0	5.72	0	3.793	60
0	0	0	0	0	0	0	0
0	0	3.327	0	0	0	0	0
0	0	0	0	0	4.066	0	0
0	0	0	0	4.524	0	0	20
4.667	5.913	5.069	0	5.578	5.069	0	80
0	0	0	0	0	0	0	0
5.132	3.763	5.354	0	5.689	4.846	5.94	80
0	0	0	0	0	0	0	0
0	0	0	0	0	0	0	0
0	0	0	0	0	0	0	0
5.176	0	0	0	0	4.489	0	0
4.839	0	0	0	4.437	0	0	40
0	3.27	0	0	0	0	0	0
0	0	0	0	0	0	0	0
0	0	0	0	0	0	0	0
0	0	0	0	0	0	0	0
0	5.022	0	0	3.655	0	0	0
0	0	0	0	0	0	0	20
0	0	0	0	5.886	5.886	5.886	80
3.464	3.464	3.464	0	4.827	0	0	20
4.867	0	4.182	0	4.867	5.556	4.867	80
3.969	0	0	0	0	0	0	0
4.619	0	0	0	0	0	3.936	20
0	0	0	0	0	4.293	4.293	0
5.167	0	3.798	0	5.167	0	3.798	60
3.381	3.381	4.057	0	5.548	4.057	0	40
0	0	0	0	0	0	0	40
3.754	0	0	0	5.344	4.435	4.435	60
0	0	0	0	4.763	0	0	0
4.525	3.842	3.842	0	4.927	0	3.842	20
0	0	0	0	4.341	0	0	0
4.688	5.377	0	4.688	5.781	5.781	0	80
5.029	0	5.029	0	5.719	5.251	4.342	80
6.212	0	0	0	0	0	5.807	60
4.524	5.434	4.524	0	3.842	0	0	0
4.471	0	0	0	3.789	0	0	20
4.572	0	6.643	0	5.664	0	0	60
5.577	0	4.666	0	5.912	5.068	4.666	60
3.993	0	3.993	5.922	0	5.079	4.676	80
0	0	0	0	5.386	0	0	0
5.627	0	0	0	5.627	0	5.119	60
5.203	0	5.973	3.438	5.489	4.115	4.515	80
0	0	4.357	0	0	0	0	0
0	0	4.633	0	5.543	4.633	0	40
0	0	0	0	6.192	0	0	40
0	0	5.045	0	0	0	0	60
0	0	4.694	0	0	0	0	0
3.629	0	0	0	4.709	0	0	20
0	0	0	0	4.637	0	0	0
5.709	0	0	0	6.4	0	5.709	60
0	0	4.652	0	0	0	0	0
0	0	0	0	0	0	0	0
0	0	4.767	0	5.169	0	4.082	20
5.697	0	0	0	5.697	0	4.101	40
0	0	0	0	0	0	0	20
0	0	0	0	0	0	0	0
0	0	3.55	0	0	0	0	0
0	0	0	0	0	0	0	0
0	4.864	5.553	0	0	0	0	20
4.015	0	0	0	0	0	0	0
0	0	5.309	0	5.309	0	5.309	80
0	0	0	0	0	0	0	0
4.833	0	5.341	0	5.341	3.75	3.75	60
5.081	0	5.303	0	5.888	5.081	5.303	80
5.621	4.53	0	0	3.847	0	0	60
0	0	4.713	0	0	0	0	0
4.975	0	4.288	0	5.782	0	4.689	60
0	0	4.771	0	4.771	0	0	20
5.113	3.203	0	4.558	6.159	4.274	0	80
6.039	0	5.348	0	6.262	0	4.66	60
0	0	0	0	0	0	0	20
0	0	0	0	0	0	0	0
5.617	0	0	0	0	0	0	20
0	0	0	0	0	0	0	0
0	3.826	3.826	4.508	4.91	4.91	3.826	80
4.869	4.184	4.184	0	4.184	0	0	60
5.691	5.288	5.288	4.599	5.691	4.599	4.599	60
4.383	0	0	0	0	0	0	0
0	0	0	0	0	0	0	40
5.641	4.857	5.191	0	5.324	0	3.952	60
5.856	0	5.166	0	0	5.166	0	80
5.798	0	0	0	4.2	0	5.289	40
0	0	0	0	0	5.479	0	20
4.615	0	0	0	0	4.615	4.615	60
0	0	0	0	4.181	0	0	20
0	0	0	0	5.225	0	0	20
0	0	0	0	0	0	0	0
0	0	0	0	0	0	0	20
0	0	0	0	0	0	0	20
0	0	3.738	0	0	0	0	0
0	0	0	0	0	0	0	0
0	0	0	0	0	0	0	0
0	0	0	0	4.62	0	3.936	20
0	0	0	0	0	4.613	0	0
0	0	0	0	6.024	0	0	20
4.051	4.051	5.138	0	5.424	5.646	0	60
0	0	0	0	0	0	0	0
0	0	0	0	4.431	0	0	20
0	0	0	0	4.386	0	0	0
0	0	0	0	5.18	0	0	40
5.136	3.767	0	0	4.448	0	0	60
5.687	0	0	0	0	0	0	20
0	0	0	0	0	0	0	20
4.254	0	4.254	0	4.94	4.254	0	60
0	0	3.985	0	0	0	0	0
5.72	0	4.124	0	5.902	4.809	0	80
0	0	0	0	0	0	4.9	20
0	0	0	0	4.387	0	0	20
0	0	0	0	0	0	0	0
0	0	0	0	0	0	0	0
0	0	0	0	5.59	0	3.817	20
0	0	0	0	0	0	0	20
0	0	4.326	0	4.326	5.925	5.702	80
0	0	4.32	0	4.721	0	0	20
0	3.983	3.983	0	5.578	0	5.069	20
4.81	0	3.448	0	4.125	0	4.125	20
0	3.072	0	0	3.741	0	4.139	20
0	0	0	0	0	0	0	0
0	0	0	0	4.655	0	0	20
0	0	3.95	0	3.95	0	0	20
5.201	0	0	4.113	4.113	0	0	20
4.423	3.348	0	0	0	0	0	0
0	0	0	0	6.135	0	0	0
0	0	3.569	0	3.569	0	3.569	20
6.167	0	5.476	4.787	6.725	4.787	6.389	80
0	0	0	0	0	0	3.618	0
0	0	4.161	0	0	0	3.484	40
0	0	0	0	4.846	0	0	0
0	0	0	0	0	0	0	0
0	5.883	3.513	4.591	5.279	4.591	4.591	80
4.899	4.899	6.28	0	5.993	0	0	60
0	0	4.313	0	4.313	5.689	3.633	80
0	0	3.78	0	0	0	3.78	0
0	0	0	0	6.261	0	0	60
0	0	4.161	0	4.161	4.846	0	80
3.601	3.601	4.681	0	4.681	0	4.28	80
0	0	4.288	0	0	0	0	0
0	4.529	0	0	4.529	4.529	0	40
5.281	0	6.194	0	0	4.593	0	80
0	0	4.026	0	5.113	0	4.026	20
3.888	0	3.215	0	3.215	0	0	20
0	0	0	0	4.405	0	3.331	0
0	0	0	0	0	0	0	0
0	0	0	0	0	0	0	0
0	0	0	0	0	0	0	0
0	0	0	0	0	0	0	20
0	0	0	0	0	0	0	0
0	0	0	4.548	0	0	4.548	0
0	0	0	0	5.24	0	0	60
0	0	3.95	0	0	0	0	0
0	0	4.522	0	0	4.522	0	40
0	0	3.098	0	3.098	0	0	0
0	0	0	0	0	0	0	40
0	0	3.634	0	5.403	0	0	40
0	4.513	0	4.513	5.604	4.513	5.2	80
0	0	4.308	0	4.308	0	0	0
0	0	0	0	3.89	0	0	20
0	3.478	3.478	0	0	0	3.478	0
4.761	0	4.761	0	4.761	0	0	40
0	0	0	0	0	0	0	0
3.337	0	4.012	0	0	0	0	20
5.292	0	5.696	0	4.604	0	0	60
5.235	0	4.679	0	4.679	5.368	0	80
6.157	0	0	0	4.376	0	0	40
5.317	0	0	0	6.231	5.317	5.721	60
0	0	0	0	5.137	0	0	0
5.775	0	0	0	5.266	0	0	20
0	0	0	0	4.57	0	0	40
5.576	0	5.576	0	4.485	0	0	60
5.067	0	0	0	5.067	0	0	0
5.586	0	5.077	5.363	6.054	6.277	5.077	80
4.877	5.97	0	0	5.97	4.877	0	80
0	0	3.063	0	0	0	0	20
0	0	4.145	0	4.83	4.145	0	80
0	0	0	0	0	0	0	0
0	0	0	0	5.434	0	0	40
4.619	0	5.307	0	3.936	0	0	20
0	0	0	0	0	0	0	20
5.978	0	0	0	4.599	0	0	40
5.056	0	0	0	0	5.056	5.056	80
0	0	4.499	0	4.499	0	0	0
5.356	0	0	0	6.047	0	5.356	40
0	0	4.153	0	0	4.153	0	0
0	0	0	0	0	0	0	0
0	0	3.819	0	0	0	0	0
0	0	0	0	0	0	0	20
0	0	0	0	0	0	0	0
5.243	0	0	0	0	0	0	40
0	4.202	5.577	5.577	0	0	4.887	80
0	0	4.327	0	0	0	0	0
0	0	0	0	4.854	0	0	20
0	0	0	0	0	0	0	0
4.737	3.656	5.022	0	6.117	0	0	60
0	0	0	0	0	0	0	20
0	0	0	0	3.699	3.031	3.031	0
0	0	0	0	4.805	0	0	40
0	0	5.045	0	5.045	0	0	0
0	0	0	0	5.541	0	0	20
4.976	0	0	0	3.892	0	0	20
0	0	4.142	0	0	0	0	20
5.508	0	0	0	0	0	0	20
0	4	5.776	0	5.372	5.595	4	80
3.96	0	4.865	0	4.865	0	3.286	60
0	0	0	0	0	0	0	20
5.478	5.478	4.789	4.789	4.789	0	0	60
4.062	4.062	0	0	4.062	0	0	20
0	0	4.767	0	4.767	4.767	0	20
4.884	0	4.198	0	6.131	0	4.198	60
0	4.169	0	0	0	0	0	0
0	0	0	0	4.657	0	0	20
0	0	0	0	0	0	0	0
5.358	0	4.955	0	0	0	4.955	60
4.944	0	0	0	0	0	0	20
5.821	0	4.728	0	5.014	3.647	4.728	60
0	3.685	3.685	0	0	0	0	20
0	0	5.336	0	4.247	0	4.247	0
3.109	0	3.109	0	4.178	3.109	3.78	20
[truncated: 39,123 more rows]

## Sheet: panel_f_bottom_middle
Nr4a3	Acer2	Ppargc1a	Irs2	Ucp1	Irf4	timepoint
0	4.927	3.563	0	4.242	4.242	80
0	0	0	0	5.198	0	0
0	0	5.658	0	0	0	20
0	0	3.926	0	3.926	0	0
0	0	6.3	4.698	0	0	80
0	0	5.598	0	5.089	0	0
0	0	0	0	0	0	20
0	0	4.635	0	0	0	20
0	0	0	0	0	0	20
0	0	5.915	0	0	0	80
0	0	0	0	0	0	80
0	0	0	0	5.325	0	0
0	0	4.051	4.051	5.828	0	0
0	0	4.343	0	5.433	0	0
0	0	5.039	0	4.533	0	20
0	0	0	0	0	0	60
0	0	4.564	0	5.252	0	20
0	0	0	0	5.339	0	0
0	0	0	0	4.965	0	0
0	0	0	0	0	0	60
0	0	5.36	0	0	0	20
0	3.512	0	4.591	4.191	0	20
0	0	0	4.406	3.725	0	60
0	0	0	0	0	0	0
0	0	5.032	0	3.947	0	0
0	0	4.636	0	3.557	0	20
0	3.429	4.505	3.429	4.79	0	20
0	0	5.144	0	5.144	0	20
0	0	4.851	0	0	0	80
0	0	5.042	0	6.137	0	0
0	0	0	0	0	0	20
0	0	0	0	4.768	0	0
0	0	0	0	0	0	40
0	0	0	5.584	5.584	0	80
0	0	0	0	0	0	20
0	0	0	0	4.92	0	20
0	0	0	4.589	0	0	80
0	0	0	0	0	0	0
0	0	0	0	0	0	80
0	0	0	0	0	0	20
0	0	0	0	0	0	0
4.533	0	6.539	0	4.533	0	80
0	0	0	3.634	5.222	0	20
0	0	0	4.805	4.805	0	40
0	0	0	0	0	0	0
0	0	0	0	3.929	0	60
0	5.335	0	0	0	4.246	80
0	0	0	4.479	0	3.798	60
0	4.78	4.78	0	4.78	5.873	80
0	0	0	0	0	0	0
3.994	3.994	4.678	0	3.994	5.366	80
0	0	0	0	0	0	20
0	0	3.976	0	4.66	0	20
0	0	5.819	0	0	0	20
0	0	0	0	0	3.774	60
0	0	5.431	0	0	0	0
0	0	0	5.061	0	0	20
0	0	4.735	0	0	0	0
0	0	0	0	0	0	20
0	0	0	0	0	0	0
0	0	0	0	0	0	20
0	0	3.921	5.006	3.921	0	0
0	0	0	4.378	5.468	0	60
0	0	0	0	0	0	20
0	0	0	0	5.922	0	20
0	0	4.51	0	3.828	0	20
0	5.219	4.532	0	0	0	0
0	0	0	0	0	0	20
0	0	0	0	0	0	20
0	4.858	0	0	0	0	20
0	0	0	4.803	0	0	80
0	0	4.1	0	4.785	0	60
0	0	4.679	0	0	0	0
0	0	0	0	0	0	80
0	0	0	0	5.71	0	20
0	0	0	0	0	0	0
0	0	6.562	4.376	5.753	5.063	80
0	0	5.386	4.297	5.386	5.386	80
0	0	5.761	0	0	0	60
0	0	0	0	5.649	0	40
0	0	0	0	0	0	0
0	5.082	3.996	0	0	0	0
0	0	0	0	0	0	0
0	4.431	0	0	5.522	0	20
0	0	0	0	5.243	0	0
0	0	5.209	0	3.621	0	80
0	0	4.185	0	0	0	20
0	0	3.913	0	3.913	0	0
0	0	5.255	0	4.567	0	0
0	0	4.22	0	0	0	20
0	0	0	4.369	5.459	0	60
0	0	0	4.5	0	0	0
0	0	0	4.769	0	0	20
0	4.83	0	0	0	0	20
0	0	0	0	0	0	80
0	0	5.37	0	4.682	4.682	0
0	0	0	0	0	0	20
0	0	0	0	5.194	0	0
0	0	5.114	0	0	0	40
0	0	5.409	3.818	3.818	5.591	80
0	0	4.113	0	4.113	0	40
0	0	0	0	4.044	0	20
0	0	0	0	0	0	0
0	5.998	0	0	4.904	0	0
0	0	0	0	0	0	0
0	0	0	0	0	0	40
0	4.508	5.6	4.508	5.6	0	80
0	0	5.649	0	0	0	40
0	0	4.908	0	0	0	20
0	0	0	4.923	6.527	4.923	80
0	0	5.465	0	0	0	20
0	0	0	0	0	0	20
0	0	5.077	3.316	4.674	0	20
0	0	5.477	0	4.387	0	20
0	0	5.687	0	4.998	4.311	80
0	0	4.838	0	0	0	20
0	0	0	0	0	0	0
0	0	5.425	0	0	0	60
0	0	0	0	0	0	0
0	0	4.114	4.114	0	0	0
0	0	0	5.286	0	0	80
0	5.686	0	0	0	0	0
4.027	4.711	4.027	0	0	4.711	80
0	0	0	0	5.119	0	80
0	5.253	0	0	0	0	60
0	0	0	0	0	0	20
0	0	4.032	0	4.717	0	20
0	0	0	0	5.388	0	20
0	0	0	0	4.739	0	20
0	0	0	0	0	0	80
0	0	4.839	0	0	0	0
0	0	4.346	0	3.273	3.273	20
0	0	5.282	5.282	5.972	0	60
0	0	0	0	4.845	0	40
0	0	0	0	0	0	0
0	3.496	0	4.574	5.665	0	80
0	0	0	0	0	0	40
0	0	0	0	3.517	0	20
0	0	5.294	6.208	0	4.606	40
0	0	5.133	4.446	0	0	20
0	0	4.422	5.109	4.422	3.74	60
0	0	0	0	0	0	0
0	0	0	0	4.955	0	20
0	0	4.725	0	0	0	0
0	0	0	0	0	0	0
0	4.003	4.687	0	0	0	20
4.929	5.619	4.243	4.243	4.929	0	80
0	0	0	0	4.741	0	0
0	0	0	0	0	0	20
0	0	4.714	5.807	0	0	80
0	0	5.157	0	0	0	20
0	0	0	4.463	0	0	40
0	0	5.191	0	5.191	4.503	20
0	0	0	0	0	0	0
0	0	5.053	4.366	5.457	0	20
0	0	0	0	0	0	0
0	0	4.276	0	0	0	0
0	0	0	0	0	0	60
0	0	5.174	0	0	0	20
0	0	0	0	0	0	20
0	0	5.243	0	0	0	40
0	0	0	0	5.704	0	0
0	0	6.254	0	6.254	0	80
0	0	4.638	0	0	0	20
0	0	0	0	0	0	20
0	0	0	0	5.218	0	0
0	4.041	4.726	0	0	0	80
0	4.297	4.297	0	4.297	5.673	80
0	0	5.339	0	4.65	0	60
0	0	0	4.443	0	0	0
0	0	5.307	0	0	0	0
0	0	0	5.245	0	0	60
0	0	4.418	4.418	3.737	0	40
0	4.448	0	0	0	0	20
0	0	0	0	4.948	0	20
0	0	4.802	5.205	0	5.491	80
0	0	5.476	0	0	0	20
0	0	4.892	0	5.582	0	0
0	0	4.038	0	5.633	0	0
0	4.807	4.807	5.21	0	0	80
0	4.249	4.249	0	0	0	20
0	0	4.638	0	5.326	0	0
0	0	0	0	4.613	0	0
0	0	0	4.442	0	0	60
0	0	0	0	0	0	0
0	0	0	0	5.464	0	0
0	0	0	0	0	0	0
0	0	0	0	0	0	40
0	0	4.614	0	0	0	20
0	0	5.837	4.06	0	4.06	80
0	0	4.375	0	0	0	0
0	0	0	0	4.422	0	20
0	0	4.887	0	0	0	20
0	0	0	0	5.418	0	60
0	0	0	0	0	0	0
0	0	0	3.589	0	0	80
0	0	4.436	0	0	0	20
0	0	4.337	0	3.657	0	60
0	0	0	0	5.85	0	80
0	0	5.52	0	0	0	40
0	0	0	0	4.616	0	20
0	0	0	0	5.347	0	0
0	0	0	0	5.348	0	20
0	0	4.817	5.506	4.817	4.817	80
0	0	0	0	5.496	0	40
0	0	0	0	0	0	40
0	0	0	0	0	0	40
0	0	0	0	0	0	0
0	0	0	0	4.958	0	0
0	0	5.961	0	0	0	0
0	0	0	0	0	0	0
0	0	0	0	0	0	80
0	0	0	0	0	0	60
0	0	4.12	4.805	4.12	0	40
0	0	4.904	0	5.594	0	80
0	0	5.482	0	0	0	80
0	0	4.688	0	0	0	0
0	0	0	0	0	0	20
0	0	0	4.545	5.637	0	0
0	0	0	0	0	0	80
0	0	0	0	5.486	0	0
0	0	5.662	0	4.286	0	20
0	5.061	6.155	5.061	5.061	0	80
0	0	0	0	0	0	40
0	0	0	0	0	0	20
0	0	0	0	0	0	40
0	0	4.117	0	0	0	0
0	0	5.454	0	0	0	0
0	3.681	0	5.27	0	4.362	80
0	0	0	5.369	6.06	6.06	80
0	0	4.955	0	0	0	20
0	4.845	3.762	3.762	0	3.762	80
0	3.854	3.854	0	4.536	3.854	60
0	3.757	0	0	5.348	3.757	80
0	0	0	3.762	5.821	3.762	20
0	0	5.064	0	0	0	20
3.944	0	0	3.944	0	4.627	80
0	0	4.246	0	0	0	0
0	0	0	0	5.305	0	0
0	4.319	0	0	0	0	0
0	0	4.42	0	4.42	0	20
0	0	0	0	0	0	20
0	0	0	3.665	0	0	20
0	0	0	0	0	0	80
0	0	4.463	0	4.463	0	20
0	0	5.369	0	6.06	0	80
0	0	0	0	0	0	0
0	0	0	0	0	0	60
0	0	0	0	0	0	0
4.546	0	5.638	5.234	5.234	5.234	80
0	0	4.217	4.217	4.217	0	60
0	0	4.106	0	0	0	60
0	4.087	4.087	0	4.087	5.683	80
0	0	0	0	0	0	0
0	5.378	0	0	0	0	0
0	0	4.258	0	5.347	0	0
0	0	5.292	0	0	0	0
0	0	5.303	0	0	0	40
0	0	0	0	4.942	0	20
0	0	0	0	5.808	0	20
0	4.667	6.047	3.984	4.667	5.07	80
0	0	0	0	0	0	40
0	0	0	0	0	0	40
0	0	4.43	0	0	0	80
0	0	0	0	0	0	0
4.294	0	6.584	0	0	4.98	80
0	0	0	0	0	0	0
0	0	0	0	4.714	0	0
0	4.021	5.107	0	4.021	0	80
0	0	4.557	0	4.557	0	0
0	0	0	4.267	4.267	0	20
0	0	3.392	0	4.468	0	20
0	0	0	0	4.892	0	40
0	0	0	4.367	4.367	0	20
0	4.477	0	5.164	5.568	5.164	80
0	0	4.406	4.406	4.406	0	20
0	0	4.803	0	0	0	20
0	0	4.669	0	0	0	20
0	0	0	0	0	0	40
0	0	6.131	0	0	0	60
0	0	0	4.236	4.922	0	20
0	0	3.86	0	4.543	0	0
0	0	0	0	4.455	4.455	20
0	0	0	5.415	0	5.415	80
0	0	4.422	0	6.357	0	0
0	0	0	0	4.178	0	0
0	0	6.013	0	4.919	0	20
0	0	0	0	4.833	0	80
4.582	4.984	5.27	3.899	0	0	80
0	0	0	0	5.66	0	20
0	0	4.985	0	0	0	20
0	0	0	0	4.431	0	40
0	0	0	4.872	0	4.872	80
0	0	0	0	0	0	20
0	0	4.908	0	0	0	0
0	5.054	3.687	3.687	0	5.276	80
0	5.516	0	5.113	6.207	0	80
0	0	0	0	5.402	0	0
0	0	5.325	0	4.637	0	40
0	0	5.023	0	0	0	0
0	0	4.958	0	5.361	0	0
0	0	0	3.982	0	0	80
0	0	0	0	0	0	0
0	0	4.529	0	0	0	0
0	0	5.072	5.072	0	0	20
0	0	0	0	5.075	0	0
0	4.553	3.871	4.955	4.553	5.241	80
0	0	5.44	6.131	0	0	40
0	0	0	5.12	5.81	0	0
0	3.276	0	4.855	0	0	60
0	0	0	3.909	0	0	80
0	0	0	0	5.089	0	40
0	0	0	0	0	0	0
0	0	0	4.633	3.949	0	80
0	0	0	0	6.353	0	80
0	0	0	0	0	0	0
0	0	0	0	5.257	0	20
0	0	0	0	4.904	0	20
0	0	0	0	0	0	20
0	0	4.232	0	0	0	20
0	0	0	0	0	0	60
0	0	3.951	5.545	5.036	0	20
0	0	3.989	0	0	0	20
0	0	0	0	4.316	0	0
0	0	0	0	5.112	0	20
0	0	0	0	5.77	0	20
0	4.379	3.305	0	0	0	40
0	0	4.095	0	0	0	20
0	0	4.327	0	0	0	40
0	0	0	0	4.887	0	20
0	0	0	0	0	0	60
0	0	5.386	5.386	0	0	80
0	3.346	6.202	3.346	0	4.926	80
0	0	0	0	0	0	60
0	0	0	0	5.725	0	80
0	0	0	0	0	0	20
0	0	0	5.64	5.64	4.951	80
0	4.344	5.03	0	0	5.03	80
0	0	4.887	0	4.201	0	80
0	0	5.414	4.324	0	4.324	80
0	0	0	0	5.394	0	20
0	0	5.24	0	5.24	0	0
0	0	3.776	0	3.776	0	20
0	3.554	3.554	0	3.554	0	0
0	0	4.641	4.641	5.33	4.641	80
0	0	5.809	0	0	0	0
0	0	4.875	0	0	0	0
0	0	0	5.208	5.899	0	20
0	0	4.296	0	0	0	60
0	0	0	0	5.996	0	20
0	0	0	4.965	6.059	0	0
0	0	5.28	0	0	0	20
0	0	0	5.404	0	0	40
0	0	5.114	0	0	0	20
0	0	5.319	0	0	0	80
0	0	5.247	0	0	0	0
0	0	5.635	0	4.945	0	20
0	0	0	0	5.907	0	40
0	0	0	0	0	0	20
0	0	5.152	0	0	0	20
0	0	0	0	4.271	0	20
0	0	0	0	0	0	0
0	0	0	0	0	4.741	80
0	0	6.968	0	0	5.363	80
0	0	0	0	0	0	80
0	3.48	4.558	4.558	4.158	0	60
0	0	0	0	5.785	0	20
0	0	5.892	0	0	0	40
0	0	4.865	0	4.865	0	0
0	4.339	3.659	4.339	0	0	80
0	0	0	0	5.503	0	0
0	0	4.289	0	4.975	4.975	80
0	0	0	0	5.38	0	0
0	0	0	0	5.258	0	20
0	0	0	0	4.424	0	20
0	0	0	0	6.473	0	0
0	0	4.867	0	0	0	20
0	0	4.075	4.075	0	0	20
0	0	0	4.752	0	0	80
0	0	0	0	6.147	0	0
0	0	3.926	0	0	0	20
0	5.472	0	0	0	0	80
0	0	4.878	4.878	4.878	0	20
0	0	6.24	0	0	5.145	80
0	0	0	0	0	0	20
0	0	0	0	0	0	60
0	0	0	0	4.946	0	20
0	0	0	0	5.003	0	0
0	0	5.31	4.221	4.907	0	40
0	0	0	4.432	0	0	20
0	0	0	0	0	0	40
0	5.522	0	0	6.905	5.926	80
0	0	4.013	4.013	4.918	0	0
0	0	0	0	0	0	20
0	0	0	0	4.663	0	0
0	3.681	4.763	4.763	5.049	0	60
0	5.003	0	0	0	5.003	80
0	0	5.178	5.178	0	0	0
0	0	0	4.317	0	0	20
0	0	5.176	0	0	0	80
0	0	4.57	4.57	0	0	60
0	0	4.939	4.939	4.939	4.939	80
0	0	0	0	0	0	20
0	5.161	0	0	0	0	40
0	0	5.006	5.006	5.696	0	20
0	0	4.443	0	0	0	20
0	0	0	0	5.693	0	0
0	0	0	0	0	0	0
0	0	4.484	0	5.575	0	40
0	0	0	0	0	0	0
0	0	0	0	0	0	40
0	0	0	0	0	0	20
0	0	0	0	0	0	20
0	0	5.423	4.333	5.423	0	80
0	0	6.033	0	4.653	0	0
0	5.513	6.204	0	0	0	80
0	5.424	5.424	0	0	0	40
0	0	0	0	5.458	0	20
0	0	5.033	5.033	0	0	40
0	0	4.848	4.162	0	4.848	80
0	0	0	0	0	0	0
0	0	4.014	0	0	0	20
0	0	5.968	0	0	0	0
0	0	0	0	5.525	0	0
0	0	0	4.131	4.816	0	0
0	0	0	5.417	6.108	5.417	80
0	0	0	0	0	0	0
0	0	6.717	5.217	0	0	80
0	0	0	0	4.228	0	0
0	0	0	0	0	5.001	80
0	0	3.775	0	3.104	0	20
0	0	5.644	0	4.955	0	20
0	0	4.845	0	3.762	0	20
0	5.182	0	0	5.182	0	40
0	0	0	0	0	0	60
0	0	0	0	0	0	80
0	0	0	0	0	0	0
0	0	0	0	4.648	0	40
0	4.91	4.224	4.224	0	4.224	80
0	0	0	0	0	0	80
0	0	0	0	0	0	20
0	0	5.621	0	0	0	20
0	0	5.218	0	0	0	40
0	0	5.014	0	0	0	20
3.943	3.943	5.029	0	0	3.943	60
0	4.094	0	0	0	4.094	80
0	0	0	5.139	0	0	0
0	0	0	0	4.962	0	0
0	0	0	0	0	0	0
0	0	5.402	0	0	0	60
0	0	0	4.092	0	0	60
0	0	0	5.682	0	0	60
0	0	0	4.041	4.041	0	20
0	0	0	4.385	0	0	0
0	0	0	5.187	4.499	0	80
0	3.431	3.431	4.108	4.508	0	20
0	0	5.563	5.055	3.969	3.969	60
0	0	4.687	0	0	0	40
0	0	0	0	4.932	0	20
0	0	0	0	0	0	20
0	0	4.494	0	0	0	20
0	0	0	0	0	0	0
0	0	0	0	4.783	0	0
0	3.73	5.905	3.73	3.73	0	60
0	0	0	0	6.331	0	0
0	4.769	0	0	0	0	80
0	0	4.103	0	0	0	40
0	0	4.204	0	0	0	80
0	3.825	3.825	4.909	4.507	0	0
0	0	6.031	0	0	0	80
0	0	3.963	0	5.738	0	0
0	0	0	0	0	0	40
0	0	0	0	5.097	0	20
4.416	0	0	0	5.793	0	80
0	0	4.069	0	4.754	0	20
0	0	0	0	6.152	0	20
0	0	0	0	4.742	0	0
0	0	0	0	5.558	0	0
0	0	0	0	0	0	40
0	0	4.668	0	0	0	60
0	4.574	6.176	0	0	5.666	80
0	0	0	0	0	0	40
0	0	4.799	0	4.799	0	0
0	0	0	5.168	4.48	0	20
0	4.057	4.742	0	0	0	80
0	0	0	0	5.151	0	0
0	0	0	0	0	0	40
0	0	3.862	0	0	0	20
0	3.928	3.928	3.928	3.928	0	20
0	0	0	0	0	0	0
0	0	0	0	5.491	0	20
0	0	4.98	0	4.294	0	80
0	0	5.771	0	0	0	20
0	0	6.227	0	0	0	0
0	0	0	0	0	0	20
0	0	0	0	5.851	0	40
0	0	4.791	0	6.171	0	20
0	0	0	0	5.318	0	0
0	0	0	0	0	0	0
0	4.077	4.077	5.164	5.451	4.077	80
0	4.196	4.882	0	4.196	0	80
0	0	0	5.247	0	0	60
0	4.404	0	0	5.091	4.404	40
0	0	4.431	0	0	0	0
0	0	4.679	0	4.679	0	0
0	0	0	0	4.196	0	20
0	0	0	0	4.297	0	0
0	0	0	5.571	4.882	0	80
0	0	0	0	0	0	20
0	3.637	3.637	3.637	5.406	0	80
0	0	4.775	4.775	0	0	80
0	0	0	0	5.869	0	0
0	0	0	4.941	0	5.63	80
0	0	3.823	0	0	0	40
0	0	0	0	0	0	0
0	0	4.568	0	0	0	80
0	0	0	0	5.442	0	20
0	0	0	0	0	0	60
0	0	0	0	0	0	20
0	0	5.093	0	4.185	0	20
0	0	0	0	0	0	20
0	0	0	5.877	0	0	80
0	0	4.479	4.479	5.166	0	20
0	0	4.398	4.398	5.489	0	20
0	0	4.614	4.614	5.993	0	0
0	5.973	5.569	0	4.879	0	40
0	0	0	0	0	0	20
0	0	0	0	0	0	40
0	0	5.722	6.126	0	5.032	80
3.9	0	0	3.9	4.583	4.583	80
0	4.552	0	3.474	3.474	5.24	80
0	3.574	0	0	0	0	80
0	4.002	6.55	4.686	0	5.089	80
0	0	5.576	0	4.201	0	40
0	0	0	0	5.038	0	80
0	0	3.522	4.2	4.2	0	60
0	0	4.577	4.577	4.577	0	20
0	0	0	0	0	0	60
0	5.474	0	0	5.474	0	20
0	0	5.139	0	0	0	20
0	0	0	0	0	0	40
0	0	4.69	0	0	0	20
0	4.245	4.245	0	0	4.245	60
0	0	0	0	4.421	0	20
0	0	0	0	0	0	60
0	0	4.369	0	4.369	0	20
0	0	4.819	0	0	0	60
0	0	0	0	0	0	0
0	3.944	0	3.944	5.538	4.628	80
0	0	0	0	0	0	80
0	0	0	0	5.525	0	0
0	4.05	0	0	0	0	20
0	0	0	0	0	0	20
0	4.699	4.699	5.791	5.791	5.387	80
0	0	5.943	0	5.253	0	20
0	4.416	5.103	0	5.103	0	20
0	5.427	0	0	5.427	0	20
0	0	0	0	5.21	0	0
0	0	4.622	0	0	0	80
0	0	0	0	0	0	0
0	0	0	5.024	0	5.428	80
0	0	4.198	0	4.884	0	0
0	0	0	0	4.561	0	0
0	0	0	0	5.14	0	0
0	0	0	0	0	0	80
0	0	0	0	5.205	0	0
0	0	0	4.606	4.606	4.606	80
0	0	0	5.03	0	0	60
0	0	4.646	0	0	0	20
0	0	5.191	0	0	0	0
0	0	0	0	6.039	0	0
0	0	0	0	0	5.591	80
0	0	4.445	4.445	6.045	0	0
0	0	0	4.779	5.065	0	20
0	3.542	0	0	3.542	3.542	20
0	0	4.367	3.686	0	0	60
0	4.918	5.607	0	0	0	20
0	0	4.83	0	4.145	0	20
0	0	4.659	5.347	0	0	80
0	0	0	0	0	0	0
0	0	3.854	3.854	5.782	0	20
0	0	4.916	0	4.23	0	40
0	0	4.16	4.16	0	0	40
0	0	0	0	0	0	20
0	0	0	0	0	0	20
0	0	0	0	0	0	40
0	0	0	4.54	5.631	0	0
0	0	0	5.573	0	0	60
0	0	0	0	0	0	20
0	0	0	0	0	5.243	80
0	0	4.324	0	0	0	0
0	0	0	4.675	5.182	3.595	80
0	0	4.821	0	0	0	20
0	0	0	0	0	0	0
0	0	0	0	5.073	0	0
0	0	3.856	0	3.856	0	60
0	0	5.441	0	0	0	40
0	0	4.553	5.241	6.154	0	20
0	0	0	3.872	0	0	60
0	0	0	0	0	0	0
0	0	0	0	0	0	20
0	4.825	5.11	4.825	6.023	4.423	80
0	0	0	5.527	4.838	0	40
0	0	0	0	0	0	40
0	0	0	0	5.183	0	0
0	0	0	0	0	0	60
0	0	0	0	0	0	0
0	0	0	3.923	0	0	60
0	0	0	0	0	0	0
0	0	0	5.183	0	0	0
0	0	0	0	0	0	20
0	0	0	0	6.106	0	0
0	0	0	0	5.725	0	0
0	0	5.272	0	0	0	0
0	0	0	0	0	0	0
0	4.038	5.125	4.722	5.969	5.633	80
0	0	5.378	5.378	0	4.689	80
0	0	0	0	4.791	0	20
0	0	0	0	6.114	0	20
4.394	0	6.329	4.394	0	4.394	80
0	0	0	4.349	4.349	0	60
0	0	0	0	0	0	20
0	0	0	0	0	0	40
0	0	0	5.009	0	0	60
4.581	0	4.581	5.269	4.581	5.269	80
0	0	4.221	0	4.907	0	20
0	0	4.602	0	0	0	20
0	0	5.11	0	5.11	0	0
0	0	0	0	6.533	0	0
0	0	5.18	0	4.093	0	40
0	0	0	0	0	0	20
4.011	0	4.695	0	0	0	60
0	0	5.142	0	4.055	0	0
0	3.858	3.858	0	0	0	60
0	0	0	0	4.191	0	0
0	0	6.066	0	5.508	4.134	80
0	0	5.609	0	0	0	80
0	5.096	5.382	4.693	4.693	4.009	80
0	0	0	0	0	0	0
0	5.183	6.788	0	6.278	0	80
0	0	0	0	4.394	5.994	80
0	0	0	4.41	0	0	40
0	0	0	0	0	0	20
0	3.705	3.705	0	0	0	60
0	0	0	0	0	0	60
0	0	4.682	0	0	0	0
0	0	0	0	5.127	0	60
0	0	0	4.949	6.043	0	40
0	0	0	0	0	0	0
0	0	0	0	4.552	4.552	60
0	0	0	0	0	0	80
0	0	6.404	0	0	0	60
0	0	0	0	0	0	60
0	0	0	0	0	0	40
0	0	0	0	0	0	0
0	0	0	0	4.959	0	20
0	0	0	0	0	0	60
0	0	0	0	0	0	40
0	0	0	0	4.894	0	40
0	0	4.679	4.679	5.367	0	40
0	0	0	0	4.718	0	20
0	3.612	4.291	4.291	0	5.784	80
0	0	5.107	0	0	0	60
0	0	0	5.5	4.41	0	0
0	0	3.842	0	0	0	0
0	0	5.383	0	4.694	0	40
0	5.873	0	0	5.538	0	80
0	0	4.991	0	4.305	0	40
0	0	0	0	4.734	0	0
0	0	4.386	0	4.386	0	20
0	0	5.669	0	0	0	80
0	0	3.955	0	0	0	20
0	0	4.832	0	3.47	0	20
0	0	3.731	0	4.412	0	0
0	0	0	0	0	0	0
0	0	4.802	0	0	0	20
0	0	0	0	0	0	0
0	0	5.073	4.387	0	0	80
0	5.325	5.325	0	0	0	20
0	0	0	0	0	0	20
0	4.564	5.252	0	0	0	40
0	5.259	0	0	0	0	20
0	0	6.273	0	0	0	80
0	0	5.225	0	0	0	40
0	0	6.047	5.643	0	0	80
0	0	0	4.072	0	0	20
0	0	0	0	3.939	0	0
0	0	0	0	4.95	0	60
4.021	0	4.705	0	0	0	60
0	0	0	0	5.943	0	0
0	0	4.262	0	0	0	0
0	0	3.859	0	6.238	0	0
0	0	0	0	5.788	0	40
0	0	0	0	0	0	60
0	0	5.497	0	0	0	20
0	0	0	0	0	0	0
0	0	0	0	0	0	0
0	0	0	5.008	5.698	0	60
0	0	5.788	5.28	0	4.877	80
0	0	0	0	4.136	0	20
0	0	0	0	0	0	20
0	0	4.723	0	5.126	0	20
0	0	0	0	5.125	0	20
0	0	0	0	0	0	60
0	0	4.869	5.558	0	0	80
0	3.756	0	0	5.125	0	0
0	0	5.685	0	0	0	80
0	4.998	5.687	0	4.998	0	80
0	0	4.644	0	3.961	0	20
0	0	5.837	4.46	0	4.46	80
0	0	4.647	4.647	0	0	40
0	0	0	0	0	0	60
0	0	0	0	5.406	0	0
0	0	4.321	0	6.256	0	0
0	0	7.072	0	0	0	80
0	0	0	0	0	0	20
0	0	5.332	0	0	0	80
0	4.185	4.185	0	0	0	60
0	0	0	0	0	0	20
0	0	0	0	0	6.341	80
0	3.83	0	0	5.2	0	80
0	0	5.614	5.21	0	0	80
0	0	0	0	0	0	60
0	0	0	0	5.214	0	20
0	3.867	4.951	0	5.459	0	20
0	0	0	5.129	5.129	5.819	80
0	0	5.104	5.104	0	5.794	80
0	0	5.925	5.118	5.118	3.749	80
0	0	0	0	6.198	0	40
0	3.462	0	0	0	0	60
0	0	4.37	0	0	3.69	20
0	0	0	0	0	0	80
0	4.217	5.305	4.217	0	4.902	80
0	0	0	0	0	0	80
0	0	0	0	0	0	20
0	0	0	0	0	0	0
0	4.711	0	0	0	0	0
0	0	0	0	5.321	0	40
0	0	6.765	0	0	0	80
0	0	0	0	0	0	0
0	0	0	0	4.594	0	0
0	0	4.315	5.404	5.001	0	60
0	0	0	0	5.218	0	0
0	0	0	0	0	0	0
0	0	0	0	0	0	0
0	0	4.935	0	4.935	0	0
0	0	0	5.835	0	4.742	60
0	0	0	0	4.676	0	20
0	0	4.664	0	0	0	20
0	0	4.53	4.53	0	0	20
0	0	5.838	0	4.745	0	20
0	0	3.605	0	0	0	0
0	0	0	0	0	0	20
0	0	5.011	0	5.701	0	0
0	0	0	4.591	0	0	0
0	0	5.318	0	4.63	0	40
0	0	5.417	0	0	0	60
0	0	5.361	0	5.361	0	40
0	5.238	5.238	0	0	0	80
0	0	0	0	5.996	0	0
0	0	0	0	0	0	0
0	0	0	0	5.381	0	20
0	0	0	0	0	4.273	80
0	5.498	0	0	6.19	0	20
0	3.944	3.944	0	0	0	40
0	0	4.953	0	4.953	0	0
0	0	0	0	4.84	0	0
0	0	0	0	0	0	20
0	0	5.076	4.389	4.389	0	20
0	0	0	0	0	0	0
0	0	4.996	0	4.594	0	60
0	0	5.101	0	0	0	20
0	0	0	5.35	0	0	40
0	0	0	0	5.161	0	0
0	0	0	0	0	0	0
0	0	0	0	5.496	0	0
0	4.716	0	5.809	0	5.405	60
0	0	0	0	4.885	0	0
0	0	5.397	0	0	0	20
0	0	5.379	0	4.69	0	40
0	3.945	3.945	0	4.629	0	0
0	0	0	0	0	0	20
0	0	5.642	0	0	0	40
0	0	4.335	0	5.425	0	0
0	0	4.398	0	4.398	0	80
0	0	4.892	0	6.273	0	20
0	0	5.255	0	0	0	60
0	0	4.666	0	4.666	0	0
0	0	0	0	0	0	40
0	0	0	0	0	0	20
0	4.709	0	0	0	5.801	80
0	0	0	0	0	0	60
0	3.79	4.472	0	0	0	60
0	0	0	0	0	0	0
0	0	5.395	0	5.395	0	80
0	0	5.33	0	5.33	0	60
0	4.733	0	0	0	0	0
0	0	4.373	5.06	0	0	20
0	0	6.216	4.615	3.931	3.931	80
0	3.495	3.495	0	4.173	0	20
0	0	5.616	0	0	0	20
0	0	5.253	5.253	6.348	5.253	80
0	0	0	0	0	0	80
0	0	0	5.073	5.763	0	60
0	0	4.673	0	4.673	0	0
0	0	0	0	0	0	0
0	0	4.534	0	4.534	0	0
0	4.33	0	0	0	0	0
0	0	5.653	0	0	0	0
0	0	0	4.872	0	5.275	80
0	0	0	0	0	0	80
3.737	0	4.418	5.106	5.327	5.106	80
0	0	0	0	0	0	80
0	0	4.188	0	5.276	0	20
0	0	0	5.477	0	0	60
0	0	5.461	4.371	4.371	0	80
0	0	4.458	0	0	0	20
0	0	0	0	0	0	0
0	0	0	0	5.279	0	0
0	0	4.946	0	4.946	0	20
0	0	0	0	0	0	20
0	0	0	0	0	0	20
0	0	4.799	0	0	0	60
0	0	0	0	0	0	0
0	0	0	0	5.617	0	0
0	0	0	0	0	0	80
0	0	0	0	5.174	0	0
4.373	0	6.927	5.06	0	5.06	80
0	0	0	0	0	5.46	40
0	0	0	0	0	0	40
0	0	0	0	0	0	20
0	0	0	4.76	4.76	0	40
0	0	0	0	5.259	0	20
0	0	0	5.241	4.553	0	80
0	0	0	0	5.767	0	20
0	0	0	0	4.762	0	0
0	0	0	0	0	0	40
0	0	0	0	0	0	20
0	0	5.651	0	6.056	0	80
0	0	0	0	0	0	80
0	0	0	0	5.588	4.497	60
0	0	0	0	4.436	0	20
0	0	4.838	0	0	0	20
0	0	0	5.34	4.652	0	60
0	0	0	0	0	0	20
0	0	5.133	0	5.133	0	40
0	0	4.015	0	5.101	0	0
0	0	4.757	0	4.757	0	20
0	0	6.118	0	5.024	0	0
0	0	0	0	5.594	0	0
0	0	4.759	0	4.759	0	0
0	4.678	5.366	0	4.678	0	20
0	4.399	4.399	5.086	5.086	5.086	80
0	0	5.323	0	0	0	40
0	0	0	0	0	0	20
0	0	4.666	3.982	3.982	0	0
0	0	0	0	6.227	0	40
0	0	0	0	5.511	0	80
0	4.392	0	0	0	0	80
0	0	5.088	0	0	0	20
0	0	0	0	0	0	40
0	0	4.747	0	5.84	5.436	60
0	0	0	0	0	0	20
0	4.081	0	0	5.455	0	80
0	0	0	0	0	0	20
0	0	0	0	0	0	20
0	0	6.152	0	6.152	0	80
0	0	0	4.022	3.347	0	60
0	0	0	0	0	0	0
0	0	0	0	6.182	0	40
0	0	4.723	0	3.642	0	20
0	0	0	0	3.995	0	60
0	0	0	0	4.78	0	20
0	0	0	0	0	0	20
0	0	0	0	0	0	0
0	0	0	0	0	0	0
0	3.74	0	4.421	4.823	0	0
0	0	5.003	0	0	0	80
0	4.339	0	0	4.339	0	20
0	0	0	0	0	0	40
0	0	5.423	0	0	0	20
0	0	5.229	0	4.541	0	20
0	0	0	0	5.029	0	20
0	0	0	0	0	3.829	60
0	0	0	0	0	0	0
0	0	4.293	0	4.979	0	20
0	0	0	0	0	0	0
0	0	0	0	0	0	0
0	0	0	0	5.303	0	60
0	0	5.317	5.317	0	0	20
0	0	6.197	0	5.506	5.506	80
0	4.678	3.994	0	0	0	80
0	0	0	0	0	0	40
0	0	0	0	0	0	20
0	5.64	0	0	0	0	80
0	3.914	3.914	0	0	0	20
0	0	5.26	0	5.951	0	40
0	0	4.104	0	5.7	0	0
0	4.003	4.003	5.598	0	4.003	80
0	4.327	5.013	0	0	0	60
0	0	0	4.29	0	0	80
0	0	4.79	0	0	0	0
0	4.783	0	0	5.472	0	20
0	0	0	4.543	6.144	3.861	60
0	0	0	0	6.559	0	40
0	0	0	4.663	0	0	0
0	0	0	0	0	0	0
0	0	0	0	4.888	0	0
0	0	0	5.183	0	0	0
0	0	0	0	0	0	60
0	0	4.312	0	5.402	0	20
0	0	4.467	0	3.785	0	20
0	3.902	3.902	0	0	0	0
0	0	0	0	4.692	0	0
0	0	4.589	0	5.277	0	0
0	0	4.451	0	0	0	0
0	0	5.24	0	0	0	0
0	0	0	0	0	0	60
0	0	0	0	0	0	0
0	0	0	0	0	0	0
0	5.144	5.144	5.834	0	0	80
0	0	0	0	5.359	0	40
0	4.766	0	0	5.455	0	40
0	0	4.386	0	5.073	0	20
3.944	0	0	0	3.944	0	40
0	0	3.846	0	4.528	0	0
0	0	6.958	5.352	5.352	5.352	80
0	4.747	0	0	4.747	0	0
0	4.434	5.525	5.121	4.434	4.434	80
0	0	0	0	0	0	40
0	0	6.037	4.258	4.258	0	0
0	0	5.058	0	0	0	20
0	0	0	0	0	0	20
0	0	3.807	3.807	0	0	0
0	0	0	0	0	0	20
0	0	5.984	5.007	0	0	20
0	0	4.093	4.093	0	0	20
0	0	0	0	4.764	0	20
0	4.931	0	5.621	0	4.931	80
0	0	0	5.586	4.896	0	80
0	0	4.396	0	0	0	20
0	0	0	0	5.064	0	0
0	0	5.742	0	0	0	0
0	5.096	0	0	0	0	0
0	0	5.018	0	0	0	60
0	0	0	0	4.926	0	80
0	0	0	0	5.255	0	0
0	0	0	0	0	5.38	80
0	0	0	0	0	0	0
0	0	0	0	0	0	40
0	0	3.421	3.421	4.498	4.498	80
0	3.948	3.948	3.948	0	0	80
0	0	0	0	5.089	4.687	80
0	0	0	0	5.082	0	20
0	0	0	0	5.465	5.465	80
0	5.58	0	0	0	0	80
0	0	0	0	4.717	0	0
0	0	0	5.309	5.309	5.531	60
0	0	0	0	3.718	0	60
0	0	4.729	0	4.045	0	20
0	0	3.919	0	0	0	40
0	0	3.23	0	0	0	80
0	4.445	0	0	6.045	0	60
0	5.628	0	0	0	0	40
0	0	4.767	0	5.17	0	20
0	5.278	0	0	0	0	40
0	0	0	0	0	0	60
0	0	0	0	0	0	20
0	0	4.466	4.466	4.466	0	0
0	0	3.812	0	0	0	80
0	0	0	3.797	3.797	3.797	80
0	0	4.595	0	0	0	40
0	0	4.108	0	4.793	0	20
0	0	5.171	5.171	0	0	0
0	0	4.586	4.586	4.586	0	40
0	0	0	0	0	0	20
0	4.585	6.186	5.273	5.964	0	80
0	0	4.713	0	4.029	0	60
0	4.902	4.902	0	0	0	40
0	0	4	0	4	0	0
0	0	4.303	5.392	5.392	0	20
0	0	6.004	4.711	0	0	80
0	0	6.481	0	5.099	0	80
0	0	0	0	5.698	0	20
0	4.027	0	0	0	0	0
0	0	0	0	5.023	0	20
0	0	0	0	5.243	0	80
0	0	0	0	0	0	0
0	0	6.684	0	0	0	60
0	0	0	0	0	0	80
0	0	0	0	5.214	0	0
0	3.205	0	3.205	4.782	0	0
0	0	0	4.883	4.883	0	60
0	0	0	0	0	0	0
0	0	0	0	0	4.28	80
0	0	3.716	3.047	5.567	0	0
0	0	5.81	0	0	0	20
0	0	0	0	5.76	0	20
0	0	5.523	0	6.214	0	0
0	0	0	0	0	0	0
0	0	5.293	0	0	0	60
0	4.455	0	4.455	0	0	60
0	0	0	0	0	0	40
0	0	0	0	0	0	60
0	0	0	0	5.774	0	0
0	0	5.144	0	0	0	80
0	3.345	0	4.705	4.42	0	80
0	0	3.97	0	5.056	0	20
0	0	0	0	0	0	0
0	0	4.908	0	6.002	4.908	80
0	0	3.861	0	0	0	20
0	0	5.889	0	0	0	0
0	4.565	4.164	3.487	0	0	80
0	0	0	0	0	0	20
0	5.096	0	0	0	0	80
0	0	0	5.052	0	0	0
0	3.919	4.602	0	3.919	0	60
0	3.494	0	0	4.572	0	60
0	4.102	4.502	0	0	0	20
0	4.073	4.758	4.073	0	4.073	80
0	0	0	0	5.03	0	0
0	0	4.165	4.165	5.254	0	60
0	0	0	0	4.888	0	60
0	0	0	0	0	0	40
0	0	5.363	0	0	0	20
0	0	0	0	0	0	20
0	0	0	0	0	0	80
0	0	0	0	0	0	80
0	0	4.026	0	4.71	0	0
0	0	0	0	3.896	0	0
0	0	4.892	4.892	0	0	80
0	0	0	0	4.841	0	20
0	0	0	0	0	0	80
0	0	4.122	0	4.122	0	0
0	0	0	0	0	0	40
0	0	0	0	0	0	80
0	0	0	0	0	0	40
0	0	4.861	0	0	0	0
0	0	0	0	0	0	0
0	0	0	0	4.902	0	0
0	0	4.646	0	0	0	20
0	0	0	0	0	0	40
0	0	0	0	0	0	80
0	0	0	0	4.297	0	0
0	0	4.16	0	5.248	0	20
0	0	0	6.158	0	0	20
0	0	0	0	5.257	0	20
0	0	4.706	0	4.706	0	20
0	0	4.857	0	4.857	0	20
0	4.829	4.829	0	5.518	0	20
0	0	4.104	4.789	4.104	0	20
0	0	5.231	3.861	0	3.861	80
0	4.886	5.575	0	4.886	4.886	80
0	5.596	0	4.907	0	5.596	80
0	0	5.986	0	5.295	0	80
0	0	4.635	4.635	4.635	0	80
0	0	0	5.009	5.699	5.009	40
0	0	3.965	0	3.965	0	20
0	0	0	0	4.923	0	20
0	0	4.05	0	0	0	20
0	0	0	0	0	0	20
0	0	5.316	4.628	5.316	4.628	80
0	0	0	0	5.216	0	0
0	0	0	0	0	0	20
0	0	0	0	5.041	0	20
0	4.906	0	0	0	0	20
0	6.036	0	4.657	5.749	0	80
0	4.757	0	0	0	0	20
0	5.197	4.794	0	4.109	0	80
0	3.684	3.684	0	5.051	0	20
0	0	0	0	0	0	20
0	0	0	3.844	0	0	20
0	3.732	4.413	3.063	4.815	0	40
0	0	4.84	0	4.155	0	20
0	0	0	0	0	0	60
0	0	5.021	0	0	0	40
0	0	0	0	0	5.145	80
0	0	4.692	4.008	0	0	20
0	0	0	0	0	0	0
0	0	4.301	0	0	0	0
0	0	0	0	5.186	0	0
0	0	6.708	5.265	0	0	80
0	4.699	0	0	5.387	0	0
0	0	6.035	3.857	4.539	5.227	80
0	0	0	0	0	0	60
0	0	0	4.066	4.751	0	80
0	0	0	0	5.169	0	60
0	0	4.509	0	0	0	40
0	0	5.921	5.23	0	0	40
0	0	5.881	0	0	0	20
0	0	0	0	0	0	20
0	0	4.533	4.533	4.533	0	80
0	0	5.131	0	3.762	3.762	20
0	0	5.147	0	5.147	0	0
0	5.035	5.035	0	0	0	20
0	0	0	5.12	0	0	40
0	0	0	0	0	0	20
0	0	5.928	0	6.215	4.835	80
0	4.491	0	0	5.869	0	60
0	0	5.216	0	5.216	0	20
0	4.655	0	3.971	0	0	80
0	0	0	4.811	5.904	0	20
3.396	4.072	4.072	4.978	4.072	0	80
0	0	7.118	5.511	5.511	0	80
0	0	5.105	0	0	0	20
0	0	4.242	0	4.242	0	0
0	0	0	0	0	0	20
0	0	0	0	5.12	0	20
0	5.534	0	0	0	0	40
0	0	4.14	0	4.825	0	0
0	4.694	4.694	0	5.787	0	0
0	3.621	4.702	0	4.301	4.301	80
0	4.963	4.963	0	4.963	0	0
0	0	0	0	0	0	40
0	0	0	0	0	0	40
0	0	0	0	6.371	0	80
0	0	0	0	4.554	0	20
0	0	6.361	4.664	0	4.664	80
0	4.249	0	0	0	0	40
0	0	0	0	5.489	0	0
0	0	0	0	0	0	0
0	0	5.204	0	0	0	20
0	0	0	3.718	4.399	0	20
3.902	0	0	5.273	0	5.964	80
0	0	3.779	3.779	0	0	20
0	4.683	0	0	0	0	20
0	0	5.018	0	0	0	0
0	0	0	0	0	0	60
0	0	4.09	0	0	0	0
0	5.373	0	0	0	6.064	80
0	0	0	0	0	0	20
0	0	0	5.009	0	0	80
0	0	3.999	0	4.683	0	20
0	0	0	5.002	5.587	4.781	80
0	0	0	0	3.774	0	80
0	4.308	0	0	4.308	0	20
0	0	4.361	0	4.361	0	0
0	0	0	0	0	0	0
0	0	0	0	0	0	0
0	0	0	0	0	0	0
0	0	5.289	0	0	0	0
0	0	0	0	0	0	60
0	5.177	6.021	5.686	4.774	5.463	80
0	0	0	0	5.206	0	20
0	0	0	0	0	0	0
0	4.35	0	5.037	0	0	40
0	0	0	5.157	5.157	0	40
0	0	4.922	0	0	0	20
0	0	4.627	0	0	0	0
0	4.205	0	0	4.205	0	0
0	0	4.503	0	4.503	0	20
0	0	4.939	0	5.629	0	40
0	0	4.842	4.44	4.44	0	20
0	0	0	0	0	0	0
0	0	0	0	6.403	0	20
0	0	0	5.129	0	0	0
0	0	0	0	4.109	0	20
0	0	0	0	0	0	60
0	0	4.755	0	4.07	0	20
0	0	4.818	0	0	0	0
0	0	0	5.04	3.955	0	60
0	0	0	0	0	4.935	80
0	0	0	0	4.32	0	20
0	0	5.982	0	4.888	0	20
0	0	6.25	0	5.558	0	80
0	0	0	5.523	0	0	40
0	0	0	0	0	0	40
0	0	0	0	0	0	60
0	4.784	0	5.473	0	4.784	80
0	0	0	0	6.212	0	40
0	4.632	0	4.632	4.632	4.632	80
0	0	0	0	0	5.07	60
0	0	0	0	5.503	0	0
0	0	5.717	0	5.027	0	20
0	4.996	0	0	0	0	0
0	4.71	5.802	0	6.089	0	20
0	0	0	0	0	0	0
0	0	5.46	0	0	0	60
0	0	0	0	0	0	0
0	0	0	0	5.171	0	0
0	0	0	0	0	0	0
0	5.321	0	0	0	0	60
0	0	4.163	0	0	0	20
0	0	4.478	0	0	0	20
0	0	0	0	0	0	0
0	0	6.919	0	6.227	5.132	80
0	0	0	0	0	0	0
0	3.628	0	0	0	5.397	80
0	0	0	0	0	0	0
0	0	0	5.426	6.117	0	80
0	0	0	5.149	5.839	0	80
0	0	4.039	0	0	0	60
0	0	5.569	4.194	4.194	4.194	80
0	4.631	0	0	4.631	0	20
0	0	0	0	0	0	20
0	0	0	0	0	0	60
0	0	5.231	0	0	0	60
0	0	0	0	4.195	0	0
0	0	5.681	0	5.277	0	20
0	0	4.642	4.642	0	0	80
0	0	0	0	0	0	0
0	0	0	0	0	0	0
0	0	0	0	0	0	40
0	0	0	0	6.369	0	20
0	0	0	0	0	0	0
0	0	0	0	5.361	0	40
4.052	0	4.737	5.139	0	4.052	80
0	0	0	0	0	0	20
0	0	0	0	4.566	0	20
0	0	0	0	0	0	20
0	0	0	0	0	0	20
0	0	5.073	5.763	0	0	60
0	0	0	0	0	0	20
0	5.163	4.475	0	4.475	0	0
0	0	0	0	0	0	0
0	0	5.075	0	0	0	0
0	0	0	0	0	0	20
0	0	0	3.955	3.955	3.955	80
0	4.069	5.664	0	0	0	0
0	0	0	0	0	0	20
0	0	4.864	0	4.178	0	0
0	0	4.179	0	4.179	0	40
0	0	5.213	0	5.213	0	0
0	0	5.928	0	5.238	0	40
0	0	0	3.978	0	3.978	80
0	0	0	5.122	0	0	80
0	3.384	0	0	4.966	0	60
0	0	0	0	0	0	40
0	0	4.363	4.363	0	0	80
0	4.433	0	0	0	0	0
0	0	0	4.539	5.227	0	20
0	0	0	0	0	0	40
0	0	4.916	0	5.606	0	0
0	0	4.677	4.677	0	0	60
0	0	4.527	0	4.527	0	20
0	0	4.224	0	4.224	0	20
0	0	0	0	0	0	20
0	0	0	5.001	0	0	80
0	0	4.037	0	4.037	0	0
0	0	0	0	4.223	0	20
0	0	0	4.264	0	0	40
0	0	0	0	0	0	0
0	0	5.34	0	0	0	40
0	0	0	0	6.185	0	0
0	3.625	3.625	0	3.625	0	0
0	0	0	0	4.787	0	20
0	0	4.922	4.236	4.236	0	20
0	0	5.573	3.979	3.979	0	20
0	0	0	0	4.747	0	0
0	0	0	0	0	0	20
0	0	5.342	0	0	0	0
0	0	6.897	0	5.11	0	40
0	0	0	5.257	0	0	0
0	0	4.943	0	4.257	0	20
0	0	0	0	0	0	40
0	0	0	0	0	0	40
0	0	0	4.525	0	0	80
0	0	0	4.874	4.874	0	0
0	0	0	0	6.049	0	20
0	0	6.772	5.272	4.584	0	80
0	3.504	3.504	4.182	5.424	3.504	80
0	0	0	5.518	0	0	20
0	0	0	0	5.367	0	40
0	0	4.907	0	0	0	0
0	0	0	0	0	0	0
0	0	0	0	0	0	20
0	3.813	0	4.897	4.495	0	80
0	0	0	0	0	0	80
0	0	0	0	0	0	0
0	0	0	0	0	0	0
0	0	0	0	5.717	0	0
0	0	4.106	4.791	0	0	20
0	0	4.904	4.904	0	0	0
0	0	4.834	0	0	0	0
0	0	3.72	0	4.802	0	20
0	0	0	0	0	0	0
0	0	4.516	4.516	3.439	0	80
0	0	0	0	5.415	0	40
0	0	4.979	4.979	6.073	0	40
0	4.37	0	0	0	0	40
0	0	4.432	4.432	4.432	0	20
0	0	4.115	4.115	0	0	60
0	0	5.026	0	0	0	0
0	0	0	0	0	0	60
0	5.676	5.676	0	0	0	80
0	0	0	0	4.369	0	60
0	0	0	0	4.758	0	0
0	0	6.158	0	0	0	80
0	0	5.003	0	0	0	0
0	4.387	0	0	0	0	80
0	0	0	5.449	5.449	0	40
0	0	5.489	0	5.489	0	0
0	0	5.34	0	0	0	40
0	0	0	0	5.477	0	80
0	0	0	4.886	4.886	0	20
0	0	0	0	4.479	0	20
0	4.527	0	0	5.215	0	60
0	0	4.942	4.54	0	4.54	80
0	0	0	0	0	0	40
0	0	0	0	0	0	20
0	0	6.031	0	0	0	20
0	0	4.653	3.969	4.653	0	0
0	0	4.98	0	6.074	4.98	0
0	0	5.176	3.807	0	4.489	80
0	0	0	5.282	0	0	80
0	4.558	4.558	0	4.558	4.96	80
0	5.132	5.132	0	0	0	40
0	0	0	0	0	0	20
0	4.883	0	0	0	4.883	80
0	0	0	0	0	0	0
0	4.714	0	0	0	0	0
0	0	3.745	0	4.828	0	0
0	0	4.493	0	0	0	60
0	0	0	0	5.054	0	20
0	0	0	0	5.394	0	0
0	0	0	0	4.797	0	40
0	0	4.325	0	5.012	0	0
0	0	0	0	5.826	0	0
0	0	4.999	0	0	0	60
0	0	0	0	5.183	0	0
0	0	4.889	4.203	4.203	0	20
0	0	5.032	4.345	5.032	0	60
0	0	0	0	4.915	0	0
0	0	0	0	0	5.633	80
0	0	4.121	4.121	0	0	80
0	0	5.165	0	4.078	0	0
0	0	4.601	0	0	0	0
0	0	0	0	0	0	0
0	0	0	0	5.283	0	0
0	0	3.975	0	3.975	0	20
0	0	5.219	0	0	0	40
0	4.523	5.614	3.84	0	0	80
0	0	5.192	0	0	0	60
0	4.952	0	0	0	0	20
0	0	0	0	5.957	0	20
0	0	5.192	0	5.192	0	20
0	0	0	0	0	0	0
0	0	4.479	0	0	0	80
0	0	0	0	5.884	0	20
0	0	5.397	0	5.397	0	0
0	0	4.198	0	0	0	20
0	0	5.49	0	6.181	0	0
0	0	6.065	0	3.456	4.818	80
0	4.407	4.407	4.407	0	0	80
0	3.887	0	3.887	0	0	0
0	4.195	0	4.195	0	0	0
0	0	0	4.254	0	0	20
0	0	0	0	5.213	0	20
0	0	4.888	4.888	4.888	6.269	80
0	3.912	0	0	5.283	0	40
0	0	0	0	0	4.247	80
0	0	0	0	5.855	0	0
0	0	0	0	0	0	0
0	0	0	3.868	5.461	0	20
0	0	0	0	0	0	20
0	0	0	0	5.815	0	0
0	0	5.058	0	5.058	0	0
0	0	0	0	0	0	20
0	0	4.431	0	3.75	0	0
0	0	0	0	0	0	0
0	0	3.64	0	0	0	0
0	4.788	0	0	0	0	60
3.703	0	3.703	0	4.384	5.071	80
0	0	0	0	5.393	0	0
0	0	0	0	0	0	20
0	0	5.957	4.864	0	0	80
0	4.496	5.587	0	4.496	4.496	60
0	0	4.26	0	0	0	20
0	0	4.846	0	0	0	0
0	0	5.656	4.966	4.966	0	40
0	0	0	0	4.235	0	60
0	0	6.95	0	6.344	5.249	80
0	5.061	0	0	5.464	4.374	80
0	0	0	3.808	0	0	20
0	5.106	5.106	0	0	0	40
0	0	0	0	6.278	0	0
0	0	4.851	4.851	0	0	20
0	0	5.361	0	0	0	0
0	0	6.535	5.44	5.44	0	80
0	0	3.689	0	0	0	20
0	0	0	0	0	0	60
0	4.464	4.464	0	4.464	0	80
0	0	0	0	0	0	60
0	0	0	0	0	0	0
0	0	4.49	0	5.177	0	0
0	0	5.784	0	6.476	0	0
0	0	0	0	0	0	20
0	0	5.233	0	0	0	0
0	0	4.843	0	0	0	0
0	0	4.911	0	0	0	0
0	0	0	0	4.867	0	0
0	0	0	0	4.55	0	60
0	0	0	4.85	0	0	80
0	0	5.119	0	0	0	60
0	4.74	5.428	0	0	0	40
0	0	4.988	0	3.903	0	80
0	0	5.291	0	0	0	40
0	0	0	4.283	3.604	0	80
0	0	4.524	0	4.524	0	0
0	0	0	4.642	0	0	0
0	0	0	5.229	0	0	0
0	0	5.787	0	0	0	80
0	0	0	4.66	5.348	0	60
0	0	0	0	4.98	0	20
0	0	0	0	0	0	40
0	0	3.835	0	3.835	0	0
0	4.216	0	0	5.813	0	0
0	0	0	4.796	4.796	4.796	80
0	5.502	0	4.813	5.906	0	40
0	0	0	4.31	5.909	0	80
0	0	0	0	4.937	0	20
0	0	3.989	3.989	0	0	60
0	0	4.436	4.436	0	0	20
0	3.931	5.993	5.302	3.931	3.931	40
0	0	6.444	5.53	0	4.841	80
0	0	5.486	0	0	0	0
0	4.51	5.601	4.51	4.51	4.51	80
0	0	4.474	0	4.474	0	20
0	3.796	4.478	0	3.796	0	20
0	0	4.933	0	4.933	0	0
0	0	0	4.15	4.15	0	60
0	0	4.214	3.536	4.615	0	20
0	0	0	0	0	0	0
0	0	4.248	4.248	4.248	0	40
0	0	5.423	0	0	0	0
0	0	6.079	0	0	0	0
4.275	0	5.651	5.364	4.961	5.873	80
0	0	4.927	0	0	0	80
0	3.949	5.321	3.949	3.949	0	80
0	0	4.742	0	0	0	0
0	0	4.598	0	4.598	0	0
0	4.339	0	0	4.339	0	0
0	0	0	0	4.371	0	0
0	0	0	0	5.41	0	0
0	0	6.108	0	0	0	40
0	0	0	0	5.169	0	0
0	0	0	0	0	0	0
0	0	4.815	0	5.505	0	0
0	0	0	0	0	0	20
0	0	4.305	0	3.626	0	20
0	0	0	0	0	0	80
0	0	0	0	5.024	0	60
0	0	0	0	0	0	40
0	0	5.183	5.183	0	0	20
0	0	4.511	0	4.511	0	0
0	0	3.92	5.291	0	3.92	40
0	0	0	0	4.524	0	0
0	0	4.156	0	4.156	0	20
0	0	0	0	0	3.951	80
0	0	0	0	0	0	0
3.869	4.552	3.869	4.552	0	3.869	80
0	0	0	0	5.133	0	0
0	0	4.863	4.863	4.863	0	40
0	0	5.212	0	5.212	0	40
0	0	0	0	4.53	0	60
0	0	0	0	0	0	0
0	0	4.529	4.529	0	0	40
0	0	0	4.694	5.383	0	20
0	0	0	0	0	0	20
0	0	4.213	0	0	0	0
0	0	5.799	5.109	0	0	0
0	0	6.88	3.477	0	0	80
0	0	4.321	0	4.321	0	40
0	0	0	5.501	5.501	0	80
0	0	4.784	0	4.1	4.1	0
0	0	4.566	0	0	0	0
0	0	0	0	0	0	0
0	0	0	4.962	4.962	0	40
0	0	0	4.753	0	0	60
0	0	5.007	4.32	0	3.64	80
0	0	5.577	0	5.577	0	80
0	0	5.163	0	5.163	0	20
0	0	0	4.927	6.308	0	40
0	3.596	4.276	4.276	0	0	80
0	0	0	0	0	0	0
0	0	4.348	0	5.438	0	0
0	0	0	0	0	0	60
0	0	4.404	0	4.805	0	20
0	0	4.924	0	5.614	0	0
0	0	5.453	0	0	0	80
0	3.785	3.785	3.785	0	5.154	80
0	0	0	5.005	4.319	0	60
0	0	0	5.579	6.493	0	20
0	0	0	0	5.361	0	40
0	0	0	0	0	0	0
0	0	5.092	5.092	6.186	4.405	60
0	0	0	5.204	0	0	60
0	0	3.707	0	3.707	0	0
0	0	0	0	5.976	0	40
0	0	6.194	0	0	0	0
0	0	0	5.176	0	0	80
0	0	4.886	0	4.886	0	0
0	0	5.21	0	5.21	0	0
0	0	0	0	0	4.894	40
0	0	0	0	0	0	20
0	0	0	0	0	0	60
0	4.953	5.356	4.953	0	5.356	80
0	0	0	0	0	5.942	80
0	0	0	0	0	0	0
0	0	4.283	0	0	0	20
0	0	5.085	0	0	0	0
0	0	4.06	0	4.06	0	20
0	0	0	4.864	4.864	0	60
0	0	4.271	0	0	0	20
0	0	4.641	0	0	0	0
0	0	5.176	4.773	0	0	80
0	0	5.122	0	0	0	0
0	0	0	4.324	0	0	20
0	0	5.214	0	0	0	0
0	0	5.505	0	5.505	0	0
0	0	0	0	0	0	0
0	3.57	4.649	0	5.156	0	0
0	0	0	0	0	0	80
0	0	0	0	0	0	0
0	4.949	0	0	0	0	80
0	3.954	0	0	4.638	0	20
0	0	0	5.447	0	0	60
0	0	4.833	0	3.47	0	20
0	3.616	4.697	3.616	0	0	60
0	3.953	3.953	4.636	0	0	20
0	0	0	0	0	0	60
0	0	4.666	4.951	0	3.586	80
0	0	0	0	0	0	0
0	4.97	0	0	0	0	0
0	0	5.17	0	4.483	0	80
0	0	0	0	0	0	60
0	0	0	0	4.496	0	0
0	0	0	5.112	0	0	0
0	0	0	0	4.938	0	0
0	0	0	0	5.127	0	0
0	4.117	4.802	0	6.048	4.802	80
0	0	5.471	0	0	0	80
0	4.93	4.93	0	0	0	80
0	0	5.252	4.564	4.564	0	40
0	0	0	0	0	0	0
0	3.786	5.845	3.786	5.963	5.712	80
0	0	0	0	4.864	0	0
0	3.488	3.488	0	3.488	0	0
0	0	0	0	0	0	20
0	4.274	0	0	5.872	0	0
0	0	3.898	0	5.136	0	0
0	0	5.426	0	0	0	20
0	3.893	0	0	4.576	0	20
0	4.299	5.388	3.619	4.299	4.299	80
0	0	4.664	0	0	0	0
0	0	5.369	0	0	0	20
0	0	4.535	0	5.223	0	0
0	0	0	4.302	0	4.302	60
0	4.19	4.19	0	0	0	60
0	0	5.073	5.073	0	0	40
0	4.965	0	0	0	0	60
0	4.673	5.362	0	0	4.673	80
0	0	4.967	0	0	0	40
0	0	0	4.032	0	0	80
0	0	6.047	0	0	0	0
0	0	0	0	0	0	80
0	0	0	0	4.775	0	0
0	0	0	0	0	0	0
0	0	4.126	0	4.811	0	0
0	0	4.104	0	0	0	0
0	4.035	4.035	0	0	0	20
0	0	0	0	5.864	0	20
4.098	3.421	5.472	3.421	0	5.004	80
0	0	4.536	0	0	0	80
0	0	0	0	4.558	0	20
0	0	4.294	0	4.294	0	20
0	0	4.71	4.71	4.71	4.71	80
0	0	0	0	5.205	0	0
0	0	3.864	0	5.234	0	20
0	6.782	7.793	5.399	0	6.495	80
0	0	0	0	4.194	0	0
0	0	0	0	0	0	0
0	0	0	0	5.137	0	0
3.729	3.729	0	0	4.812	5.097	80
0	0	0	0	0	0	20
0	0	5.128	0	0	0	20
0	0	0	0	6.431	5.336	60
0	0	5.117	0	5.117	0	0
0	0	0	4.225	0	0	60
0	0	5.936	0	5.245	0	0
0	0	6.871	5.775	0	0	80
0	0	0	0	0	0	0
0	0	3.627	0	4.306	0	20
0	0	4.946	4.946	0	0	20
0	0	4.865	0	4.865	0	0
0	0	5.109	0	0	0	80
0	3.704	5.072	4.385	5.293	5.293	80
0	5.359	0	0	0	0	60
0	0	0	0	0	0	0
0	0	5.384	0	0	0	40
0	3.865	4.95	3.865	4.548	4.548	80
0	0	0	0	0	0	60
0	0	0	4.542	4.542	0	20
0	0	0	0	5.717	0	0
0	0	0	5.299	0	0	0
0	5.402	0	5.402	0	5.402	80
0	0	4.421	5.511	0	0	40
0	0	5.921	5.23	5.23	0	80
0	0	3.981	0	0	0	0
0	0	4.186	4.186	4.186	0	20
0	0	3.957	0	4.641	0	20
0	0	0	0	0	0	0
0	0	4.788	0	0	0	20
0	5.782	4.405	0	0	0	40
0	0	0	0	0	0	20
0	0	5.034	0	4.749	0	0
0	0	5.331	5.331	0	0	60
0	5.359	0	0	5.359	0	80
0	0	0	0	0	0	60
0	0	0	4.78	4.78	0	60
0	0	0	0	0	0	40
0	0	0	0	0	0	80
0	0	5.189	5.879	0	0	40
0	0	0	0	0	0	0
0	4.273	6.133	4.273	0	4.959	80
0	4.704	0	4.704	0	0	20
0	0	3.948	0	0	0	0
3.704	0	4.786	3.704	0	0	40
0	0	0	0	4.788	0	60
0	4.045	0	4.045	0	0	60
0	0	0	0	0	0	60
0	4.032	5.119	5.119	0	0	80
0	0	4.837	0	4.436	0	20
0	0	0	0	0	0	40
0	0	4.568	0	5.659	4.568	80
0	0	0	0	0	0	80
0	0	4.42	4.42	0	0	60
0	0	0	0	5.391	0	20
0	0	0	0	0	0	20
0	0	0	0	4.875	0	0
0	0	4.093	0	5.18	0	20
0	0	0	0	0	0	0
0	0	0	0	5.467	0	0
0	0	0	0	0	0	40
0	0	0	3.998	0	4.682	60
0	0	4.213	0	0	0	20
0	0	3.436	0	0	0	60
0	0	0	0	0	0	60
0	0	0	5.761	4.669	0	40
0	0	0	0	0	0	20
0	0	0	0	0	0	40
0	0	3.789	0	5.381	0	40
0	0	5.166	0	4.479	0	20
0	0	5.108	0	4.421	0	20
4.009	4.693	5.095	4.009	6.072	4.009	80
0	0	4.021	4.705	4.705	0	80
0	0	0	0	0	0	60
0	0	4.076	0	5.164	0	20
0	0	0	5.444	0	0	60
0	0	0	4.155	0	0	20
0	0	5.189	0	5.879	0	80
0	0	5.371	0	5.371	0	40
0	0	4.657	0	0	0	20
0	3.461	4.138	3.461	0	0	80
0	0	4.858	0	0	0	0
0	0	5.705	0	5.705	0	60
0	4.328	4.328	0	5.418	0	0
0	0	5.096	0	0	0	0
0	0	0	4.825	5.333	4.825	80
0	0	0	0	5.247	0	20
0	0	0	3.876	0	0	60
0	0	0	0	0	0	60
0	0	0	4.138	0	0	40
0	0	0	0	5.856	0	20
0	0	0	0	5.483	0	20
0	4.517	0	0	0	5.205	80
0	0	0	5.018	6.805	0	20
0	0	3.828	0	4.511	0	60
0	0	4.74	4.74	0	0	60
0	0	0	0	5.396	0	0
0	0	0	0	0	0	0
0	0	0	0	4.524	0	0
0	0	0	0	0	0	0
0	0	0	0	5.693	0	20
0	3.703	4.785	0	0	0	20
0	0	0	0	0	0	0
0	0	4.76	0	3.678	0	20
0	0	0	0	4.774	0	20
0	0	5.234	0	0	0	0
0	0	4.981	0	4.579	0	20
0	4.769	0	5.458	4.769	0	80
0	0	0	0	0	0	80
0	4.812	4.812	0	4.812	0	20
0	3.881	4.564	0	0	0	20
0	0	0	0	4.956	0	20
0	0	4.726	0	0	0	40
0	0	5.194	0	4.107	0	20
0	0	0	4.006	0	0	80
0	0	0	0	3.236	0	20
0	4.682	0	4.682	0	0	80
0	0	0	0	4.71	0	60
0	3.773	0	0	3.773	0	0
0	0	4.371	5.058	0	0	60
0	0	0	5.365	0	0	60
0	3.985	0	0	3.985	0	0
0	0	5.542	4.853	4.168	4.168	80
0	0	4.089	0	0	0	20
0	0	0	0	5.294	0	0
0	4.13	0	0	4.815	0	0
0	0	3.884	0	5.477	0	0
0	3.323	4.681	3.997	3.997	3.323	40
0	0	0	5.685	0	0	60
3.564	3.564	6.103	3.564	0	0	80
0	5.03	0	5.03	5.03	0	80
0	0	5.042	0	5.042	0	40
0	4.08	0	0	5.168	0	20
0	4.511	0	0	4.511	0	80
0	4.018	4.703	5.391	4.018	4.703	80
0	0	0	3.679	4.359	0	20
0	0	0	4.693	0	0	60
0	3.702	4.784	3.702	0	0	80
0	0	3.571	0	4.651	0	80
0	0	0	0	6.062	0	0
0	0	0	0	5.805	0	0
0	0	5.313	0	0	0	0
0	0	5.099	4.013	0	0	20
0	0	0	0	4.35	0	0
0	0	0	0	0	0	80
0	0	0	0	0	0	40
0	4.8	4.8	0	4.8	5.489	80
0	0	0	0	0	0	0
0	0	0	0	0	0	20
0	0	0	0	4.725	0	20
0	0	0	0	0	0	0
0	0	5.319	0	0	0	60
0	0	0	0	0	0	0
0	0	0	5.826	0	0	80
0	0	5.918	5.918	0	4.825	80
0	4.239	4.239	0	4.239	0	0
0	0	4.163	4.163	4.163	0	40
0	0	0	4.021	4.021	0	0
0	0	0	0	0	0	80
0	0	4.893	0	0	0	20
0	0	0	0	4.85	0	0
0	5.033	0	0	0	0	40
0	2.995	4.343	0	5.347	0	20
0	0	4.717	0	0	0	60
0	0	0	0	6.259	0	0
0	0	0	0	0	0	0
0	0	5.402	0	0	0	0
0	0	0	0	5.2	0	20
0	0	0	0	5.059	0	20
0	0	0	4.527	0	0	20
0	4.094	0	0	0	0	40
0	0	5.508	0	0	0	0
0	0	0	0	5.632	0	0
0	0	5.149	4.177	3.78	0	20
0	0	3.685	0	4.365	0	20
0	0	0	0	0	0	20
0	0	6.071	0	6.071	0	40
0	0	3.995	0	0	0	60
0	3.398	0	3.398	3.398	4.759	80
0	0	0	0	4.985	0	0
0	3.669	5.036	0	4.349	0	80
0	0	4.882	0	0	0	80
0	0	0	0	0	0	40
0	0	0	0	0	0	20
0	4.087	0	5.175	0	4.087	80
0	0	0	4.521	4.521	0	0
0	0	6.226	0	0	4.444	80
0	0	4.427	4.427	4.427	0	0
0	0	0	0	0	5.288	80
0	0	5.039	0	5.039	0	0
0	0	4.5	5.188	4.5	0	80
0	0	0	4.989	0	0	40
0	0	6.252	0	5.157	0	80
0	0	3.418	4.494	0	0	80
0	0	0	0	0	0	0
0	0	0	0	0	0	80
0	0	0	0	0	0	80
0	0	0	0	0	0	0
0	0	4.579	0	0	0	0
0	0	0	0	0	0	80
0	0	0	4.885	0	0	0
0	0	4.14	0	0	0	20
0	4.262	4.262	0	0	0	20
0	0	4.985	0	4.985	0	0
0	0	0	4.071	4.756	0	0
0	4.367	4.367	0	5.054	0	60
0	0	0	0	4.953	0	20
0	0	0	0	0	0	80
0	0	4.449	0	0	0	0
0	0	4.789	0	4.789	0	20
0	0	4.706	0	4.706	0	80
0	0	0	0	0	0	0
0	0	0	5.366	0	0	60
0	0	5.553	0	5.553	0	80
0	0	5.097	0	0	0	40
0	0	5.151	0	0	0	80
0	0	0	0	0	0	0
0	0	0	0	4.874	0	0
0	0	3.878	4.962	0	0	60
0	0	0	0	0	0	0
0	5.417	0	0	0	0	80
0	0	5.888	0	0	0	40
0	0	0	0	5.259	0	0
0	0	0	0	5.555	4.865	80
0	0	4.53	0	0	0	20
0	0	4.891	0	5.985	0	0
0	5.005	5.695	0	5.695	0	0
0	0	5.496	0	0	0	0
0	0	0	0	4.849	0	80
0	0	0	0	0	0	60
0	0	5.129	0	0	0	0
0	0	0	0	0	0	20
0	4.686	4.002	4.002	0	4.686	80
0	0	0	0	0	0	20
0	0	5.024	0	0	0	40
0	0	4.479	4.479	0	0	60
0	0	0	0	4.753	0	0
0	3.367	4.043	4.727	5.416	4.442	80
0	0	3.961	4.645	3.961	4.645	80
0	0	0	0	0	0	20
0	0	0	0	0	0	0
0	0	4.12	0	5.494	0	0
0	0	0	0	0	0	0
0	0	4.724	0	0	0	20
0	0	0	0	0	0	0
0	4.117	5.895	0	0	0	40
0	0	0	0	4.211	0	20
0	0	0	0	0	0	0
0	4.198	0	0	4.198	0	0
0	0	0	0	5.409	0	0
0	0	0	0	4.951	0	20
0	4.423	4.423	0	5.11	0	40
0	0	0	0	0	0	0
0	0	4.162	0	0	0	60
0	0	0	0	4.284	0	0
0	3.232	3.232	0	4.588	0	0
0	0	4.549	0	0	0	40
0	0	5.312	0	0	0	40
0	4.204	4.204	0	0	0	0
0	0	0	4.288	0	0	20
0	0	0	0	0	0	40
0	0	3.467	0	3.467	0	20
0	0	0	0	0	0	0
0	0	0	0	4.906	0	0
0	4.029	0	4.029	5.116	4.029	80
0	0	0	0	0	0	0
0	0	5.006	0	4.32	0	20
0	0	5.323	0	5.323	0	40
0	0	5.145	0	0	0	20
0	0	0	0	0	0	0
0	0	0	0	0	0	0
0	0	0	0	5.857	0	0
0	0	0	0	0	0	0
0	0	0	0	0	0	0
0	0	5.295	0	0	0	20
0	0	4.046	4.046	4.046	0	40
0	4.316	6.176	3.636	4.316	3.636	80
0	0	0	0	0	0	40
0	4.242	4.242	0	4.928	0	40
0	4.241	0	0	0	0	20
0	0	4.796	0	0	0	20
0	0	5.553	0	0	0	40
0	0	5.05	5.05	0	0	80
0	0	4.235	0	0	0	20
0	4.839	0	0	0	0	40
0	0	4.812	5.215	0	0	80
0	0	0	0	0	0	80
0	3.423	4.5	0	3.423	0	40
0	0	4.018	4.018	0	0	20
0	0	5.144	4.237	0	0	60
0	0	0	0	0	0	0
0	0	3.998	0	3.998	0	0
0	0	0	0	6.024	0	0
0	0	0	4.84	0	0	20
0	0	5.185	0	0	0	20
0	0	0	0	0	0	0
0	4.231	4.231	3.161	3.833	0	20
0	0	0	0	4.431	0	20
0	0	5.816	4.84	5.126	5.816	80
0	0	0	0	4.562	0	0
0	0	0	0	0	0	20
0	0	0	0	0	0	0
0	0	0	0	0	0	40
0	0	3.715	0	0	0	0
0	5.086	0	0	4.683	0	20
0	0	4.267	0	4.267	0	20
0	0	0	0	4.631	0	40
0	0	0	5.346	0	6.037	80
0	0	0	0	0	6.19	80
0	4.075	4.075	0	0	0	20
3.949	4.633	5.543	4.633	5.321	6.234	80
0	6.175	0	0	0	0	80
0	0	5.326	0	0	0	80
0	3.524	4.203	3.524	4.603	5.11	80
0	4.313	5	5	0	0	40
0	0	0	0	0	0	60
0	0	0	4.6	5.288	0	0
0	0	3.658	0	0	0	0
0	0	0	0	0	0	0
0	0	0	0	5.503	0	20
0	0	5.266	0	4.578	0	0
0	0	0	0	0	0	0
0	0	0	0	0	0	0
0	0	0	0	0	0	20
0	0	0	0	0	0	80
0	0	0	0	0	0	40
0	0	0	0	0	0	0
0	4.091	5.464	0	0	0	20
0	0	0	0	4.774	0	0
0	0	3.804	3.804	3.804	0	20
0	0	0	0	4.324	0	40
0	5.052	0	0	0	0	80
0	0	5.173	4.485	5.173	0	40
0	0	0	0	0	0	20
0	0	0	0	4.428	0	0
0	0	0	0	0	0	80
0	0	4.803	0	0	0	20
0	0	0	0	0	0	40
0	0	6.573	4.387	5.477	5.073	80
0	0	0	0	0	0	20
0	0	5.932	0	6.219	4.839	80
0	0	0	0	4.918	0	0
0	0	0	5.091	0	0	0
0	0	4.577	0	4.577	0	0
0	3.719	4.4	0	5.49	0	0
0	0	4.912	0	0	0	40
0	0	0	0	3.271	0	0
0	0	4.617	4.217	3.538	0	20
0	0	0	0	0	0	20
0	4.479	0	0	5.57	0	0
0	0	0	0	0	4.029	60
0	0	5.525	0	0	0	40
0	0	0	0	5.772	0	80
0	4.159	0	0	4.159	0	0
0	0	0	6.309	0	4.929	80
0	0	5.602	4.511	0	0	20
0	0	0	0	5.332	0	0
0	0	0	0	0	0	20
0	0	4.102	0	4.102	0	20
0	0	5.353	0	3.981	0	20
0	0	0	0	5.555	0	0
0	4.062	4.062	0	0	0	0
0	0	0	4.366	0	0	80
0	0	0	0	5.212	0	0
0	0	0	0	0	0	40
0	0	0	0	0	0	0
0	0	4.833	0	0	0	20
0	5.008	5.698	0	0	0	0
0	0	0	0	0	0	0
0	4.211	0	0	4.211	0	60
0	0	5.149	0	0	0	0
0	0	0	0	0	0	0
0	3.274	3.274	0	3.948	0	20
0	4.264	5.353	0	0	0	80
0	0	4.425	0	4.425	0	40
0	0	4.177	0	0	0	0
0	0	0	0	0	0	80
0	0	4.278	0	5.367	0	0
0	0	0	0	4.924	0	0
0	0	6.261	0	0	0	40
0	3.622	5.391	0	3.622	0	40
0	0	0	0	5.616	0	20
0	4.667	6.269	5.759	0	0	40
0	0	0	0	5.383	0	20
0	0	4.963	4.963	0	5.653	60
0	0	0	0	5.218	0	20
0	0	4.921	4.921	4.519	3.837	80
0	0	0	0	5.453	0	0
0	0	0	5.059	0	0	20
0	0	0	0	5.368	0	0
0	0	4.754	0	0	0	0
0	0	5.213	4.126	5.213	0	80
0	0	5.406	0	0	0	80
0	0	5.093	0	5.496	0	0
0	0	5.456	0	0	0	80
0	5.235	5.925	5.521	0	5.743	80
0	0	0	0	4.228	0	60
0	0	0	4.825	5.514	0	40
0	0	0	0	0	0	0
0	0	5.711	0	5.021	0	0
3.978	0	6.041	3.978	5.064	4.662	80
0	0	0	0	0	0	60
0	0	5.058	0	0	0	0
0	0	0	3.8	5.573	3.8	80
0	0	0	0	0	0	20
0	0	5.573	4.883	4.883	0	0
0	0	0	0	5.369	0	0
0	0	4.374	0	0	0	20
0	3.757	0	0	0	3.757	60
0	4.864	0	0	4.864	0	40
0	0	0	0	0	0	0
0	0	0	0	5.26	0	40
0	0	4.692	0	5.785	4.692	80
0	0	0	0	0	0	60
0	0	4.584	4.584	0	0	80
0	0	0	0	0	0	60
0	0	4.906	4.906	5.595	0	80
0	0	0	4.999	0	0	80
0	0	4.823	0	0	0	0
0	0	0	0	0	0	80
0	0	0	0	4.3	0	0
0	0	0	0	0	0	40
0	0	0	0	0	0	0
0	0	4.929	0	4.243	0	20
0	0	3.434	0	3.434	0	60
0	3.792	5.162	4.876	0	4.876	80
[truncated: 13,675 more rows]

## Sheet: panel_f_bottom_right
Pmvk	Tox	Acer2	Cap2	timepoint
0	0	0	0	80
0	0	0	4.62	0
0	0	0	0	20
0	0	0	0	0
0	0	0	0	0
0	0	0	0	0
0	0	0	0	20
0	0	0	0	40
0	0	0	0	40
0	0	0	0	60
0	0	0	0	40
4.727	0	0	0	80
0	0	0	0	0
0	0	0	0	20
0	4.787	0	0	0
0	0	0	0	80
0	0	0	0	0
0	0	0	0	60
0	0	0	0	60
0	0	0	0	0
0	0	0	4.733	80
0	0	0	0	20
0	0	0	0	0
0	0	0	0	0
5.344	0	5.344	0	80
4.802	0	0	0	80
4.485	0	3.803	3.803	80
0	0	0	0	0
0	0	0	0	20
0	0	0	0	0
0	0	0	0	0
0	0	0	0	20
4.417	0	0	5.104	80
0	0	0	0	20
0	0	0	0	40
0	0	0	0	20
4.194	0	0	4.194	80
0	0	0	0	60
0	0	0	4.877	20
0	0	0	0	60
0	0	0	0	20
0	0	0	0	60
0	0	0	0	60
0	0	0	3.379	20
0	0	0	0	20
0	0	0	0	20
0	0	0	0	80
0	0	0	0	20
0	3.919	0	3.245	80
5.508	0	0	0	80
0	0	0	0	40
0	0	0	0	40
0	0	0	0	0
0	0	0	0	0
0	0	0	0	20
0	0	0	0	40
0	0	0	0	60
0	0	0	0	20
0	0	0	4.728	40
3.892	3.892	3.892	4.574	80
0	0	0	0	20
0	0	0	0	20
0	0	0	0	20
0	0	0	0	20
0	0	0	0	60
0	0	0	0	20
0	0	0	0	20
0	0	0	0	20
0	0	0	0	40
0	0	0	0	20
0	0	3.636	0	20
0	0	0	0	60
0	0	0	4.77	20
0	0	0	0	60
0	0	0	0	0
0	0	0	4.662	80
4.563	4.563	4.563	0	80
0	0	0	0	0
0	0	4.149	0	0
0	0	0	0	0
0	0	0	4.446	60
0	0	0	0	60
0	4.373	0	0	80
0	0	0	0	20
4.891	0	0	0	80
0	0	0	3.809	0
0	0	0	0	20
0	0	0	0	0
0	0	0	0	0
0	0	0	0	80
0	0	0	0	20
0	0	0	0	0
0	0	0	0	0
0	0	0	0	0
0	0	0	0	20
0	0	0	0	40
0	0	0	0	20
0	0	0	0	20
0	0	0	0	0
0	0	0	0	20
4.751	0	0	0	80
0	0	0	0	0
0	0	0	0	40
0	0	0	0	0
0	0	0	0	40
0	0	0	0	0
0	0	0	0	0
0	0	0	0	0
0	0	0	0	40
0	0	0	0	0
5.707	0	0	5.017	80
0	0	0	0	20
0	0	0	4.955	0
0	0	0	0	20
0	0	0	0	20
0	0	0	0	20
0	0	4.646	4.646	40
0	0	0	0	20
0	0	0	0	20
0	0	0	0	20
0	0	0	0	60
0	0	0	0	80
0	4.018	0	0	0
0	0	0	0	0
0	0	0	0	20
0	0	0	0	0
0	3.673	0	0	0
0	0	0	0	20
0	0	0	0	40
0	0	0	0	60
0	0	0	0	20
0	0	0	0	0
0	0	4.445	0	80
0	0	0	0	40
0	0	0	3.827	20
0	0	0	0	40
0	0	0	0	0
0	0	0	0	20
0	0	0	0	20
0	0	0	0	0
0	0	0	0	0
4.848	0	0	0	60
0	0	0	0	80
0	5.129	0	0	20
0	0	0	0	0
0	0	0	0	0
0	0	0	0	20
0	0	0	0	0
0	0	0	3.72	20
0	0	0	0	0
0	0	0	0	20
4.692	4.692	4.008	4.008	80
5.436	0	0	0	80
3.719	0	0	0	40
0	0	0	0	0
0	0	0	0	80
0	0	0	0	80
0	0	0	0	0
0	0	0	0	60
0	0	0	0	0
0	0	0	0	20
0	0	0	0	40
0	0	0	0	0
0	0	0	0	0
0	0	0	0	0
0	0	0	0	0
0	0	0	0	40
5.106	0	0	4.418	80
0	0	0	0	40
0	0	0	0	20
0	0	0	0	60
0	0	0	0	0
0	0	0	0	0
0	0	0	0	20
0	0	0	0	80
0	0	0	0	0
0	0	0	0	20
0	0	4.854	0	60
0	0	0	0	0
0	0	0	0	20
0	0	0	0	20
0	0	0	0	20
0	0	5.293	0	60
0	4.362	0	0	0
0	0	0	0	20
0	0	0	0	20
4.363	0	3.683	0	80
0	0	0	0	0
0	0	0	0	80
0	0	0	0	20
0	0	0	0	0
0	0	0	0	80
0	0	0	0	20
0	0	0	0	60
0	0	0	0	20
0	0	0	0	0
0	0	0	0	0
0	0	0	0	0
0	0	0	0	20
0	0	0	0	40
0	0	0	0	0
0	0	0	0	20
0	0	0	4.425	20
0	0	0	0	80
0	0	0	0	0
0	0	0	0	20
0	0	0	0	0
0	0	0	0	20
0	0	0	0	60
0	0	0	0	0
4.101	0	0	0	60
5.284	0	0	0	40
0	0	0	0	20
0	0	0	0	60
0	0	0	0	0
0	0	5.355	5.759	80
0	0	0	0	0
0	3.721	3.721	0	60
0	0	0	0	20
4.888	0	0	0	80
0	0	0	0	20
0	0	0	0	20
0	0	0	0	0
0	0	0	0	20
0	0	0	0	60
0	0	0	4.675	40
0	0	0	0	0
0	0	0	0	0
0	0	0	0	60
0	0	0	0	20
0	0	0	0	0
0	0	0	0	0
0	4.995	4.709	0	80
0	0	0	0	0
0	0	0	0	0
0	0	0	0	40
4.829	4.829	0	0	80
0	0	0	0	0
0	0	0	0	80
0	0	0	0	80
0	0	3.387	0	20
0	0	0	0	20
0	0	0	0	20
0	0	0	5.257	40
0	0	0	0	40
0	0	0	0	0
0	0	0	0	60
0	0	0	0	80
0	0	0	0	0
0	0	0	0	20
0	0	0	0	0
0	0	0	0	0
0	0	0	0	80
0	0	0	0	20
0	0	0	0	60
0	0	0	0	0
0	0	0	0	0
0	0	0	0	20
0	0	0	0	20
0	0	0	0	60
0	0	0	0	20
0	3.705	3.705	3.705	60
0	0	0	0	0
0	5.388	0	0	40
4.669	0	4.669	0	80
0	0	0	0	60
0	0	0	0	20
0	0	0	0	60
0	0	0	0	0
0	0	0	0	20
4.473	0	0	4.473	80
0	0	0	0	60
0	4.848	0	0	80
0	0	0	0	0
0	0	0	0	80
0	0	0	0	0
0	0	0	0	80
0	0	0	0	0
0	0	0	0	0
0	0	0	0	60
0	0	0	0	0
5.128	0	4.906	4.221	80
0	0	0	0	20
0	0	0	0	0
0	0	0	0	0
0	0	0	0	0
3.208	0	3.881	3.208	80
0	0	0	0	0
0	0	0	0	0
0	3.479	0	0	20
0	0	0	0	20
0	0	0	0	80
0	0	0	0	40
0	0	0	0	60
0	0	0	4.712	0
0	0	0	0	0
0	0	0	0	20
0	0	0	0	20
0	0	0	0	0
4.006	0	0	0	60
0	0	0	0	20
0	0	3.318	3.318	80
0	0	0	0	20
3.997	4.681	4.681	0	80
0	0	0	0	0
0	0	0	0	0
0	0	0	0	20
0	0	0	0	20
0	0	0	0	20
0	0	0	0	20
0	0	0	0	20
0	0	0	0	20
0	0	0	0	80
0	0	0	0	0
0	0	0	0	20
0	0	0	0	40
0	0	0	0	20
0	0	0	0	0
0	0	0	0	80
0	0	0	0	0
0	0	0	0	0
0	0	0	0	0
0	0	0	0	40
0	0	0	0	60
0	0	0	0	0
0	0	0	0	20
0	0	0	0	60
0	0	0	0	40
0	0	0	0	0
0	0	0	0	20
0	0	0	0	0
5.125	0	0	0	80
0	0	0	0	40
0	0	0	0	20
0	0	0	0	0
0	0	0	0	40
0	0	4.351	0	80
0	0	0	4.595	60
0	0	0	0	0
0	0	0	0	80
0	0	0	0	20
0	4.378	5.468	0	80
0	0	0	0	80
0	0	0	0	20
0	0	0	0	20
0	0	0	0	20
0	0	0	0	20
0	0	0	0	0
0	0	0	0	20
5.133	0	0	0	80
0	0	0	0	20
0	0	0	0	40
0	0	0	0	0
0	0	0	0	20
0	0	0	4.381	60
0	0	0	0	0
0	0	0	0	20
0	0	0	0	20
3.347	4.023	3.347	4.422	80
0	0	0	0	20
0	0	0	0	0
4.898	0	0	0	0
0	0	0	0	20
0	0	0	0	20
0	0	0	0	20
0	0	0	0	20
4.131	0	4.131	0	80
0	0	0	0	0
0	0	0	0	40
0	0	0	0	0
0	0	0	3.132	20
0	0	0	0	20
0	0	0	0	20
0	0	0	0	20
0	0	0	0	80
0	0	0	0	20
0	0	0	0	0
0	0	0	0	0
0	0	0	0	0
0	0	0	0	0
0	0	0	0	0
0	0	0	0	20
0	0	0	0	0
0	0	0	0	20
0	0	0	0	20
0	0	0	0	20
0	0	0	0	40
0	0	0	0	40
0	0	0	0	20
0	0	0	0	0
5.357	0	0	3.985	80
0	0	0	0	20
0	0	0	0	0
0	0	0	0	0
0	0	0	0	20
3.475	0	3.475	0	80
0	0	0	0	0
0	0	0	0	0
0	0	0	0	20
0	0	0	0	0
0	0	0	0	0
5.703	0	0	0	60
3.237	0	0	0	0
5.293	0	0	5.293	40
0	0	0	0	40
0	0	0	0	60
0	0	0	0	80
0	0	0	0	40
0	0	5.214	0	40
0	0	0	0	80
0	0	0	0	40
0	0	0	0	0
0	4.856	0	0	80
3.425	3.425	3.425	0	80
0	0	0	0	20
0	0	0	0	0
0	0	0	0	0
0	0	0	0	60
0	0	0	0	60
4.418	0	0	0	80
0	0	0	4.367	80
0	0	0	0	0
0	0	0	5.303	60
0	0	0	0	0
0	0	4.109	0	80
0	0	0	0	20
0	0	0	0	60
0	0	0	0	20
4.093	0	4.777	4.093	80
0	0	0	0	0
0	0	0	0	20
0	0	0	0	60
0	0	0	0	20
0	0	0	0	40
0	0	0	0	20
0	0	0	0	20
0	0	0	0	0
0	0	0	0	20
0	0	0	0	20
4.022	0	4.706	0	80
5.175	5.175	0	0	60
0	0	0	0	20
0	0	0	0	20
0	0	0	0	60
0	0	0	0	0
0	0	0	0	80
0	0	0	4.864	80
0	0	0	0	0
0	0	0	0	20
0	0	0	0	80
0	0	0	0	60
0	0	0	3.765	80
0	0	0	0	60
0	0	0	0	20
0	0	0	0	0
4.927	0	0	4.927	80
0	0	0	0	0
0	0	0	0	0
0	5.077	0	0	20
0	0	0	0	20
0	0	0	0	0
0	0	0	0	20
0	0	0	5.451	80
0	0	0	0	20
0	0	0	0	0
0	0	0	0	40
5.242	0	0	5.242	80
0	0	0	0	0
0	0	0	0	20
0	0	0	0	0
0	0	0	0	0
0	0	4.451	5.541	80
0	0	0	0	0
0	0	0	0	0
0	0	0	0	60
0	0	4.728	0	60
0	0	0	0	40
0	0	0	0	60
0	0	0	0	0
0	0	0	4.761	80
0	0	0	0	0
5.286	0	0	0	0
0	0	0	0	0
0	0	0	0	20
0	0	0	0	40
0	0	0	0	20
0	0	0	0	20
0	0	0	5.11	80
0	0	0	0	20
0	5.374	0	0	0
0	0	0	0	0
0	0	0	4.332	20
0	0	0	0	0
0	0	0	0	20
0	0	0	0	0
0	0	0	0	20
0	0	0	0	0
0	0	0	0	20
0	0	0	0	20
0	0	0	0	20
0	0	0	0	60
0	0	0	0	0
0	3.963	0	0	20
0	0	0	0	60
0	0	0	0	40
0	0	0	0	60
0	0	0	0	20
0	0	0	0	40
0	0	0	0	20
0	0	0	0	80
3.68	0	0	0	20
0	0	0	0	40
0	0	0	0	20
0	0	0	0	20
0	0	0	5.078	80
0	0	0	0	20
0	0	0	0	0
5.245	0	3.657	3.657	80
0	4.474	0	0	40
0	0	0	0	20
0	0	0	0	20
4.545	0	0	4.545	80
0	0	0	0	0
0	0	0	0	40
0	0	4.339	0	60
0	0	0	0	0
0	4.993	4.993	0	80
0	0	0	0	40
0	0	0	0	0
0	0	3.985	3.985	40
0	0	0	0	40
0	0	0	0	20
0	0	0	0	40
0	0	0	0	40
0	0	0	0	20
0	0	0	0	0
3.781	0	0	0	40
0	4.26	0	0	60
0	0	0	0	80
0	0	0	0	20
0	0	0	0	20
0	0	0	0	20
0	0	0	0	60
0	0	0	0	20
0	0	0	0	20
5.66	0	4.97	0	80
0	0	0	0	80
0	0	0	0	40
0	3.155	3.155	0	80
0	0	0	0	80
0	0	0	0	40
0	0	0	0	20
0	0	0	0	40
0	5.338	0	0	40
0	0	0	0	60
0	0	0	4.146	20
0	0	0	0	80
0	0	0	0	40
0	0	0	0	0
0	0	0	0	0
0	0	0	0	40
0	0	0	4.574	60
0	0	0	0	20
0	0	0	0	20
0	0	0	3.9	80
0	0	0	0	0
0	0	0	0	60
0	0	0	0	20
0	0	0	0	60
0	0	0	0	0
0	0	0	0	20
0	0	4.49	0	80
0	0	0	0	40
0	0	0	0	20
0	0	0	0	0
0	0	0	4.74	80
0	0	0	0	0
0	4.757	0	0	80
0	0	0	0	0
0	0	0	0	60
0	0	0	0	0
0	0	0	0	20
0	3.079	0	3.079	20
0	0	0	0	20
0	0	0	0	20
0	0	0	0	60
0	0	0	0	20
0	0	0	3.542	80
0	0	0	0	0
0	0	0	0	40
0	0	0	0	20
0	0	0	0	40
0	0	0	0	0
0	0	0	0	20
0	3.194	0	0	0
0	0	4.78	4.78	80
0	0	0	0	0
0	0	0	0	0
0	5.313	0	0	80
0	0	0	5.175	60
0	0	0	0	0
0	0	0	0	0
0	0	0	0	40
0	0	0	0	20
0	0	0	0	20
0	0	0	0	40
0	0	0	0	20
0	0	0	0	0
0	0	0	0	20
0	0	0	0	20
0	3.547	0	0	20
0	0	0	0	20
0	0	0	0	40
0	4.138	0	0	20
0	3.725	0	0	20
0	0	0	0	20
0	0	0	0	40
0	0	0	0	20
0	0	0	0	20
0	0	0	0	20
0	0	0	0	20
0	0	0	0	80
0	0	0	0	80
0	0	0	0	80
0	0	0	0	40
0	0	0	0	0
0	0	0	0	0
0	0	0	0	0
0	0	0	4.755	60
0	0	0	0	20
0	0	0	0	0
0	0	0	0	0
0	0	0	0	0
0	0	0	0	0
0	0	0	0	20
0	0	0	0	0
0	0	0	0	20
0	0	0	0	0
0	0	0	0	20
4.368	0	4.368	0	80
0	0	0	3.387	20
0	0	0	0	0
0	0	0	0	20
0	0	0	0	60
0	0	0	0	0
0	0	0	0	0
0	0	0	0	0
0	0	0	0	0
0	0	0	0	20
0	0	0	0	20
0	0	3.761	4.442	80
0	0	0	0	60
0	0	0	0	60
0	0	0	0	40
0	0	0	0	20
0	0	0	0	20
0	0	0	0	20
0	0	0	0	60
0	0	0	0	0
0	0	4.663	0	80
0	0	0	0	20
0	0	0	0	60
0	0	0	0	0
0	0	0	0	20
4.001	0	4.001	0	80
0	0	0	0	20
0	0	4.615	0	80
0	0	0	0	20
0	0	0	0	60
0	0	0	0	0
0	3.381	3.381	0	20
0	0	0	0	20
0	0	0	0	0
0	0	0	0	0
0	0	0	0	0
0	0	0	0	20
0	0	0	0	0
0	5.198	0	0	80
0	0	0	4.797	80
0	0	0	0	0
0	0	0	0	0
0	0	0	0	0
0	0	0	0	0
4.275	4.275	4.275	0	80
0	0	0	0	20
0	0	0	0	20
0	0	0	0	80
0	0	0	0	40
0	0	0	0	0
0	0	0	0	0
0	0	4.383	0	0
0	0	0	0	0
0	0	0	4.791	40
0	0	0	0	0
0	0	0	0	40
0	0	0	0	60
4.647	0	0	5.336	80
0	0	0	0	0
0	0	0	0	20
0	0	0	0	0
0	0	0	0	20
0	0	0	0	0
3.206	4.278	4.278	0	80
0	0	0	0	20
0	0	0	0	60
0	0	0	0	0
0	0	0	0	0
0	0	0	0	20
0	0	0	0	60
0	0	0	0	0
0	0	0	0	20
0	0	0	0	40
0	0	0	0	20
0	0	0	0	60
0	0	0	0	20
0	0	0	0	20
4.049	0	0	0	80
0	0	0	0	20
0	0	0	0	20
0	0	0	0	0
0	0	0	0	60
0	0	0	0	20
0	0	0	0	0
0	0	0	0	0
0	0	0	0	0
0	0	0	0	20
0	0	0	0	60
0	0	0	0	0
0	0	0	0	40
5.373	0	0	0	80
0	0	0	0	0
0	0	0	0	20
0	0	0	0	20
0	0	0	0	20
0	0	0	0	60
0	4.223	0	0	0
0	0	0	0	20
0	0	0	0	20
0	0	0	0	20
0	0	0	0	20
0	0	0	0	0
0	0	0	4.265	60
0	0	0	0	0
0	0	0	0	0
0	0	0	0	40
0	0	0	0	80
0	0	0	0	60
0	0	4.245	0	60
0	3.673	0	3.673	80
0	0	0	0	0
0	0	0	0	0
0	0	0	0	40
4.867	0	4.867	0	80
0	0	0	0	0
0	0	0	0	60
0	0	0	0	80
0	0	0	0	60
0	0	0	0	40
0	0	5.035	0	80
0	0	0	0	20
0	0	0	0	20
0	0	0	0	60
0	0	0	0	20
0	0	0	0	20
0	0	0	0	0
0	0	0	0	20
0	0	4.048	4.048	60
0	0	0	4.958	0
0	0	0	0	0
0	0	3.823	0	80
3.879	0	0	0	60
0	0	0	0	60
0	0	0	0	20
0	0	0	0	0
0	0	0	0	40
0	0	0	0	40
0	0	0	0	20
0	0	0	0	20
0	0	0	0	20
0	0	0	0	0
0	0	0	0	60
0	0	0	0	0
4.529	0	0	0	0
0	0	0	0	0
0	0	0	0	0
0	3.925	0	0	20
0	0	0	0	0
0	0	0	0	0
0	0	0	0	0
0	0	0	0	0
4.34	0	0	0	80
0	0	3.86	0	20
0	0	0	0	20
0	0	4.157	0	80
0	0	0	0	20
0	0	0	0	0
0	0	0	0	0
0	0	0	5.758	60
0	0	0	0	0
0	0	0	0	20
0	0	0	0	20
3.464	0	0	4.827	80
0	0	0	0	20
0	0	0	0	0
4.737	0	4.737	0	80
0	0	0	0	80
0	0	0	0	0
0	0	0	0	60
0	0	0	0	20
0	0	0	0	0
0	0	0	0	20
0	0	0	0	0
0	0	0	0	0
0	0	0	0	20
0	0	0	0	0
0	0	0	0	20
0	0	0	0	40
0	0	0	0	0
0	0	0	0	0
0	0	0	0	60
0	0	0	0	0
0	0	0	0	0
0	0	0	0	0
0	0	0	0	0
0	0	0	0	0
0	0	0	0	0
0	0	0	0	20
0	0	0	0	0
5.792	0	0	0	80
0	0	0	0	20
0	0	0	0	20
0	3.548	0	0	20
0	0	0	0	20
0	0	0	0	0
0	0	4.52	4.52	80
0	0	0	0	20
0	0	0	0	20
4.275	0	4.275	5.365	80
0	4.748	4.748	0	80
0	0	0	0	60
0	0	0	0	40
0	0	0	0	20
0	0	0	0	0
0	0	0	3.633	80
0	0	0	0	60
0	0	0	0	40
0	0	0	0	0
4.279	0	0	5.368	80
0	0	0	0	20
0	0	0	0	40
4.872	0	0	4.186	80
0	0	0	0	0
0	0	0	0	0
0	0	0	0	0
0	0	0	0	20
0	0	0	0	0
0	0	0	0	0
0	0	4.402	0	60
0	0	3.483	0	20
0	4.308	0	0	0
0	0	0	0	0
0	0	0	0	0
0	0	0	0	40
0	0	0	0	0
0	0	0	0	0
0	0	0	4.762	60
0	0	0	3.824	80
0	0	0	0	0
0	0	0	0	20
0	0	0	0	0
0	0	0	0	80
0	0	0	0	0
0	0	0	0	0
0	0	0	0	60
0	0	0	0	20
4.132	0	0	0	20
0	0	0	0	20
0	0	0	0	40
4.595	0	0	4.595	80
0	0	0	0	60
0	0	0	0	0
0	0	0	0	0
4.679	4.679	4.679	0	80
0	0	0	0	20
0	0	0	0	60
0	0	0	0	0
0	0	0	0	0
4.298	0	0	0	80
0	0	0	0	60
0	0	0	0	20
0	0	0	0	0
0	0	0	0	0
0	0	0	0	20
0	0	0	0	60
3.11	0	3.781	0	80
0	5.342	0	0	0
0	0	0	0	60
0	0	0	0	20
3.308	0	0	0	80
0	0	0	0	60
0	0	0	0	20
0	0	0	0	20
0	0	0	0	80
0	0	0	0	20
0	0	0	0	0
0	0	0	0	0
0	0	0	0	20
0	0	0	0	80
0	0	0	0	80
0	0	0	0	0
0	0	0	0	80
0	0	0	0	20
0	0	0	0	20
4.806	0	0	0	80
0	0	0	0	0
0	0	0	0	0
0	0	6.093	0	60
0	0	0	0	0
0	0	0	0	0
3.713	3.713	0	0	80
0	0	0	0	0
0	4.185	4.185	0	80
0	0	0	0	60
0	0	0	0	40
0	0	0	0	60
0	0	0	4.233	0
0	0	0	0	20
0	0	0	0	60
0	0	3.798	0	20
0	0	0	0	0
3.933	0	0	0	20
0	0	0	0	20
0	0	5.077	0	0
0	0	0	0	0
0	0	0	0	0
0	0	0	0	80
0	0	0	0	20
4.402	0	4.402	0	80
0	0	0	0	20
0	0	0	0	80
0	0	0	0	0
6.29	0	0	0	80
0	0	0	4.807	60
0	0	0	0	20
0	0	0	0	0
0	0	0	0	0
0	0	0	0	40
0	0	0	0	20
0	0	0	0	0
0	0	0	4.204	80
0	0	0	0	40
0	0	0	0	20
0	0	0	0	20
0	0	0	0	20
0	0	0	0	20
0	0	0	0	20
0	0	0	0	20
0	0	0	0	0
0	0	4.802	0	20
0	0	0	0	0
0	0	0	0	0
0	0	0	0	60
0	0	0	0	40
0	0	0	0	20
0	0	0	5.255	20
0	0	0	0	0
0	0	0	0	0
0	0	0	0	80
0	0	0	0	20
0	0	0	0	20
0	0	0	0	80
0	0	0	0	20
0	0	0	0	60
0	0	0	0	0
0	0	0	0	20
0	0	0	0	40
0	0	0	0	20
0	0	0	0	20
0	0	0	0	0
0	0	0	0	40
0	0	0	0	40
0	0	0	4.741	60
0	0	0	0	20
0	0	0	0	60
0	0	0	0	20
3.926	0	0	0	80
0	0	0	0	20
0	0	0	0	0
0	0	0	0	40
0	3.601	0	0	20
0	0	0	0	0
0	0	0	0	0
0	0	0	0	0
0	0	0	0	0
0	0	0	0	20
0	0	0	3.982	80
0	0	0	0	0
4.391	0	0	4.391	80
0	0	0	0	80
0	0	0	0	80
0	0	0	0	0
0	0	0	0	20
0	0	0	0	0
0	0	0	0	20
0	0	0	0	60
0	0	0	0	20
0	0	0	0	80
0	0	0	4.485	80
0	0	0	0	20
0	0	0	0	0
0	0	0	0	0
0	0	0	0	20
0	0	0	0	20
0	0	0	0	0
0	0	0	0	0
0	0	0	0	0
0	0	0	0	40
0	0	0	0	0
0	0	0	0	20
0	0	0	0	80
0	0	0	0	20
0	0	0	0	20
0	0	0	0	20
0	0	0	0	60
0	0	0	0	20
0	5.428	0	0	40
0	0	0	0	20
0	0	0	0	20
0	0	0	0	0
0	0	0	0	20
0	0	4.48	0	80
0	0	0	0	20
0	0	0	0	20
0	0	0	0	20
0	0	0	0	0
0	0	0	0	20
0	0	0	0	0
0	0	0	0	20
0	0	0	0	0
0	0	0	0	0
0	0	0	0	20
0	0	0	0	0
0	0	0	0	0
0	0	0	0	60
0	0	0	0	0
0	0	0	0	20
0	0	0	0	0
3.167	0	0	0	20
0	0	0	0	0
0	0	0	0	0
0	0	0	0	20
0	0	0	0	0
0	0	0	0	20
0	0	0	0	20
0	0	0	5.009	80
0	0	0	0	0
0	0	0	0	0
0	0	0	0	80
0	0	0	0	20
0	0	0	0	20
0	0	4.733	0	0
0	0	0	0	20
0	0	0	0	40
0	0	0	0	20
0	0	0	0	40
0	0	0	0	20
0	0	0	0	20
0	0	0	0	0
0	0	0	0	0
0	0	0	0	20
0	0	0	0	0
0	0	0	0	20
0	0	0	5.301	80
0	0	0	0	0
0	3.864	0	0	60
0	0	0	0	0
0	0	0	0	0
0	0	0	0	80
0	0	0	0	80
0	0	0	0	20
0	0	0	0	20
0	0	0	0	20
0	0	0	0	0
0	0	0	0	40
0	0	0	0	80
0	0	0	0	80
0	0	0	0	20
0	4.843	0	0	0
0	0	0	0	40
0	0	0	0	20
0	0	0	0	40
0	0	0	0	20
5.376	0	0	0	80
0	0	0	0	60
0	0	0	0	0
0	0	0	0	0
0	0	0	0	20
0	0	0	0	0
0	0	0	0	0
0	0	0	0	20
0	0	0	0	20
0	0	0	0	0
0	0	0	0	20
0	0	0	0	0
0	0	0	0	60
0	0	0	0	0
0	0	0	0	20
0	0	0	0	0
0	0	0	0	20
0	0	0	0	20
5.299	0	0	0	20
0	0	0	5.081	80
0	0	0	0	0
0	0	0	0	0
0	0	0	0	80
0	0	0	0	20
0	0	0	3.217	0
0	0	0	0	20
0	0	0	0	60
0	0	0	0	60
0	0	0	0	0
0	0	0	0	0
0	0	0	0	20
0	0	0	0	20
0	0	0	0	20
0	0	0	3.708	0
0	0	0	0	0
0	0	0	0	20
0	0	0	0	0
4.282	0	0	0	60
0	0	0	0	20
0	0	0	0	20
0	0	0	0	20
0	0	0	0	20
0	0	0	0	40
0	0	0	0	20
0	0	0	0	20
0	0	0	4.25	20
0	0	0	0	0
0	0	0	0	60
0	0	0	0	0
0	0	0	0	40
0	0	0	0	20
0	0	0	0	0
0	0	0	0	20
0	0	0	0	0
0	0	4.295	0	20
0	6.09	0	0	80
0	3.967	0	0	20
0	0	0	0	0
0	0	4.538	0	20
0	0	4.68	0	20
0	0	0	0	0
0	0	0	0	40
0	4.358	0	0	60
0	0	0	0	20
0	0	0	0	0
0	0	0	0	0
0	0	0	4.548	20
0	0	0	0	80
0	0	0	0	40
0	0	0	0	40
0	0	0	0	0
0	0	0	0	0
0	0	0	4.329	60
0	0	0	4.411	0
0	0	0	0	40
0	0	0	0	20
4.436	4.436	0	0	80
0	0	0	0	0
0	0	0	0	0
0	0	0	0	0
0	0	0	0	0
0	0	0	0	20
5.269	0	0	0	40
0	0	0	0	40
0	0	0	0	20
0	0	0	0	80
0	0	0	0	20
0	0	0	0	40
0	0	0	5.396	80
4.014	0	0	0	40
0	0	0	0	40
0	0	0	0	0
0	0	0	0	60
0	0	0	0	60
0	0	0	0	0
0	0	0	4.301	60
0	0	0	0	60
0	0	0	0	0
0	0	0	0	60
4.105	5.479	4.105	4.105	80
4.402	0	0	4.402	80
0	0	0	0	0
0	0	0	0	20
0	0	0	0	20
0	0	0	0	0
0	0	0	0	20
0	0	0	0	40
0	0	0	0	20
0	0	0	0	0
5.163	0	5.163	5.163	80
0	0	0	0	20
0	0	0	0	20
0	4.592	0	0	80
0	0	0	0	40
0	0	0	0	20
0	5.317	0	0	20
0	0	0	0	0
0	0	0	0	0
0	0	0	0	0
0	5.061	3.301	0	80
0	0	0	0	40
0	0	0	0	40
0	0	0	0	20
0	0	0	0	80
0	0	4.795	0	80
0	0	0	0	60
0	0	0	0	20
0	0	0	0	20
0	0	0	0	60
0	0	0	0	0
0	0	0	0	0
0	0	0	0	20
0	0	0	0	0
0	0	0	0	20
0	0	0	0	0
0	0	0	0	60
0	0	0	0	0
0	0	0	0	20
4.784	0	0	0	80
0	0	0	0	0
0	0	0	0	0
0	0	0	0	0
0	0	0	0	20
0	0	0	0	0
0	0	0	0	40
0	0	0	0	20
0	0	0	0	0
0	0	0	0	0
0	0	0	0	0
0	0	0	5.64	40
0	0	0	0	0
0	0	0	0	60
0	0	0	0	0
0	0	0	0	80
0	0	0	0	80
0	0	0	0	40
0	0	0	0	60
0	0	0	0	20
4.083	0	0	4.083	80
0	0	0	0	0
0	0	0	0	0
0	0	0	0	20
0	0	0	4.295	40
0	0	0	0	0
0	0	0	0	60
0	0	0	0	20
0	0	0	0	20
0	0	0	0	20
0	0	0	0	20
0	0	0	0	60
5.856	0	0	3.796	80
0	0	0	0	0
0	0	0	0	40
0	0	0	0	20
0	0	0	0	20
0	0	0	0	0
5.505	0	4.815	0	80
0	0	0	0	20
0	0	0	0	20
0	0	0	0	60
0	0	0	0	0
0	0	0	0	20
0	0	0	0	20
0	0	0	0	60
0	3.156	0	0	20
5.185	0	0	0	80
0	0	0	0	20
0	0	0	0	0
0	0	0	0	20
6.307	0	0	0	80
0	4.895	0	0	80
0	0	0	0	0
0	0	0	0	80
0	0	0	0	0
0	0	0	0	0
0	0	0	0	0
0	0	0	0	40
0	0	0	0	60
0	0	0	5.642	60
0	0	0	0	0
0	0	0	0	20
0	0	0	0	20
0	0	0	0	0
0	0	0	0	20
0	0	0	0	20
0	0	0	0	20
0	0	0	0	20
0	0	0	4.035	80
0	0	0	0	20
0	4.769	4.769	0	80
4.347	0	0	5.034	80
0	0	0	0	20
0	0	0	0	20
0	0	0	0	20
3.719	0	0	0	80
0	0	4.191	0	20
0	0	0	0	0
0	0	0	0	80
0	0	0	0	20
0	0	0	0	20
0	0	0	0	20
0	0	0	0	0
0	0	0	0	20
0	0	0	0	20
0	0	0	0	60
0	0	0	0	0
0	0	0	0	0
0	0	0	0	0
0	0	0	0	80
0	0	0	0	80
0	0	0	0	20
0	0	0	0	0
0	0	0	0	20
0	0	0	0	20
0	0	4.167	0	0
0	0	0	0	80
0	0	0	0	0
5.669	0	0	0	80
0	4.135	0	4.135	80
0	0	0	0	80
0	0	0	5.317	60
0	0	0	0	0
0	0	0	0	80
0	0	0	0	40
0	0	0	0	0
0	0	0	5.491	60
0	0	0	0	0
0	0	0	0	40
0	0	0	0	20
0	0	0	0	80
0	0	0	0	0
0	0	0	0	40
4.861	0	0	4.861	80
0	0	0	0	40
0	0	0	0	20
0	0	0	0	80
0	0	0	0	20
0	0	0	0	60
5.275	0	0	0	80
4.987	0	0	0	80
0	0	0	0	0
0	0	0	0	80
0	0	0	0	40
3.813	0	0	0	80
0	0	0	0	60
0	0	0	0	20
5	0	0	4.313	80
0	0	0	0	20
0	0	0	0	20
0	0	0	0	0
0	0	0	0	0
0	0	0	0	20
0	0	0	0	60
0	0	0	0	80
0	0	0	0	60
0	0	0	0	0
0	4.99	0	0	0
0	0	0	0	20
0	0	0	0	20
0	0	0	0	20
5.145	0	0	0	80
0	0	0	0	20
0	0	0	0	60
0	0	0	0	20
0	0	0	0	60
0	0	0	0	40
0	0	0	0	20
0	0	0	0	20
0	0	0	0	60
0	0	0	0	80
0	0	0	0	80
0	0	0	0	20
0	0	0	0	20
0	0	0	0	20
0	0	0	0	20
0	0	0	0	20
0	0	0	0	40
0	0	0	0	20
0	0	0	0	80
0	0	0	0	20
0	0	0	0	60
0	0	0	0	20
0	0	0	0	0
5.374	0	0	0	80
0	0	0	0	0
0	0	0	0	0
0	0	0	0	20
0	0	0	0	60
5.81	0	0	0	80
0	0	0	0	0
3.943	0	0	3.269	80
0	0	0	0	20
0	0	5.354	0	40
0	0	0	0	40
3.467	0	3.467	0	80
4.611	0	0	0	80
0	0	0	0	20
0	0	0	0	40
0	0	0	0	60
0	5.381	0	0	40
0	0	0	0	0
0	0	0	0	0
0	0	0	0	0
0	0	0	0	0
0	0	0	0	20
0	0	0	0	0
0	0	0	0	20
0	0	0	0	20
0	0	0	0	20
0	0	0	0	20
0	0	0	0	20
0	0	0	0	0
0	0	0	0	0
0	0	0	0	0
0	0	0	0	20
0	0	0	0	20
4.818	0	0	0	80
0	0	0	0	20
5.28	0	0	0	80
0	0	0	0	60
0	0	0	0	20
0	0	5.518	0	80
0	3.409	0	0	0
0	0	0	0	0
0	0	0	0	80
0	0	0	0	0
0	0	0	5.199	80
0	0	0	0	0
0	0	0	0	0
0	0	4.288	0	80
0	0	0	0	20
3.437	0	0	3.437	20
0	0	0	0	0
0	0	0	0	0
0	0	0	0	20
0	0	0	0	0
0	0	0	0	0
5.588	0	0	0	80
0	0	0	0	40
0	0	0	0	20
0	4.846	4.846	5.535	80
0	0	0	0	60
0	0	4.544	0	20
0	0	0	0	0
0	0	0	4.808	80
0	0	0	0	20
3.793	3.793	0	0	80
0	0	0	0	20
0	4.578	0	0	80
3.259	0	0	0	60
0	0	0	0	20
0	0	0	0	20
0	0	0	0	0
0	0	0	0	40
0	0	0	0	20
0	0	0	0	40
0	0	0	0	20
0	0	0	0	0
0	0	0	0	0
0	4.741	0	0	0
0	0	0	0	0
0	0	0	0	20
0	0	0	0	0
0	0	0	0	20
0	0	0	0	0
0	0	5.146	0	60
0	0	0	0	0
0	0	0	3.926	60
0	0	0	0	40
0	0	0	0	20
0	0	0	0	20
0	0	0	0	0
5.632	4.942	0	0	80
5.26	0	0	0	0
0	0	0	0	0
0	0	0	0	60
0	0	0	0	60
0	0	0	0	0
0	0	0	0	0
0	0	0	0	0
0	0	0	0	20
0	0	0	0	20
0	0	0	0	80
0	0	0	0	20
0	0	0	0	0
0	0	0	0	0
0	0	0	0	0
0	0	0	0	60
0	0	0	3.919	80
0	0	0	0	0
0	0	0	0	0
0	0	0	0	60
5.552	4.461	0	0	80
0	0	0	0	20
0	0	0	0	0
0	0	0	0	60
0	0	0	0	20
0	0	0	0	20
0	0	0	0	80
0	0	0	0	20
0	0	0	0	20
0	0	0	0	20
0	0	0	0	0
0	0	0	0	20
0	0	0	5.47	20
0	0	0	4.575	80
0	0	0	0	20
0	0	0	0	20
0	0	0	0	20
0	0	0	0	40
0	0	0	0	20
0	0	0	0	20
0	0	0	0	0
0	0	0	0	60
0	0	0	0	0
0	0	0	0	0
0	0	0	0	20
0	0	0	0	0
0	0	0	0	0
0	0	0	0	0
0	0	0	0	20
0	0	0	0	20
0	0	0	0	0
0	0	0	0	40
0	0	0	0	20
0	0	0	0	20
0	0	0	0	0
0	0	0	5.24	80
0	0	0	0	20
0	0	0	0	40
0	0	0	0	0
0	0	0	0	60
0	0	0	0	80
0	0	0	0	0
0	0	0	0	40
0	0	0	0	20
0	0	0	0	0
0	0	0	0	60
0	0	0	0	0
0	0	0	0	20
0	0	0	0	0
0	0	0	0	0
0	0	0	0	60
0	0	0	0	0
0	0	0	0	40
0	0	0	0	20
0	0	0	0	20
0	4.79	0	0	0
5.086	0	0	0	80
0	0	0	0	20
0	0	0	0	20
0	0	0	0	20
0	0	0	0	80
0	0	0	0	0
0	0	0	0	60
0	0	0	0	0
0	0	0	0	0
0	0	0	0	20
0	0	0	0	20
0	0	0	0	0
0	0	0	0	60
0	0	0	0	20
0	0	0	0	0
4.854	0	0	0	80
0	0	0	0	20
0	0	0	0	0
0	5.175	0	0	80
0	4.91	0	0	80
0	0	0	0	20
0	0	0	0	20
0	0	0	0	20
0	0	0	0	0
0	0	0	0	0
0	0	0	0	20
0	0	0	0	0
4.624	0	0	0	80
5.066	0	0	5.066	20
0	0	0	0	60
0	0	0	0	20
0	0	0	0	40
0	0	0	0	20
0	0	0	0	20
0	0	0	0	60
0	0	0	0	20
0	0	0	0	60
0	0	0	0	0
0	0	0	0	60
0	0	0	0	60
0	0	0	0	60
0	0	0	0	20
0	0	0	0	20
0	0	0	0	20
0	0	0	5.052	40
0	4.062	0	5.149	80
0	0	0	0	20
0	0	0	0	0
0	0	0	0	40
0	0	0	0	80
0	0	3.606	0	0
0	0	0	0	20
0	0	0	0	20
0	0	0	0	60
3.747	0	0	0	20
0	0	0	0	20
0	0	0	0	20
0	0	4.121	0	20
0	0	0	0	60
0	0	0	0	0
0	0	0	0	60
0	0	0	0	20
0	0	0	0	20
0	0	0	0	0
0	0	0	0	0
0	0	0	0	20
0	0	0	0	0
0	0	0	0	0
0	0	0	0	0
0	0	0	0	0
4.451	0	0	0	60
0	0	0	0	60
0	0	0	0	20
0	0	0	0	20
0	0	0	0	0
0	0	0	0	40
0	0	0	0	20
0	0	0	0	0
3.707	3.038	0	3.038	80
0	0	0	4.534	80
0	0	0	0	0
0	0	0	0	0
0	0	0	0	20
0	0	0	4.732	80
0	0	0	0	0
0	0	0	0	20
0	0	0	0	0
0	0	0	0	20
0	0	0	0	20
0	0	0	0	20
0	0	0	0	60
0	0	0	3.981	60
0	0	0	0	60
0	0	0	0	20
0	0	0	0	80
0	0	0	0	20
0	0	0	0	40
0	0	0	0	60
0	0	0	0	60
0	0	0	0	20
0	0	0	0	20
0	0	0	0	20
0	0	0	0	20
0	0	0	0	20
0	0	0	0	0
0	0	0	0	20
4.14	0	0	0	20
0	0	0	0	20
0	0	0	0	20
0	0	0	0	80
0	0	0	0	60
0	0	0	0	60
0	0	0	0	20
0	0	0	0	20
0	0	0	0	20
0	0	0	0	0
0	0	0	0	80
0	0	0	0	0
0	4.357	0	0	0
0	0	0	0	20
0	0	0	0	0
0	0	0	0	20
0	0	0	0	0
0	0	0	0	0
0	0	0	0	20
0	0	0	0	80
0	0	0	0	0
0	0	0	0	60
0	0	0	0	0
0	0	0	0	20
0	0	0	0	0
0	0	0	0	0
0	0	0	0	20
0	0	0	0	20
0	0	0	0	40
3.968	0	0	0	20
0	0	0	0	20
0	0	0	0	0
4.674	0	4.674	0	80
0	0	0	0	0
0	0	0	0	0
0	0	0	0	20
0	0	0	0	0
0	0	0	0	20
0	0	0	0	20
0	0	0	0	20
0	0	0	0	80
0	0	0	0	60
0	0	0	0	20
0	0	0	0	0
0	0	4.681	5.369	60
0	0	0	0	0
0	6.154	0	0	80
0	0	0	0	0
0	0	0	0	20
0	0	0	0	20
0	0	0	0	0
0	0	0	0	0
0	0	0	0	0
0	0	0	0	20
0	0	0	0	20
0	0	0	0	20
0	0	0	0	80
0	0	0	0	0
0	0	0	0	0
0	0	0	0	80
0	0	0	0	20
0	0	0	4.381	80
0	0	0	0	80
4.01	0	4.01	4.694	80
0	0	0	0	0
0	0	0	0	40
0	0	0	0	20
0	0	0	5.018	80
0	0	0	0	0
0	0	0	0	20
0	0	0	0	0
0	0	0	0	0
0	0	0	0	60
0	0	0	0	0
0	0	0	0	20
0	0	0	0	20
0	0	0	0	60
0	0	0	0	60
0	0	0	0	0
0	0	0	0	20
0	0	0	0	40
0	0	0	0	0
0	0	0	0	20
0	0	0	0	0
0	0	0	0	40
0	0	0	0	20
0	0	0	0	20
5.482	0	0	0	0
5.253	0	5.253	0	80
0	0	0	0	0
0	0	0	0	80
0	5.001	0	5.69	40
0	0	0	0	20
0	0	0	0	80
0	0	0	0	20
0	0	0	0	0
0	0	0	0	20
0	0	0	0	20
0	0	0	0	0
0	0	0	0	80
0	0	0	0	20
0	0	0	5.192	80
0	0	0	0	20
0	0	0	0	20
0	0	0	0	20
0	0	0	0	80
0	0	0	0	0
0	0	0	0	0
0	0	0	0	20
0	0	0	0	40
0	0	0	0	20
0	0	0	0	20
0	0	0	0	0
0	0	0	0	0
0	0	0	0	0
0	0	0	0	40
0	0	0	0	0
0	0	0	0	0
0	0	0	0	80
0	0	0	0	80
0	0	0	0	20
0	0	0	0	80
0	0	0	0	20
0	0	0	0	80
0	0	0	0	0
0	0	0	0	0
0	0	0	0	60
3.287	0	3.962	0	80
0	0	0	0	20
0	0	0	0	20
0	0	0	0	0
0	0	0	0	60
0	0	0	0	20
0	0	0	0	20
0	0	0	0	0
0	0	0	0	20
0	0	0	0	20
0	0	0	0	20
0	0	0	0	20
0	0	0	0	80
5.027	4.34	0	0	80
0	0	0	0	40
0	0	0	0	20
0	0	0	0	60
0	0	0	0	0
0	0	0	0	0
0	0	0	0	0
6.196	0	0	0	80
0	0	0	0	20
0	0	0	0	20
0	0	0	0	40
0	0	0	0	20
0	0	0	0	40
0	0	0	0	0
0	0	0	0	0
0	0	0	0	20
0	0	0	0	20
0	0	0	0	0
0	0	0	0	0
0	0	0	0	0
0	0	0	0	40
0	0	0	0	60
0	0	0	0	20
0	0	0	0	20
0	0	0	0	0
0	0	0	0	0
0	0	0	0	0
4.498	0	0	3.144	80
0	0	0	0	0
0	0	0	0	0
0	0	0	0	20
0	0	0	0	80
0	0	0	0	20
0	5.018	0	0	20
0	0	0	0	80
0	0	4.74	0	80
0	0	0	0	20
0	0	0	0	0
4.709	0	0	4.709	80
0	0	0	0	0
0	0	0	0	0
0	0	0	0	20
0	0	0	0	20
0	0	0	0	80
0	0	0	0	20
0	0	0	0	0
0	0	0	0	0
0	0	0	0	0
0	0	0	0	0
0	0	0	0	0
0	0	0	0	20
0	0	0	0	20
0	0	0	0	20
0	0	3.943	0	20
0	0	0	0	0
0	0	0	0	0
0	0	0	0	60
0	0	0	0	20
0	0	0	0	40
0	0	0	0	80
0	0	0	0	0
0	0	0	0	0
0	0	0	0	20
0	0	0	0	0
0	0	0	0	0
5.904	0	0	0	80
0	0	0	0	20
0	0	0	0	0
0	0	0	0	40
0	0	0	0	40
0	0	0	0	20
0	0	0	0	20
0	0	0	0	20
3.8	0	0	0	80
0	0	0	0	0
0	0	0	0	40
5.428	0	0	0	80
0	0	0	0	20
0	0	0	0	20
0	0	0	0	0
0	0	5.486	0	80
0	0	0	0	0
4.966	0	0	0	80
0	0	0	0	20
0	0	0	0	40
0	0	0	0	20
4.704	0	0	4.704	80
0	0	0	0	0
0	0	0	0	0
0	0	0	5.479	60
5.078	0	0	0	60
0	0	0	0	40
0	0	0	0	0
0	0	0	5.423	80
0	0	0	0	20
0	0	0	0	40
0	0	0	0	20
0	0	0	0	0
0	0	0	0	0
0	0	0	0	40
0	0	0	0	20
0	0	4.142	0	80
4.529	3.452	3.452	3.452	80
0	0	0	0	0
0	0	0	0	0
0	0	0	0	0
0	0	0	0	20
0	0	0	0	60
0	4.13	4.13	0	80
0	0	0	0	20
0	0	0	0	0
0	0	0	0	40
0	0	0	0	20
0	0	0	0	20
0	0	4.316	0	80
0	0	0	0	0
0	0	0	0	20
0	0	0	0	20
0	0	0	0	0
0	0	0	0	0
3.492	0	0	0	20
0	0	0	0	40
0	0	0	0	20
0	0	0	0	0
0	6.531	0	0	80
0	0	0	0	80
0	0	0	4.547	80
0	0	0	0	20
0	0	0	0	20
0	0	0	0	20
0	0	0	0	20
0	0	0	0	20
0	0	0	0	20
0	0	0	0	60
0	0	0	0	40
0	0	0	0	80
0	0	0	0	20
0	0	0	0	20
4.089	4.773	0	0	80
0	0	0	0	0
0	0	0	0	0
0	0	0	0	60
0	0	0	0	20
0	0	0	0	80
0	0	0	0	0
0	0	0	0	20
0	0	0	0	60
0	0	0	0	20
0	0	0	0	40
0	0	0	0	80
0	0	0	0	0
0	0	0	0	20
0	0	0	0	0
0	0	0	0	40
0	0	0	5.278	80
0	0	0	0	20
0	0	0	0	60
0	0	0	0	40
0	0	0	0	0
0	0	0	0	20
0	0	0	0	0
0	0	0	0	20
0	0	0	0	40
0	0	0	0	20
0	0	0	0	20
0	0	0	0	0
0	0	0	0	20
0	0	0	0	0
0	0	0	4.62	40
0	0	0	0	60
0	0	0	0	20
0	0	0	0	60
0	0	4.828	4.828	80
0	0	0	0	80
0	0	0	0	40
0	0	0	0	20
0	0	0	0	20
0	0	0	0	20
3.795	0	0	0	80
0	0	0	0	80
0	0	0	0	80
0	0	0	0	0
0	0	0	0	80
0	0	0	0	20
4.757	5.849	0	4.757	80
0	0	0	0	0
0	0	0	0	20
0	0	0	0	20
0	0	0	3.129	20
0	0	0	0	0
0	0	4.033	0	80
0	0	0	0	0
0	4.717	0	0	40
[truncated: 1,008 more rows]
