# Supplementary material for: A single-cell time-lapse of mouse prenatal development from gastrula to birth
Source: Nature. 2024 Feb 14;626(8001):1084–93. doi: 10.1038/s41586-024-07069-w (PMC10901739; doi:10.1038/s41586-024-07069-w)
Supplement: Supplementary file 10 — Source Data Extended Data Fig. 2 [file 41586_2024_7069_MOESM10_ESM.xlsx]

## Sheet: panel_a
experiments	pct_step1	pct_step2	pct_step3
run_4	2.13624	0.94559	5.64348
run_13	5.7688	11.0156	13.1911
run_14	6.68273	3.74983	1.72374
run_15	2.06532	0.658798	0.451135
run_16	4.54595	1.72439	0.516985
run_17	6.37481	3.56151	3.83182
run_18	3.57634	1.25153	1.18817
run_19	6.39392	3.00342	2.8884
run_20	7.07383	4.54981	1.66679
run_21	6.86266	5.94827	4.17007
run_22	3.38515	1.85219	1.09457
run_23	6.19695	4.10475	2.4471
run_24	3.97219	2.29311	1.67601
run_25	2.11556	1.33256	1.16203
run_26	3.8885	2.81923	5.97117
run_27	6.35272	4.04518	2.22086
run_28	5.34583	5.61822	3.64891

## Sheet: panel_g
panel	resource	pct	n
left	same_time_window	0	10838
left	same_time_window	0.1	9670
left	same_time_window	0.2	9060
left	same_time_window	0.3	8987
left	same_time_window	0.4	9466
left	same_time_window	0.5	9834
left	same_time_window	0.6	10455
left	same_time_window	0.7	11896
left	same_time_window	0.8	14685
left	same_time_window	0.9	20608
left	same_time_window	1	26885
left	same_batch	0	26885
left	same_batch	0.1	20608
left	same_batch	0.2	14685
left	same_batch	0.3	11896
left	same_batch	0.4	10455
left	same_batch	0.5	9834
left	same_batch	0.6	9466
left	same_batch	0.7	8987
left	same_batch	0.8	9060
left	same_batch	0.9	9670
left	same_batch	1	10838
right	same_time_window	0	2279
right	same_time_window	0.1	2906
right	same_time_window	0.2	3084
right	same_time_window	0.3	3228
right	same_time_window	0.4	3475
right	same_time_window	0.5	4304
right	same_time_window	0.6	5544
right	same_time_window	0.7	7649
right	same_time_window	0.8	11279
right	same_time_window	0.9	20052
right	same_time_window	1	95462
right	same_batch	0	95462
right	same_batch	0.1	20052
right	same_batch	0.2	11279
right	same_batch	0.3	7649
right	same_batch	0.4	5544
right	same_batch	0.5	4304
right	same_batch	0.6	3475
right	same_batch	0.7	3228
right	same_batch	0.8	3084
right	same_batch	0.9	2906
right	same_batch	1	2279

## Sheet: panel_k
group	exp	n	total_n	pct	gene
Primitive erythroid	0	374	108613	0.344	Hbb-y
Primitive erythroid	1	565	108613	0.52	Hbb-y
Primitive erythroid	2	1016	108613	0.935	Hbb-y
Primitive erythroid	3	1498	108613	1.379	Hbb-y
Primitive erythroid	4	2039	108613	1.877	Hbb-y
Primitive erythroid	5	2646	108613	2.436	Hbb-y
Primitive erythroid	6	3243	108613	2.986	Hbb-y
Primitive erythroid	7	3751	108613	3.454	Hbb-y
Primitive erythroid	8	4349	108613	4.004	Hbb-y
Primitive erythroid	9	4654	108613	4.285	Hbb-y
Primitive erythroid	10	84478	108613	77.779	Hbb-y
Other celltypes	0	10611412	11332794	93.635	Hbb-y
Other celltypes	1	552327	11332794	4.874	Hbb-y
Other celltypes	2	110015	11332794	0.971	Hbb-y
Other celltypes	3	29927	11332794	0.264	Hbb-y
Other celltypes	4	11626	11332794	0.103	Hbb-y
Other celltypes	5	5495	11332794	0.048	Hbb-y
Other celltypes	6	3294	11332794	0.029	Hbb-y
Other celltypes	7	1964	11332794	0.017	Hbb-y
Other celltypes	8	1325	11332794	0.012	Hbb-y
Other celltypes	9	947	11332794	0.008	Hbb-y
Other celltypes	10	4462	11332794	0.039	Hbb-y
Primitive erythroid	0	1643	108613	1.513	Hba-x
Primitive erythroid	1	1867	108613	1.719	Hba-x
Primitive erythroid	2	2373	108613	2.185	Hba-x
Primitive erythroid	3	3115	108613	2.868	Hba-x
Primitive erythroid	4	4036	108613	3.716	Hba-x
Primitive erythroid	5	4963	108613	4.569	Hba-x
Primitive erythroid	6	5478	108613	5.044	Hba-x
Primitive erythroid	7	5957	108613	5.485	Hba-x
Primitive erythroid	8	6118	108613	5.633	Hba-x
Primitive erythroid	9	6155	108613	5.667	Hba-x
Primitive erythroid	10	66908	108613	61.602	Hba-x
Other celltypes	0	10752765	11332794	94.882	Hba-x
Other celltypes	1	464547	11332794	4.099	Hba-x
Other celltypes	2	77501	11332794	0.684	Hba-x
Other celltypes	3	19061	11332794	0.168	Hba-x
Other celltypes	4	7171	11332794	0.063	Hba-x
Other celltypes	5	3567	11332794	0.031	Hba-x
Other celltypes	6	2107	11332794	0.019	Hba-x
Other celltypes	7	1331	11332794	0.012	Hba-x
Other celltypes	8	999	11332794	0.009	Hba-x
Other celltypes	9	655	11332794	0.006	Hba-x
Other celltypes	10	3090	11332794	0.027	Hba-x
Pre-osteoblasts	0	8874	135893	6.53	Col1a1
Pre-osteoblasts	1	6574	135893	4.838	Col1a1
Pre-osteoblasts	2	5345	135893	3.933	Col1a1
Pre-osteoblasts	3	4395	135893	3.234	Col1a1
Pre-osteoblasts	4	3955	135893	2.91	Col1a1
Pre-osteoblasts	5	3445	135893	2.535	Col1a1
Pre-osteoblasts	6	3058	135893	2.25	Col1a1
Pre-osteoblasts	7	2746	135893	2.021	Col1a1
Pre-osteoblasts	8	2565	135893	1.888	Col1a1
Pre-osteoblasts	9	2498	135893	1.838	Col1a1
Pre-osteoblasts	10	92438	135893	68.023	Col1a1
Other celltypes	0	8894554	11305514	78.674	Col1a1
Other celltypes	1	1199262	11305514	10.608	Col1a1
Other celltypes	2	399305	11305514	3.532	Col1a1
Other celltypes	3	192583	11305514	1.703	Col1a1
Other celltypes	4	114677	11305514	1.014	Col1a1
Other celltypes	5	78238	11305514	0.692	Col1a1
Other celltypes	6	57321	11305514	0.507	Col1a1
Other celltypes	7	43665	11305514	0.386	Col1a1
Other celltypes	8	34284	11305514	0.303	Col1a1
Other celltypes	9	28087	11305514	0.248	Col1a1
Other celltypes	10	263538	11305514	2.331	Col1a1
Early chondrocytes	0	21667	144311	15.014	Col2a1
Early chondrocytes	1	17236	144311	11.944	Col2a1
Early chondrocytes	2	13898	144311	9.631	Col2a1
Early chondrocytes	3	11129	144311	7.712	Col2a1
Early chondrocytes	4	9072	144311	6.286	Col2a1
Early chondrocytes	5	7474	144311	5.179	Col2a1
Early chondrocytes	6	6273	144311	4.347	Col2a1
Early chondrocytes	7	5178	144311	3.588	Col2a1
Early chondrocytes	8	4453	144311	3.086	Col2a1
Early chondrocytes	9	3877	144311	2.687	Col2a1
Early chondrocytes	10	44054	144311	30.527	Col2a1
Other celltypes	0	9545327	11297096	84.494	Col2a1
Other celltypes	1	1089374	11297096	9.643	Col2a1
Other celltypes	2	361555	11297096	3.2	Col2a1
Other celltypes	3	148599	11297096	1.315	Col2a1
Other celltypes	4	67583	11297096	0.598	Col2a1
Other celltypes	5	32965	11297096	0.292	Col2a1
Other celltypes	6	17774	11297096	0.157	Col2a1
Other celltypes	7	9975	11297096	0.088	Col2a1
Other celltypes	8	6028	11297096	0.053	Col2a1
Other celltypes	9	3933	11297096	0.035	Col2a1
Other celltypes	10	13983	11297096	0.124	Col2a1
Definitive erythroid	0	268355	1033409	25.968	Hbb-bt
Definitive erythroid	1	147323	1033409	14.256	Hbb-bt
Definitive erythroid	2	113740	1033409	11.006	Hbb-bt
Definitive erythroid	3	91842	1033409	8.887	Hbb-bt
Definitive erythroid	4	75413	1033409	7.297	Hbb-bt
Definitive erythroid	5	61292	1033409	5.931	Hbb-bt
Definitive erythroid	6	49772	1033409	4.816	Hbb-bt
Definitive erythroid	7	39945	1033409	3.865	Hbb-bt
Definitive erythroid	8	31958	1033409	3.092	Hbb-bt
Definitive erythroid	9	25520	1033409	2.469	Hbb-bt
Definitive erythroid	10	128249	1033409	12.41	Hbb-bt
Other celltypes	0	9591315	10407998	92.153	Hbb-bt
Other celltypes	1	630013	10407998	6.053	Hbb-bt
Other celltypes	2	130657	10407998	1.255	Hbb-bt
Other celltypes	3	33115	10407998	0.318	Hbb-bt
Other celltypes	4	10841	10407998	0.104	Hbb-bt
Other celltypes	5	4621	10407998	0.044	Hbb-bt
Other celltypes	6	2322	10407998	0.022	Hbb-bt
Other celltypes	7	1332	10407998	0.013	Hbb-bt
Other celltypes	8	875	10407998	0.008	Hbb-bt
Other celltypes	9	584	10407998	0.006	Hbb-bt
Other celltypes	10	2323	10407998	0.022	Hbb-bt
Definitive erythroid	0	163872	1033409	15.857	Hbb-bs
Definitive erythroid	1	82199	1033409	7.954	Hbb-bs
Definitive erythroid	2	63124	1033409	6.108	Hbb-bs
Definitive erythroid	3	54813	1033409	5.304	Hbb-bs
Definitive erythroid	4	51752	1033409	5.008	Hbb-bs
Definitive erythroid	5	49626	1033409	4.802	Hbb-bs
Definitive erythroid	6	46686	1033409	4.518	Hbb-bs
Definitive erythroid	7	44245	1033409	4.281	Hbb-bs
Definitive erythroid	8	41625	1033409	4.028	Hbb-bs
Definitive erythroid	9	38730	1033409	3.748	Hbb-bs
Definitive erythroid	10	396737	1033409	38.391	Hbb-bs
Other celltypes	0	8872023	10407998	85.242	Hbb-bs
Other celltypes	1	982558	10407998	9.44	Hbb-bs
Other celltypes	2	326153	10407998	3.134	Hbb-bs
Other celltypes	3	119135	10407998	1.145	Hbb-bs
Other celltypes	4	48639	10407998	0.467	Hbb-bs
Other celltypes	5	22237	10407998	0.214	Hbb-bs
Other celltypes	6	11537	10407998	0.111	Hbb-bs
Other celltypes	7	6625	10407998	0.064	Hbb-bs
Other celltypes	8	4225	10407998	0.041	Hbb-bs
Other celltypes	9	2813	10407998	0.027	Hbb-bs
Other celltypes	10	12053	10407998	0.116	Hbb-bs

## Sheet: panel_l
day	estimated_cell_num_million	estimated_cell_num_log2
E8.5	0.21	17.68
E9.5	0.94	19.8423
E10.5	10.1	23.2679
E11.5	22.98	24.4539
E12.5	45.03	25.4244
E13.5	60.59	25.8526
E14.5	131	26.965
E15.5	216.79	27.6917
E16.5	353.17	28.3958
E17.5	515.85	28.9424
E18.5	584.78	29.1233
E19.5 (P0)	671.5	29.3228

## Sheet: panel_m
day	doubling_time
E8.5	6.27377
E8.75	6.93635
E9.0	7.64628
E9.25	8.40399
E9.5	9.20954
E9.75	10.0625
E10.0	10.9621
E10.25	11.9068
E10.5	12.8947
E10.75	13.9235
E11.0	14.9899
E11.25	16.0904
E11.5	17.2208
E11.75	18.3761
E12.0	19.5512
E12.25	20.7399
E12.5	21.9361
E12.75	23.1327
E13.0	24.3227
E13.25	25.4984
E13.5	26.652
E13.75	27.7757
E14.0	28.8613
E14.25	29.9008
E14.333	30.2344
E14.75	31.8103
E15.0	32.6652
E15.25	33.4441
E15.5	34.1405
E15.75	34.7485
E16.0	35.2631
E16.25	35.6796
E16.5	35.9946
E16.75	36.2052
E17.0	36.3096
E17.25	36.3068
E17.5	36.1969
E17.75	35.9808
E18.0	35.6605
E18.25	35.2387
E18.5	34.7192
E18.75	34.1064
P0	31.764
