# Supplementary material for: A single-cell time-lapse of mouse prenatal development from gastrula to birth
Source: Nature. 2024 Feb 14;626(8001):1084–93. doi: 10.1038/s41586-024-07069-w (PMC10901739; doi:10.1038/s41586-024-07069-w)
Supplement: Supplementary file 11 — Source Data Extended Data Fig. 4 [file 41586_2024_7069_MOESM11_ESM.xlsx]

## Sheet: panel_a
somite_count	embryo_id	cell_num
10 somites	embryo_87	6137
11 somites	embryo_88	9252
12 somites	embryo_89	8137
13 somites	embryo_90	11870
13 somites	embryo_91	8695
14 somites	embryo_92	9035
16 somites	embryo_93	6269
17 somites	embryo_94	7749
20 somites	embryo_95	12426
21 somites	embryo_96	9088
8 somites	embryo_85	5755
9 somites	embryo_86	10258

## Sheet: panel_f
gene	percent	somite_count
Cdx1	4.2576	8 somites
Cdx1	2.9885	9 somites
Cdx1	1.4417	10 somites
Cdx1	1.7225	11 somites
Cdx1	1.087	12 somites
Cdx1	0.6329	13 somites
Cdx1	0.495	14 somites
Cdx1	0	16 somites
Cdx1	0.3215	17 somites
Cdx1	0.4622	20 somites
Cdx1	0	21 somites
Hoxa10	0	8 somites
Hoxa10	0	9 somites
Hoxa10	0	10 somites
Hoxa10	0.2871	11 somites
Hoxa10	0.4831	12 somites
Hoxa10	0.8966	13 somites
Hoxa10	1.9802	14 somites
Hoxa10	3.5565	16 somites
Hoxa10	3.2154	17 somites
Hoxa10	10.4777	20 somites
Hoxa10	15.9574	21 somites

## Sheet: panel_h
somite_count	a	n	frac
0 somites	4	9296	0.043
2 somites	20	7329	0.2729
3 somites	7	4564	0.1534
4 somites	7	8362	0.0837
5 somites	4	6872	0.0582
7 somites	7	17182	0.0407
8 somites	3	19415	0.0155
9 somites	5	13703	0.0365
11 somites	3	20150	0.0149

## Sheet: panel_k_and_l
Npm1_score	major_trajectory	sequencing_batch	Date_Harvested	litter_ID	shipment_ID			Of note, this is subset of the full dataset. The full data is available at
402.249	Definitive_erythroid	run_13	2020-11-03	E13.0_L1	Shipment1			https://shendure-web.gs.washington.edu/content/members/cxqiu/public/backup/jax/download/other/ED_Fig_4k_and_l.txt
74.8881	CNS_neurons	run_18	2021-03-23	E14.5_L5	Shipment2
75.3568	CNS_neurons	run_13	2021-03-14	E12.5_L5	Shipment1
84.4326	Mesoderm	run_24	2022-03-15	P0_L1	Shipment3
153.067	Definitive_erythroid	run_21	2022-02-19	E16.5_L1	Shipment3
88.4607	Hepatocytes	run_25	2022-03-15	P0_L1	Shipment3
123.282	White_blood_cells	run_25	2022-03-15	P0_L1	Shipment3
268.084	White_blood_cells	run_14	2021-01-25	E12.75_L3	Shipment1
79.2408	Lung_and_airway	run_24	2022-03-15	P0_L1	Shipment3
57.099	Mesoderm	run_24	2022-03-15	P0_L1	Shipment3
49.7894	CNS_neurons	run_21	2022-02-19	E16.5_L1	Shipment3
71.7328	CNS_neurons	run_18	2021-02-23	E13.5_L5	Shipment1
71.3743	Adipocytes	run_25	2022-03-15	P0_L1	Shipment3
66.6828	CNS_neurons	run_26	2022-03-12	E16.75_L1	Shipment3
190.12	Neuroectoderm_and_glia	run_14	2020-12-20	E12.5_L3	Shipment1
130.64	Epithelium	run_26	2022-02-19	E16.5_L1	Shipment3
227.033	Definitive_erythroid	run_20	2022-02-11	E15.5_L2	Shipment3
142.901	Mesoderm	run_14	2020-11-03	E13.0_L1	Shipment1
68.5498	CNS_neurons	run_22	2022-04-03	E17.75_L1	Shipment4
60.0894	Lung_and_airway	run_25	2022-03-15	P0_L1	Shipment3
56.0217	CNS_neurons	run_26	2022-03-12	E16.0_L2	Shipment3
134.174	Mesoderm	run_18	2021-03-23	E14.5_L5	Shipment2
59.7422	Definitive_erythroid	run_18	2020-10-24	E14.5_L1	Shipment1
44.2605	Neuroectoderm_and_glia	run_23_A	2022-02-07	E18.5_L1	Shipment3
143.061	Neuroectoderm_and_glia	run_20	2022-02-11	E15.5_L2	Shipment3
54.3208	Mesoderm	run_25	2022-03-15	P0_L1	Shipment3
116.058	White_blood_cells	run_22	2022-03-09	E17.0_L1	Shipment3
123.269	Mesoderm	run_14	2020-12-20	E12.5_L3	Shipment1
47.4858	Mesoderm	run_24	2022-03-15	P0_L1	Shipment3
140.855	Neural_crest_PNS_glia	run_14	2020-11-03	E13.0_L1	Shipment1
95.2748	Neural_crest_PNS_glia	run_20	2022-03-11	E15.75_L1	Shipment3
141.817	Neuroectoderm_and_glia	run_13	2020-11-03	E13.0_L1	Shipment1
157.327	Hepatocytes	run_14	2020-11-03	E13.0_L1	Shipment1
55.7538	CNS_neurons	run_20	2022-02-11	E15.5_L2	Shipment3
15.9003	Epithelium	run_24	2022-03-15	P0_L1	Shipment3
89.4478	B_cells	run_23_A	2022-02-07	E18.5_L1	Shipment3
32.97	Olfactory_sensory_neurons	run_25	2022-03-15	P0_L1	Shipment3
114.592	Mesoderm	run_14	2020-11-03	E13.0_L1	Shipment1
67.7287	White_blood_cells	run_25	2022-03-15	P0_L1	Shipment3
21.0546	White_blood_cells	run_23_B	2022-02-07	E18.5_L1	Shipment3
94.7782	Hepatocytes	run_20	2022-03-11	E15.75_L1	Shipment3
58.0293	Intermediate_neuronal_progenitors	run_23_A	2022-02-18	E18.0_L1	Shipment3
219.324	Endothelium	run_17	2021-03-03	E10.0_L1	Shipment2
72.4763	Definitive_erythroid	run_20	2022-02-11	E15.5_L2	Shipment3
42.8733	Mesoderm	run_24	2022-03-15	P0_L1	Shipment3
66.582	Hepatocytes	run_24	2022-03-15	P0_L1	Shipment3
320.305	Definitive_erythroid	run_25	2022-03-15	P0_L1	Shipment3
68.7317	CNS_neurons	run_20	2022-02-11	E15.25_L1	Shipment3
83.3394	CNS_neurons	run_25	2022-03-15	P0_L1	Shipment3
145.234	Epithelium	run_25	2022-03-15	P0_L1	Shipment3
80.2528	Epithelium	run_23_A	2022-02-07	E18.5_L1	Shipment3
185.392	Mesoderm	run_17	2021-03-03	E10.0_L1	Shipment2
47.5055	Intermediate_neuronal_progenitors	run_24	2022-03-15	P0_L1	Shipment3
186.359	Hepatocytes	run_13	2021-03-14	E12.5_L5	Shipment1
109.799	Olfactory_sensory_neurons	run_18	2021-03-23	E14.5_L5	Shipment2
75.2479	Adipocytes	run_22	2022-04-03	E17.75_L1	Shipment4
49.8074	Mesoderm	run_25	2022-03-15	P0_L1	Shipment3
170.467	Mesoderm	run_23_A	2022-02-07	E18.75_L1	Shipment3
70.5388	Intestine	run_24	2022-03-15	P0_L1	Shipment3
52.7642	CNS_neurons	run_13	2021-01-25	E12.75_L4	Shipment1
127.93	White_blood_cells	run_20	2022-02-11	E15.5_L2	Shipment3
91.8401	CNS_neurons	run_16	2021-09-16	E11.75_L7	Shipment2
167.565	Neural_crest_PNS_glia	run_18	2020-10-24	E14.5_L1	Shipment1
72.5728	Endothelium	run_25	2022-03-15	P0_L1	Shipment3
227.733	Neural_crest_PNS_glia	run_16	2021-03-12	E11.75_L4	Shipment1
118.978	Endothelium	run_18	2021-03-23	E14.5_L5	Shipment2
55.1633	Mast_cells	run_24	2022-03-15	P0_L1	Shipment3
34.2295	CNS_neurons	run_25	2022-03-15	P0_L1	Shipment3
72.2987	Endothelium	run_25	2022-03-15	P0_L1	Shipment3
145.103	Mesoderm	run_19	2020-11-03	E13.0_L2	Shipment1
35.6897	Intermediate_neuronal_progenitors	run_25	2022-03-15	P0_L1	Shipment3
127.383	T_cells	run_23_B	2022-02-18	E18.0_L1	Shipment3
94.8077	Neuroectoderm_and_glia	run_13	2020-11-03	E13.0_L1	Shipment1
26.9536	Mesoderm	run_25	2022-03-15	P0_L1	Shipment3
192.254	Definitive_erythroid	run_20	2022-03-08	E15.0_L2	Shipment3
38.5667	Intermediate_neuronal_progenitors	run_25	2022-03-15	P0_L1	Shipment3
61.4905	Muscle_cells	run_24	2022-03-15	P0_L1	Shipment3
324.803	Definitive_erythroid	run_22	2021-02-23	E14.5_L3	Shipment3
51.0862	White_blood_cells	run_23_A	2022-02-07	E18.5_L1	Shipment3
27.0947	Intestine	run_25	2022-03-15	P0_L1	Shipment3
99.3422	Mesoderm	run_23_B	2022-02-07	E18.5_L1	Shipment3
161.473	White_blood_cells	run_20	2022-03-11	E15.75_L1	Shipment3
45.6286	CNS_neurons	run_20	2022-02-11	E15.25_L1	Shipment3
160.018	Muscle_cells	run_20	2022-02-11	E15.5_L2	Shipment3
111.361	Intestine	run_20	2022-03-11	E15.75_L1	Shipment3
98.7514	White_blood_cells	run_21	2022-03-12	E16.0_L2	Shipment3
126.781	Mesoderm	run_22	2022-02-27	E17.5_L1	Shipment3
134.352	Neural_crest_PNS_glia	run_22	2022-04-03	E17.75_L1	Shipment4
166.83	Lung_and_airway	run_18	2020-10-24	E14.5_L1	Shipment1
87.2244	Adipocytes	run_23_B	2022-02-07	E18.5_L1	Shipment3
53.8709	Mesoderm	run_13	2021-02-14	E13.25_L1	Shipment1
95.7843	Definitive_erythroid	run_18	2021-03-23	E14.5_L5	Shipment2
15.8482	White_blood_cells	run_25	2022-03-15	P0_L1	Shipment3
143.22	Endothelium	run_24	2022-03-15	P0_L1	Shipment3
197.432	Definitive_erythroid	run_18	2021-03-23	E14.5_L5	Shipment2
155.897	Mesoderm	run_26	2022-03-12	E16.75_L1	Shipment3
109.533	Hepatocytes	run_23_A	2022-02-18	E18.0_L1	Shipment3
110.669	Mesoderm	run_21	2022-02-19	E16.5_L1	Shipment3
47.9079	Epithelium	run_23_A	2022-02-27	E18.25_L1	Shipment3
134.851	CNS_neurons	run_16	2021-09-16	E11.75_L7	Shipment2
117.114	Endothelium	run_23_B	2022-02-18	E18.0_L1	Shipment3
157.755	Definitive_erythroid	run_18	2021-03-23	E14.5_L5	Shipment2
59.7674	Mesoderm	run_23_A	2022-02-07	E18.5_L1	Shipment3
118.271	Hepatocytes	run_21	2022-03-12	E16.75_L1	Shipment3
125.356	Neuroectoderm_and_glia	run_14	2020-12-20	E12.5_L3	Shipment1
167.262	Intestine	run_14	2021-01-25	E12.75_L3	Shipment1
58.6475	Mesoderm	run_26	2022-02-19	E16.5_L1	Shipment3
70.5243	Mesoderm	run_25	2022-03-15	P0_L1	Shipment3
67.7258	Mesoderm	run_25	2022-03-15	P0_L1	Shipment3
123.437	Hepatocytes	run_23_A	2022-02-18	E18.0_L1	Shipment3
223.745	Mesoderm	run_20	2022-03-11	E15.75_L1	Shipment3
57.5713	Mesoderm	run_13	2021-02-14	E13.25_L1	Shipment1
104.12	Ependymal_cells	run_18	2020-10-24	E14.5_L1	Shipment1
143.845	Mesoderm	run_16	2021-03-12	E11.5_L5	Shipment1
93.7651	Olfactory_sensory_neurons	run_18	2021-02-23	E13.5_L5	Shipment1
78.3329	Neural_crest_PNS_neurons	run_16	2021-09-16	E11.75_L7	Shipment2
104.364	T_cells	run_24	2022-03-15	P0_L1	Shipment3
63.661	Definitive_erythroid	run_20	2022-03-11	E15.75_L1	Shipment3
76.8361	White_blood_cells	run_25	2022-03-15	P0_L1	Shipment3
119.905	T_cells	run_25	2022-03-15	P0_L1	Shipment3
179.833	Mesoderm	run_26	2022-02-19	E16.5_L1	Shipment3
124.452	Lung_and_airway	run_16	2021-03-12	E11.5_L5	Shipment1
61.5943	Neural_crest_PNS_glia	run_25	2022-03-15	P0_L1	Shipment3
102.321	Hepatocytes	run_24	2022-03-15	P0_L1	Shipment3
56.5644	CNS_neurons	run_25	2022-03-15	P0_L1	Shipment3
73.09	CNS_neurons	run_18	2020-10-24	E14.5_L1	Shipment1
151.873	Mesoderm	run_22	2022-02-27	E17.5_L1	Shipment3
166.14	Intestine	run_22	2022-02-27	E17.5_L1	Shipment3
167.782	Hepatocytes	run_26	2022-02-19	E16.25_L1	Shipment3
71.6901	Endothelium	run_24	2022-03-15	P0_L1	Shipment3
70.9468	CNS_neurons	run_20	2022-03-11	E15.75_L1	Shipment3
117.122	Mesoderm	run_24	2022-03-15	P0_L1	Shipment3
50.0252	B_cells	run_25	2022-03-15	P0_L1	Shipment3
62.7209	Mesoderm	run_25	2022-03-15	P0_L1	Shipment3
69.261	Mesoderm	run_25	2022-03-15	P0_L1	Shipment3
79.3173	Epithelium	run_25	2022-03-15	P0_L1	Shipment3
87.8396	Cardiomyocytes	run_15	2021-08-17	E9.5_L5	Shipment2
56.8203	CNS_neurons	run_18	2021-03-23	E14.5_L5	Shipment2
114.493	White_blood_cells	run_22	2021-02-23	E14.5_L3	Shipment3
100.007	Ependymal_cells	run_25	2022-03-15	P0_L1	Shipment3
40.4004	Intermediate_neuronal_progenitors	run_25	2022-03-15	P0_L1	Shipment3
96.8256	Endothelium	run_26	2022-03-12	E16.75_L1	Shipment3
73.9556	Mesoderm	run_24	2022-03-15	P0_L1	Shipment3
63.2724	White_blood_cells	run_22	2022-02-27	E17.5_L1	Shipment3
145.696	Mesoderm	run_24	2022-03-15	P0_L1	Shipment3
85.4832	Mesoderm	run_25	2022-03-15	P0_L1	Shipment3
116.582	Mesoderm	run_25	2022-03-15	P0_L1	Shipment3
210.456	Muscle_cells	run_13	2021-03-03	E13.0_L3	Shipment1
77.2584	Lung_and_airway	run_22	2022-02-27	E17.5_L1	Shipment3
140.477	Epithelium	run_14	2021-01-25	E12.75_L3	Shipment1
71.3947	Mesoderm	run_22	2022-02-27	E17.5_L1	Shipment3
167.561	Adipocytes	run_26	2022-02-19	E16.25_L1	Shipment3
113.467	CNS_neurons	run_25	2022-03-15	P0_L1	Shipment3
67.8042	Mesoderm	run_18	2021-02-23	E13.5_L5	Shipment1
56.5816	Mast_cells	run_24	2022-03-15	P0_L1	Shipment3
61.475	White_blood_cells	run_22	2022-04-03	E17.75_L1	Shipment4
102.488	Mesoderm	run_21	2022-03-12	E16.75_L1	Shipment3
175.806	Definitive_erythroid	run_21	2022-02-19	E16.5_L1	Shipment3
87.6976	Mesoderm	run_25	2022-03-15	P0_L1	Shipment3
75.2576	Mesoderm	run_14	2021-01-25	E12.75_L3	Shipment1
62.0108	Mesoderm	run_25	2022-03-15	P0_L1	Shipment3
139.736	CNS_neurons	run_21	2022-02-19	E16.25_L1	Shipment3
87.0935	CNS_neurons	run_21	2022-03-12	E16.0_L2	Shipment3
55.0245	Mesoderm	run_26	2022-03-12	E16.0_L2	Shipment3
62.5177	Neural_crest_PNS_neurons	run_18	2021-03-23	E14.5_L5	Shipment2
223.949	Definitive_erythroid	run_20	2022-03-08	E15.0_L2	Shipment3
16.1277	Definitive_erythroid	run_24	2022-03-15	P0_L1	Shipment3
46.8616	Mesoderm	run_23_A	2022-02-07	E18.5_L1	Shipment3
40.9635	Intermediate_neuronal_progenitors	run_23_A	2022-02-27	E18.25_L1	Shipment3
139.407	Muscle_cells	run_25	2022-03-15	P0_L1	Shipment3
97.964	White_blood_cells	run_20	2022-03-08	E15.0_L2	Shipment3
115.929	Mesoderm	run_13	2021-01-25	E12.75_L4	Shipment1
103.791	Mesoderm	run_14	2021-01-25	E12.75_L3	Shipment1
109.139	Hepatocytes	run_25	2022-03-15	P0_L1	Shipment3
41.0407	Mesoderm	run_20	2022-03-11	E15.75_L1	Shipment3
69.26	Neural_crest_PNS_neurons	run_13	2021-03-14	E12.5_L5	Shipment1
87.9639	CNS_neurons	run_19	2020-12-12	E10.5_L2	Shipment1
78.4494	Neuroectoderm_and_glia	run_18	2020-10-24	E14.5_L1	Shipment1
116.779	CNS_neurons	run_26	2022-03-12	E16.0_L2	Shipment3
89.8605	CNS_neurons	run_20	2022-03-08	E15.0_L2	Shipment3
179.802	Epithelium	run_21	2022-02-19	E16.25_L1	Shipment3
82.5541	Eye_and_other	run_25	2022-03-15	P0_L1	Shipment3
309.105	Mesoderm	run_20	2022-02-11	E15.25_L1	Shipment3
240.145	White_blood_cells	run_20	2022-02-11	E15.25_L1	Shipment3
109.816	Muscle_cells	run_20	2022-02-11	E15.5_L2	Shipment3
176.898	Muscle_cells	run_18	2021-03-23	E14.5_L5	Shipment2
101.982	Hepatocytes	run_26	2022-02-19	E16.5_L1	Shipment3
105.222	Muscle_cells	run_26	2022-03-12	E16.0_L2	Shipment3
46.9062	Neuroectoderm_and_glia	run_24	2022-03-15	P0_L1	Shipment3
93.3074	Intermediate_neuronal_progenitors	run_20	2022-03-08	E15.0_L2	Shipment3
145.709	Mesoderm	run_24	2022-03-15	P0_L1	Shipment3
53.0748	Ependymal_cells	run_22	2022-04-03	E17.75_L1	Shipment4
107.373	Mesoderm	run_25	2022-03-15	P0_L1	Shipment3
76.5158	Ependymal_cells	run_25	2022-03-15	P0_L1	Shipment3
90.207	Epithelium	run_13	2021-03-03	E13.0_L3	Shipment1
83.5315	Mesoderm	run_25	2022-03-15	P0_L1	Shipment3
142.317	Epithelium	run_20	2022-02-11	E15.5_L2	Shipment3
179.943	White_blood_cells	run_21	2022-02-19	E16.5_L1	Shipment3
42.7048	Neuroectoderm_and_glia	run_23_A	2022-02-07	E18.5_L1	Shipment3
90.4311	T_cells	run_25	2022-03-15	P0_L1	Shipment3
95.0997	Hepatocytes	run_25	2022-03-15	P0_L1	Shipment3
84.7355	Intermediate_neuronal_progenitors	run_18	2021-03-23	E14.5_L5	Shipment2
58.0284	CNS_neurons	run_13	2020-11-03	E13.0_L2	Shipment1
128.398	Muscle_cells	run_23_B	2022-02-07	E18.5_L1	Shipment3
127.54	Definitive_erythroid	run_20	2022-03-11	E15.75_L1	Shipment3
62.2674	CNS_neurons	run_18	2021-02-23	E13.5_L5	Shipment1
171.095	Mesoderm	run_14	2021-01-25	E12.75_L3	Shipment1
106.2	White_blood_cells	run_25	2022-03-15	P0_L1	Shipment3
149.039	Hepatocytes	run_25	2022-03-15	P0_L1	Shipment3
146.087	Muscle_cells	run_18	2020-10-24	E14.5_L1	Shipment1
152.036	Hepatocytes	run_21	2022-02-19	E16.5_L1	Shipment3
74.4525	Endothelium	run_22	2022-02-27	E17.5_L1	Shipment3
38.1105	Intestine	run_25	2022-03-15	P0_L1	Shipment3
78.6392	Hepatocytes	run_25	2022-03-15	P0_L1	Shipment3
145.98	Hepatocytes	run_13	2021-02-14	E13.25_L1	Shipment1
60.8266	Mesoderm	run_25	2022-03-15	P0_L1	Shipment3
105.08	Mesoderm	run_22	2022-02-27	E17.5_L1	Shipment3
72.6008	Ependymal_cells	run_23_A	2022-02-07	E18.75_L1	Shipment3
335.285	Definitive_erythroid	run_20	2022-02-11	E15.25_L1	Shipment3
118.906	Mesoderm	run_13	2021-02-14	E13.25_L1	Shipment1
76.9909	Epithelium	run_25	2022-03-15	P0_L1	Shipment3
84.25	Mesoderm	run_22	2021-02-23	E14.5_L3	Shipment3
90.0872	Mesoderm	run_23_A	2022-02-18	E18.0_L1	Shipment3
121.712	Mesoderm	run_25	2022-03-15	P0_L1	Shipment3
39.5302	Definitive_erythroid	run_23_B	2022-02-18	E18.0_L1	Shipment3
105.714	Hepatocytes	run_25	2022-03-15	P0_L1	Shipment3
75.174	Mesoderm	run_23_A	2022-02-18	E18.0_L1	Shipment3
217.618	Epithelium	run_18	2020-10-24	E14.5_L1	Shipment1
134.995	Mesoderm	run_26	2022-02-19	E16.25_L1	Shipment3
71.0128	Epithelium	run_24	2022-03-15	P0_L1	Shipment3
105.673	CNS_neurons	run_13	2021-03-03	E13.0_L3	Shipment1
173.32	Definitive_erythroid	run_18	2021-03-23	E14.5_L5	Shipment2
91.1735	White_blood_cells	run_20	2022-03-08	E15.0_L2	Shipment3
118.079	White_blood_cells	run_20	2022-03-08	E15.0_L2	Shipment3
58.3497	CNS_neurons	run_21	2022-02-19	E16.5_L1	Shipment3
158.443	Endothelium	run_22	2022-02-27	E17.5_L1	Shipment3
90.2844	Hepatocytes	run_25	2022-03-15	P0_L1	Shipment3
56.7417	Endothelium	run_24	2022-03-15	P0_L1	Shipment3
87.0228	Hepatocytes	run_24	2022-03-15	P0_L1	Shipment3
273.674	Mast_cells	run_18	2021-02-23	E13.5_L5	Shipment1
96.6035	White_blood_cells	run_21	2022-02-19	E16.25_L1	Shipment3
58.4328	Intermediate_neuronal_progenitors	run_25	2022-03-15	P0_L1	Shipment3
58.9736	White_blood_cells	run_25	2022-03-15	P0_L1	Shipment3
57.1995	Lung_and_airway	run_24	2022-03-15	P0_L1	Shipment3
84.9568	Hepatocytes	run_25	2022-03-15	P0_L1	Shipment3
90.8751	Endothelium	run_21	2022-02-19	E16.5_L1	Shipment3
63.9555	Neuroectoderm_and_glia	run_13	2021-01-25	E12.75_L4	Shipment1
25.8763	White_blood_cells	run_25	2022-03-15	P0_L1	Shipment3
62.468	Epithelium	run_23_B	2022-02-07	E18.5_L1	Shipment3
44.4818	Mesoderm	run_25	2022-03-15	P0_L1	Shipment3
119.401	Neuroectoderm_and_glia	run_13	2021-01-25	E12.75_L4	Shipment1
82.9773	Mesoderm	run_21	2022-02-19	E16.25_L1	Shipment3
73.1761	Endothelium	run_23_B	2022-02-27	E18.25_L1	Shipment3
71.6775	White_blood_cells	run_25	2022-03-15	P0_L1	Shipment3
80.607	Oligodendrocytes	run_23_B	2022-02-18	E18.0_L1	Shipment3
92.6741	White_blood_cells	run_24	2022-03-15	P0_L1	Shipment3
143.689	Mesoderm	run_18	2021-03-23	E14.5_L5	Shipment2
132.007	Hepatocytes	run_18	2021-02-23	E13.5_L5	Shipment1
43.0748	Intermediate_neuronal_progenitors	run_25	2022-03-15	P0_L1	Shipment3
90.1106	Mesoderm	run_22	2022-03-11	E17.25_L1	Shipment3
124.863	Mesoderm	run_23_B	2022-02-07	E18.5_L1	Shipment3
151.782	Mesoderm	run_13	2020-11-03	E13.0_L1	Shipment1
166.895	Neural_crest_PNS_neurons	run_16	2021-03-12	E11.75_L4	Shipment1
175.376	White_blood_cells	run_20	2022-03-08	E15.0_L2	Shipment3
151.636	Mesoderm	run_14	2020-11-03	E13.0_L1	Shipment1
82.9509	Endothelium	run_24	2022-03-15	P0_L1	Shipment3
127.471	Muscle_cells	run_20	2022-02-11	E15.5_L2	Shipment3
110.484	White_blood_cells	run_22	2021-02-23	E14.5_L3	Shipment3
67.0518	CNS_neurons	run_22	2022-03-09	E17.0_L1	Shipment3
58.4319	Mesoderm	run_25	2022-03-15	P0_L1	Shipment3
18.9043	Definitive_erythroid	run_22	2022-03-11	E17.25_L1	Shipment3
33.2	Intestine	run_25	2022-03-15	P0_L1	Shipment3
128.749	Lung_and_airway	run_22	2022-03-09	E17.0_L1	Shipment3
137.698	Mesoderm	run_20	2022-03-11	E15.75_L1	Shipment3
58.6704	Mesoderm	run_25	2022-03-15	P0_L1	Shipment3
104.111	Cardiomyocytes	run_4	2021-02-08	E8.5_test2	Shipment1
67.5646	Mesoderm	run_23_B	2022-02-07	E18.5_L1	Shipment3
72.5138	CNS_neurons	run_20	2022-02-11	E15.25_L1	Shipment3
48.6508	Mesoderm	run_22	2022-03-09	E17.0_L1	Shipment3
83.073	Muscle_cells	run_24	2022-03-15	P0_L1	Shipment3
82.6815	Mesoderm	run_18	2021-03-23	E14.5_L5	Shipment2
70.2331	White_blood_cells	run_24	2022-03-15	P0_L1	Shipment3
34.3627	Intermediate_neuronal_progenitors	run_25	2022-03-15	P0_L1	Shipment3
46.4441	Muscle_cells	run_23_A	2022-02-07	E18.5_L1	Shipment3
55.9014	B_cells	run_26	2022-03-12	E16.75_L1	Shipment3
45.0508	CNS_neurons	run_25	2022-03-15	P0_L1	Shipment3
45.159	Lung_and_airway	run_23_B	2022-02-27	E18.25_L1	Shipment3
93.2105	Ependymal_cells	run_18	2021-02-23	E13.5_L5	Shipment1
69.8437	CNS_neurons	run_18	2021-03-23	E14.5_L5	Shipment2
357.048	Mesoderm	run_17	2020-11-03	E9.5_L1	Shipment2
61.3384	Intermediate_neuronal_progenitors	run_20	2022-03-11	E15.75_L1	Shipment3
72.834	Intermediate_neuronal_progenitors	run_24	2022-03-15	P0_L1	Shipment3
252.838	White_blood_cells	run_18	2020-10-24	E14.5_L1	Shipment1
37.5953	Mesoderm	run_25	2022-03-15	P0_L1	Shipment3
127.44	Intestine	run_24	2022-03-15	P0_L1	Shipment3
151.27	T_cells	run_24	2022-03-15	P0_L1	Shipment3
81.3752	Lung_and_airway	run_24	2022-03-15	P0_L1	Shipment3
54.7398	T_cells	run_23_A	2022-02-27	E18.25_L1	Shipment3
203.921	Definitive_erythroid	run_18	2021-03-23	E14.5_L5	Shipment2
73.3557	Mesoderm	run_20	2022-03-11	E15.75_L1	Shipment3
108.144	Neuroectoderm_and_glia	run_20	2022-02-11	E15.5_L2	Shipment3
125.475	Mesoderm	run_22	2022-02-27	E17.5_L1	Shipment3
90.6671	Neuroectoderm_and_glia	run_23_A	2022-02-07	E18.5_L1	Shipment3
321.353	Definitive_erythroid	run_20	2022-03-08	E15.0_L2	Shipment3
59.2636	Definitive_erythroid	run_13	2020-11-03	E13.0_L2	Shipment1
66.4559	CNS_neurons	run_24	2022-03-15	P0_L1	Shipment3
147.788	White_blood_cells	run_21	2022-02-19	E16.25_L1	Shipment3
64.4055	Definitive_erythroid	run_14	2020-11-03	E13.0_L1	Shipment1
228.111	White_blood_cells	run_17	2021-03-03	E10.0_L1	Shipment2
64.1422	Mesoderm	run_24	2022-03-15	P0_L1	Shipment3
72.267	CNS_neurons	run_21	2022-03-12	E16.75_L1	Shipment3
167.578	White_blood_cells	run_26	2022-03-12	E16.75_L1	Shipment3
82.1828	CNS_neurons	run_18	2021-03-23	E14.5_L5	Shipment2
121.004	Endothelium	run_18	2020-10-24	E14.5_L1	Shipment1
62.601	Mesoderm	run_18	2021-02-23	E13.5_L5	Shipment1
224.823	Epithelium	run_19	2021-03-11	E11.0_L3	Shipment1
39.4817	CNS_neurons	run_23_B	2022-02-07	E18.5_L1	Shipment3
72.2829	Endothelium	run_25	2022-03-15	P0_L1	Shipment3
63.103	Mesoderm	run_23_A	2022-02-07	E18.75_L1	Shipment3
51.7061	Mesoderm	run_25	2022-03-15	P0_L1	Shipment3
43.7834	Intermediate_neuronal_progenitors	run_25	2022-03-15	P0_L1	Shipment3
113.949	Definitive_erythroid	run_20	2022-03-11	E15.75_L1	Shipment3
161	Epithelium	run_15	2021-08-17	E9.5_L5	Shipment2
89.1905	Mesoderm	run_20	2022-03-08	E15.0_L2	Shipment3
129.738	Neuroectoderm_and_glia	run_17	2021-03-03	E10.0_L1	Shipment2
67.0062	Lung_and_airway	run_25	2022-03-15	P0_L1	Shipment3
138.819	Mesoderm	run_17	2021-03-03	E10.0_L1	Shipment2
173.922	White_blood_cells	run_15	2021-03-16	E9.75_L2	Shipment2
95.2625	White_blood_cells	run_13	2021-02-14	E13.25_L1	Shipment1
95.0507	Epithelium	run_22	2022-03-09	E17.0_L1	Shipment3
43.2683	CNS_neurons	run_25	2022-03-15	P0_L1	Shipment3
305.969	Definitive_erythroid	run_13	2021-03-03	E13.0_L3	Shipment1
48.7267	Olfactory_sensory_neurons	run_25	2022-03-15	P0_L1	Shipment3
44.5501	White_blood_cells	run_25	2022-03-15	P0_L1	Shipment3
107.548	Mesoderm	run_23_A	2022-02-07	E18.5_L1	Shipment3
162.386	White_blood_cells	run_23_B	2022-02-18	E18.0_L1	Shipment3
163.022	White_blood_cells	run_22	2022-02-27	E17.5_L1	Shipment3
72.3367	CNS_neurons	run_22	2021-02-23	E14.5_L3	Shipment3
77.6011	White_blood_cells	run_23_B	2022-02-27	E18.25_L1	Shipment3
169.255	Muscle_cells	run_14	2021-01-25	E12.75_L3	Shipment1
107.715	Epithelium	run_25	2022-03-15	P0_L1	Shipment3
135.898	Muscle_cells	run_18	2020-10-24	E14.5_L1	Shipment1
108.61	Endothelium	run_23_B	2022-02-18	E18.0_L1	Shipment3
94.2532	Endothelium	run_13	2021-03-03	E13.0_L3	Shipment1
74.0455	Mesoderm	run_25	2022-03-15	P0_L1	Shipment3
45.8233	Neuroectoderm_and_glia	run_22	2022-04-03	E17.75_L1	Shipment4
94.9733	White_blood_cells	run_18	2021-02-23	E13.5_L5	Shipment1
98.8153	Muscle_cells	run_22	2022-03-11	E17.25_L1	Shipment3
129.038	White_blood_cells	run_21	2022-03-12	E16.75_L1	Shipment3
49.8234	Endothelium	run_25	2022-03-15	P0_L1	Shipment3
166.274	Intestine	run_16	2021-03-12	E11.5_L5	Shipment1
85.4103	Hepatocytes	run_20	2022-03-08	E15.0_L2	Shipment3
87.7905	Lung_and_airway	run_23_B	2022-02-07	E18.5_L1	Shipment3
128.613	Mesoderm	run_20	2022-02-11	E15.5_L2	Shipment3
72.1598	Hepatocytes	run_26	2022-03-12	E16.75_L1	Shipment3
113.129	Mesoderm	run_18	2021-02-23	E13.5_L5	Shipment1
280.986	White_blood_cells	run_19	2020-11-03	E13.0_L2	Shipment1
90.264	White_blood_cells	run_23_B	2022-02-07	E18.5_L1	Shipment3
73.8877	White_blood_cells	run_23_A	2022-02-07	E18.5_L1	Shipment3
121.582	Hepatocytes	run_26	2022-02-19	E16.5_L1	Shipment3
141.061	Epithelium	run_26	2022-03-12	E16.75_L1	Shipment3
54.874	B_cells	run_23_B	2022-02-18	E18.0_L1	Shipment3
51.8689	Definitive_erythroid	run_24	2022-03-15	P0_L1	Shipment3
172.903	Eye_and_other	run_20	2022-03-11	E15.75_L1	Shipment3
70.9119	Mesoderm	run_26	2022-03-12	E16.0_L2	Shipment3
65.9744	Endothelium	run_24	2022-03-15	P0_L1	Shipment3
75.8857	Lung_and_airway	run_25	2022-03-15	P0_L1	Shipment3
82.8632	Muscle_cells	run_25	2022-03-15	P0_L1	Shipment3
96.0085	CNS_neurons	run_26	2022-02-19	E16.5_L1	Shipment3
57.2195	Definitive_erythroid	run_23_A	2022-02-07	E18.75_L1	Shipment3
48.3772	White_blood_cells	run_26	2022-02-19	E16.5_L1	Shipment3
176.139	Endothelium	run_26	2022-03-12	E16.75_L1	Shipment3
78.7151	CNS_neurons	run_20	2022-02-11	E15.25_L1	Shipment3
23.8113	White_blood_cells	run_25	2022-03-15	P0_L1	Shipment3
76.0281	CNS_neurons	run_20	2022-02-11	E15.5_L2	Shipment3
77.3638	Mesoderm	run_18	2021-03-23	E14.5_L5	Shipment2
47.8478	Epithelium	run_24	2022-03-15	P0_L1	Shipment3
186.24	Epithelium	run_26	2022-03-12	E16.75_L1	Shipment3
225.761	Definitive_erythroid	run_18	2021-02-23	E13.5_L5	Shipment1
45.6792	Intermediate_neuronal_progenitors	run_23_B	2022-02-18	E18.0_L1	Shipment3
261.596	Definitive_erythroid	run_16	2020-11-09	E11.5_L2	Shipment1
71.6766	Epithelium	run_25	2022-03-15	P0_L1	Shipment3
68.6503	Lung_and_airway	run_25	2022-03-15	P0_L1	Shipment3
71.8382	Endothelium	run_25	2022-03-15	P0_L1	Shipment3
58.3011	Mesoderm	run_23_B	2022-02-27	E18.25_L1	Shipment3
62.9719	Endothelium	run_25	2022-03-15	P0_L1	Shipment3
65.0564	Epithelium	run_23_A	2022-02-27	E18.25_L1	Shipment3
59.4915	White_blood_cells	run_24	2022-03-15	P0_L1	Shipment3
62.2041	Mesoderm	run_13	2020-11-03	E13.0_L1	Shipment1
170.548	Hepatocytes	run_18	2021-02-23	E13.5_L5	Shipment1
58.5579	Muscle_cells	run_25	2022-03-15	P0_L1	Shipment3
42.6471	Epithelium	run_25	2022-03-15	P0_L1	Shipment3
46.572	Definitive_erythroid	run_20	2022-02-11	E15.5_L2	Shipment3
263.351	Muscle_cells	run_18	2021-03-23	E14.5_L5	Shipment2
96.4417	Intermediate_neuronal_progenitors	run_21	2022-03-12	E16.0_L2	Shipment3
155.874	Muscle_cells	run_20	2022-03-08	E15.0_L2	Shipment3
118.931	Lung_and_airway	run_25	2022-03-15	P0_L1	Shipment3
93.8431	Mesoderm	run_20	2022-02-11	E15.5_L2	Shipment3
158.238	Muscle_cells	run_14	2020-11-03	E13.0_L1	Shipment1
40.7872	CNS_neurons	run_25	2022-03-15	P0_L1	Shipment3
157.328	B_cells	run_21	2022-02-19	E16.5_L1	Shipment3
50.3801	Epithelium	run_23_A	2022-02-07	E18.75_L1	Shipment3
189.372	Intestine	run_20	2022-02-11	E15.5_L2	Shipment3
74.7316	Mesoderm	run_14	2021-01-25	E12.75_L3	Shipment1
209.726	Hepatocytes	run_16	2020-11-09	E11.5_L2	Shipment1
83.7244	T_cells	run_25	2022-03-15	P0_L1	Shipment3
52.3007	Hepatocytes	run_23_A	2022-02-07	E18.5_L1	Shipment3
87.4085	CNS_neurons	run_13	2021-02-23	E13.5_L5	Shipment1
136.545	Mesoderm	run_26	2022-02-19	E16.5_L1	Shipment3
41.5071	Neuroectoderm_and_glia	run_25	2022-03-15	P0_L1	Shipment3
104.034	Hepatocytes	run_22	2022-04-03	E17.75_L1	Shipment4
76.6007	Neuroectoderm_and_glia	run_23_B	2022-02-07	E18.5_L1	Shipment3
76.4315	Muscle_cells	run_16	2021-03-12	E11.75_L4	Shipment1
113.754	Mesoderm	run_22	2022-03-09	E17.0_L1	Shipment3
36.6188	Endothelium	run_25	2022-03-15	P0_L1	Shipment3
135.415	Mesoderm	run_18	2021-02-23	E13.5_L5	Shipment1
61.5483	Endothelium	run_25	2022-03-15	P0_L1	Shipment3
257.141	Muscle_cells	run_14	2021-01-25	E12.75_L3	Shipment1
108.947	Epithelium	run_25	2022-03-15	P0_L1	Shipment3
50.4677	White_blood_cells	run_23_A	2022-02-07	E18.75_L1	Shipment3
44.5006	Mesoderm	run_25	2022-03-15	P0_L1	Shipment3
80.1352	Hepatocytes	run_23_A	2022-02-27	E18.25_L1	Shipment3
60.8687	Epithelium	run_25	2022-03-15	P0_L1	Shipment3
36.1273	Intestine	run_24	2022-03-15	P0_L1	Shipment3
66.3802	Intermediate_neuronal_progenitors	run_24	2022-03-15	P0_L1	Shipment3
135.564	Mesoderm	run_26	2022-02-19	E16.25_L1	Shipment3
31.3295	Mesoderm	run_25	2022-03-15	P0_L1	Shipment3
138.151	Epithelium	run_15	2021-03-16	E9.75_L2	Shipment2
66.2603	Definitive_erythroid	run_20	2022-03-11	E15.75_L1	Shipment3
146.073	Cardiomyocytes	run_15	2020-11-03	E9.5_L1	Shipment2
295.094	Megakaryocytes	run_17	2021-03-03	E10.0_L1	Shipment2
75.9345	Mesoderm	run_14	2021-01-25	E12.75_L3	Shipment1
164.711	Adipocytes	run_20	2022-03-11	E15.75_L1	Shipment3
77.8058	Endothelium	run_24	2022-03-15	P0_L1	Shipment3
126.212	Mesoderm	run_26	2022-03-12	E16.75_L1	Shipment3
91.1552	T_cells	run_24	2022-03-15	P0_L1	Shipment3
110.418	Endothelium	run_21	2022-03-12	E16.0_L2	Shipment3
81.3824	White_blood_cells	run_22	2022-03-09	E17.0_L1	Shipment3
54.9283	B_cells	run_25	2022-03-15	P0_L1	Shipment3
55.4888	Neuroectoderm_and_glia	run_25	2022-03-15	P0_L1	Shipment3
230.23	Definitive_erythroid	run_20	2022-03-11	E15.75_L1	Shipment3
134.122	Definitive_erythroid	run_20	2022-02-11	E15.25_L1	Shipment3
78.3236	Lung_and_airway	run_25	2022-03-15	P0_L1	Shipment3
272.919	Definitive_erythroid	run_13	2021-02-23	E13.5_L5	Shipment1
104.73	Definitive_erythroid	run_25	2022-03-15	P0_L1	Shipment3
46.3352	Definitive_erythroid	run_18	2020-10-24	E14.5_L1	Shipment1
39.3898	Intermediate_neuronal_progenitors	run_25	2022-03-15	P0_L1	Shipment3
56.446	CNS_neurons	run_20	2022-03-11	E15.75_L1	Shipment3
233.417	Cardiomyocytes	run_17	2021-09-30	E9.5_L7	Shipment2
41.6367	Intermediate_neuronal_progenitors	run_23_B	2022-02-27	E18.25_L1	Shipment3
68.1579	T_cells	run_24	2022-03-15	P0_L1	Shipment3
52.8735	Neuroectoderm_and_glia	run_22	2022-04-03	E17.75_L1	Shipment4
47.4607	CNS_neurons	run_25	2022-03-15	P0_L1	Shipment3
141.041	B_cells	run_23_B	2022-02-07	E18.5_L1	Shipment3
402.331	T_cells	run_26	2022-02-19	E16.5_L1	Shipment3
51.6237	Intermediate_neuronal_progenitors	run_24	2022-03-15	P0_L1	Shipment3
133.77	Mesoderm	run_18	2020-10-24	E14.5_L1	Shipment1
88.288	Mesoderm	run_13	2020-11-03	E13.0_L1	Shipment1
250.721	White_blood_cells	run_18	2021-03-23	E14.5_L5	Shipment2
121.954	Epithelium	run_21	2022-02-19	E16.5_L1	Shipment3
71.2542	Adipocytes	run_24	2022-03-15	P0_L1	Shipment3
137.948	Eye_and_other	run_23_B	2022-02-07	E18.75_L1	Shipment3
166.615	Muscle_cells	run_26	2022-03-12	E16.0_L2	Shipment3
163.546	Mesoderm	run_20	2022-03-11	E15.75_L1	Shipment3
50.0576	Neural_crest_PNS_neurons	run_18	2020-10-24	E14.5_L1	Shipment1
141.19	White_blood_cells	run_22	2021-02-23	E14.5_L3	Shipment3
56.4356	CNS_neurons	run_18	2021-03-23	E14.5_L5	Shipment2
161.244	Neural_crest_PNS_glia	run_20	2022-03-08	E15.0_L2	Shipment3
48.3057	CNS_neurons	run_25	2022-03-15	P0_L1	Shipment3
146.581	Lung_and_airway	run_22	2021-02-23	E14.5_L3	Shipment3
71.1723	Lung_and_airway	run_25	2022-03-15	P0_L1	Shipment3
74.157	Mesoderm	run_25	2022-03-15	P0_L1	Shipment3
262.762	Definitive_erythroid	run_18	2021-02-23	E13.5_L5	Shipment1
45.5395	White_blood_cells	run_25	2022-03-15	P0_L1	Shipment3
74.0464	CNS_neurons	run_18	2020-10-24	E14.5_L1	Shipment1
200.058	Definitive_erythroid	run_23_B	2022-02-07	E18.5_L1	Shipment3
62.0427	Olfactory_sensory_neurons	run_23_A	2022-02-18	E18.0_L1	Shipment3
54.3754	White_blood_cells	run_26	2022-03-12	E16.0_L2	Shipment3
126.485	Cardiomyocytes	run_15	2021-10-29	E9.0_L3	Shipment2
105.683	Mesoderm	run_14	2020-11-03	E13.0_L1	Shipment1
40.457	CNS_neurons	run_25	2022-03-15	P0_L1	Shipment3
86.7394	Mesoderm	run_20	2022-02-11	E15.5_L2	Shipment3
69.102	Epithelium	run_20	2022-02-11	E15.25_L1	Shipment3
99.682	Neuroectoderm_and_glia	run_20	2022-03-08	E15.0_L2	Shipment3
77.3269	Mesoderm	run_25	2022-03-15	P0_L1	Shipment3
33.1267	CNS_neurons	run_24	2022-03-15	P0_L1	Shipment3
60.5511	Ependymal_cells	run_25	2022-03-15	P0_L1	Shipment3
51.4587	Mesoderm	run_25	2022-03-15	P0_L1	Shipment3
151.483	Epithelium	run_18	2021-02-23	E13.5_L5	Shipment1
98.8906	Epithelium	run_21	2022-02-19	E16.5_L1	Shipment3
63.6174	Mesoderm	run_26	2022-02-19	E16.25_L1	Shipment3
100.42	Hepatocytes	run_24	2022-03-15	P0_L1	Shipment3
53.8718	Mesoderm	run_23_B	2022-02-18	E18.0_L1	Shipment3
123.837	Muscle_cells	run_26	2022-03-12	E16.75_L1	Shipment3
137.533	Muscle_cells	run_22	2022-03-09	E17.0_L1	Shipment3
75.3621	Endothelium	run_23_A	2022-02-07	E18.5_L1	Shipment3
106.341	Mesoderm	run_21	2022-03-12	E16.0_L2	Shipment3
118.332	Mesoderm	run_26	2022-03-12	E16.0_L2	Shipment3
194.998	Muscle_cells	run_18	2021-02-23	E13.5_L5	Shipment1
122.038	White_blood_cells	run_19	2021-03-11	E11.0_L3	Shipment1
69.6379	Muscle_cells	run_24	2022-03-15	P0_L1	Shipment3
143.72	Definitive_erythroid	run_26	2022-02-19	E16.25_L1	Shipment3
78.1377	CNS_neurons	run_13	2021-02-14	E13.25_L1	Shipment1
304.442	White_blood_cells	run_20	2022-02-11	E15.5_L2	Shipment3
77.712	Hepatocytes	run_25	2022-03-15	P0_L1	Shipment3
107.681	Endothelium	run_25	2022-03-15	P0_L1	Shipment3
55.2588	Definitive_erythroid	run_20	2022-03-11	E15.75_L1	Shipment3
72.088	Primitive_erythroid	run_16	2020-11-09	E11.5_L2	Shipment1
34.0401	Mesoderm	run_22	2022-03-11	E17.25_L1	Shipment3
40.9139	CNS_neurons	run_26	2022-03-12	E16.0_L2	Shipment3
55.1495	Mesoderm	run_25	2022-03-15	P0_L1	Shipment3
44.7564	Definitive_erythroid	run_20	2022-02-11	E15.25_L1	Shipment3
176.659	Eye_and_other	run_20	2022-03-08	E15.0_L2	Shipment3
101.873	Adipocytes	run_25	2022-03-15	P0_L1	Shipment3
59.9217	T_cells	run_25	2022-03-15	P0_L1	Shipment3
87.738	White_blood_cells	run_22	2022-03-09	E17.0_L1	Shipment3
103.368	Cardiomyocytes	run_17	2021-03-03	E10.0_L1	Shipment2
66.0835	Endothelium	run_25	2022-03-15	P0_L1	Shipment3
143.684	White_blood_cells	run_16	2021-03-12	E11.75_L4	Shipment1
79.127	Endothelium	run_24	2022-03-15	P0_L1	Shipment3
77.4078	Mesoderm	run_25	2022-03-15	P0_L1	Shipment3
67.707	Mesoderm	run_25	2022-03-15	P0_L1	Shipment3
72.0758	Mesoderm	run_21	2022-03-12	E16.0_L2	Shipment3
157.674	White_blood_cells	run_25	2022-03-15	P0_L1	Shipment3
44.6645	White_blood_cells	run_25	2022-03-15	P0_L1	Shipment3
51.3198	Endothelium	run_23_B	2022-02-07	E18.5_L1	Shipment3
126.879	Epithelium	run_24	2022-03-15	P0_L1	Shipment3
106.573	CNS_neurons	run_21	2022-03-12	E16.75_L1	Shipment3
228.315	Neural_crest_PNS_glia	run_19	2020-11-03	E13.0_L2	Shipment1
81.9269	White_blood_cells	run_25	2022-03-15	P0_L1	Shipment3
80.2127	Mesoderm	run_23_B	2022-02-07	E18.5_L1	Shipment3
131.54	Mesoderm	run_26	2022-03-12	E16.75_L1	Shipment3
114.563	Mesoderm	run_21	2022-03-12	E16.0_L2	Shipment3
93.635	Endothelium	run_25	2022-03-15	P0_L1	Shipment3
175.591	Mesoderm	run_21	2022-03-12	E16.75_L1	Shipment3
82.6405	Mesoderm	run_18	2020-10-24	E14.5_L1	Shipment1
102.782	White_blood_cells	run_22	2022-03-11	E17.25_L1	Shipment3
74.6778	Mesoderm	run_18	2020-10-24	E14.5_L1	Shipment1
59.6073	CNS_neurons	run_18	2021-03-23	E14.5_L5	Shipment2
67.4494	Epithelium	run_25	2022-03-15	P0_L1	Shipment3
113.242	Mesoderm	run_14	2021-01-25	E12.75_L3	Shipment1
149.27	Mesoderm	run_20	2022-02-11	E15.5_L2	Shipment3
142.004	Mesoderm	run_22	2022-03-09	E17.0_L1	Shipment3
47.5965	Definitive_erythroid	run_21	2022-03-12	E16.0_L2	Shipment3
149.626	Mesoderm	run_26	2022-02-19	E16.5_L1	Shipment3
65.8092	Intermediate_neuronal_progenitors	run_19	2021-02-23	E13.5_L5	Shipment1
120.842	Muscle_cells	run_17	2021-03-03	E10.0_L1	Shipment2
213.899	White_blood_cells	run_18	2021-03-23	E14.5_L5	Shipment2
80.1119	Hepatocytes	run_25	2022-03-15	P0_L1	Shipment3
33.2818	Definitive_erythroid	run_20	2022-03-11	E15.75_L1	Shipment3
73.7474	Definitive_erythroid	run_18	2020-10-24	E14.5_L1	Shipment1
191.351	Mesoderm	run_18	2021-02-23	E13.5_L5	Shipment1
80.3224	White_blood_cells	run_23_B	2022-02-07	E18.75_L1	Shipment3
61.5065	Mesoderm	run_13	2020-11-03	E13.0_L1	Shipment1
58.472	CNS_neurons	run_23_B	2022-02-07	E18.75_L1	Shipment3
131.35	Hepatocytes	run_26	2022-02-19	E16.5_L1	Shipment3
117.257	White_blood_cells	run_24	2022-03-15	P0_L1	Shipment3
155.661	Endothelium	run_16	2021-03-12	E11.75_L4	Shipment1
130.244	Epithelium	run_14	2021-01-25	E12.75_L3	Shipment1
71.9085	CNS_neurons	run_18	2021-02-23	E13.5_L5	Shipment1
57.9777	Olfactory_sensory_neurons	run_25	2022-03-15	P0_L1	Shipment3
91.8544	Mesoderm	run_22	2022-04-03	E17.75_L1	Shipment4
120.092	Mesoderm	run_20	2022-03-08	E15.0_L2	Shipment3
61.3463	CNS_neurons	run_20	2022-03-08	E15.0_L2	Shipment3
178.584	Endothelium	run_15	2020-11-03	E9.5_L1	Shipment2
46.3813	Mesoderm	run_24	2022-03-15	P0_L1	Shipment3
124.072	Mesoderm	run_17	2021-03-03	E10.0_L1	Shipment2
60.4211	Mesoderm	run_25	2022-03-15	P0_L1	Shipment3
48.4985	Definitive_erythroid	run_22	2022-03-09	E17.0_L1	Shipment3
53.5435	CNS_neurons	run_20	2022-02-11	E15.5_L2	Shipment3
124.029	Mesoderm	run_15	2021-08-17	E9.5_L5	Shipment2
177.513	Mesoderm	run_19	2020-10-30	E10.75_L1	Shipment1
107.282	White_blood_cells	run_21	2022-03-12	E16.0_L2	Shipment3
41.0149	Intestine	run_23_A	2022-02-27	E18.25_L1	Shipment3
94.3205	Mesoderm	run_18	2020-10-24	E14.5_L1	Shipment1
57.9463	T_cells	run_25	2022-03-15	P0_L1	Shipment3
55.1284	CNS_neurons	run_22	2022-04-03	E17.75_L1	Shipment4
129.278	Muscle_cells	run_26	2022-03-12	E16.0_L2	Shipment3
80.5615	Neural_crest_PNS_glia	run_25	2022-03-15	P0_L1	Shipment3
74.7477	White_blood_cells	run_24	2022-03-15	P0_L1	Shipment3
80.2225	Muscle_cells	run_24	2022-03-15	P0_L1	Shipment3
92.7502	Mesoderm	run_14	2021-01-25	E12.75_L3	Shipment1
402.232	White_blood_cells	run_26	2022-03-12	E16.0_L2	Shipment3
117.703	Mesoderm	run_23_A	2022-02-07	E18.5_L1	Shipment3
108.468	CNS_neurons	run_18	2020-10-24	E14.5_L1	Shipment1
81.5499	Mesoderm	run_25	2022-03-15	P0_L1	Shipment3
180.362	Primitive_erythroid	run_13	2021-02-14	E13.25_L1	Shipment1
86.7721	Intestine	run_23_B	2022-02-18	E18.0_L1	Shipment3
83.9878	Mesoderm	run_26	2022-02-19	E16.5_L1	Shipment3
217.57	Definitive_erythroid	run_25	2022-03-15	P0_L1	Shipment3
16.6297	White_blood_cells	run_23_B	2022-02-27	E18.25_L1	Shipment3
223.345	Neural_crest_PNS_neurons	run_17	2021-03-03	E10.0_L1	Shipment2
71.6253	Definitive_erythroid	run_24	2022-03-15	P0_L1	Shipment3
166.551	Mesoderm	run_14	2020-12-20	E12.5_L3	Shipment1
42.2525	Intermediate_neuronal_progenitors	run_23_A	2022-02-07	E18.5_L1	Shipment3
28.6903	CNS_neurons	run_25	2022-03-15	P0_L1	Shipment3
110.705	Neuroectoderm_and_glia	run_18	2021-03-23	E14.5_L5	Shipment2
218.372	Definitive_erythroid	run_13	2021-02-23	E13.5_L5	Shipment1
46.9779	CNS_neurons	run_25	2022-03-15	P0_L1	Shipment3
89.2885	Neural_crest_PNS_neurons	run_13	2021-03-14	E12.5_L5	Shipment1
155.061	White_blood_cells	run_26	2022-02-19	E16.5_L1	Shipment3
27.2637	Definitive_erythroid	run_23_B	2022-02-07	E18.5_L1	Shipment3
99.938	Mesoderm	run_21	2022-03-12	E16.0_L2	Shipment3
204.996	Hepatocytes	run_18	2021-02-23	E13.5_L5	Shipment1
60.8206	White_blood_cells	run_21	2022-03-12	E16.0_L2	Shipment3
54.7101	Mesoderm	run_25	2022-03-15	P0_L1	Shipment3
73.1291	Mesoderm	run_22	2022-04-03	E17.75_L1	Shipment4
85.7185	Hepatocytes	run_23_A	2022-02-07	E18.75_L1	Shipment3
138.435	Epithelium	run_24	2022-03-15	P0_L1	Shipment3
84.996	White_blood_cells	run_19	2021-02-23	E13.5_L5	Shipment1
47.5667	Definitive_erythroid	run_22	2022-03-09	E17.0_L1	Shipment3
132.937	Mesoderm	run_18	2021-02-23	E13.5_L5	Shipment1
66.0988	Definitive_erythroid	run_20	2022-03-08	E15.0_L2	Shipment3
138.519	Mesoderm	run_22	2022-04-03	E17.75_L1	Shipment4
129.456	Mesoderm	run_18	2021-02-23	E13.5_L5	Shipment1
62.4321	Mesoderm	run_25	2022-03-15	P0_L1	Shipment3
76.539	Epithelium	run_23_B	2022-02-27	E18.25_L1	Shipment3
200.456	B_cells	run_22	2022-04-03	E17.75_L1	Shipment4
84.8742	Mesoderm	run_22	2022-04-03	E17.75_L1	Shipment4
137.481	Mesoderm	run_18	2021-03-23	E14.5_L5	Shipment2
98.5408	Mesoderm	run_20	2022-02-11	E15.5_L2	Shipment3
172.137	Neuroectoderm_and_glia	run_14	2020-11-03	E13.0_L1	Shipment1
119.019	Mesoderm	run_24	2022-03-15	P0_L1	Shipment3
187.429	Definitive_erythroid	run_20	2022-02-11	E15.25_L1	Shipment3
55.4322	Mesoderm	run_24	2022-03-15	P0_L1	Shipment3
69.4693	CNS_neurons	run_18	2020-10-24	E14.5_L1	Shipment1
40.5943	CNS_neurons	run_24	2022-03-15	P0_L1	Shipment3
132.686	Hepatocytes	run_21	2022-02-19	E16.5_L1	Shipment3
146.85	Epithelium	run_20	2022-02-11	E15.25_L1	Shipment3
139.301	Lung_and_airway	run_24	2022-03-15	P0_L1	Shipment3
107.015	Mesoderm	run_22	2022-02-27	E17.5_L1	Shipment3
95.9515	Neuroectoderm_and_glia	run_14	2021-01-25	E12.75_L3	Shipment1
126.536	Hepatocytes	run_25	2022-03-15	P0_L1	Shipment3
59.8457	Mesoderm	run_23_A	2022-02-07	E18.5_L1	Shipment3
49.4817	CNS_neurons	run_23_A	2022-02-07	E18.5_L1	Shipment3
76.227	Mesoderm	run_23_B	2022-02-07	E18.5_L1	Shipment3
104.03	CNS_neurons	run_21	2022-02-19	E16.25_L1	Shipment3
49.897	Hepatocytes	run_23_B	2022-02-27	E18.25_L1	Shipment3
125.657	Hepatocytes	run_21	2022-02-19	E16.25_L1	Shipment3
222.06	Neuroectoderm_and_glia	run_17	2021-03-03	E10.0_L1	Shipment2
49.5567	Mesoderm	run_23_B	2022-02-07	E18.5_L1	Shipment3
69.6422	Lung_and_airway	run_25	2022-03-15	P0_L1	Shipment3
179.758	Cardiomyocytes	run_15	2021-08-17	E9.5_L5	Shipment2
52.8102	White_blood_cells	run_22	2022-02-27	E17.5_L1	Shipment3
84.8724	Lung_and_airway	run_24	2022-03-15	P0_L1	Shipment3
78.2893	CNS_neurons	run_14	2020-12-20	E12.5_L3	Shipment1
130.082	CNS_neurons	run_16	2021-09-16	E11.75_L7	Shipment2
134.211	Lung_and_airway	run_20	2022-03-11	E15.75_L1	Shipment3
56.8276	Neuroectoderm_and_glia	run_23_B	2022-02-07	E18.5_L1	Shipment3
41.2277	Intermediate_neuronal_progenitors	run_25	2022-03-15	P0_L1	Shipment3
80.9767	White_blood_cells	run_22	2022-03-09	E17.0_L1	Shipment3
80.6649	Neural_crest_PNS_neurons	run_14	2020-12-20	E12.5_L3	Shipment1
153.434	Mesoderm	run_18	2020-10-24	E14.5_L1	Shipment1
43.5692	CNS_neurons	run_25	2022-03-15	P0_L1	Shipment3
103.741	Muscle_cells	run_25	2022-03-15	P0_L1	Shipment3
25.182	Intermediate_neuronal_progenitors	run_25	2022-03-15	P0_L1	Shipment3
147.479	Neuroectoderm_and_glia	run_13	2021-02-14	E13.25_L1	Shipment1
85.0912	Neural_crest_PNS_neurons	run_23_B	2022-02-07	E18.5_L1	Shipment3
134.814	Mesoderm	run_15	2021-08-17	E9.5_L5	Shipment2
54.6621	Intermediate_neuronal_progenitors	run_25	2022-03-15	P0_L1	Shipment3
121.537	Endothelium	run_25	2022-03-15	P0_L1	Shipment3
88.3577	CNS_neurons	run_22	2021-02-23	E14.5_L3	Shipment3
48.9797	Mesoderm	run_25	2022-03-15	P0_L1	Shipment3
81.9269	Lung_and_airway	run_25	2022-03-15	P0_L1	Shipment3
123.115	Neural_crest_PNS_glia	run_20	2022-03-11	E15.75_L1	Shipment3
125.258	Mesoderm	run_18	2020-10-24	E14.5_L1	Shipment1
42.0798	CNS_neurons	run_24	2022-03-15	P0_L1	Shipment3
52.0613	White_blood_cells	run_24	2022-03-15	P0_L1	Shipment3
131.208	Mesoderm	run_18	2020-10-24	E14.5_L1	Shipment1
35.8479	Olfactory_sensory_neurons	run_24	2022-03-15	P0_L1	Shipment3
102.279	Epithelium	run_25	2022-03-15	P0_L1	Shipment3
95.5065	White_blood_cells	run_16	2020-11-09	E11.5_L2	Shipment1
128.98	Lung_and_airway	run_20	2022-03-11	E15.75_L1	Shipment3
32.7815	Intermediate_neuronal_progenitors	run_24	2022-03-15	P0_L1	Shipment3
139.97	Mesoderm	run_21	2022-02-19	E16.25_L1	Shipment3
55.681	Neuroectoderm_and_glia	run_22	2022-02-27	E17.5_L1	Shipment3
172.904	Neural_crest_PNS_glia	run_20	2022-03-11	E15.75_L1	Shipment3
45.4579	White_blood_cells	run_25	2022-03-15	P0_L1	Shipment3
56.5862	Endothelium	run_25	2022-03-15	P0_L1	Shipment3
69.9223	Mesoderm	run_24	2022-03-15	P0_L1	Shipment3
86.5762	White_blood_cells	run_21	2022-02-19	E16.5_L1	Shipment3
60.6105	White_blood_cells	run_24	2022-03-15	P0_L1	Shipment3
64.2914	Mesoderm	run_24	2022-03-15	P0_L1	Shipment3
83.5574	Mesoderm	run_22	2022-02-27	E17.5_L1	Shipment3
71.6987	Intestine	run_23_A	2022-02-07	E18.75_L1	Shipment3
172.228	Definitive_erythroid	run_14	2021-01-25	E12.75_L3	Shipment1
295.883	Cardiomyocytes	run_17	2021-03-03	E10.0_L1	Shipment2
88.8989	Intermediate_neuronal_progenitors	run_25	2022-03-15	P0_L1	Shipment3
99.0567	Mesoderm	run_20	2022-03-11	E15.75_L1	Shipment3
111.023	Mesoderm	run_16	2021-03-12	E11.5_L5	Shipment1
77.4343	Mesoderm	run_13	2021-02-14	E13.25_L1	Shipment1
46.3158	White_blood_cells	run_25	2022-03-15	P0_L1	Shipment3
77.7954	Definitive_erythroid	run_21	2022-02-19	E16.5_L1	Shipment3
118.215	Intestine	run_23_B	2022-02-07	E18.75_L1	Shipment3
146.101	Muscle_cells	run_13	2021-02-23	E13.5_L5	Shipment1
84.6395	White_blood_cells	run_22	2022-03-11	E17.25_L1	Shipment3
35.9828	White_blood_cells	run_25	2022-03-15	P0_L1	Shipment3
75.174	CNS_neurons	run_20	2022-03-11	E15.75_L1	Shipment3
77.4506	Megakaryocytes	run_21	2022-03-12	E16.0_L2	Shipment3
81.7462	Definitive_erythroid	run_24	2022-03-15	P0_L1	Shipment3
29.4139	CNS_neurons	run_25	2022-03-15	P0_L1	Shipment3
104.095	T_cells	run_24	2022-03-15	P0_L1	Shipment3
51.9751	White_blood_cells	run_25	2022-03-15	P0_L1	Shipment3
134.171	Epithelium	run_24	2022-03-15	P0_L1	Shipment3
121.876	Endothelium	run_21	2022-02-19	E16.25_L1	Shipment3
143.958	Epithelium	run_18	2021-03-23	E14.5_L5	Shipment2
76.0355	CNS_neurons	run_22	2021-02-23	E14.5_L3	Shipment3
57.2175	Mesoderm	run_22	2021-02-23	E14.5_L3	Shipment3
46.572	CNS_neurons	run_25	2022-03-15	P0_L1	Shipment3
159.249	Muscle_cells	run_20	2022-03-11	E15.75_L1	Shipment3
74.166	Hepatocytes	run_22	2022-04-03	E17.75_L1	Shipment4
131.001	Epithelium	run_14	2021-01-25	E12.75_L3	Shipment1
127.625	Mesoderm	run_15	2021-03-16	E9.75_L2	Shipment2
42.713	Mesoderm	run_25	2022-03-15	P0_L1	Shipment3
120.379	T_cells	run_22	2022-02-27	E17.5_L1	Shipment3
57.8534	Mesoderm	run_20	2022-02-11	E15.25_L1	Shipment3
56.0984	CNS_neurons	run_18	2021-03-23	E14.5_L5	Shipment2
368.031	Definitive_erythroid	run_21	2022-03-12	E16.0_L2	Shipment3
61.3297	Mesoderm	run_25	2022-03-15	P0_L1	Shipment3
118.069	Mesoderm	run_18	2021-02-23	E13.5_L5	Shipment1
111.464	Hepatocytes	run_22	2022-04-03	E17.75_L1	Shipment4
66.7334	Mesoderm	run_20	2022-02-11	E15.25_L1	Shipment3
121.921	Mesoderm	run_18	2021-03-23	E14.5_L5	Shipment2
225.354	Mesoderm	run_4	2021-02-08	E8.5_test1	Shipment1
90.6824	Neural_crest_PNS_neurons	run_18	2021-02-23	E13.5_L5	Shipment1
100.995	Lung_and_airway	run_22	2022-03-09	E17.0_L1	Shipment3
213.251	Neural_crest_PNS_neurons	run_19	2021-03-11	E11.0_L3	Shipment1
267.586	Mesoderm	run_20	2022-03-11	E15.75_L1	Shipment3
49.5958	White_blood_cells	run_23_B	2022-02-07	E18.5_L1	Shipment3
75.8066	Mesoderm	run_24	2022-03-15	P0_L1	Shipment3
59.0784	Endothelium	run_25	2022-03-15	P0_L1	Shipment3
92.2459	Neuroectoderm_and_glia	run_18	2020-10-24	E14.5_L1	Shipment1
71.9724	Mesoderm	run_23_B	2022-02-07	E18.5_L1	Shipment3
57.7476	White_blood_cells	run_22	2022-03-11	E17.25_L1	Shipment3
110.246	Mesoderm	run_22	2021-02-23	E14.5_L3	Shipment3
216.293	Mesoderm	run_17	2021-03-03	E10.0_L1	Shipment2
229.573	White_blood_cells	run_18	2021-02-23	E13.5_L5	Shipment1
22.9551	Definitive_erythroid	run_23_A	2022-02-07	E18.75_L1	Shipment3
193.84	Muscle_cells	run_23_B	2022-02-27	E18.25_L1	Shipment3
32.8698	White_blood_cells	run_25	2022-03-15	P0_L1	Shipment3
124.555	Mesoderm	run_20	2022-03-11	E15.75_L1	Shipment3
48.9687	Mesoderm	run_23_B	2022-02-27	E18.25_L1	Shipment3
59.6752	Intermediate_neuronal_progenitors	run_25	2022-03-15	P0_L1	Shipment3
98.0915	Ependymal_cells	run_25	2022-03-15	P0_L1	Shipment3
72.0934	Epithelium	run_25	2022-03-15	P0_L1	Shipment3
141.925	Definitive_erythroid	run_20	2022-02-11	E15.25_L1	Shipment3
142.296	Intestine	run_23_A	2022-02-27	E18.25_L1	Shipment3
107.947	White_blood_cells	run_24	2022-03-15	P0_L1	Shipment3
90.7348	T_cells	run_23_B	2022-02-07	E18.5_L1	Shipment3
141.742	Muscle_cells	run_21	2022-03-12	E16.0_L2	Shipment3
132.144	Mesoderm	run_20	2022-02-11	E15.25_L1	Shipment3
174.177	Definitive_erythroid	run_21	2022-03-12	E16.0_L2	Shipment3
136.782	Mesoderm	run_16	2021-03-12	E11.75_L4	Shipment1
95.7895	Neuroectoderm_and_glia	run_19	2021-02-23	E13.5_L5	Shipment1
140.584	Mesoderm	run_18	2021-03-23	E14.5_L5	Shipment2
86.1902	Hepatocytes	run_25	2022-03-15	P0_L1	Shipment3
217.561	Epithelium	run_20	2022-03-08	E15.0_L2	Shipment3
49.6399	Mesoderm	run_25	2022-03-15	P0_L1	Shipment3
63.8813	Hepatocytes	run_23_B	2022-02-07	E18.5_L1	Shipment3
72.2607	Lung_and_airway	run_22	2022-02-27	E17.5_L1	Shipment3
116.086	Mesoderm	run_21	2022-02-19	E16.5_L1	Shipment3
79.7436	Endothelium	run_26	2022-02-19	E16.25_L1	Shipment3
82.8822	Epithelium	run_24	2022-03-15	P0_L1	Shipment3
107.872	White_blood_cells	run_21	2022-02-19	E16.25_L1	Shipment3
72.3748	Mesoderm	run_22	2022-04-03	E17.75_L1	Shipment4
174.888	Epithelium	run_22	2021-02-23	E14.5_L3	Shipment3
103.468	Endothelium	run_26	2022-02-19	E16.25_L1	Shipment3
204.558	White_blood_cells	run_13	2020-11-03	E13.0_L1	Shipment1
104.493	Olfactory_sensory_neurons	run_21	2022-03-12	E16.0_L2	Shipment3
50.7866	Definitive_erythroid	run_22	2021-02-23	E14.5_L3	Shipment3
84.6502	Mesoderm	run_22	2022-03-09	E17.0_L1	Shipment3
56.268	Intermediate_neuronal_progenitors	run_23_B	2022-02-07	E18.75_L1	Shipment3
60.557	Neural_crest_PNS_neurons	run_18	2021-02-23	E13.5_L5	Shipment1
180.608	Mesoderm	run_21	2022-03-12	E16.0_L2	Shipment3
60.2841	Mesoderm	run_20	2022-03-11	E15.75_L1	Shipment3
76.655	Definitive_erythroid	run_20	2022-03-11	E15.75_L1	Shipment3
47.7836	Mesoderm	run_23_A	2022-02-07	E18.5_L1	Shipment3
100.515	Mesoderm	run_22	2022-03-09	E17.0_L1	Shipment3
42.7287	Mesoderm	run_24	2022-03-15	P0_L1	Shipment3
157.051	T_cells	run_25	2022-03-15	P0_L1	Shipment3
27.8599	White_blood_cells	run_23_B	2022-02-07	E18.5_L1	Shipment3
59.9589	CNS_neurons	run_20	2022-03-08	E15.0_L2	Shipment3
116.57	Ependymal_cells	run_18	2020-10-24	E14.5_L1	Shipment1
166.919	Definitive_erythroid	run_22	2022-03-09	E17.0_L1	Shipment3
42.498	Definitive_erythroid	run_26	2022-03-12	E16.0_L2	Shipment3
111.336	Muscle_cells	run_18	2020-10-24	E14.5_L1	Shipment1
86.6058	Lung_and_airway	run_25	2022-03-15	P0_L1	Shipment3
61.0834	CNS_neurons	run_20	2022-03-08	E15.0_L2	Shipment3
123.273	Endothelium	run_21	2022-02-19	E16.5_L1	Shipment3
83.061	Mesoderm	run_13	2020-11-03	E13.0_L1	Shipment1
68.4482	White_blood_cells	run_26	2022-02-19	E16.5_L1	Shipment3
62.0353	White_blood_cells	run_23_A	2022-02-27	E18.25_L1	Shipment3
143.317	Mesoderm	run_19	2021-02-23	E13.5_L5	Shipment1
51.1152	CNS_neurons	run_26	2022-02-19	E16.25_L1	Shipment3
174.912	Neuroectoderm_and_glia	run_16	2020-11-09	E11.5_L2	Shipment1
40.6386	Epithelium	run_24	2022-03-15	P0_L1	Shipment3
81.5124	Mesoderm	run_25	2022-03-15	P0_L1	Shipment3
66.5681	Hepatocytes	run_22	2022-03-11	E17.25_L1	Shipment3
96.8351	Mesoderm	run_20	2022-02-11	E15.5_L2	Shipment3
100.413	CNS_neurons	run_24	2022-03-15	P0_L1	Shipment3
66.4127	Endothelium	run_25	2022-03-15	P0_L1	Shipment3
121.089	Mesoderm	run_20	2022-02-11	E15.25_L1	Shipment3
46.3663	Definitive_erythroid	run_26	2022-03-12	E16.75_L1	Shipment3
68.4935	Epithelium	run_24	2022-03-15	P0_L1	Shipment3
112.614	Mesoderm	run_20	2022-03-08	E15.0_L2	Shipment3
61.3864	Neural_crest_PNS_neurons	run_13	2021-03-14	E12.5_L5	Shipment1
79.5779	Intermediate_neuronal_progenitors	run_20	2022-03-11	E15.75_L1	Shipment3
117.67	Mesoderm	run_20	2022-02-11	E15.5_L2	Shipment3
159.141	Epithelium	run_16	2020-11-09	E11.5_L2	Shipment1
136.921	Mesoderm	run_19	2021-03-11	E11.0_L3	Shipment1
157.46	Mesoderm	run_14	2021-01-25	E12.75_L3	Shipment1
143.145	Mesoderm	run_26	2022-02-19	E16.5_L1	Shipment3
80.0456	Mesoderm	run_21	2022-03-12	E16.0_L2	Shipment3
95.7312	White_blood_cells	run_25	2022-03-15	P0_L1	Shipment3
56.3664	White_blood_cells	run_21	2022-03-12	E16.0_L2	Shipment3
232.042	Muscle_cells	run_19	2021-02-23	E13.5_L5	Shipment1
73.7007	Neuroectoderm_and_glia	run_20	2022-03-08	E15.0_L2	Shipment3
77.2155	Mesoderm	run_22	2022-04-03	E17.75_L1	Shipment4
93.75	CNS_neurons	run_19	2020-11-03	E13.0_L2	Shipment1
97.8722	Mesoderm	run_23_B	2022-02-07	E18.5_L1	Shipment3
94.9333	Epithelium	run_24	2022-03-15	P0_L1	Shipment3
206.194	Hepatocytes	run_15	2021-08-17	E9.5_L5	Shipment2
74.8442	Neural_crest_PNS_neurons	run_20	2022-02-11	E15.25_L1	Shipment3
63.7129	Mesoderm	run_25	2022-03-15	P0_L1	Shipment3
83.66	Hepatocytes	run_25	2022-03-15	P0_L1	Shipment3
100.654	Lung_and_airway	run_23_B	2022-02-18	E18.0_L1	Shipment3
74.8217	White_blood_cells	run_25	2022-03-15	P0_L1	Shipment3
177.834	White_blood_cells	run_23_B	2022-02-27	E18.25_L1	Shipment3
81.6861	Eye_and_other	run_25	2022-03-15	P0_L1	Shipment3
188.744	Endothelium	run_19	2020-11-03	E13.0_L2	Shipment1
185.191	Mesoderm	run_17	2021-03-03	E10.0_L1	Shipment2
71.181	Mesoderm	run_22	2022-03-11	E17.25_L1	Shipment3
60.4898	Intermediate_neuronal_progenitors	run_19	2020-10-30	E10.75_L1	Shipment1
64.2436	CNS_neurons	run_14	2021-01-25	E12.75_L3	Shipment1
48.7368	Mesoderm	run_25	2022-03-15	P0_L1	Shipment3
49.7293	White_blood_cells	run_23_A	2022-02-07	E18.75_L1	Shipment3
61.6676	Lung_and_airway	run_24	2022-03-15	P0_L1	Shipment3
41.2135	Intermediate_neuronal_progenitors	run_25	2022-03-15	P0_L1	Shipment3
80.0049	Endothelium	run_25	2022-03-15	P0_L1	Shipment3
124.504	Epithelium	run_25	2022-03-15	P0_L1	Shipment3
201.119	Mesoderm	run_21	2022-03-12	E16.75_L1	Shipment3
12.8328	Definitive_erythroid	run_25	2022-03-15	P0_L1	Shipment3
67.762	Mesoderm	run_24	2022-03-15	P0_L1	Shipment3
84.3638	Neuroectoderm_and_glia	run_20	2022-02-11	E15.5_L2	Shipment3
69.3591	Endothelium	run_25	2022-03-15	P0_L1	Shipment3
118.02	Endothelium	run_20	2022-03-11	E15.75_L1	Shipment3
147.82	Endothelium	run_26	2022-02-19	E16.5_L1	Shipment3
94.367	Epithelium	run_25	2022-03-15	P0_L1	Shipment3
54.9634	Intermediate_neuronal_progenitors	run_21	2022-02-19	E16.25_L1	Shipment3
90.0358	Mesoderm	run_26	2022-03-12	E16.75_L1	Shipment3
50.703	Endothelium	run_25	2022-03-15	P0_L1	Shipment3
56.384	Olfactory_sensory_neurons	run_24	2022-03-15	P0_L1	Shipment3
71.651	Mesoderm	run_25	2022-03-15	P0_L1	Shipment3
60.2891	Mesoderm	run_23_A	2022-02-18	E18.0_L1	Shipment3
67.8477	Mesoderm	run_24	2022-03-15	P0_L1	Shipment3
141.989	Muscle_cells	run_13	2020-11-03	E13.0_L2	Shipment1
76.9657	Endothelium	run_26	2022-02-19	E16.5_L1	Shipment3
127.538	White_blood_cells	run_14	2020-12-20	E12.5_L3	Shipment1
59.3091	Definitive_erythroid	run_23_B	2022-02-07	E18.75_L1	Shipment3
241.548	Mesoderm	run_20	2022-03-08	E15.0_L2	Shipment3
125.669	Mesoderm	run_19	2020-11-03	E13.0_L2	Shipment1
69.633	Hepatocytes	run_23_A	2022-02-07	E18.5_L1	Shipment3
134.35	Neuroectoderm_and_glia	run_13	2021-02-14	E13.25_L1	Shipment1
224.105	Definitive_erythroid	run_21	2022-02-19	E16.5_L1	Shipment3
78.0537	CNS_neurons	run_18	2021-03-23	E14.5_L5	Shipment2
116.179	Epithelium	run_20	2022-03-08	E15.0_L2	Shipment3
110.539	Mesoderm	run_17	2021-03-03	E10.0_L1	Shipment2
142.123	Intestine	run_22	2022-03-09	E17.0_L1	Shipment3
150.554	Definitive_erythroid	run_20	2022-02-11	E15.5_L2	Shipment3
169.107	Mesoderm	run_26	2022-03-12	E16.0_L2	Shipment3
48.0168	CNS_neurons	run_13	2021-03-03	E13.0_L3	Shipment1
257.577	Definitive_erythroid	run_14	2021-01-25	E12.75_L3	Shipment1
106.02	Mesoderm	run_13	2021-02-14	E13.25_L1	Shipment1
100.145	Hepatocytes	run_23_B	2022-02-18	E18.0_L1	Shipment3
172.875	Mesoderm	run_17	2021-03-03	E10.0_L1	Shipment2
118.234	Endothelium	run_21	2022-03-12	E16.0_L2	Shipment3
22.6721	Muscle_cells	run_25	2022-03-15	P0_L1	Shipment3
110.635	Intestine	run_23_B	2022-02-07	E18.75_L1	Shipment3
60.1643	Olfactory_sensory_neurons	run_18	2021-02-23	E13.5_L5	Shipment1
44.3458	White_blood_cells	run_25	2022-03-15	P0_L1	Shipment3
76.7414	White_blood_cells	run_26	2022-02-19	E16.5_L1	Shipment3
141.794	Muscle_cells	run_14	2021-01-25	E12.75_L3	Shipment1
145.836	Hepatocytes	run_13	2021-01-25	E12.75_L4	Shipment1
38.7973	CNS_neurons	run_25	2022-03-15	P0_L1	Shipment3
123.567	Mesoderm	run_21	2022-03-12	E16.75_L1	Shipment3
219.837	Muscle_cells	run_20	2022-03-11	E15.75_L1	Shipment3
218.277	T_cells	run_20	2022-03-08	E15.0_L2	Shipment3
143.273	CNS_neurons	run_13	2021-02-14	E13.25_L1	Shipment1
57.1165	Mesoderm	run_25	2022-03-15	P0_L1	Shipment3
64.2194	Mesoderm	run_25	2022-03-15	P0_L1	Shipment3
68.4632	Adipocytes	run_23_A	2022-02-27	E18.25_L1	Shipment3
48.0412	White_blood_cells	run_25	2022-03-15	P0_L1	Shipment3
201.709	Hepatocytes	run_26	2022-02-19	E16.5_L1	Shipment3
116.303	White_blood_cells	run_26	2022-03-12	E16.75_L1	Shipment3
44.0953	White_blood_cells	run_23_A	2022-02-07	E18.75_L1	Shipment3
79.4801	CNS_neurons	run_19	2021-03-11	E11.0_L3	Shipment1
96.5498	Mesoderm	run_16	2021-03-12	E11.5_L5	Shipment1
56.5895	Mesoderm	run_25	2022-03-15	P0_L1	Shipment3
110.088	Mast_cells	run_21	2022-03-12	E16.0_L2	Shipment3
108.257	Mesoderm	run_26	2022-02-19	E16.25_L1	Shipment3
184.335	Definitive_erythroid	run_23_A	2022-02-07	E18.5_L1	Shipment3
43.8983	CNS_neurons	run_25	2022-03-15	P0_L1	Shipment3
102.801	Epithelium	run_16	2021-03-12	E11.5_L5	Shipment1
82.3418	Epithelium	run_23_A	2022-02-07	E18.5_L1	Shipment3
154.481	Mesoderm	run_20	2022-03-11	E15.75_L1	Shipment3
86.9225	Mesoderm	run_21	2022-03-12	E16.0_L2	Shipment3
89.2708	White_blood_cells	run_14	2021-01-25	E12.75_L3	Shipment1
74.2375	Hepatocytes	run_25	2022-03-15	P0_L1	Shipment3
164.955	Mesoderm	run_20	2022-02-11	E15.25_L1	Shipment3
61.1592	Olfactory_sensory_neurons	run_25	2022-03-15	P0_L1	Shipment3
80.8708	Mesoderm	run_13	2021-02-14	E13.25_L1	Shipment1
159.847	White_blood_cells	run_18	2021-03-23	E14.5_L5	Shipment2
53.1897	Mesoderm	run_23_A	2022-02-18	E18.0_L1	Shipment3
92.7677	Mesoderm	run_24	2022-03-15	P0_L1	Shipment3
68.0801	Mesoderm	run_23_B	2022-02-07	E18.5_L1	Shipment3
48.3369	Epithelium	run_22	2022-03-11	E17.25_L1	Shipment3
68.025	Epithelium	run_25	2022-03-15	P0_L1	Shipment3
66.6613	Olfactory_sensory_neurons	run_18	2020-10-24	E14.5_L1	Shipment1
100.633	Hepatocytes	run_13	2021-01-25	E12.75_L4	Shipment1
75.5701	Mesoderm	run_20	2022-03-11	E15.75_L1	Shipment3
123.032	White_blood_cells	run_20	2022-03-08	E15.0_L2	Shipment3
49.3671	Ependymal_cells	run_25	2022-03-15	P0_L1	Shipment3
77.5655	Definitive_erythroid	run_20	2022-02-11	E15.5_L2	Shipment3
95.9674	Endothelium	run_25	2022-03-15	P0_L1	Shipment3
155.517	Muscle_cells	run_26	2022-03-12	E16.75_L1	Shipment3
91.1402	White_blood_cells	run_26	2022-03-12	E16.75_L1	Shipment3
88.6448	White_blood_cells	run_20	2022-03-11	E15.75_L1	Shipment3
164.635	Neural_crest_PNS_glia	run_19	2021-03-11	E11.0_L3	Shipment1
44.2375	Mesoderm	run_25	2022-03-15	P0_L1	Shipment3
40.5949	Neuroectoderm_and_glia	run_23_B	2022-02-07	E18.75_L1	Shipment3
248.117	Megakaryocytes	run_17	2021-03-03	E10.0_L1	Shipment2
83.7296	Mesoderm	run_18	2021-03-23	E14.5_L5	Shipment2
45.3674	Muscle_cells	run_25	2022-03-15	P0_L1	Shipment3
34.2049	CNS_neurons	run_25	2022-03-15	P0_L1	Shipment3
118.032	Hepatocytes	run_25	2022-03-15	P0_L1	Shipment3
120.076	Definitive_erythroid	run_25	2022-03-15	P0_L1	Shipment3
91.9651	Hepatocytes	run_26	2022-02-19	E16.5_L1	Shipment3
346.471	Definitive_erythroid	run_19	2020-12-12	E10.5_L2	Shipment1
65.1785	Mesoderm	run_25	2022-03-15	P0_L1	Shipment3
52.8753	Mesoderm	run_25	2022-03-15	P0_L1	Shipment3
288.298	Hepatocytes	run_17	2021-03-03	E10.0_L1	Shipment2
89.544	Mesoderm	run_25	2022-03-15	P0_L1	Shipment3
82.6643	CNS_neurons	run_16	2021-03-12	E11.5_L5	Shipment1
70.2726	Mesoderm	run_25	2022-03-15	P0_L1	Shipment3
50.1691	Mesoderm	run_23_B	2022-02-07	E18.5_L1	Shipment3
77.4898	Mesoderm	run_25	2022-03-15	P0_L1	Shipment3
61.3437	Mesoderm	run_14	2021-01-25	E12.75_L3	Shipment1
102.533	Epithelium	run_14	2021-01-25	E12.75_L3	Shipment1
67.2092	Mesoderm	run_25	2022-03-15	P0_L1	Shipment3
122.619	Neural_crest_PNS_glia	run_22	2022-02-27	E17.5_L1	Shipment3
122.487	Hepatocytes	run_21	2022-02-19	E16.25_L1	Shipment3
103.622	Mesoderm	run_14	2021-01-25	E12.75_L3	Shipment1
132.171	Mesoderm	run_21	2022-02-19	E16.5_L1	Shipment3
53.9956	Neuroectoderm_and_glia	run_25	2022-03-15	P0_L1	Shipment3
144.874	Mesoderm	run_26	2022-02-19	E16.5_L1	Shipment3
25.4788	Definitive_erythroid	run_26	2022-03-12	E16.0_L2	Shipment3
236.824	Muscle_cells	run_19	2020-12-12	E10.5_L2	Shipment1
126.877	Neural_crest_PNS_glia	run_24	2022-03-15	P0_L1	Shipment3
111.891	Hepatocytes	run_18	2021-02-23	E13.5_L5	Shipment1
109.012	White_blood_cells	run_26	2022-02-19	E16.5_L1	Shipment3
68.2366	Olfactory_sensory_neurons	run_23_B	2022-02-07	E18.5_L1	Shipment3
54.086	Mesoderm	run_24	2022-03-15	P0_L1	Shipment3
110.166	Muscle_cells	run_14	2020-11-03	E13.0_L1	Shipment1
139.533	Mesoderm	run_19	2020-10-30	E10.75_L1	Shipment1
200.677	White_blood_cells	run_13	2021-02-14	E13.25_L1	Shipment1
84.6416	Hepatocytes	run_23_B	2022-02-27	E18.25_L1	Shipment3
164.107	Neural_crest_PNS_neurons	run_18	2021-02-23	E13.5_L5	Shipment1
213.507	Mesoderm	run_20	2022-03-11	E15.75_L1	Shipment3
88.9533	Epithelium	run_24	2022-03-15	P0_L1	Shipment3
108.487	Hepatocytes	run_18	2021-03-23	E14.5_L5	Shipment2
29.7202	Intestine	run_25	2022-03-15	P0_L1	Shipment3
62.0801	Olfactory_sensory_neurons	run_18	2021-02-23	E13.5_L5	Shipment1
154.032	Hepatocytes	run_25	2022-03-15	P0_L1	Shipment3
52.8315	Mesoderm	run_25	2022-03-15	P0_L1	Shipment3
103.877	Mesoderm	run_14	2021-01-25	E12.75_L3	Shipment1
63.9181	CNS_neurons	run_14	2021-01-25	E12.75_L3	Shipment1
118.844	Mesoderm	run_17	2021-11-11	E10.0_L4	Shipment2
157.337	Eye_and_other	run_20	2022-02-11	E15.25_L1	Shipment3
62.2363	White_blood_cells	run_25	2022-03-15	P0_L1	Shipment3
51.8358	Mesoderm	run_24	2022-03-15	P0_L1	Shipment3
100.889	Epithelium	run_24	2022-03-15	P0_L1	Shipment3
101.978	Neuroectoderm_and_glia	run_16	2021-03-12	E11.5_L5	Shipment1
49.7976	Mesoderm	run_24	2022-03-15	P0_L1	Shipment3
261.982	Mesoderm	run_26	2022-03-12	E16.0_L2	Shipment3
87.2901	Primitive_erythroid	run_13	2021-01-25	E12.75_L4	Shipment1
168.388	Mesoderm	run_14	2021-01-25	E12.75_L3	Shipment1
119.471	Neuroectoderm_and_glia	run_14	2020-12-20	E12.5_L3	Shipment1
244.05	Definitive_erythroid	run_21	2022-03-12	E16.75_L1	Shipment3
128.26	Mesoderm	run_26	2022-02-19	E16.5_L1	Shipment3
60.81	Intermediate_neuronal_progenitors	run_18	2020-10-24	E14.5_L1	Shipment1
114.423	Mesoderm	run_14	2021-01-25	E12.75_L3	Shipment1
123.409	Neuroectoderm_and_glia	run_13	2021-02-14	E13.25_L1	Shipment1
27.9058	CNS_neurons	run_25	2022-03-15	P0_L1	Shipment3
59.9776	White_blood_cells	run_24	2022-03-15	P0_L1	Shipment3
98.9351	Epithelium	run_25	2022-03-15	P0_L1	Shipment3
53.8382	Neural_crest_PNS_neurons	run_20	2022-03-08	E15.0_L2	Shipment3
112.993	Endothelium	run_24	2022-03-15	P0_L1	Shipment3
42.7949	Endothelium	run_24	2022-03-15	P0_L1	Shipment3
199.275	Hepatocytes	run_14	2021-01-25	E12.75_L3	Shipment1
42.4346	Intermediate_neuronal_progenitors	run_18	2021-03-23	E14.5_L5	Shipment2
