# Supplementary material for: A single-cell time-lapse of mouse prenatal development from gastrula to birth
Source: Nature. 2024 Feb 14;626(8001):1084–93. doi: 10.1038/s41586-024-07069-w (PMC10901739; doi:10.1038/s41586-024-07069-w)
Supplement: Supplementary file 12 — Source Data Extended Data Fig. 5 [file 41586_2024_7069_MOESM12_ESM.xlsx]

## Sheet: panel_b
day	estimated_num_log2	celltype_update
E8.5	9.49985	Anterior intermediate mesoderm
E8.5	4.39232	Posterior intermediate mesoderm
E8.75	10.6636	Anterior intermediate mesoderm
E8.75	7.56986	Posterior intermediate mesoderm
E9.0	11.3026	Anterior intermediate mesoderm
E9.0	9.41996	Posterior intermediate mesoderm
E9.25	11.7245	Anterior intermediate mesoderm
E9.25	10.4522	Posterior intermediate mesoderm
E9.5	11.7899	Anterior intermediate mesoderm
E9.5	11.403	Posterior intermediate mesoderm
E9.75	12.5033	Anterior intermediate mesoderm
E9.75	11.7453	Posterior intermediate mesoderm
E10.0	12.7271	Anterior intermediate mesoderm
E10.0	12.5781	Posterior intermediate mesoderm
E10.25	13.2678	Anterior intermediate mesoderm
E10.25	7.2854	Metanephric mesenchyme
E10.25	10.3151	Nephron progenitors
E10.25	13.1861	Posterior intermediate mesoderm
E10.25	10.2058	Ureteric bud
E10.5	13.7374	Anterior intermediate mesoderm
E10.5	7.76818	Metanephric mesenchyme
E10.5	10.5068	Nephron progenitors
E10.5	13.6884	Posterior intermediate mesoderm
E10.5	11.6303	Ureteric bud
E10.75	11.9708	Anterior intermediate mesoderm
E10.75	11.0961	Metanephric mesenchyme
E10.75	11.3559	Nephron progenitors
E10.75	13.4526	Posterior intermediate mesoderm
E10.75	9.05257	Proximal tubule cells
E10.75	12.5031	Ureteric bud
E11.0	11.7121	Anterior intermediate mesoderm
E11.0	13.345	Metanephric mesenchyme
E11.0	11.4732	Nephron progenitors
E11.0	13.3529	Posterior intermediate mesoderm
E11.0	9.53138	Proximal tubule cells
E11.0	13.2805	Ureteric bud
E11.25	9.61471	Anterior intermediate mesoderm
E11.25	12.9589	Metanephric mesenchyme
E11.25	10.8865	Nephron progenitors
E11.25	12.1981	Posterior intermediate mesoderm
E11.25	10.4878	Proximal tubule cells
E11.25	12.3859	Ureteric bud
E11.5	10.5058	Anterior intermediate mesoderm
E11.5	14.2245	Metanephric mesenchyme
E11.5	10.3365	Nephron progenitors
E11.5	12.0365	Posterior intermediate mesoderm
E11.5	10.7952	Proximal tubule cells
E11.5	13.4232	Ureteric bud
E11.75	9.53528	Anterior intermediate mesoderm
E11.75	14.7679	Metanephric mesenchyme
E11.75	10.6733	Nephron progenitors
E11.75	13.1908	Posterior intermediate mesoderm
E11.75	10.6733	Proximal tubule cells
E11.75	13.5353	Ureteric bud
E12.0	7.21917	Anterior intermediate mesoderm
E12.0	15.1073	Metanephric mesenchyme
E12.0	11.3886	Nephron progenitors
E12.0	11.8626	Posterior intermediate mesoderm
E12.0	11.7423	Proximal tubule cells
E12.0	13.3886	Ureteric bud
E12.25	10.4696	Proximal tubule cells
E12.25	10.207	Ureteric bud
E12.5	9.02514	Anterior intermediate mesoderm
E12.5	16.4111	Metanephric mesenchyme
E12.5	14.2519	Nephron progenitors
E12.5	11.1935	Posterior intermediate mesoderm
E12.5	12.1932	Proximal tubule cells
E12.5	14.3086	Ureteric bud
E12.75	11.2473	Anterior intermediate mesoderm
E12.75	17.1113	Metanephric mesenchyme
E12.75	14.7863	Nephron progenitors
E12.75	12.5691	Posterior intermediate mesoderm
E12.75	13.0544	Proximal tubule cells
E12.75	15.2129	Ureteric bud
E13.0	8.9571	Anterior intermediate mesoderm
E13.0	16.0123	Metanephric mesenchyme
E13.0	12.4808	Nephron progenitors
E13.0	11.279	Posterior intermediate mesoderm
E13.0	10.5421	Proximal tubule cells
E13.0	13.2424	Ureteric bud
E13.25	10.5962	Anterior intermediate mesoderm
E13.25	16.6942	Metanephric mesenchyme
E13.25	14.4375	Nephron progenitors
E13.25	12.2592	Posterior intermediate mesoderm
E13.25	11.4707	Proximal tubule cells
E13.25	14.4206	Ureteric bud
E13.5	11.1561	Anterior intermediate mesoderm
E13.5	16.6039	Metanephric mesenchyme
E13.5	14.7405	Nephron progenitors
E13.5	11.5708	Posterior intermediate mesoderm
E13.5	9.57175	Proximal tubule cells
E13.5	14.9629	Ureteric bud
E13.75	15.9614	Metanephric mesenchyme
E13.75	14.4614	Nephron progenitors
E13.75	11.3326	Posterior intermediate mesoderm
E13.75	14.5416	Ureteric bud
E14.0	15.118	Metanephric mesenchyme
E14.0	11.8553	Nephron progenitors
E14.0	8.53528	Proximal tubule cells
E14.0	13.44	Ureteric bud
E14.25	10.9586	Anterior intermediate mesoderm
E14.25	17.9999	Metanephric mesenchyme
E14.25	17.1774	Nephron progenitors
E14.25	13.2063	Podocytes
E14.25	9.95855	Posterior intermediate mesoderm
E14.25	14.7132	Proximal tubule cells
E14.25	16.8949	Ureteric bud
E14.333	11.0217	Anterior intermediate mesoderm
E14.333	18.7492	Metanephric mesenchyme
E14.333	17.8091	Nephron progenitors
E14.333	14.4475	Podocytes
E14.333	11.6064	Posterior intermediate mesoderm
E14.333	15.529	Proximal tubule cells
E14.333	16.3611	Ureteric bud
E14.75	11.224	Anterior intermediate mesoderm
E14.75	13.9241	Ascending loop of Henle
E14.75	18.5545	Metanephric mesenchyme
E14.75	18.3269	Nephron progenitors
E14.75	14.8675	Podocytes
E14.75	11.224	Posterior intermediate mesoderm
E14.75	16.2897	Proximal tubule cells
E14.75	17.094	Ureteric bud
E15.0	9.76818	Anterior intermediate mesoderm
E15.0	13.9373	Ascending loop of Henle
E15.0	14.2909	Collecting duct principal cells
E15.0	18.5421	Metanephric mesenchyme
E15.0	18.356	Nephron progenitors
E15.0	15.4678	Podocytes
E15.0	9.76818	Posterior intermediate mesoderm
E15.0	17.0057	Proximal tubule cells
E15.0	16.9171	Ureteric bud
E15.25	13.1712	Anterior intermediate mesoderm
E15.25	14.6118	Ascending loop of Henle
E15.25	13.6857	Collecting duct principal cells
E15.25	19.5059	Metanephric mesenchyme
E15.25	18.9299	Nephron progenitors
E15.25	16.1187	Podocytes
E15.25	12.3639	Posterior intermediate mesoderm
E15.25	17.3296	Proximal tubule cells
E15.25	17.3063	Ureteric bud
E15.5	12.0317	Anterior intermediate mesoderm
E15.5	15.241	Ascending loop of Henle
E15.5	13.7321	Collecting duct principal cells
E15.5	13.9385	Distal convoluted tubule
E15.5	19.6389	Metanephric mesenchyme
E15.5	19.3602	Nephron progenitors
E15.5	16.3714	Podocytes
E15.5	10.032	Posterior intermediate mesoderm
E15.5	18.1965	Proximal tubule cells
E15.5	16.8389	Ureteric bud
E15.75	9.99577	Anterior intermediate mesoderm
E15.75	15.2808	Ascending loop of Henle
E15.75	14.8028	Collecting duct principal cells
E15.75	14.3173	Distal convoluted tubule
E15.75	19.8076	Metanephric mesenchyme
E15.75	19.3856	Nephron progenitors
E15.75	16.6819	Podocytes
E15.75	9.99577	Posterior intermediate mesoderm
E15.75	17.9841	Proximal tubule cells
E15.75	17.1753	Ureteric bud
E16.0	11.3332	Anterior intermediate mesoderm
E16.0	15.3775	Ascending loop of Henle
E16.0	14.7254	Collecting duct principal cells
E16.0	13.3332	Distal convoluted tubule
E16.0	19.5425	Metanephric mesenchyme
E16.0	19.1628	Nephron progenitors
E16.0	16.2873	Podocytes
E16.0	17.9769	Proximal tubule cells
E16.0	17.3554	Ureteric bud
E16.25	10.9614	Anterior intermediate mesoderm
E16.25	16.0901	Ascending loop of Henle
E16.25	15.1307	Collecting duct principal cells
E16.25	14.1307	Distal convoluted tubule
E16.25	19.6543	Metanephric mesenchyme
E16.25	19.5865	Nephron progenitors
E16.25	17.1702	Podocytes
E16.25	18.523	Proximal tubule cells
E16.25	17.6887	Ureteric bud
E16.5	11.3907	Anterior intermediate mesoderm
E16.5	16.4781	Ascending loop of Henle
E16.5	15.5606	Collecting duct principal cells
E16.5	13.9757	Connecting tubule
E16.5	15.5606	Distal convoluted tubule
E16.5	19.951	Metanephric mesenchyme
E16.5	19.6921	Nephron progenitors
E16.5	17.648	Podocytes
E16.5	18.8294	Proximal tubule cells
E16.5	18.0841	Ureteric bud
E16.75	11.5328	Anterior intermediate mesoderm
E16.75	16.8724	Ascending loop of Henle
E16.75	17.4514	Collecting duct principal cells
E16.75	15.2874	Connecting tubule
E16.75	15.6618	Distal convoluted tubule
E16.75	20.0244	Metanephric mesenchyme
E16.75	19.9205	Nephron progenitors
E16.75	17.3007	Podocytes
E16.75	19.2874	Proximal tubule cells
E16.75	18.1399	Ureteric bud
E17.0	16.9588	Ascending loop of Henle
E17.0	14.6612	Collecting duct intercalated cells
E17.0	16.5356	Collecting duct principal cells
E17.0	14.2461	Connecting tubule
E17.0	15.2461	Distal convoluted tubule
E17.0	20.0592	Metanephric mesenchyme
E17.0	19.9185	Nephron progenitors
E17.0	17.8835	Podocytes
E17.0	19.1096	Proximal tubule cells
E17.0	17.7344	Ureteric bud
E17.25	17.1811	Ascending loop of Henle
E17.25	13.9716	Collecting duct intercalated cells
E17.25	16.431	Collecting duct principal cells
E17.25	15.2935	Connecting tubule
E17.25	15.779	Distal convoluted tubule
E17.25	20.351	Metanephric mesenchyme
E17.25	20.1908	Nephron progenitors
E17.25	18.381	Podocytes
E17.25	19.6858	Proximal tubule cells
E17.25	17.8296	Ureteric bud
E17.5	17.5232	Ascending loop of Henle
E17.5	14.9118	Collecting duct intercalated cells
E17.5	17.4968	Collecting duct principal cells
E17.5	14.3269	Connecting tubule
E17.5	16.0638	Distal convoluted tubule
E17.5	20.5779	Metanephric mesenchyme
E17.5	20.2888	Nephron progenitors
E17.5	18.4968	Podocytes
E17.5	19.6607	Proximal tubule cells
E17.5	17.7192	Ureteric bud
E17.75	12.4155	Anterior intermediate mesoderm
E17.75	18.1701	Ascending loop of Henle
E17.75	15.1157	Collecting duct intercalated cells
E17.75	17.2481	Collecting duct principal cells
E17.75	16.0002	Connecting tubule
E17.75	17.0877	Distal convoluted tubule
E17.75	21.2064	Metanephric mesenchyme
E17.75	20.889	Nephron progenitors
E17.75	19.0519	Podocytes
E17.75	20.675	Proximal tubule cells
E17.75	18.2481	Ureteric bud
E18.0	19.1794	Ascending loop of Henle
E18.0	15.9282	Collecting duct intercalated cells
E18.0	18.0485	Collecting duct principal cells
E18.0	17.1051	Connecting tubule
E18.0	17.814	Distal convoluted tubule
E18.0	21.1343	Metanephric mesenchyme
E18.0	20.9915	Nephron progenitors
E18.0	19.186	Podocytes
E18.0	20.9243	Proximal tubule cells
E18.0	18.8225	Ureteric bud
E18.25	19.9055	Ascending loop of Henle
E18.25	16.5109	Collecting duct intercalated cells
E18.25	17.8787	Collecting duct principal cells
E18.25	16.4147	Connecting tubule
E18.25	18.5225	Distal convoluted tubule
E18.25	21.489	Metanephric mesenchyme
E18.25	21.4681	Nephron progenitors
E18.25	19.6963	Podocytes
E18.25	21.7429	Proximal tubule cells
E18.25	18.7759	Ureteric bud
E18.5	12.4717	Anterior intermediate mesoderm
E18.5	19.3745	Ascending loop of Henle
E18.5	16.1346	Collecting duct intercalated cells
E18.5	18.0466	Collecting duct principal cells
E18.5	16.313	Connecting tubule
E18.5	17.8754	Distal convoluted tubule
E18.5	21.1848	Metanephric mesenchyme
E18.5	21.242	Nephron progenitors
E18.5	19.6516	Podocytes
E18.5	21.3348	Proximal tubule cells
E18.5	19.0211	Ureteric bud
E18.75	19.8146	Ascending loop of Henle
E18.75	16.4291	Collecting duct intercalated cells
E18.75	17.8621	Collecting duct principal cells
E18.75	15.6922	Connecting tubule
E18.75	18.0614	Distal convoluted tubule
E18.75	21.7145	Metanephric mesenchyme
E18.75	21.597	Nephron progenitors
E18.75	19.8621	Podocytes
E18.75	21.5605	Proximal tubule cells
E18.75	18.7654	Ureteric bud
P0	12.1453	Anterior intermediate mesoderm
P0	19.7605	Ascending loop of Henle
P0	16.5318	Collecting duct intercalated cells
P0	18.5964	Collecting duct principal cells
P0	16.8317	Connecting tubule
P0	17.8934	Distal convoluted tubule
P0	21.959	Metanephric mesenchyme
P0	21.587	Nephron progenitors
P0	19.8141	Podocytes
P0	8.56224	Posterior intermediate mesoderm
P0	21.6077	Proximal tubule cells
P0	19.6189	Ureteric bud
