# Supplementary material for: A single-cell time-lapse of mouse prenatal development from gastrula to birth
Source: Nature. 2024 Feb 14;626(8001):1084–93. doi: 10.1038/s41586-024-07069-w (PMC10901739; doi:10.1038/s41586-024-07069-w)
Supplement: Supplementary file 13 — Source Data Extended Data Fig. 7 [file 41586_2024_7069_MOESM13_ESM.xlsx]

## Sheet: panel e
celltype	day	Foxd1_exp_norm_mean
Renal cortical stromal cells	P0	0.0232003
Renal cortical stromal cells	E18.75	0
Renal cortical stromal cells	E18.5	0.0175118
Renal cortical stromal cells	E18.25	0.0293323
Renal cortical stromal cells	E18.0	0.0145255
Renal cortical stromal cells	E17.75	0.0080188
Renal cortical stromal cells	E17.5	0.066561
Renal cortical stromal cells	E17.25	0.170978
Renal cortical stromal cells	E17.0	0
Renal cortical stromal cells	E16.75	0.0358092
Renal cortical stromal cells	E16.5	0.046822
Renal cortical stromal cells	E16.25	0.0692957
Renal cortical stromal cells	E16.0	0.0180761
Renal cortical stromal cells	E15.75	0
Renal cortical stromal cells	E15.5	0.01694
Renal cortical stromal cells	E15.25	0.0488755
Renal cortical stromal cells	E15.0	0.0361163
Renal cortical stromal cells	E14.75	0.032397
Renal cortical stromal cells	E14.333	0.00546409
Renal cortical stromal cells	E14.25	0
Renal cortical stromal cells	E14.0	0
Renal cortical stromal cells	E13.75	0
Renal cortical stromal cells	E13.5	0.0101157
Renal cortical stromal cells	E13.25	0.00683218
Renal cortical stromal cells	E13.0	0.0743547
Renal cortical stromal cells	E12.75	0.0163006
Renal cortical stromal cells	E12.5	0.0176434
Renal cortical stromal cells	E12.25	0
Renal cortical stromal cells	E12.0	0
Renal cortical stromal cells	E11.75	0.0502823
Renal cortical stromal cells	E11.5	0
Renal cortical stromal cells	E11.25	0.024303
Renal cortical stromal cells	E11.0	0.0113143
Renal cortical stromal cells	E10.75	0.0262852
Renal cortical stromal cells	E10.5	0.0153038
Renal cortical stromal cells	E10.25	0.0307558
Renal cortical stromal cells	E10.0	0.0226206
Renal cortical stromal cells	E9.75	0.0308138
Renal cortical stromal cells	E9.5	0.0205744
Renal cortical stromal cells	E9.25	0.0249031
Renal cortical stromal cells	E9.0	0.0419478
Renal cortical stromal cells	E8.75	0.0017825
Renal cortical stromal cells	E8.5	0.0128305
Renal medullary stromal cells	P0	0.0341017
Renal medullary stromal cells	E18.75	0.0340162
Renal medullary stromal cells	E18.5	0.0315966
Renal medullary stromal cells	E18.25	0.0139202
Renal medullary stromal cells	E18.0	0.0379325
Renal medullary stromal cells	E17.75	0.0680229
Renal medullary stromal cells	E17.5	0.0681758
Renal medullary stromal cells	E17.25	0.0382776
Renal medullary stromal cells	E17.0	0.0548714
Renal medullary stromal cells	E16.75	0.10166
Renal medullary stromal cells	E16.5	0.0931828
Renal medullary stromal cells	E16.25	0.0855115
Renal medullary stromal cells	E16.0	0.0933268
Renal medullary stromal cells	E15.75	0.0780779
Renal medullary stromal cells	E15.5	0.0740129
Renal medullary stromal cells	E15.25	0.12938
Renal medullary stromal cells	E15.0	0.123247
Renal medullary stromal cells	E14.75	0.149371
Renal medullary stromal cells	E14.333	0.154796
Renal medullary stromal cells	E14.25	0.0963781
Renal medullary stromal cells	E14.0	0.317375
Renal medullary stromal cells	E13.75	0.184076
Renal medullary stromal cells	E13.5	0.22877
Renal medullary stromal cells	E13.25	0.194066
Renal medullary stromal cells	E13.0	0.24964
Renal medullary stromal cells	E12.75	0.188601
Renal medullary stromal cells	E12.5	0.190249
Renal medullary stromal cells	E12.25	0.427003
Renal medullary stromal cells	E12.0	0.169549
Renal medullary stromal cells	E11.75	0.461285
Renal medullary stromal cells	E11.5	0.312028
Renal medullary stromal cells	E11.25	0.121998
Renal medullary stromal cells	E11.0	0.0668265
Renal medullary stromal cells	E10.75	0.278066
