# Supplementary material for: A single-cell time-lapse of mouse prenatal development from gastrula to birth
Source: Nature. 2024 Feb 14;626(8001):1084–93. doi: 10.1038/s41586-024-07069-w (PMC10901739; doi:10.1038/s41586-024-07069-w)
Supplement: Supplementary file 14 — Source Data Extended Data Fig. 8 [file 41586_2024_7069_MOESM14_ESM.xlsx]

## Sheet: panel_a
day	estimated_num_log2	celltype_update
E8.5	9.94691	First heart field
E8.5	10.4747	LPM:Allantois
E8.5	11.4398	LPM:Amniotic mesoderm
E8.5	9.37938	LPM:Cardiopharyngeal mesoderm
E8.5	13.7966	LPM:Extraembryonic mesoderm
E8.5	11.4747	LPM:Gut mesenchyme
E8.5	9.10591	LPM:Renal pericytes and mesangial cells
E8.5	12.856	LPM:Somatic mesoderm
E8.5	11.7591	LPM:Splanchnic mesoderm
E8.5	14.0885	Mesodermal progenitors (Tbx6+)
E8.5	14.5758	NMPs and spinal cord progenitors
E8.5	10.9469	Second heart field
E8.5	12.3312	First heart field
E8.5	10.4788	LPM:Allantois
E8.5	11.6321	LPM:Amniotic mesoderm
E8.5	11.9296	LPM:Cardiopharyngeal mesoderm
E8.5	14.2516	LPM:Extraembryonic mesoderm
E8.5	9.67243	LPM:Gut mesenchyme
E8.5	8.56605	LPM:Renal pericytes and mesangial cells
E8.5	12.7341	LPM:Somatic mesoderm
E8.5	13.1304	LPM:Splanchnic mesoderm
E8.5	14.5092	Mesodermal progenitors (Tbx6+)
E8.5	14.7292	NMPs and spinal cord progenitors
E8.5	10.93	Second heart field
E8.5	10.3542	First heart field
E8.5	14.0861	LPM:Allantois
E8.5	9.45533	LPM:Amniotic mesoderm
E8.5	11.1319	LPM:Cardiopharyngeal mesoderm
E8.5	14.285	LPM:Extraembryonic mesoderm
E8.5	7.87036	LPM:Gut mesenchyme
E8.5	5.55459	LPM:Renal pericytes and mesangial cells
E8.5	12.5011	LPM:Somatic mesoderm
E8.5	12.4416	LPM:Splanchnic mesoderm
E8.5	14.8019	Mesodermal progenitors (Tbx6+)
E8.5	14.7612	NMPs and spinal cord progenitors
E8.5	10.4543	Second heart field
E8.5	10.4808	First heart field
E8.5	11.4548	LPM:Allantois
E8.5	9.19722	LPM:Amniotic mesoderm
E8.5	11.4939	LPM:Cardiopharyngeal mesoderm
E8.5	13.6762	LPM:Extraembryonic mesoderm
E8.5	9.92184	LPM:Gut mesenchyme
E8.5	8.48382	LPM:Renal pericytes and mesangial cells
E8.5	12.6391	LPM:Somatic mesoderm
E8.5	11.9024	LPM:Splanchnic mesoderm
E8.5	14.3171	Mesodermal progenitors (Tbx6+)
E8.5	15.0109	NMPs and spinal cord progenitors
E8.5	9.67419	Second heart field
E8.5	11.4959	First heart field
E8.5	11.8872	LPM:Allantois
E8.5	10.7117	LPM:Amniotic mesoderm
E8.5	11.4486	LPM:Cardiopharyngeal mesoderm
E8.5	13.2139	LPM:Extraembryonic mesoderm
E8.5	10.0444	LPM:Gut mesenchyme
E8.5	6.55459	LPM:Renal pericytes and mesangial cells
E8.5	12.7048	LPM:Somatic mesoderm
E8.5	12.2874	LPM:Splanchnic mesoderm
E8.5	13.1997	Mesodermal progenitors (Tbx6+)
E8.5	14.5693	NMPs and spinal cord progenitors
E8.5	10.0861	Second heart field
E8.5	7.99435	First heart field
E8.5	7	LPM:Allantois
E8.5	9.79766	LPM:Amniotic mesoderm
E8.5	7.99435	LPM:Cardiopharyngeal mesoderm
E8.5	14.9321	LPM:Extraembryonic mesoderm
E8.5	10.1599	LPM:Gut mesenchyme
E8.5	11.4491	LPM:Renal pericytes and mesangial cells
E8.5	13.8475	LPM:Somatic mesoderm
E8.5	13.077	LPM:Splanchnic mesoderm
E8.5	14.6334	Mesodermal progenitors (Tbx6+)
E8.5	16.1342	NMPs and spinal cord progenitors
E8.5	12.0566	First heart field
E8.5	12.722	LPM:Allantois
E8.5	10.7432	LPM:Amniotic mesoderm
E8.5	11.769	LPM:Cardiopharyngeal mesoderm
E8.5	13.9427	LPM:Extraembryonic mesoderm
E8.5	11.0007	LPM:Gut mesenchyme
E8.5	9.18982	LPM:Renal pericytes and mesangial cells
E8.5	13.1061	LPM:Somatic mesoderm
E8.5	12.9631	LPM:Splanchnic mesoderm
E8.5	14.1242	Mesodermal progenitors (Tbx6+)
E8.5	14.3373	NMPs and spinal cord progenitors
E8.5	10.2491	Second heart field
E8.5	8.45943	Anterior intermediate mesoderm
E8.5	11.9421	First heart field
E8.5	11.6578	LPM:Allantois
E8.5	11.4863	LPM:Amniotic mesoderm
E8.5	11.4126	LPM:Cardiopharyngeal mesoderm
E8.5	14.1172	LPM:Extraembryonic mesoderm
E8.5	11.1447	LPM:Gut mesenchyme
E8.5	9.24079	LPM:Renal pericytes and mesangial cells
E8.5	13.1359	LPM:Somatic mesoderm
E8.5	12.8696	LPM:Splanchnic mesoderm
E8.5	14.2508	Mesodermal progenitors (Tbx6+)
E8.5	14.0956	NMPs and spinal cord progenitors
E8.5	9.64926	Second heart field
E8.5	9.60548	Anterior intermediate mesoderm
E8.5	8.13443	First heart field
E8.5	12.6819	LPM:Allantois
E8.5	11.1997	LPM:Amniotic mesoderm
E8.5	10.7814	LPM:Cardiopharyngeal mesoderm
E8.5	14.4556	LPM:Extraembryonic mesoderm
E8.5	10.2467	LPM:Gut mesenchyme
E8.5	9.13186	LPM:Renal pericytes and mesangial cells
E8.5	12.6887	LPM:Somatic mesoderm
E8.5	12.043	LPM:Splanchnic mesoderm
E8.5	14.5115	Mesodermal progenitors (Tbx6+)
E8.5	14.4496	NMPs and spinal cord progenitors
E8.5	8.91588	Second heart field
E8.5	10.4147	Anterior intermediate mesoderm
E8.5	10.6036	First heart field
E8.5	11.5751	LPM:Allantois
E8.5	11.0741	LPM:Amniotic mesoderm
E8.5	11.6856	LPM:Cardiopharyngeal mesoderm
E8.5	13.9436	LPM:Extraembryonic mesoderm
E8.5	7.29462	LPM:Foregut mesenchyme
E8.5	11.1861	LPM:Gut mesenchyme
E8.5	8.33092	LPM:Hepatic mesenchyme
E8.5	9.70563	LPM:Renal pericytes and mesangial cells
E8.5	13.4071	LPM:Somatic mesoderm
E8.5	13.1693	LPM:Splanchnic mesoderm
E8.5	13.8826	Mesodermal progenitors (Tbx6+)
E8.5	14.2234	NMPs and spinal cord progenitors
E8.5	8.40514	Second heart field
E8.5	9.86419	Anterior intermediate mesoderm
E8.5	10.9593	First heart field
E8.5	11.0914	LPM:Allantois
E8.5	10.1059	LPM:Amniotic mesoderm
E8.5	11.4215	LPM:Cardiopharyngeal mesoderm
E8.5	13.7174	LPM:Extraembryonic mesoderm
E8.5	7.21917	LPM:Foregut mesenchyme
E8.5	10.3934	LPM:Gut mesenchyme
E8.5	7.86419	LPM:Hepatic mesenchyme
E8.5	9.44915	LPM:Renal pericytes and mesangial cells
E8.5	13.3542	LPM:Somatic mesoderm
E8.5	12.8903	LPM:Splanchnic mesoderm
E8.5	13.762	Mesodermal progenitors (Tbx6+)
E8.5	14.1049	NMPs and spinal cord progenitors
E8.5	9.69	Second heart field
E8.5	10.8564	Anterior intermediate mesoderm
E8.5	10.8313	First heart field
E8.5	11.2003	LPM:Allantois
E8.5	11.1548	LPM:Amniotic mesoderm
E8.5	11.4569	LPM:Cardiopharyngeal mesoderm
E8.5	13.8199	LPM:Extraembryonic mesoderm
E8.5	6.96578	LPM:Foregut mesenchyme
E8.5	10.6751	LPM:Gut mesenchyme
E8.5	8.84235	LPM:Hepatic mesenchyme
E8.5	6.84549	LPM:Proepicardium
E8.5	9.96578	LPM:Renal pericytes and mesangial cells
E8.5	13.5247	LPM:Somatic mesoderm
E8.5	12.7065	LPM:Splanchnic mesoderm
E8.5	13.9975	Mesodermal progenitors (Tbx6+)
E8.5	14.0239	NMPs and spinal cord progenitors
E8.5	8.7039	Second heart field
E8.75	10.4949	Anterior intermediate mesoderm
E8.75	11.411	First heart field
E8.75	12.5999	LPM:Allantois
E8.75	11.9669	LPM:Amniotic mesoderm
E8.75	11.5873	LPM:Cardiopharyngeal mesoderm
E8.75	14.8833	LPM:Extraembryonic mesoderm
E8.75	9.46761	LPM:Foregut mesenchyme
E8.75	11.1421	LPM:Gut mesenchyme
E8.75	9.85487	LPM:Hepatic mesenchyme
E8.75	7.76818	LPM:Proepicardium
E8.75	11.352	LPM:Renal pericytes and mesangial cells
E8.75	13.3139	LPM:Somatic mesoderm
E8.75	13.2866	LPM:Splanchnic mesoderm
E8.75	14.1045	Mesodermal progenitors (Tbx6+)
E8.75	14.0979	NMPs and spinal cord progenitors
E8.75	10.1254	Second heart field
E8.75	10.7228	Anterior intermediate mesoderm
E8.75	13.0923	First heart field
E8.75	13.1095	LPM:Allantois
E8.75	10.9001	LPM:Amniotic mesoderm
E8.75	11.9578	LPM:Cardiopharyngeal mesoderm
E8.75	14.3107	LPM:Extraembryonic mesoderm
E8.75	10.1737	LPM:Foregut mesenchyme
E8.75	12.3018	LPM:Gut mesenchyme
E8.75	10.0795	LPM:Hepatic mesenchyme
E8.75	8.43879	LPM:Proepicardium
E8.75	10.5108	LPM:Renal pericytes and mesangial cells
E8.75	13.6266	LPM:Somatic mesoderm
E8.75	13.101	LPM:Splanchnic mesoderm
E8.75	14.0766	Mesodermal progenitors (Tbx6+)
E8.75	14.1137	NMPs and spinal cord progenitors
E8.75	7.85175	Posterior intermediate mesoderm
E8.75	10.7674	Second heart field
E9.0	11.5454	Anterior intermediate mesoderm
E9.0	11.5454	First heart field
E9.0	12.4207	LPM:Allantois
E9.0	12.6551	LPM:Amniotic mesoderm
E9.0	12.2464	LPM:Cardiopharyngeal mesoderm
E9.0	15.1927	LPM:Extraembryonic mesoderm
E9.0	10.6555	LPM:Foregut mesenchyme
E9.0	11.4378	LPM:Gut mesenchyme
E9.0	10.9181	LPM:Hepatic mesenchyme
E9.0	9.78463	LPM:Proepicardium
E9.0	11.4263	LPM:Renal pericytes and mesangial cells
E9.0	14.1911	LPM:Somatic mesoderm
E9.0	13.7793	LPM:Splanchnic mesoderm
E9.0	14.9682	Mesodermal progenitors (Tbx6+)
E9.0	14.4541	NMPs and spinal cord progenitors
E9.0	8.8857	Posterior intermediate mesoderm
E9.0	9.91886	Second heart field
E9.0	10.888	Anterior intermediate mesoderm
E9.0	13.7782	First heart field
E9.0	7.40088	Limb mesenchyme progenitors
E9.0	12.9353	LPM:Allantois
E9.0	12.4294	LPM:Amniotic mesoderm
E9.0	12.8078	LPM:Cardiopharyngeal mesoderm
E9.0	14.5742	LPM:Extraembryonic mesoderm
E9.0	11.5362	LPM:Foregut mesenchyme
E9.0	12.635	LPM:Gut mesenchyme
E9.0	11.4073	LPM:Hepatic mesenchyme
E9.0	10.8033	LPM:Proepicardium
E9.0	11.1861	LPM:Renal pericytes and mesangial cells
E9.0	14.804	LPM:Somatic mesoderm
E9.0	14.1745	LPM:Splanchnic mesoderm
E9.0	13.3894	Mesodermal progenitors (Tbx6+)
E9.0	12.6941	NMPs and spinal cord progenitors
E9.0	9.05528	Posterior intermediate mesoderm
E9.0	11.0196	Second heart field
E9.0	11.5043	Anterior intermediate mesoderm
E9.0	11.3281	First heart field
E9.0	6.44294	Limb mesenchyme progenitors
E9.0	13.2423	LPM:Allantois
E9.0	11.4414	LPM:Amniotic mesoderm
E9.0	12.7671	LPM:Cardiopharyngeal mesoderm
E9.0	15.0101	LPM:Extraembryonic mesoderm
E9.0	11.3691	LPM:Foregut mesenchyme
E9.0	12.7748	LPM:Gut mesenchyme
E9.0	10.6502	LPM:Hepatic mesenchyme
E9.0	10.3004	LPM:Proepicardium
E9.0	11.4289	LPM:Renal pericytes and mesangial cells
E9.0	14.4397	LPM:Somatic mesoderm
E9.0	13.7658	LPM:Splanchnic mesoderm
E9.0	14.5947	Mesodermal progenitors (Tbx6+)
E9.0	14.5567	NMPs and spinal cord progenitors
E9.0	9.91289	Posterior intermediate mesoderm
E9.0	10.7048	Second heart field
E9.25	11.7838	Anterior intermediate mesoderm
E9.25	14.2522	First heart field
E9.25	10.5196	Limb mesenchyme progenitors
E9.25	14.1174	LPM:Allantois
E9.25	13.3126	LPM:Amniotic mesoderm
E9.25	13.1622	LPM:Cardiopharyngeal mesoderm
E9.25	15.49	LPM:Extraembryonic mesoderm
E9.25	12.5819	LPM:Foregut mesenchyme
E9.25	13.8597	LPM:Gut mesenchyme
E9.25	11.9968	LPM:Hepatic mesenchyme
E9.25	11.2479	LPM:Proepicardium
E9.25	11.6991	LPM:Renal pericytes and mesangial cells
E9.25	15.2649	LPM:Somatic mesoderm
E9.25	14.7419	LPM:Splanchnic mesoderm
E9.25	14.8128	Mesodermal progenitors (Tbx6+)
E9.25	14.9077	NMPs and spinal cord progenitors
E9.25	10.4767	Posterior intermediate mesoderm
E9.25	10.4767	Second heart field
E9.25	11.8514	Anterior intermediate mesoderm
E9.25	12.783	First heart field
E9.25	12.1154	Limb mesenchyme progenitors
E9.25	14.0736	LPM:Allantois
E9.25	12.7273	LPM:Amniotic mesoderm
E9.25	12.8657	LPM:Cardiopharyngeal mesoderm
E9.25	15.2629	LPM:Extraembryonic mesoderm
E9.25	11.7241	LPM:Foregut mesenchyme
E9.25	13.3069	LPM:Gut mesenchyme
E9.25	11.1202	LPM:Hepatic mesenchyme
E9.25	11.4305	LPM:Proepicardium
E9.25	11.941	LPM:Renal pericytes and mesangial cells
E9.25	15.309	LPM:Somatic mesoderm
E9.25	14.4391	LPM:Splanchnic mesoderm
E9.25	14.7304	Mesodermal progenitors (Tbx6+)
E9.25	14.8108	NMPs and spinal cord progenitors
E9.25	10.3998	Posterior intermediate mesoderm
E9.25	10.9136	Second heart field
E9.25	11.5396	Anterior intermediate mesoderm
E9.25	13.2614	First heart field
E9.25	12.3737	Limb mesenchyme progenitors
E9.25	13.738	LPM:Allantois
E9.25	12.0032	LPM:Amniotic mesoderm
E9.25	12.9848	LPM:Cardiopharyngeal mesoderm
E9.25	15.2524	LPM:Extraembryonic mesoderm
E9.25	11.5845	LPM:Foregut mesenchyme
E9.25	12.8027	LPM:Gut mesenchyme
E9.25	11.8849	LPM:Hepatic mesenchyme
E9.25	11.5245	LPM:Proepicardium
E9.25	12.0539	LPM:Renal pericytes and mesangial cells
E9.25	15.2663	LPM:Somatic mesoderm
E9.25	14.5591	LPM:Splanchnic mesoderm
E9.25	14.7462	Mesodermal progenitors (Tbx6+)
E9.25	14.8344	NMPs and spinal cord progenitors
E9.25	10.4828	Posterior intermediate mesoderm
E9.25	10.9396	Second heart field
E9.25	11.7653	Anterior intermediate mesoderm
E9.25	14.0242	First heart field
E9.25	11.5826	Limb mesenchyme progenitors
E9.25	13.9463	LPM:Allantois
E9.25	12.4128	LPM:Amniotic mesoderm
E9.25	13.0274	LPM:Cardiopharyngeal mesoderm
E9.25	15.3845	LPM:Extraembryonic mesoderm
E9.25	12.0317	LPM:Foregut mesenchyme
E9.25	13.7281	LPM:Gut mesenchyme
E9.25	11.7035	LPM:Hepatic mesenchyme
E9.25	11.3805	LPM:Proepicardium
E9.25	12.0607	LPM:Renal pericytes and mesangial cells
E9.25	15.3061	LPM:Somatic mesoderm
E9.25	14.5543	LPM:Splanchnic mesoderm
E9.25	14.8061	Mesodermal progenitors (Tbx6+)
E9.25	14.8889	NMPs and spinal cord progenitors
E9.25	10.4388	Posterior intermediate mesoderm
E9.25	11.1755	Second heart field
E9.5	11.8537	Anterior intermediate mesoderm
E9.5	13.7835	First heart field
E9.5	14.2394	Limb mesenchyme progenitors
E9.5	14.5667	LPM:Allantois
E9.5	13.0676	LPM:Amniotic mesoderm
E9.5	13.6769	LPM:Cardiopharyngeal mesoderm
E9.5	14.9229	LPM:Extraembryonic mesoderm
E9.5	13.0652	LPM:Foregut mesenchyme
E9.5	13.9607	LPM:Gut mesenchyme
E9.5	12.4826	LPM:Hepatic mesenchyme
E9.5	12.1874	LPM:Proepicardium
E9.5	12.3058	LPM:Renal pericytes and mesangial cells
E9.5	16.128	LPM:Somatic mesoderm
E9.5	15.2938	LPM:Splanchnic mesoderm
E9.5	10.6528	Mesodermal progenitors (Tbx6+)
E9.5	11.7482	NMPs and spinal cord progenitors
E9.5	11.3597	Posterior intermediate mesoderm
E9.5	10.952	Second heart field
E9.5	11.7228	Anterior intermediate mesoderm
E9.5	12.8884	First heart field
E9.5	14.3259	Limb mesenchyme progenitors
E9.5	14.445	LPM:Allantois
E9.5	12.3334	LPM:Amniotic mesoderm
E9.5	13.3979	LPM:Cardiopharyngeal mesoderm
E9.5	15.7182	LPM:Extraembryonic mesoderm
E9.5	12.859	LPM:Foregut mesenchyme
E9.5	13.6356	LPM:Gut mesenchyme
E9.5	12.5722	LPM:Hepatic mesenchyme
E9.5	12.1131	LPM:Proepicardium
E9.5	12.9589	LPM:Renal pericytes and mesangial cells
E9.5	15.9176	LPM:Somatic mesoderm
E9.5	15.1371	LPM:Splanchnic mesoderm
E9.5	15.025	Mesodermal progenitors (Tbx6+)
E9.5	15.1583	NMPs and spinal cord progenitors
E9.5	11.2324	Posterior intermediate mesoderm
E9.5	10.2503	Second heart field
E9.5	11.7855	Anterior intermediate mesoderm
E9.5	13.8869	First heart field
E9.5	14.7918	Limb mesenchyme progenitors
E9.5	14.0595	LPM:Allantois
E9.5	13.1277	LPM:Amniotic mesoderm
E9.5	12.927	LPM:Cardiopharyngeal mesoderm
E9.5	14.2833	LPM:Extraembryonic mesoderm
E9.5	12.5625	LPM:Foregut mesenchyme
E9.5	13.5174	LPM:Gut mesenchyme
E9.5	12.9627	LPM:Hepatic mesenchyme
E9.5	11.9819	LPM:Proepicardium
E9.5	12.745	LPM:Renal pericytes and mesangial cells
E9.5	16.3198	LPM:Somatic mesoderm
E9.5	15.1464	LPM:Splanchnic mesoderm
E9.5	14.1774	Mesodermal progenitors (Tbx6+)
E9.5	14.6266	NMPs and spinal cord progenitors
E9.5	11.5196	Posterior intermediate mesoderm
E9.5	10.1497	Second heart field
E9.75	12.6589	Anterior intermediate mesoderm
E9.75	15.0226	First heart field
E9.75	14.5867	Limb mesenchyme progenitors
E9.75	14.9349	LPM:Allantois
E9.75	13.9389	LPM:Amniotic mesoderm
E9.75	13.8994	LPM:Cardiopharyngeal mesoderm
E9.75	15.8407	LPM:Extraembryonic mesoderm
E9.75	13.5501	LPM:Foregut mesenchyme
E9.75	14.8889	LPM:Gut mesenchyme
E9.75	13.1504	LPM:Hepatic mesenchyme
E9.75	12.354	LPM:Proepicardium
E9.75	12.9403	LPM:Renal pericytes and mesangial cells
E9.75	16.5003	LPM:Somatic mesoderm
E9.75	15.8323	LPM:Splanchnic mesoderm
E9.75	15.406	Mesodermal progenitors (Tbx6+)
E9.75	15.5837	NMPs and spinal cord progenitors
E9.75	11.6022	Posterior intermediate mesoderm
E9.75	11.5887	Second heart field
E9.75	12.8049	Anterior intermediate mesoderm
E9.75	15.4122	First heart field
E9.75	14.9182	Limb mesenchyme progenitors
E9.75	14.9638	LPM:Allantois
E9.75	14.0326	LPM:Amniotic mesoderm
E9.75	13.6714	LPM:Cardiopharyngeal mesoderm
E9.75	15.8788	LPM:Extraembryonic mesoderm
E9.75	13.2653	LPM:Foregut mesenchyme
E9.75	14.6214	LPM:Gut mesenchyme
E9.75	13.3004	LPM:Hepatic mesenchyme
E9.75	12.4571	LPM:Proepicardium
E9.75	13.2294	LPM:Renal pericytes and mesangial cells
E9.75	16.5206	LPM:Somatic mesoderm
E9.75	15.7488	LPM:Splanchnic mesoderm
E9.75	15.5761	Mesodermal progenitors (Tbx6+)
E9.75	15.2926	NMPs and spinal cord progenitors
E9.75	11.6325	Posterior intermediate mesoderm
E9.75	10.7499	Second heart field
E9.75	12.163	Anterior intermediate mesoderm
E9.75	15.0559	First heart field
E9.75	15.0694	Limb mesenchyme progenitors
E9.75	14.972	LPM:Allantois
E9.75	14.9208	LPM:Amniotic mesoderm
E9.75	13.7673	LPM:Cardiopharyngeal mesoderm
E9.75	14.6104	LPM:Extraembryonic mesoderm
E9.75	13.722	LPM:Foregut mesenchyme
E9.75	15.0183	LPM:Gut mesenchyme
E9.75	13.5217	LPM:Hepatic mesenchyme
E9.75	7.53138	LPM:Meninges
E9.75	12.4409	LPM:Proepicardium
E9.75	12.9278	LPM:Renal pericytes and mesangial cells
E9.75	16.7655	LPM:Somatic mesoderm
E9.75	15.7547	LPM:Splanchnic mesoderm
E9.75	14.9288	Mesodermal progenitors (Tbx6+)
E9.75	15.2051	NMPs and spinal cord progenitors
E9.75	11.6407	Posterior intermediate mesoderm
E9.75	11.4315	Second heart field
E9.75	12.5319	Anterior intermediate mesoderm
E9.75	14.7765	First heart field
E9.75	15.4945	Limb mesenchyme progenitors
E9.75	14.7499	LPM:Allantois
E9.75	14.1602	LPM:Amniotic mesoderm
E9.75	13.3689	LPM:Cardiopharyngeal mesoderm
E9.75	14.825	LPM:Extraembryonic mesoderm
E9.75	13.5131	LPM:Foregut mesenchyme
E9.75	14.8153	LPM:Gut mesenchyme
E9.75	13.3479	LPM:Hepatic mesenchyme
E9.75	8.49985	LPM:Meninges
E9.75	11.9418	LPM:Proepicardium
E9.75	13.1613	LPM:Renal pericytes and mesangial cells
E9.75	16.7104	LPM:Somatic mesoderm
E9.75	15.7527	LPM:Splanchnic mesoderm
E9.75	7.70736	LPM:Vascular smooth muscle cells
E9.75	14.4192	Mesodermal progenitors (Tbx6+)
E9.75	14.6912	NMPs and spinal cord progenitors
E9.75	11.8796	Posterior intermediate mesoderm
E9.75	11.5118	Second heart field
E9.75	12.4833	Anterior intermediate mesoderm
E9.75	14.6148	First heart field
E9.75	15.7468	Limb mesenchyme progenitors
E9.75	14.4253	LPM:Allantois
E9.75	13.7982	LPM:Amniotic mesoderm
E9.75	13.5805	LPM:Cardiopharyngeal mesoderm
E9.75	14.6551	LPM:Extraembryonic mesoderm
E9.75	13.6925	LPM:Foregut mesenchyme
E9.75	14.7733	LPM:Gut mesenchyme
E9.75	13.145	LPM:Hepatic mesenchyme
E9.75	7.92481	LPM:Meninges
E9.75	7.44294	LPM:Mesothelial cells
E9.75	12.3745	LPM:Proepicardium
E9.75	14.5274	LPM:Renal pericytes and mesangial cells
E9.75	16.7738	LPM:Somatic mesoderm
E9.75	15.7684	LPM:Splanchnic mesoderm
E9.75	6.44294	LPM:Vascular smooth muscle cells
E9.75	14.1113	Mesodermal progenitors (Tbx6+)
E9.75	14.2242	NMPs and spinal cord progenitors
E9.75	11.9307	Posterior intermediate mesoderm
E9.75	10.9114	Second heart field
E10.0	11.9012	Anterior intermediate mesoderm
E10.0	14.9272	First heart field
E10.0	15.7996	Limb mesenchyme progenitors
E10.0	13.3144	LPM:Allantois
E10.0	12.5135	LPM:Amniotic mesoderm
E10.0	14.3682	LPM:Cardiopharyngeal mesoderm
E10.0	13.983	LPM:Extraembryonic mesoderm
E10.0	8.55842	LPM:Foregut mesenchyme
E10.0	13.0435	LPM:Gut mesenchyme
E10.0	8.77149	LPM:Hepatic mesenchyme
E10.0	10.0647	LPM:Meninges
E10.0	7.89482	LPM:Mesothelial cells
E10.0	12.1163	LPM:Proepicardium
E10.0	14.0368	LPM:Renal pericytes and mesangial cells
E10.0	16.5626	LPM:Somatic mesoderm
E10.0	15.2284	LPM:Splanchnic mesoderm
E10.0	7.11894	LPM:Vascular smooth muscle cells
E10.0	14.8624	Mesodermal progenitors (Tbx6+)
E10.0	15.2269	NMPs and spinal cord progenitors
E10.0	12.1098	Posterior intermediate mesoderm
E10.0	12.1098	Second heart field
E10.0	12.9432	Anterior intermediate mesoderm
E10.0	14.3443	First heart field
E10.0	16.7224	Limb mesenchyme progenitors
E10.0	14.3582	LPM:Allantois
E10.0	14.2322	LPM:Amniotic mesoderm
E10.0	13.9659	LPM:Cardiopharyngeal mesoderm
E10.0	13.3185	LPM:Extraembryonic mesoderm
E10.0	14.0705	LPM:Foregut mesenchyme
E10.0	9.15228	LPM:Gonad progenitor cells
E10.0	15.346	LPM:Gut mesenchyme
E10.0	13.7778	LPM:Hepatic mesenchyme
E10.0	7.65105	LPM:Lung mesenchyme
E10.0	10.2538	LPM:Meninges
E10.0	9.84549	LPM:Mesothelial cells
E10.0	12.6931	LPM:Proepicardium
E10.0	13.2754	LPM:Renal pericytes and mesangial cells
E10.0	17.2946	LPM:Somatic mesoderm
E10.0	16.0969	LPM:Splanchnic mesoderm
E10.0	8.23362	LPM:Vascular smooth muscle cells
E10.0	14.3593	Mesodermal progenitors (Tbx6+)
E10.0	14.3185	NMPs and spinal cord progenitors
E10.0	12.7948	Posterior intermediate mesoderm
E10.0	10.3498	Second heart field
E10.0	13.0105	Anterior intermediate mesoderm
E10.0	15.1302	First heart field
E10.0	16.2965	Limb mesenchyme progenitors
E10.0	14.8501	LPM:Allantois
E10.0	14.8249	LPM:Amniotic mesoderm
E10.0	14.1302	LPM:Cardiopharyngeal mesoderm
E10.0	14.2329	LPM:Extraembryonic mesoderm
E10.0	14.1317	LPM:Foregut mesenchyme
E10.0	6.9542	LPM:Gonad progenitor cells
E10.0	15.2892	LPM:Gut mesenchyme
E10.0	13.7119	LPM:Hepatic mesenchyme
E10.0	7.31288	LPM:Lung mesenchyme
E10.0	9.53333	LPM:Meninges
E10.0	8.31288	LPM:Mesothelial cells
E10.0	12.9379	LPM:Proepicardium
E10.0	13.7043	LPM:Renal pericytes and mesangial cells
E10.0	17.3993	LPM:Somatic mesoderm
E10.0	16.3147	LPM:Splanchnic mesoderm
E10.0	7.94837	LPM:Vascular smooth muscle cells
E10.0	14.8723	Mesodermal progenitors (Tbx6+)
E10.0	14.9785	NMPs and spinal cord progenitors
E10.0	12.6832	Posterior intermediate mesoderm
E10.0	11.6795	Second heart field

## Sheet: panel_d
First heart field	LPM:Allantois	LPM:Amniotic mesoderm	LPM:Cardiopharyngeal mesoderm (Tbx1+)	LPM:Extraembryonic mesoderm	LPM:Gut mesenchyme	LPM:Renal capsule	LPM:Somatic mesoderm	LPM:Splanchnic mesoderm	Mesodermal progenitors (Tbx6+)	Neuromesodermal progenitors
Anterior intermediate mesoderm	0	0	0	2	322	0	1098	106	8	8	0
Limb mesenchyme progenitors	0	0	0	0	588	0	0	522	0	4	0
LPM:Foregut mesenchyme	0	0	0	0	21	378	1	1	2534	0	1
LPM:Hepatic mesenchyme	0	47	153	0	86	375	2	392	2001	0	0
LPM:Proepicardium (Tbx18+)	37	0	9	0	6	0	0	240	1380	0	1
Posterior intermediate mesoderm	0	9	0	9	132	0	1152	40	53	26	9

## Sheet: panel_g
Limb mesenchyme progenitors	LPM:Allantois	LPM:Amniotic mesoderm	LPM:Cardiopharyngeal mesoderm (Tbx1+)	LPM:Extraembryonic mesoderm	LPM:Foregut mesenchyme	LPM:Gut mesenchyme	LPM:Hepatic mesenchyme	LPM:Proepicardium (Tbx18+)	LPM:Renal capsule	LPM:Somatic mesoderm	LPM:Splanchnic mesoderm	Mesodermal progenitors (Tbx6+)	Posterior intermediate mesoderm	Second heart field
LPM:Gonad progenitor cells	0	0	0	0	0	0	0	9	0	0	4	397	0	1	0
LPM:Lung mesenchyme	0	1	0	0	4	13	1	7	0	18	9	205	0	0	0
LPM:Meninges	21	108	12	72	24	0	41	28	18	249	75	214	36	2	0
LPM:Mesothelial cells	0	9	8	0	0	1	48	54	1	8	70	757	0	0	0
LPM:Vascular smooth muscle cells	0	483	3	2	0	0	1	0	0	4	10	11	0	0	1
