# Supplementary material for: A single-cell time-lapse of mouse prenatal development from gastrula to birth
Source: Nature. 2024 Feb 14;626(8001):1084–93. doi: 10.1038/s41586-024-07069-w (PMC10901739; doi:10.1038/s41586-024-07069-w)
Supplement: Supplementary file 15 — Source Data Extended Data Fig. 9 [file 41586_2024_7069_MOESM15_ESM.xlsx]

## Sheet: panel_f
day	normalized_num_log2	celltype_update
E10.0	10.102	Eye field
E10.0	3	Naive retinal progenitor cells
E10.0	2	Retinal pigment cells
E10.25	9.09011	Eye field
E10.25	4.16993	Naive retinal progenitor cells
E10.25	5.9542	Retinal pigment cells
E10.5	9.53722	Eye field
E10.5	4.39232	Naive retinal progenitor cells
E10.5	5.83289	Retinal pigment cells
E10.75	8.69	Eye field
E10.75	5.08746	Naive retinal progenitor cells
E10.75	5.2854	Retinal pigment cells
E11.0	8.82337	Eye field
E11.0	5.45943	Naive retinal progenitor cells
E11.0	5.97728	Retinal pigment cells
E11.25	2.58496	Ciliary margin cells
E11.25	8.40939	Eye field
E11.25	5.49185	Naive retinal progenitor cells
E11.25	5.58496	Retinal pigment cells
E11.5	2.58496	Ciliary margin cells
E11.5	7.87652	Eye field
E11.5	5.67243	Naive retinal progenitor cells
E11.5	5.04439	Retinal pigment cells
E11.75	3	Ciliary margin cells
E11.75	7.55459	Eye field
E11.75	5.97728	Naive retinal progenitor cells
E11.75	3.16993	Retinal ganglion cells
E11.75	4.52356	Retinal pigment cells
E12.0	4.32193	Ciliary margin cells
E12.0	7.64386	Eye field
E12.0	7.33092	Naive retinal progenitor cells
E12.0	4.16993	Retinal ganglion cells
E12.0	5.12928	Retinal pigment cells
E12.0	4.32193	Retinal progenitor cells
E12.25	2.80735	Ciliary margin cells
E12.25	6.97728	Eye field
E12.25	6.78136	Naive retinal progenitor cells
E12.25	4	Retinal ganglion cells
E12.25	3.90689	Retinal pigment cells
E12.25	3.58496	Retinal progenitor cells
E12.5	2.58496	Amacrine/Horizontal precursor cells
E12.5	4.85798	Ciliary margin cells
E12.5	7.66534	Eye field
E12.5	8.42626	Naive retinal progenitor cells
E12.5	5.85798	Retinal ganglion cells
E12.5	5.90689	Retinal pigment cells
E12.5	5.67243	Retinal progenitor cells
E12.75	1	Amacrine/Horizontal precursor cells
E12.75	4.08746	Ciliary margin cells
E12.75	6.89482	Eye field
E12.75	7.49185	Naive retinal progenitor cells
E12.75	5.12928	Retinal ganglion cells
E12.75	4.52356	Retinal pigment cells
E12.75	5	Retinal progenitor cells
E13.0	1.58496	Amacrine/Horizontal precursor cells
E13.0	2.32193	Ciliary margin cells
E13.0	2	Cone precursor cells
E13.0	6.82018	Eye field
E13.0	7.40088	Naive retinal progenitor cells
E13.0	5.70044	Retinal ganglion cells
E13.0	2.58496	Retinal pigment cells
E13.0	4	Retinal progenitor cells
E13.25	2.58496	Amacrine/Horizontal precursor cells
E13.25	4.52356	Ciliary margin cells
E13.25	3.16993	Cone precursor cells
E13.25	6.53916	Eye field
E13.25	7.91289	Naive retinal progenitor cells
E13.25	2.58496	PV-containing retinal ganglion cells
E13.25	6.55459	Retinal ganglion cells
E13.25	3.58496	Retinal pigment cells
E13.25	5.12928	Retinal progenitor cells
E13.5	2.80735	Amacrine/Horizontal precursor cells
E13.5	3.80735	Ciliary margin cells
E13.5	2.58496	Cone precursor cells
E13.5	7.03342	Eye field
E13.5	7.49185	Naive retinal progenitor cells
E13.5	3.16993	PV-containing retinal ganglion cells
E13.5	6.08746	Retinal ganglion cells
E13.5	4.32193	Retinal pigment cells
E13.5	4.45943	Retinal progenitor cells
E13.75	3.70044	Amacrine/Horizontal precursor cells
E13.75	4.32193	Ciliary margin cells
E13.75	3.45943	Cone precursor cells
E13.75	6.75489	Eye field
E13.75	8.24793	Naive retinal progenitor cells
E13.75	2	PV-containing retinal ganglion cells
E13.75	7.14975	Retinal ganglion cells
E13.75	4.52356	Retinal pigment cells
E13.75	5.39232	Retinal progenitor cells
E14.0	3.70044	Amacrine/Horizontal precursor cells
E14.0	1	Ciliary margin cells
E14.0	3.32193	Cone precursor cells
E14.0	4.80735	Eye field
E14.0	6.91886	Naive retinal progenitor cells
E14.0	4.45943	PV-containing retinal ganglion cells
E14.0	5.49185	Retinal ganglion cells
E14.0	3	Retinal pigment cells
E14.0	4	Retinal progenitor cells
E14.25	3.80735	Amacrine/Horizontal precursor cells
E14.25	3.16993	Ciliary margin cells
E14.25	4	Cone precursor cells
E14.25	5.58496	Eye field
E14.25	7.33985	Naive retinal progenitor cells
E14.25	1.58496	PV-containing retinal ganglion cells
E14.25	5.80735	Retinal ganglion cells
E14.25	3.58496	Retinal pigment cells
E14.25	5.08746	Retinal progenitor cells
E14.333	4.52356	Amacrine/Horizontal precursor cells
E14.333	3.45943	Ciliary margin cells
E14.333	4.52356	Cone precursor cells
E14.333	5.04439	Eye field
E14.333	2.80735	Horizontal cells
E14.333	7.61471	Naive retinal progenitor cells
E14.333	4.90689	PV-containing retinal ganglion cells
E14.333	6.6865	Retinal ganglion cells
E14.333	3.45943	Retinal pigment cells
E14.333	5.35755	Retinal progenitor cells
E14.75	5	Amacrine/Horizontal precursor cells
E14.75	3.16993	Ciliary margin cells
E14.75	5.12928	Cone precursor cells
E14.75	5.35755	Eye field
E14.75	3.32193	Horizontal cells
E14.75	8.04985	Naive retinal progenitor cells
E14.75	4.52356	PV-containing retinal ganglion cells
E14.75	7.27612	Retinal ganglion cells
E14.75	5.16993	Retinal pigment cells
E14.75	5.83289	Retinal progenitor cells
E15.0	5.24793	Amacrine/Horizontal precursor cells
E15.0	3	Bipolar precursor cells
E15.0	3.16993	Ciliary margin cells
E15.0	5.49185	Cone precursor cells
E15.0	5.2854	Eye field
E15.0	3.70044	Horizontal cells
E15.0	8.33539	Naive retinal progenitor cells
E15.0	4	PV-containing retinal ganglion cells
E15.0	7.12928	Retinal ganglion cells
E15.0	4.08746	Retinal pigment cells
E15.0	6.33985	Retinal progenitor cells
E15.25	5.78136	Amacrine/Horizontal precursor cells
E15.25	3	Bipolar precursor cells
E15.25	3.45943	Ciliary margin cells
E15.25	5.90689	Cone precursor cells
E15.25	5.93074	Eye field
E15.25	4.08746	Horizontal cells
E15.25	8.7879	Naive retinal progenitor cells
E15.25	5.08746	PV-containing retinal ganglion cells
E15.25	7.85175	Retinal ganglion cells
E15.25	4	Retinal pigment cells
E15.25	6.88264	Retinal progenitor cells
E15.5	3.45943	Amacrine cells
E15.5	5.52356	Amacrine/Horizontal precursor cells
E15.5	3.45943	Bipolar precursor cells
E15.5	2.58496	Cholinergic amacrine cells
E15.5	3	Ciliary margin cells
E15.5	5.90689	Cone precursor cells
E15.5	5.16993	Eye field
E15.5	3.80735	Horizontal cells
E15.5	8.3966	Naive retinal progenitor cells
E15.5	4	PV-containing retinal ganglion cells
E15.5	7.76818	Retinal ganglion cells
E15.5	3.45943	Retinal pigment cells
E15.5	6.64386	Retinal progenitor cells
E15.75	4.08746	Amacrine cells
E15.75	6.06609	Amacrine/Horizontal precursor cells
E15.75	4.45943	Bipolar precursor cells
E15.75	3.32193	Cholinergic amacrine cells
E15.75	3	Ciliary margin cells
E15.75	6.24793	Cone precursor cells
E15.75	5.52356	Eye field
E15.75	3.70044	Horizontal cells
E15.75	8.67596	Naive retinal progenitor cells
E15.75	3.70044	Photoreceptor precursor cells
E15.75	5.24793	PV-containing retinal ganglion cells
E15.75	7.6865	Retinal ganglion cells
E15.75	3	Retinal pigment cells
E15.75	6.75489	Retinal progenitor cells
E16.0	3.70044	Amacrine cells
E16.0	5.78136	Amacrine/Horizontal precursor cells
E16.0	3.90689	Bipolar precursor cells
E16.0	3	Cholinergic amacrine cells
E16.0	2.32193	Ciliary margin cells
E16.0	5.93074	Cone precursor cells
E16.0	4.45943	Eye field
E16.0	3.80735	Horizontal cells
E16.0	8.43463	Naive retinal progenitor cells
E16.0	3.32193	Photoreceptor precursor cells
E16.0	3.32193	PV-containing retinal ganglion cells
E16.0	7.54689	Retinal ganglion cells
E16.0	3.45943	Retinal pigment cells
E16.0	6.67243	Retinal progenitor cells
E16.25	4.58496	Amacrine cells
E16.25	5.42626	Amacrine/Horizontal precursor cells
E16.25	4.39232	Bipolar precursor cells
E16.25	3.90689	Cholinergic amacrine cells
E16.25	2.58496	Ciliary margin cells
E16.25	6.02237	Cone precursor cells
E16.25	5.04439	Eye field
E16.25	3.80735	Horizontal cells
E16.25	8.66888	Naive retinal progenitor cells
E16.25	4.45943	Photoreceptor precursor cells
E16.25	4.39232	PV-containing retinal ganglion cells
E16.25	7.35755	Retinal ganglion cells
E16.25	4.32193	Retinal pigment cells
E16.25	6.59991	Retinal progenitor cells
E16.5	4.9542	Amacrine cells
E16.5	6.18982	Amacrine/Horizontal precursor cells
E16.5	4.45943	Bipolar precursor cells
E16.5	4.16993	Cholinergic amacrine cells
E16.5	3.45943	Ciliary margin cells
E16.5	6.04439	Cone precursor cells
E16.5	5.85798	Eye field
E16.5	4.64386	Horizontal cells
E16.5	8.73809	Naive retinal progenitor cells
E16.5	5.04439	Photoreceptor precursor cells
E16.5	4.58496	PV-containing retinal ganglion cells
E16.5	7.75489	Retinal ganglion cells
E16.5	4.80735	Retinal pigment cells
E16.5	6.90689	Retinal progenitor cells
E16.75	5.04439	Amacrine cells
E16.75	5.75489	Amacrine/Horizontal precursor cells
E16.75	4.39232	Bipolar precursor cells
E16.75	3.70044	Cholinergic amacrine cells
E16.75	2	Ciliary margin cells
E16.75	5.70044	Cone precursor cells
E16.75	5.39232	Eye field
E16.75	3.16993	Horizontal cells
E16.75	8.50779	Naive retinal progenitor cells
E16.75	4.9542	Photoreceptor precursor cells
E16.75	4	PV-containing retinal ganglion cells
E16.75	7.24793	Retinal ganglion cells
E16.75	4.75489	Retinal pigment cells
E16.75	6.49185	Retinal progenitor cells
E17.0	6.20945	Amacrine cells
E17.0	6.58496	Amacrine/Horizontal precursor cells
E17.0	5.2854	Bipolar precursor cells
E17.0	5.04439	Cholinergic amacrine cells
E17.0	3	Ciliary margin cells
E17.0	6.78136	Cone precursor cells
E17.0	4.70044	Eye field
E17.0	3.90689	Horizontal cells
E17.0	9.16239	Naive retinal progenitor cells
E17.0	5.97728	Photoreceptor precursor cells
E17.0	4.16993	PV-containing retinal ganglion cells
E17.0	7.64386	Retinal ganglion cells
E17.0	5.12928	Retinal pigment cells
E17.0	7.24793	Retinal progenitor cells
E17.25	6.56986	Amacrine cells
E17.25	7.10852	Amacrine/Horizontal precursor cells
E17.25	5.70044	Bipolar precursor cells
E17.25	5	Cholinergic amacrine cells
E17.25	1.58496	Ciliary margin cells
E17.25	7.01123	Cone precursor cells
E17.25	4.16993	Eye field
E17.25	4.64386	Horizontal cells
E17.25	9.47168	Naive retinal progenitor cells
E17.25	6.47573	Photoreceptor precursor cells
E17.25	4.52356	PV-containing retinal ganglion cells
E17.25	7.65821	Retinal ganglion cells
E17.25	4.75489	Retinal pigment cells
E17.25	7.46761	Retinal progenitor cells
E17.5	6.87036	Amacrine cells
E17.5	6.65821	Amacrine/Horizontal precursor cells
E17.5	5.55459	Bipolar precursor cells
E17.5	5.24793	Cholinergic amacrine cells
E17.5	2.58496	Ciliary margin cells
E17.5	6.87036	Cone precursor cells
E17.5	4.39232	Eye field
E17.5	4.45943	Horizontal cells
E17.5	9.51964	Naive retinal progenitor cells
E17.5	6.44294	Photoreceptor precursor cells
E17.5	4.08746	PV-containing retinal ganglion cells
E17.5	7.57743	Retinal ganglion cells
E17.5	4.08746	Retinal pigment cells
E17.5	7.46761	Retinal progenitor cells
E17.75	7.5157	Amacrine cells
E17.75	6.90689	Amacrine/Horizontal precursor cells
E17.75	5.64386	Bipolar precursor cells
E17.75	5.2854	Cholinergic amacrine cells
E17.75	3.32193	Ciliary margin cells
E17.75	7.16993	Cone precursor cells
E17.75	5.2854	Eye field
E17.75	3.32193	Horizontal cells
E17.75	9.62936	Naive retinal progenitor cells
E17.75	6.93074	Photoreceptor precursor cells
E17.75	4.39232	PV-containing retinal ganglion cells
E17.75	7.75489	Retinal ganglion cells
E17.75	4.58496	Retinal pigment cells
E17.75	7.42626	Retinal progenitor cells
E17.75	4.45943	Rod precursor cells
E18.0	6.53916	Amacrine cells
E18.0	6.02237	Amacrine/Horizontal precursor cells
E18.0	5.12928	Bipolar precursor cells
E18.0	4.70044	Cholinergic amacrine cells
E18.0	2.32193	Ciliary margin cells
E18.0	6.47573	Cone precursor cells
E18.0	4.52356	Eye field
E18.0	3.45943	Horizontal cells
E18.0	9.20945	Naive retinal progenitor cells
E18.0	6.06609	Photoreceptor precursor cells
E18.0	4.08746	PV-containing retinal ganglion cells
E18.0	6.79442	Retinal ganglion cells
E18.0	4.64386	Retinal pigment cells
E18.0	6.93074	Retinal progenitor cells
E18.0	2.32193	Rod precursor cells
E18.25	8.29462	Amacrine cells
E18.25	6.78136	Amacrine/Horizontal precursor cells
E18.25	6.91886	Bipolar precursor cells
E18.25	5.35755	Cholinergic amacrine cells
E18.25	2.32193	Ciliary margin cells
E18.25	7.2384	Cone precursor cells
E18.25	6.45943	Eye field
E18.25	4.32193	Horizontal cells
E18.25	10.3095	Naive retinal progenitor cells
E18.25	7.11894	Photoreceptor precursor cells
E18.25	4.39232	PV-containing retinal ganglion cells
E18.25	7.67948	Retinal ganglion cells
E18.25	5.55459	Retinal pigment cells
E18.25	8.14466	Retinal progenitor cells
E18.25	6.50779	Rod precursor cells
E18.5	7.71425	Amacrine cells
E18.5	6.20945	Amacrine/Horizontal precursor cells
E18.5	5.88264	Bipolar precursor cells
E18.5	5.04439	Cholinergic amacrine cells
E18.5	1.58496	Ciliary margin cells
E18.5	6.82018	Cone precursor cells
E18.5	6.08746	Eye field
E18.5	4.08746	Horizontal cells
E18.5	9.70736	Naive retinal progenitor cells
E18.5	6.62936	Photoreceptor precursor cells
E18.5	4.52356	PV-containing retinal ganglion cells
E18.5	7.22882	Retinal ganglion cells
E18.5	4.58496	Retinal pigment cells
E18.5	7.42626	Retinal progenitor cells
E18.5	5.67243	Rod precursor cells
E18.75	8.20457	Amacrine cells
E18.75	6.6865	Amacrine/Horizontal precursor cells
E18.75	6.87036	Bipolar precursor cells
E18.75	5.08746	Cholinergic amacrine cells
E18.75	1.58496	Ciliary margin cells
E18.75	7.34873	Cone precursor cells
E18.75	6	Eye field
E18.75	3.90689	Horizontal cells
E18.75	10.23	Naive retinal progenitor cells
E18.75	7.09803	Photoreceptor precursor cells
E18.75	3.80735	PV-containing retinal ganglion cells
E18.75	7.47573	Retinal ganglion cells
E18.75	5.16993	Retinal pigment cells
E18.75	7.90087	Retinal progenitor cells
E18.75	6.52356	Rod precursor cells
E8.5	12.4919	Eye field
E8.75	11.92	Eye field
E9.0	11.352	Eye field
E9.25	10.5897	Eye field
E9.5	10.4471	Eye field
E9.75	10.1434	Eye field
E9.75	1	Naive retinal progenitor cells
P0	8.47978	Amacrine cells
P0	7.05528	Amacrine/Horizontal precursor cells
P0	6.79442	Bipolar precursor cells
P0	5.35755	Cholinergic amacrine cells
P0	2.80735	Ciliary margin cells
P0	7.11894	Cone precursor cells
P0	5.83289	Eye field
P0	4.39232	Horizontal cells
P0	10.4696	Naive retinal progenitor cells
P0	7.24793	Photoreceptor precursor cells
P0	3.90689	PV-containing retinal ganglion cells
P0	7.58496	Retinal ganglion cells
P0	6.10852	Retinal pigment cells
P0	7.99435	Retinal progenitor cells
P0	6.76818	Rod precursor cells

## Sheet: panel_h
day	estimated_num_log2	celltype_update
E10.0	14.9754	Eye field
E10.0	7.71425	Naive retinal progenitor cells
E10.0	6.75489	Retinal pigment cells
E10.25	14.4807	Eye field
E10.25	9.51175	Naive retinal progenitor cells
E10.25	11.3236	Retinal pigment cells
E10.5	15.4163	Eye field
E10.5	10.2479	Naive retinal progenitor cells
E10.5	11.6978	Retinal pigment cells
E10.75	15.0275	Eye field
E10.75	11.3918	Naive retinal progenitor cells
E10.75	11.6216	Retinal pigment cells
E11.0	15.5957	Eye field
E11.0	12.2043	Naive retinal progenitor cells
E11.0	12.7482	Retinal pigment cells
E11.25	9.72962	Ciliary margin cells
E11.25	15.5865	Eye field
E11.25	12.643	Naive retinal progenitor cells
E11.25	12.7561	Retinal pigment cells
E11.5	10.0375	Ciliary margin cells
E11.5	15.4365	Eye field
E11.5	13.2184	Naive retinal progenitor cells
E11.5	12.6027	Retinal pigment cells
E11.75	10.7985	Ciliary margin cells
E11.75	15.4707	Eye field
E11.75	13.8858	Naive retinal progenitor cells
E11.75	11.021	Retinal ganglion cells
E11.75	12.3834	Retinal pigment cells
E12.0	12.5762	Ciliary margin cells
E12.0	15.8945	Eye field
E12.0	15.5805	Naive retinal progenitor cells
E12.0	12.3479	Retinal ganglion cells
E12.0	13.3684	Retinal pigment cells
E12.0	12.5041	Retinal progenitor cells
E12.25	11.207	Ciliary margin cells
E12.25	15.5393	Eye field
E12.25	15.34	Naive retinal progenitor cells
E12.25	12.4996	Retinal ganglion cells
E12.25	12.3767	Retinal pigment cells
E12.25	12.1328	Retinal progenitor cells
E12.5	11.3454	Amacrine/Horizontal precursor cells
E12.5	13.6956	Ciliary margin cells
E12.5	16.519	Eye field
E12.5	17.2852	Naive retinal progenitor cells
E12.5	14.6956	Retinal ganglion cells
E12.5	14.751	Retinal pigment cells
E12.5	14.5309	Retinal progenitor cells
E12.75	9.24793	Amacrine/Horizontal precursor cells
E12.75	13.2014	Ciliary margin cells
E12.75	16.0219	Eye field
E12.75	16.6221	Naive retinal progenitor cells
E12.75	14.2244	Retinal ganglion cells
E12.75	13.6047	Retinal pigment cells
E12.75	14.1051	Retinal progenitor cells
E13.0	10.7649	Amacrine/Horizontal precursor cells
E13.0	11.4168	Ciliary margin cells
E13.0	11.279	Cone precursor cells
E13.0	16.1954	Eye field
E13.0	16.7867	Naive retinal progenitor cells
E13.0	15.0759	Retinal ganglion cells
E13.0	11.7645	Retinal pigment cells
E13.0	13.3833	Retinal progenitor cells
E13.25	12.1812	Amacrine/Horizontal precursor cells
E13.25	14.0987	Ciliary margin cells
E13.25	12.7117	Cone precursor cells
E13.25	16.1508	Eye field
E13.25	17.5328	Naive retinal progenitor cells
E13.25	12.0112	PV-containing retinal ganglion cells
E13.25	16.166	Retinal ganglion cells
E13.25	13.1812	Retinal pigment cells
E13.25	14.7117	Retinal progenitor cells
E13.5	12.5706	Amacrine/Horizontal precursor cells
E13.5	13.5706	Ciliary margin cells
E13.5	12.378	Cone precursor cells
E13.5	16.8743	Eye field
E13.5	17.3321	Naive retinal progenitor cells
E13.5	12.8925	PV-containing retinal ganglion cells
E13.5	15.9281	Retinal ganglion cells
E13.5	14.0941	Retinal pigment cells
E13.5	14.271	Retinal progenitor cells
E13.75	13.7244	Amacrine/Horizontal precursor cells
E13.75	14.3321	Ciliary margin cells
E13.75	13.5021	Cone precursor cells
E13.75	16.7997	Eye field
E13.75	18.2921	Naive retinal progenitor cells
E13.75	11.6542	PV-containing retinal ganglion cells
E13.75	17.1901	Retinal ganglion cells
E13.75	14.5416	Retinal pigment cells
E13.75	15.4196	Retinal progenitor cells
E14.0	13.8905	Amacrine/Horizontal precursor cells
E14.0	11.1183	Ciliary margin cells
E14.0	13.44	Cone precursor cells
E14.0	15.0087	Eye field
E14.0	17.1477	Naive retinal progenitor cells
E14.0	14.6415	PV-containing retinal ganglion cells
E14.0	15.7129	Retinal ganglion cells
E14.0	13.177	Retinal pigment cells
E14.0	14.2055	Retinal progenitor cells
E14.25	14.1282	Amacrine/Horizontal precursor cells
E14.25	13.4819	Ciliary margin cells
E14.25	14.3506	Cone precursor cells
E14.25	15.9917	Eye field
E14.25	17.7462	Naive retinal progenitor cells
E14.25	11.5435	PV-containing retinal ganglion cells
E14.25	16.2156	Retinal ganglion cells
E14.25	13.9583	Retinal pigment cells
E14.25	15.4974	Retinal progenitor cells
E14.333	14.9754	Amacrine/Horizontal precursor cells
E14.333	13.9281	Ciliary margin cells
E14.333	14.952	Cone precursor cells
E14.333	15.5131	Eye field
E14.333	13.1089	Horizontal cells
E14.333	18.0846	Naive retinal progenitor cells
E14.333	15.3432	PV-containing retinal ganglion cells
E14.333	17.1557	Retinal ganglion cells
E14.333	13.8286	Retinal pigment cells
E14.333	15.8286	Retinal progenitor cells
E14.75	15.7155	Amacrine/Horizontal precursor cells
E14.75	13.8087	Ciliary margin cells
E14.75	15.8383	Cone precursor cells
E14.75	16.0816	Eye field
E14.75	14.031	Horizontal cells
E14.75	18.7782	Naive retinal progenitor cells
E14.75	15.2237	PV-containing retinal ganglion cells
E14.75	18.005	Retinal ganglion cells
E14.75	15.8961	Retinal pigment cells
E14.75	16.5456	Retinal progenitor cells
E15.0	16.1072	Amacrine/Horizontal precursor cells
E15.0	13.7674	Bipolar precursor cells
E15.0	14.0153	Ciliary margin cells
E15.0	16.3523	Cone precursor cells
E15.0	16.1249	Eye field
E15.0	14.4678	Horizontal cells
E15.0	19.2082	Naive retinal progenitor cells
E15.0	14.8548	PV-containing retinal ganglion cells
E15.0	18.0057	Retinal ganglion cells
E15.0	14.8966	Retinal pigment cells
E15.0	17.202	Retinal progenitor cells
E15.25	16.7732	Amacrine/Horizontal precursor cells
E15.25	13.8233	Bipolar precursor cells
E15.25	14.4513	Ciliary margin cells
E15.25	16.903	Cone precursor cells
E15.25	16.9184	Eye field
E15.25	15.0643	Horizontal cells
E15.25	19.7984	Naive retinal progenitor cells
E15.25	16.0643	PV-containing retinal ganglion cells
E15.25	18.8597	Retinal ganglion cells
E15.25	14.9488	Retinal pigment cells
E15.25	17.8874	Retinal progenitor cells
E15.5	14.491	Amacrine cells
E15.5	16.6463	Amacrine/Horizontal precursor cells
E15.5	14.5551	Bipolar precursor cells
E15.5	13.4911	Cholinergic amacrine cells
E15.5	14.0316	Ciliary margin cells
E15.5	17.0428	Cone precursor cells
E15.5	16.2795	Eye field
E15.5	14.839	Horizontal cells
E15.5	19.5314	Naive retinal progenitor cells
E15.5	15.076	PV-containing retinal ganglion cells
E15.5	18.9019	Retinal ganglion cells
E15.5	14.491	Retinal pigment cells
E15.5	17.7798	Retinal progenitor cells
E15.75	15.3173	Amacrine cells
E15.75	17.3083	Amacrine/Horizontal precursor cells
E15.75	15.6678	Bipolar precursor cells
E15.75	14.4549	Cholinergic amacrine cells
E15.75	14.1654	Ciliary margin cells
E15.75	17.4953	Cone precursor cells
E15.75	16.7768	Eye field
E15.75	14.9496	Horizontal cells
E15.75	19.9306	Naive retinal progenitor cells
E15.75	14.9496	Photoreceptor precursor cells
E15.75	16.4873	PV-containing retinal ganglion cells
E15.75	18.9409	Retinal ganglion cells
E15.75	14.2434	Retinal pigment cells
E15.75	18.001	Retinal progenitor cells
E16.0	15.0335	Amacrine cells
E16.0	17.1404	Amacrine/Horizontal precursor cells
E16.0	15.24	Bipolar precursor cells
E16.0	14.3331	Cholinergic amacrine cells
E16.0	13.5031	Ciliary margin cells
E16.0	17.2873	Cone precursor cells
E16.0	15.7925	Eye field
E16.0	15.088	Horizontal cells
E16.0	19.8027	Naive retinal progenitor cells
E16.0	14.581	Photoreceptor precursor cells
E16.0	14.581	PV-containing retinal ganglion cells
E16.0	18.9143	Retinal ganglion cells
E16.0	14.7925	Retinal pigment cells
E16.0	18.0335	Retinal progenitor cells
E16.25	16.0052	Amacrine cells
E16.25	16.8915	Amacrine/Horizontal precursor cells
E16.25	15.8188	Bipolar precursor cells
E16.25	15.3531	Cholinergic amacrine cells
E16.25	13.9608	Ciliary margin cells
E16.25	17.4844	Cone precursor cells
E16.25	16.4844	Eye field
E16.25	15.2087	Horizontal cells
E16.25	20.1457	Naive retinal progenitor cells
E16.25	15.915	Photoreceptor precursor cells
E16.25	15.8188	PV-containing retinal ganglion cells
E16.25	18.8373	Retinal ganglion cells
E16.25	15.7682	Retinal pigment cells
E16.25	18.0693	Retinal progenitor cells
E16.5	16.4992	Amacrine cells
E16.5	17.7657	Amacrine/Horizontal precursor cells
E16.5	16.0345	Bipolar precursor cells
E16.5	15.7126	Cholinergic amacrine cells
E16.5	14.9756	Ciliary margin cells
E16.5	17.6195	Cone precursor cells
E16.5	17.4241	Eye field
E16.5	16.198	Horizontal cells
E16.5	20.3229	Naive retinal progenitor cells
E16.5	16.6195	Photoreceptor precursor cells
E16.5	16.1456	PV-containing retinal ganglion cells
E16.5	19.339	Retinal ganglion cells
E16.5	16.3679	Retinal pigment cells
E16.5	18.4834	Retinal progenitor cells
E16.75	16.7224	Amacrine cells
E16.75	17.4394	Amacrine/Horizontal precursor cells
E16.75	16.0244	Bipolar precursor cells
E16.75	15.2874	Cholinergic amacrine cells
E16.75	13.5326	Ciliary margin cells
E16.75	17.3654	Cone precursor cells
E16.75	17.0717	Eye field
E16.75	14.8545	Horizontal cells
E16.75	20.1943	Naive retinal progenitor cells
E16.75	16.62	Photoreceptor precursor cells
E16.75	15.62	PV-containing retinal ganglion cells
E16.75	18.9334	Retinal ganglion cells
E16.75	16.4394	Retinal pigment cells
E16.75	18.1764	Retinal progenitor cells
E17.0	17.983	Amacrine cells
E17.0	18.3616	Amacrine/Horizontal precursor cells
E17.0	17.0534	Bipolar precursor cells
E17.0	16.831	Cholinergic amacrine cells
E17.0	14.6612	Ciliary margin cells
E17.0	18.56	Cone precursor cells
E17.0	16.4337	Eye field
E17.0	15.6611	Horizontal cells
E17.0	20.9511	Naive retinal progenitor cells
E17.0	17.7486	Photoreceptor precursor cells
E17.0	15.9342	PV-containing retinal ganglion cells
E17.0	19.4293	Retinal ganglion cells
E17.0	16.8835	Retinal pigment cells
E17.0	19.0362	Retinal progenitor cells
E17.25	18.4473	Amacrine cells
E17.25	18.994	Amacrine/Horizontal precursor cells
E17.25	17.5863	Bipolar precursor cells
E17.25	16.8785	Cholinergic amacrine cells
E17.25	12.9717	Ciliary margin cells
E17.25	18.8905	Cone precursor cells
E17.25	16.0591	Eye field
E17.25	16.4952	Horizontal cells
E17.25	21.3596	Naive retinal progenitor cells
E17.25	18.3639	Photoreceptor precursor cells
E17.25	16.3639	PV-containing retinal ganglion cells
E17.25	19.5415	Retinal ganglion cells
E17.25	16.6155	Retinal pigment cells
E17.25	19.3553	Retinal progenitor cells
E17.5	18.8608	Amacrine cells
E17.5	18.6367	Amacrine/Horizontal precursor cells
E17.5	17.5232	Bipolar precursor cells
E17.5	17.2337	Cholinergic amacrine cells
E17.5	14.3269	Ciliary margin cells
E17.5	18.8504	Cone precursor cells
E17.5	16.3268	Eye field
E17.5	16.4423	Horizontal cells
E17.5	21.5101	Naive retinal progenitor cells
E17.5	18.4284	Photoreceptor precursor cells
E17.5	16.0638	PV-containing retinal ganglion cells
E17.5	19.562	Retinal ganglion cells
E17.5	16.0638	Retinal pigment cells
E17.5	19.4561	Retinal progenitor cells
E17.75	19.6051	Amacrine cells
E17.75	19.0002	Amacrine/Horizontal precursor cells
E17.75	17.719	Bipolar precursor cells
E17.75	17.3694	Cholinergic amacrine cells
E17.75	15.3221	Ciliary margin cells
E17.75	19.2607	Cone precursor cells
E17.75	17.346	Eye field
E17.75	15.4153	Horizontal cells
E17.75	21.7213	Naive retinal progenitor cells
E17.75	19.0226	Photoreceptor precursor cells
E17.75	16.4597	PV-containing retinal ganglion cells
E17.75	19.8457	Retinal ganglion cells
E17.75	16.6632	Retinal pigment cells
E17.75	19.5185	Retinal progenitor cells
E17.75	16.5027	Rod precursor cells
E18.0	18.7266	Amacrine cells
E18.0	18.1991	Amacrine/Horizontal precursor cells
E18.0	17.3115	Bipolar precursor cells
E18.0	16.8641	Cholinergic amacrine cells
E18.0	14.4047	Ciliary margin cells
E18.0	18.662	Cone precursor cells
E18.0	16.6901	Eye field
E18.0	15.6526	Horizontal cells
E18.0	21.4075	Naive retinal progenitor cells
E18.0	18.2626	Photoreceptor precursor cells
E18.0	16.212	PV-containing retinal ganglion cells
E18.0	18.9821	Retinal ganglion cells
E18.0	16.797	Retinal pigment cells
E18.0	19.1189	Retinal progenitor cells
E18.0	14.212	Rod precursor cells
E18.25	20.6011	Amacrine cells
E18.25	19.0803	Amacrine/Horizontal precursor cells
E18.25	19.215	Bipolar precursor cells
E18.25	17.6442	Cholinergic amacrine cells
E18.25	14.5568	Ciliary margin cells
E18.25	19.5454	Cone precursor cells
E18.25	18.7662	Eye field
E18.25	16.5568	Horizontal cells
E18.25	22.6168	Naive retinal progenitor cells
E18.25	19.4209	Photoreceptor precursor cells
E18.25	16.6442	PV-containing retinal ganglion cells
E18.25	19.983	Retinal ganglion cells
E18.25	17.8422	Retinal pigment cells
E18.25	20.4485	Retinal progenitor cells
E18.25	18.8047	Rod precursor cells
E18.5	20.1346	Amacrine cells
E18.5	18.6146	Amacrine/Horizontal precursor cells
E18.5	18.3045	Bipolar precursor cells
E18.5	17.4259	Cholinergic amacrine cells
E18.5	13.8867	Ciliary margin cells
E18.5	19.2354	Cone precursor cells
E18.5	18.5014	Eye field
E18.5	16.4413	Horizontal cells
E18.5	22.1281	Naive retinal progenitor cells
E18.5	19.0466	Photoreceptor precursor cells
E18.5	16.8867	PV-containing retinal ganglion cells
E18.5	19.6449	Retinal ganglion cells
E18.5	16.9528	Retinal pigment cells
E18.5	19.8409	Retinal progenitor cells
E18.5	18.0666	Rod precursor cells
E18.75	20.7438	Amacrine cells
E18.75	19.2157	Amacrine/Horizontal precursor cells
E18.75	19.4018	Bipolar precursor cells
E18.75	17.599	Cholinergic amacrine cells
E18.75	14.1072	Ciliary margin cells
E18.75	19.882	Cone precursor cells
E18.75	18.5335	Eye field
E18.75	16.4291	Horizontal cells
E18.75	22.7716	Naive retinal progenitor cells
E18.75	19.6386	Photoreceptor precursor cells
E18.75	16.2771	PV-containing retinal ganglion cells
E18.75	20.0141	Retinal ganglion cells
E18.75	17.6922	Retinal pigment cells
E18.75	20.4381	Retinal progenitor cells
E18.75	19.0497	Rod precursor cells
E8.5	13.585	Eye field
E8.75	13.7288	Eye field
E9.0	13.8407	Eye field
E9.25	13.7239	Eye field
E9.5	14.1932	Eye field
E9.75	14.4679	Eye field
E9.75	5.24793	Naive retinal progenitor cells
P0	21.4237	Amacrine cells
P0	19.997	Amacrine/Horizontal precursor cells
P0	19.7296	Bipolar precursor cells
P0	18.2848	Cholinergic amacrine cells
P0	15.71	Ciliary margin cells
P0	20.0571	Cone precursor cells
P0	18.7782	Eye field
P0	17.2814	Horizontal cells
P0	23.4166	Naive retinal progenitor cells
P0	20.1869	Photoreceptor precursor cells
P0	16.841	PV-containing retinal ganglion cells
P0	20.5307	Retinal ganglion cells
P0	19.0541	Retinal pigment cells
P0	20.9407	Retinal progenitor cells
P0	19.7125	Rod precursor cells

## Sheet: panel_l
	cluster_1	cluster_2	cluster_3	cluster_4	cluster_5	cluster_6	cluster_7	cluster_8	cluster_9	cluster_10	cluster_11	cluster_12	cluster_13	cluster_14	cluster_15
Tbx5	0.867	0.0348	0.0377	0.0178	0.0254	0.0548	0.0219	0.0123	0.038	0.0225	0.0186	0.0125	0.0049	0.0261	0.026
Pou6f2	3.8938	2.1431	2.8625	3.4689	3.0767	2.1121	2.8737	2.3958	2.1055	1.6993	1.0306	2.6783	0.6477	1.6576	0.3126
Bnc2	1.2126	0.03	0.0579	0.0569	0.1498	0.0138	2.4359	1.7145	0.0586	0.0332	0.0419	0.0296	0.0258	0.0976	0.123
Tbx20	0.0036	1.7267	0.1174	0.0063	0.0062	0	0	0.0017	0	0	0	0.0012	0.0032	0.002	0
Zeb2	0.4058	1.8228	0.9894	0.2007	0.2914	0.2007	0.0923	0.2407	0.7929	0.3573	0.6039	0.0827	1.5149	0.2933	0.6231
Eomes	0.0066	0.9169	0.7625	0.0262	0.0395	0.0039	0	0.0046	0	0	0	0.0012	0	0.0013	0.0035
Onecut1	0.661	0.5976	0.7989	0.7118	0.6422	0.3555	0.5612	0.053	0.0142	0.1922	0.0193	0.002	0.0426	0.0653	0.0087
Esrrg	0.3087	1.1819	1.1455	1.0983	0.8683	1.2271	0.8198	0.5313	0.9098	1.7001	1.0127	0.5017	0.595	0.6101	0.7057
Zfp536	1.7429	0.2516	0.9606	1.7211	0.517	0.537	0.3405	0.4568	0.1778	0.1117	0.3761	0.2163	0.3847	1.0417	1.0548
Setbp1	1.3166	1.4052	2.0422	2.5307	1.7885	1.0169	1.2469	0.99	1.071	1.7836	1.5075	1.9986	1.2779	1.5291	1.5053
Ebf3	2.4706	1.7357	1.788	1.2754	3.0169	1.9195	1.7762	1.6041	1.0212	1.9428	0.8362	0.0803	0.9665	2.2046	2.0531
Zeb1	1.5541	0.5857	1.0579	1.431	1.5272	0.7522	0.7883	0.981	0.4933	0.9551	0.7999	1.0143	0.5315	0.9437	0.7001
Nr2f2	0.5365	0.0453	0.0436	0.0269	0.3459	0.0301	0.3157	0.0367	0.0651	0.0627	0.0197	0.0285	0.0402	0.0226	0.0254
Tfap2d	0.4846	0.0109	0.01	0.0308	0.0589	1.9294	0.0145	0.0116	0.0267	0.6706	0.4218	0.0155	0.0071	0.0082	2.1222
Runx1	0.0445	0.0085	0.0184	0.0231	0.012	0.6791	0.0049	0.0134	0.0079	0.0158	0.0053	0.002	0.0149	0.0082	0.003
Zbtb16	0.1396	0.0855	0.083	0.0227	0.0869	0.5831	0.0441	0.0089	0.0953	0.2692	0.0413	0.0215	0.0221	0.0247	0.2428
Zfpm2	1.0886	0.1631	0.2375	0.114	0.2641	0.5513	0.9161	0.4429	0.1084	0.1928	0.1762	0.1022	0.22	0.154	0.1937
Zfhx3	0.5751	2.0357	1.715	1.1236	1.8383	1.2771	2.5624	2.0553	2.9549	2.7306	2.0752	2.6035	1.6164	0.7122	0.5436
Foxp2	0.2392	0.0848	0.1061	0.102	0.3276	0.0261	0.126	1.1129	0.0284	0.0579	1.4535	0.2481	1.5258	0.2804	0.127
Zic1	0.0384	0.009	0.0269	0.0097	0.0972	0.0019	0.0029	0.4142	0.0097	0.0033	0.0039	0.0062	0.0028	0.0049	0.0057
Prdm16	0.0197	0.0119	0.0123	0.0206	0.0175	0.0193	0.0087	0.0119	0.8045	0.0336	0.0314	0.0089	0.0093	0.0072	0.0098
Sox6	0.1575	0.9627	0.7909	0.1446	1.0819	0.9945	0.1574	0.1998	1.6219	1.3954	0.9614	0.2202	2.8328	0.0639	0.1351
Meis2	0.3431	0.1429	0.127	0.1323	0.1573	0.1468	0.0559	0.0889	0.1356	2.4272	2.7156	0.0476	0.066	0.0585	0.7496
Tshz3	0.2521	0.1071	0.3221	0.2778	0.2704	0.4176	0.127	0.4697	0.2137	0.2297	1.1895	0.2519	0.2091	0.2749	0.8482
Satb2	0.1495	0.0579	0.1401	0.4954	0.231	0.3578	0.0531	0.1201	0.0967	0.2307	0.1961	1.1548	0.9265	1.4973	1.5427
Zfhx4	0.5957	0.9782	1.0134	0.5275	0.9245	0.0653	0.6454	0.8582	1.151	0.9014	1.3423	1.5846	1.5677	0.7286	0.5361
Sox5	0.7132	0.337	0.2998	0.2511	0.5263	0.5635	1.011	0.6119	1.2369	0.8094	0.8391	0.5028	1.9887	0.6081	0.9909
Arid5b	0.8012	0.3449	0.3072	0.248	0.4269	0.4751	0.2094	0.4789	0.5831	0.417	0.806	0.4674	1.3783	0.3331	0.4801
Dach1	3.056	1.9472	2.6104	2.777	1.6853	1.285	1.4544	2.1663	1.4721	1.2583	2.0157	0.7644	1.2785	3.6437	1.7558
Pou4f1	0.3434	0.0825	0.1408	0.1166	0.2276	0.6331	0.4163	1.2343	0.9881	0.8366	1.0087	1.1333	1.6022	1.6632	0.8971
Ebf2	0.072	0.3088	0.257	0.0569	0.0819	0.0534	0.0359	0.0297	0.0409	0.0981	0.0099	0.0164	0.0401	0.4192	0.9652
