# Supplementary material for: A single-cell time-lapse of mouse prenatal development from gastrula to birth
Source: Nature. 2024 Feb 14;626(8001):1084–93. doi: 10.1038/s41586-024-07069-w (PMC10901739; doi:10.1038/s41586-024-07069-w)
Supplement: Supplementary file 16 — Source Data Extended Data Fig. 10 [file 41586_2024_7069_MOESM16_ESM.xlsx]

## Sheet: panel_f
day	celltype_sub_clustering	PC_1	PC_2	PC_3	PC_4
E10.25	V0	7.483	3.096	2.489	3.958
E10.75	dI1	2.762	4.817	7.796	-0.795
E10.5	dI2	6.092	4.287	1.173	2.005
E10.25	dI2	11.861	-1.692	-0.304	-1.708
E10.5	V1	13.573	-7.521	-2.816	2.594
E10.75	V3	-1.847	-0.155	5.475	-0.216
E10.5	dI1	11.127	-0.449	4.46	-2.523
E10.25	dI1	7.232	1.449	7.089	-0.812
E10.5	dI1	13.597	-8.566	-1.477	-3.424
E10.75	V3	8.195	-2.582	1.993	0.973
E10.5	dI3	2.592	2.567	5.3	0.291
E10.75	V2a	13.107	-4.669	-2.833	0.908
E10.5	dI1	1.419	3.137	8.592	-0.776
E10.25	dI1	12.376	-5.412	0.093	-1.821
E10.75	dI1	8.085	1.859	4.928	-3.609
E10.75	V2b	6.45	1.502	-2.533	3.498
E10.75	dI2	13.55	-6.686	-2.042	-1.282
E10.25	dI5	14.492	-8.034	-3.735	-3.748
E10.75	V2b	-4.088	2.731	-1.286	3.02
E10.75	V2b	6.151	2.851	-1.794	2.677
E10.75	V0	-10.743	-3.304	4.976	2.631
E10.25	dI2	8.907	3.612	0.936	0.645
E10.5	dI2	-2.021	3.236	3.648	4.303
E10.75	V1	1.964	5.964	-1.211	2.626
E10.25	dI2	8.762	3.67	3.119	0.528
E10.5	dI6	1.485	4.956	-2.103	4.875
E10.5	V1	14.345	-10.736	-4.61	0.975
E10.25	V0	11.571	-3.427	-0.121	3.142
E10.5	V2a	6.596	-2.682	5.007	5.187
E10.5	dI2	4.027	5.348	6.711	4.122
E10.75	V2a	13.045	-6.109	-1.333	1.695
E10.5	dI2	9.651	1.06	3.158	1.513
E10.25	V3	13.581	-9.01	-2.169	-0.225
E10.5	dI6	5.721	6.296	1.891	5.398
E10.5	dI1	-2.969	0.928	8.323	3.128
E10.25	V0	8.175	4.913	0.983	3.372
E10.75	V1	2.84	6.688	-4.343	2.399
E10.75	dI1	8.615	-0.114	4.476	-0.855
E10.75	V2b	3.391	2.522	-3.417	5.628
E10.5	dI5	12.721	-3.869	-1.997	-1.713
E10.75	V2a	3.723	0.428	6.72	6.4
E10.25	V1	13.962	-8.695	-4.802	-0.983
E10.75	V3	3.802	-0.49	4.161	0.075
E10.5	V2a	6.747	0.447	2.259	3.435
E10.5	dI1	13.115	-4.34	-0.102	-2.805
E10.25	dI5	13.838	-6.642	-3.569	-1.371
E10.25	V1	1.696	4.429	-0.982	7.683
E10.75	dI6	1.594	8.255	-4.823	3.331
E10.25	dI5	11.374	-0.779	2.765	0.481
E10.25	V1	10.63	0.478	-2.307	2.432
E10.25	V1	9.894	-1.156	-3.099	3.616
E10.25	dI6	0.856	6.03	-1.579	5.622
E10.25	V0	11.726	-2.683	-0.199	3.565
E10.75	V2b	4.595	2.005	-2.771	2.275
E10.75	dI5	3.409	3.363	8.245	0.754
E10.25	dI1	11.834	-5.128	-0.002	-1.664
E10.25	dI1	8.634	1.981	4.245	-1.68
E10.25	dI3	11.498	0.626	0.849	-0.877
E10.75	dI4	4.181	6.465	-0.131	1.382
E10.5	dI2	3.508	5.226	4.328	2.231
E10.25	dI6	-2.258	3.12	-1.305	5.858
E10.75	V1	-4.655	2.427	-2.012	3.237
E10.75	dI5	-5.368	1.354	3.89	-2.543
E10.25	V1	7.709	4.907	-0.907	4.816
E10.5	dI5	13.86	-4.315	-1.675	-1.762
E10.75	dI5	5.67	5.081	4.233	-2.09
E10.5	V2a	1.52	1.583	5.386	5.298
E10.5	V0	8.153	1.6	3.333	5.055
E10.25	V0	-4.612	2.316	3.461	4.723
E10.75	dI5	12.772	-7.385	-1.929	-2.036
E10.75	dI1	11.391	-3.619	0.851	-3.389
E10.25	V0	8.992	1.044	4.115	4.582
E10.75	V0	-3.649	1.383	2.971	3.381
E10.25	dI2	8.163	4.117	2.59	0.261
E10.25	V3	10.087	-3.784	3.463	1.248
E10.75	V0	0.452	-1.344	1.588	3.029
E10.25	dI1	9.504	-2.017	1.826	-0.963
E10.5	V2a	-0.994	-2.651	10.022	7.482
E10.5	dI3	10.573	-2.037	1.547	-0.432
E10.25	V2b	-0.591	2.049	0.404	4.912
E10.5	V3	7.385	-3.426	5.656	2.222
E10.75	V1	8.866	2.664	0.582	3.292
E10.75	V0	13.043	-4.611	-1.661	0.726
E10.25	V2a	9.806	-5.618	-0.924	3.485
E10.5	dI4	15.388	-10.642	-4.016	-2.897
E10.5	dI5	3.894	-1.822	4.305	3.006
E10.5	dI6	2.379	4.054	2.145	7.972
E10.5	V2b	3.684	0.152	-1.437	5.535
E10.25	V1	-0.419	2.052	-0.367	4.603
E10.75	dI3	5.123	0.738	2.85	-0.596
E10.75	dI5	7.262	3.23	2.995	-2.052
E10.75	dI6	-4.182	3.979	-2.511	2.637
E10.5	dI5	1.878	0.502	8.242	2.916
E10.75	dI5	13.364	-7.812	-4.132	-2.743
E10.5	dI1	8.278	-0.503	7.691	-0.39
E10.5	dI6	6.285	5.092	0.764	5.701
E10.75	V1	13.807	-9.033	-3.055	0.101
E10.75	V0	-0.579	2.585	5.224	2.972
E10.25	dI2	11.688	-2.203	-0.651	-1.252
E10.25	V3	0.688	-0.559	6.11	4.054
E10.25	V0	10.358	1.678	0.308	2.965
E10.25	dI5	11.628	0.106	2.126	-1.429
E10.25	V1	15.18	-11.77	-4.449	-0.123
E10.5	dI5	13.786	-6.436	-0.856	-1.156
E10.5	dI2	10.492	0.825	1.245	-0.169
E10.5	V3	13.427	-13.672	-3.57	1.199
E10.25	dI6	4.807	5.314	1.573	4.763
E10.5	dI6	-2.186	3.866	-1.376	8.168
E10.25	dI2	12.542	-5.334	-0.388	2.254
E10.75	dI5	1.679	2.494	6.272	-0.345
E10.5	dI6	-3.002	3.949	-0.746	7.019
E10.75	dI1	12.295	-6.456	-1.191	-7.42
E10.75	V0	5.612	6.73	3.937	1.874
E10.5	V2b	1.993	2.192	-3.581	7.266
E10.25	dI1	2.719	5.056	4.565	-1.967
E10.75	dI3	11.381	-1.024	-0.399	-3.594
E10.75	dI1	5.461	1.752	5.196	-3.643
E10.75	dI6	6.169	6.867	0.54	4.049
E10.25	V0	12.021	-4.962	1.345	4.04
E10.25	dI3	3.244	3.874	5.988	-0.286
E10.75	V0	-9.721	-1.549	1.323	3.49
E10.75	dI5	5.366	4.508	4.662	-1.535
E10.5	dI6	9.295	5.133	0.426	5.089
E10.25	V2a	10.754	-1.9	2.292	3.958
E10.5	dI1	10.783	-2.684	0.557	-1.68
E10.5	V0	11.975	-3.169	3.051	5.374
E10.75	dI3	11.752	-1.43	-0.121	-3.958
E10.25	dI3	12.02	-2.604	0.535	-1.637
E10.5	V2b	-2.252	0.085	-1.15	5.68
E10.25	dI1	-4.275	-0.719	5.279	2.479
E10.75	dI2	-3.267	3.493	4.085	1.007
E10.75	V2a	13.227	-6.012	-1.828	0.936
E10.25	dI2	9.135	1.305	1.831	0.079
E10.75	dI5	11.321	-1.892	-0.398	-1.652
E10.75	dI1	10.195	-0.252	5.856	-2.513
E10.75	dI5	10.804	-0.4	-0.195	-3.119
E10.25	dI4	6.131	4.823	1.146	3.51
E10.75	V0	3.144	5.216	3.046	3.213
E10.75	V0	-1.544	3.955	3.929	2.927
E10.75	V2a	-0.78	1.384	4.426	2.79
E10.75	dI5	12.261	-3.578	-1.902	-2.094
E10.75	V2a	7.196	0.857	4.64	2.643
E10.75	dI2	0.882	4.983	2.851	1.392
E10.25	V2a	1.143	0.189	4.409	7.039
E10.5	dI6	-1.139	3.358	-1.227	6.238
E10.75	dI2	10.609	-1.348	0.417	-2.955
E10.25	dI4	11.407	-5.62	-1.671	-2.371
E10.5	V2a	13.731	-7.832	-1.231	2.889
E10.75	dI5	12.55	-5.106	-2.265	-2.044
E10.25	V0	9.496	1.068	1.781	4.099
E10.25	V0	-4.573	-0.259	2.233	4.938
E10.75	V1	12.202	-5.584	-4.291	-0.843
E10.25	dI6	-5.712	0.661	-0.527	7.007
E10.5	V1	4.501	4.822	-1.797	7.095
E10.25	dI6	-1.099	5.962	0.243	8.651
E10.5	dI2	13.442	-4.708	-1.841	-1.628
E10.25	V1	13.931	-7.828	-3.918	0.611
E10.25	V0	12.808	-4.265	0.052	2.639
E10.25	V0	5.618	3.459	4.604	4.077
E10.5	dI3	8.784	0.423	5.174	-1.298
E10.5	V0	11.862	-1.571	0.414	3
E10.5	V1	12.42	-8.91	-3.068	0.764
E10.75	V2a	10.862	-5.128	-1.844	2.035
E10.75	V2b	5.701	1.45	0.147	3.176
E10.5	dI6	-5.979	2.667	-0.925	6.95
E10.75	dI4	-8.61	0.078	-1.302	3.627
E10.75	V2a	-8.768	-3.221	2.582	2.854
E10.75	dI1	0.813	2.115	6.14	-1.638
E10.25	dI5	10.204	-0.576	1.49	-0.193
E10.75	V3	3.565	1.861	5.475	-1.997
E10.75	dI6	-5.139	0.985	-1.079	6.286
E10.75	dI1	0.596	5.039	9.093	-1.52
E10.5	V2a	10.979	-2.243	2.012	2.995
E10.75	dI3	0.255	2.201	6.632	-3.73
E10.25	V1	13.614	-4.799	-2.181	0.667
E10.25	dI6	3.67	4.714	2.473	8.661
E10.5	dI6	-0.231	3.701	0.656	5.983
E10.25	dI6	-3.117	2.937	0.247	8.922
E10.75	dI6	5.179	6.716	-1.015	3.424
E10.75	dI5	2.693	2.401	4.166	-0.861
E10.25	V0	-2.487	2.197	-0.03	3.876
E10.25	dI6	6.77	6.15	-0.107	2.709
E10.25	dI6	5.543	4.918	0.044	2.32
E10.75	dI6	7.647	4.134	-1.472	1.841
E10.5	dI2	13.451	-10.42	-3.237	-1.72
E10.25	dI6	2.078	5.044	-0.085	4.897
E10.75	V1	-4.31	1.017	-1.919	4.279
E10.75	dI5	12.552	-5.06	-3.472	-1.819
E10.25	V2a	2.244	1.658	7.752	6.895
E10.75	V0	5.618	6.627	2.579	1.634
E10.75	V0	2.193	4.639	3.678	3.106
E10.25	V1	6.43	4.431	1.3	4.675
E10.25	dI1	-1.182	4.041	8.739	1.413
E10.5	V2a	-1.738	0.248	4.833	8.468
E10.25	dI1	8.891	-0.364	3.182	-2.532
E10.5	V1	13.563	-5.906	-2.49	1.773
E10.5	dI2	-0.01	4.099	4.55	3.169
E10.75	V2a	10.603	-1.584	-0.304	0.99
E10.5	dI6	-1.445	4.236	-0.399	7.992
E10.25	V3	11.714	-9.001	-1.07	0.923
E10.75	V0	-1.965	5.547	4.601	3.329
E10.75	dI2	-2.916	-1.889	1.772	0.831
E10.75	V2b	1.599	3.109	-1.278	4.117
E10.5	dI2	-0.671	4.014	3.319	3.388
E10.5	dI2	12.444	-4.781	-1.816	-1.535
E10.5	V0	9.065	-1.573	3.24	4.288
E10.75	V2b	1.438	-4.039	-2.311	1.2
E10.25	dI5	7.976	3.84	6.937	2.045
E10.25	V2b	-1.583	2.942	-2.323	4.959
E10.75	dI3	0.997	4.183	4.946	-2.272
E10.5	dI1	10.379	-0.265	3.322	-1.288
E10.75	V2a	-2.256	-1.057	5.903	7.765
E10.25	dI1	-5.676	-0.749	4.609	2.52
E10.75	dI5	0.217	4.152	4.691	-0.987
E10.5	V0	11.262	-2.077	1.812	4.644
E10.5	V2b	-3.912	1.959	0.137	6.636
E10.5	V0	1.873	5.608	6.435	3.892
E10.5	V1	5.643	3.59	2.357	6.608
E10.5	dI2	0.577	4.984	4.928	3.112
E10.25	dI6	5.668	2.419	2.026	3.417
E10.75	V2b	6.654	-0.73	-1.845	3.083
E10.5	V1	6.745	4.736	1.76	6.568
E10.75	V1	13.237	-4.632	-2.699	0.974
E10.5	dI5	10.323	-2.657	2.269	1.629
E10.25	dI2	7.084	3.946	3.842	0.483
E10.25	dI2	-0.051	3.342	5.273	2.983
E10.75	V2a	9.454	0.637	2.621	1.481
E10.25	V0	9.156	-2.547	-1.353	2.888
E10.5	V0	13.763	-5.86	-2.759	2.248
E10.25	V0	-10.521	-1.869	1.955	4.788
E10.75	dI3	4.879	3.548	3.225	-2.995
E10.5	dI2	6.303	4.154	4.099	1.098
E10.5	dI2	14.276	-7.555	-3.59	-2.669
E10.75	V2b	3.252	3.314	-2.689	4.122
E10.5	V2a	7.317	-0.743	6.517	4.623
E10.25	dI2	7.943	2.541	3.118	-0.081
E10.5	V0	4.465	3.261	4.828	2.79
E10.75	dI2	8.722	1.444	1.898	-1.83
E10.25	dI6	5.974	7.506	1.908	4.63
E10.75	V2b	2.788	2.119	-3.644	3.884
E10.75	dI2	4.963	4.906	3.674	0.375
E10.75	V1	2.504	3.813	-1.592	6.463
E10.25	dI6	3.604	6.309	-0.715	6.338
E10.75	V1	4.285	7.445	-2.649	1.231
E10.75	V2a	9.457	-3.737	1.296	2.738
E10.5	dI5	4.277	-1.136	5.675	3.363
E10.75	V0	6.39	1.95	2.163	1.574
E10.25	dI1	11.43	-5.639	4.497	-1.932
E10.75	V3	-7.94	-4.056	6.453	4.183
E10.75	dI2	11.512	0.714	0.603	-2.534
E10.75	dI4	-5.2	3.694	-2.616	4.865
E10.25	V1	1.124	4.966	0.433	7.864
E10.75	dI1	10.418	-2.932	2.481	-5.005
E10.5	V1	13.625	-10.508	-5.288	1.461
E10.75	V2a	-7.386	-1.837	6.778	4.271
E10.75	dI6	-5.943	1.11	-1.564	6.627
E10.75	V1	-5.851	0.34	-2.315	3.883
E10.5	V3	0.716	-3.409	8.288	5.665
E10.25	dI1	-7.091	-3.691	5.319	4.7
E10.5	V0	-1.791	4.715	6.99	7.46
E10.25	dI6	-1.999	-0.437	-0.92	6.159
E10.75	V2b	1.922	1.527	-1.82	6.846
E10.75	V2b	3.717	2.154	-3.34	1.765
E10.75	V2a	-6.098	-1.943	4.547	3.074
E10.75	V3	0.844	3.046	5.539	-1.996
E10.75	V2a	9.404	-5.024	-0.644	3.426
E10.25	dI2	10.743	0.654	-1.501	-1.888
E10.25	V1	0.83	5.552	-2.094	6.848
E10.5	V0	-0.659	4.287	1.744	6.509
E10.5	V0	-1.926	3.161	7.179	7.457
E10.5	dI2	11.318	-7.959	-3.035	-2.894
E10.75	V1	7.563	3.165	0.467	4.328
E10.75	dI3	10.28	-1.927	4.801	0.905
E10.25	dI1	12.886	-6.74	-1.936	-4.667
E10.75	V2b	3.69	2.196	-0.645	4.331
E10.75	V1	11.493	-2.189	-1.418	2.257
E10.75	dI6	5.255	7.718	-0.568	3.934
E10.25	dI5	14.478	-9.591	-3.29	-1.676
E10.5	V1	14.044	-7.849	-4.694	0.982
E10.25	V1	8.421	1.913	-2.05	4.924
E10.75	dI2	8.415	4.293	2.127	-2.01
E10.25	V2a	9.929	-3.756	2.289	2.48
E10.25	dI5	13.141	-5.892	-2.151	-1.572
E10.25	dI2	3.206	5.141	4.353	3.659
E10.25	V0	1.551	5.798	3.807	3.245
E10.75	V0	6.577	3.569	2.121	1.861
E10.25	dI2	11.792	-1.442	1.519	-0.386
E10.75	dI5	8.763	2.699	2.181	-3.083
E10.25	V0	-1.471	3.746	3.664	4.228
E10.5	V1	14.899	-11.138	-5.35	1.942
E10.75	dI5	-9.45	-3.492	3.42	3.662
E10.75	V2b	-0.121	2.669	-2.388	2.933
E10.5	dI1	10.815	-7.926	-1.443	-4.004
E10.25	V0	-6.795	2.205	4.142	4.857
E10.25	dI2	-8.502	-1.145	5.163	5.87
E10.25	V1	11.315	-6.04	-3.676	0.124
E10.25	V1	14.403	-7.885	-2.617	1.743
E10.5	dI2	13.269	-7.555	-2.344	-1.138
E10.75	dI3	-6.818	-1.636	5.943	-4.496
E10.5	dI2	9.132	1.668	1.321	0.931
E10.25	dI1	-1.634	1.28	9.145	1.895
E10.75	dI6	-1.223	5.559	-2.534	3.566
E10.25	V3	3.906	-2.976	6.296	4.326
E10.5	dI1	4.679	2.244	8.092	0.27
E10.75	V0	-7.11	-1.71	6.204	2.22
E10.5	V0	0.521	3.093	3.791	7.339
E10.25	dI2	5.978	5.237	5.633	0.035
E10.75	V1	13.097	-8.679	-5.085	1.621
E10.25	V0	13.346	-3.379	-1.642	1.215
E10.25	dI2	8.237	0.83	3.716	2.804
E10.75	V3	10.346	-3.673	1.106	-0.08
E10.25	V1	14.37	-9.13	-3.508	1.473
E10.5	V1	11.57	-5.798	-2.219	1.607
E10.75	V2a	9.762	-1.515	0.472	2.544
E10.25	V0	13.44	-3.961	-0.596	2.81
E10.25	V0	-2.609	1.362	2.913	2.786
E10.25	V0	11.469	-2.584	0.73	5.22
E10.5	V3	4.123	0.168	6.15	4.123
E10.5	V2b	-4.069	1.035	-3.249	7.16
E10.5	V2b	0.938	2.813	-2.713	5.645
E10.75	dI1	11.688	-5.2	-0.721	-4.131
E10.25	V1	14.667	-12.738	-6.325	1.595
E10.75	dI5	12.767	-2.731	-1.163	-3.774
E10.5	V0	-5.457	3.171	0.778	7.344
E10.25	V2b	6.242	-3.491	-3.121	4.724
E10.25	V1	10.171	-1.548	1.757	3.713
E10.75	dI2	9.92	0.982	1.777	-2.523
E10.75	dI1	0.088	1.937	5.413	-0.464
E10.75	dI2	11.318	-6.629	-3.211	-3.404
E10.5	dI2	10.752	0.954	2.469	-0.994
E10.75	dI6	7.738	5.949	-0.464	2.178
E10.25	V2b	8.361	-4.02	-1.115	5.114
E10.75	V1	-5.196	0.693	-0.059	6.251
E10.75	V2b	5.97	-0.859	-3.415	2.527
E10.25	dI5	10.79	2.22	1.349	-0.858
E10.25	dI5	9.656	-2.29	1.547	1.99
E10.75	dI1	11.265	-3.527	1.807	-3.3
E10.25	dI2	4.189	5.258	4.684	1.865
E10.75	dI2	0.578	3.282	1.041	-0.105
E10.25	dI2	11.96	-2.732	0.773	-0.159
E10.75	dI5	2.016	2.806	5.568	0.778
E10.75	dI6	7.582	4.514	0.21	2.876
E10.75	V1	5.594	5.49	-5.297	3.588
E10.25	dI2	-2.103	-0.501	8.194	4.459
E10.75	V3	-1.179	0.868	4.046	1.237
E10.75	dI6	-5.547	0.179	-1.072	5.416
E10.25	dI1	10.293	-3.109	5.613	-1.885
E10.5	dI6	2.343	6.104	1.601	6.458
E10.5	dI1	4.986	1.488	9.877	-1.688
E10.25	V1	14.858	-10.023	-2.964	2.661
E10.75	V2a	11.331	-3.995	-0.881	1.817
E10.5	dI1	13.133	-9.225	2.22	-3.767
E10.25	V3	12.462	-8.698	-1.512	1.468
E10.75	dI6	-0.86	4.664	-1.759	5.432
E10.75	V2a	9.68	-1.903	0.44	1.685
E10.75	V0	2.762	6.13	2.064	1.921
E10.25	dI1	11.283	-6.785	4.565	-2.455
E10.75	dI1	11.117	-1.473	3.392	-3.337
E10.5	V0	0.805	4.773	6.854	6.168
E10.5	V3	11.845	-7.374	-2.058	1.704
E10.75	dI5	-10.531	-1.679	2.686	-0.007
E10.5	dI1	-3.255	2.628	9.199	3.311
E10.25	V2a	11.696	-7.032	-0.446	2.665
E10.75	V0	-7.853	1.62	5.696	1.477
E10.5	dI2	8.285	2.235	2.73	1.384
E10.75	V3	3.701	0.711	6.389	2.962
E10.5	dI2	11.559	-2.153	-0.351	0.148
E10.5	V2b	7.776	-1.127	0.199	5.138
E10.5	V1	10.519	-2.571	-2.752	2.617
E10.25	dI4	11.392	-6.306	-3.267	-4.465
E10.75	dI6	-5.284	3.143	-1.116	7.553
E10.75	V1	13.173	-4.543	-2.799	0.407
E10.75	dI3	1.807	2.729	6.567	-4.396
E10.5	dI6	4.419	7.237	0.644	5.088
E10.25	dI6	5.796	7.104	1.25	5.777
E10.25	dI3	11.087	-2.464	3.138	-1.811
E10.75	V0	10.282	-1.724	-0.23	0.954
E10.25	V1	12.197	-9.649	-3.957	1.408
E10.5	dI6	5.34	3.01	1.678	9.138
E10.25	V1	13.762	-11.535	-4.831	0.58
E10.25	V0	10.469	0.827	0.956	3.416
E10.5	V2a	8.536	-3.698	3.883	4.794
E10.25	dI5	-6.862	-1.986	5.423	4.115
E10.5	dI1	9.654	-0.766	5.849	-1.198
E10.75	dI2	5.954	4.372	2.914	-0.581
E10.75	V0	7.281	4.125	2.434	3.497
E10.25	V2a	-7.794	-2.169	7.429	6.691
E10.75	dI1	7.812	0.282	5.213	-2.342
E10.75	V0	-2.35	1.451	4.425	2.594
E10.75	V2a	10.399	-4.938	-0.55	2.659
E10.5	dI1	11.461	-2.944	2.004	-2.116
E10.75	dI1	8.439	2.226	3.959	-3.532
E10.25	V1	13.625	-5.89	-3.521	2.133
E10.5	dI6	1.715	6.577	-1.821	8.145
E10.25	dI2	3.339	6.977	3.769	-0.076
E10.75	V2a	13.014	-7.569	-1.65	2.38
E10.25	V0	11.267	-1.421	0.345	1.534
E10.75	V2a	10.7	-4.036	3.672	3.874
E10.75	V0	-1.895	3.791	3.153	3.151
E10.25	dI1	12.038	-5.105	0.101	-2.275
E10.75	V2a	9.394	-3.089	-0.986	4.462
E10.75	dI4	0.383	6.343	-3.107	2.462
E10.75	V0	-0.897	3.256	4.453	1.565
E10.75	V2a	-4.009	0.971	3.333	4.768
E10.5	V3	-1.21	-2.707	8.628	4.115
E10.25	V3	8.285	-3.339	5.817	2.569
E10.75	V0	-5.213	1.328	5.468	3.033
E10.75	dI5	4.481	1.824	3.692	-1.1
E10.25	dI1	4.953	1.12	9.67	-0.072
E10.75	V3	3.503	-1.716	8.153	3.524
E10.75	dI6	-3.454	3.88	-2.592	5.915
E10.25	dI4	4.72	3.889	1.549	3.82
E10.5	dI6	1.974	6.358	-0.22	7.278
E10.25	dI2	5.65	5.085	5.091	1.636
E10.5	dI6	4.55	4.568	2.347	5.955
E10.5	dI6	1.295	5.086	0.63	6.712
E10.25	dI2	13.598	-6.962	-3.188	-1.979
E10.75	dI5	-6.316	-1.488	6.732	2.347
E10.25	dI4	4.929	5.9	-0.225	2.022
E10.25	dI5	-10.781	-2.705	4.34	2.139
E10.75	dI5	-5.563	-0.103	4.269	2.318
E10.75	V1	-3.911	3.179	-1.582	6.476
E10.75	dI1	3.796	1.631	9.147	-0.063
E10.5	V2a	8.215	-2.453	5.549	5.973
E10.75	V1	11.702	-4.93	-1.167	2.607
E10.75	dI4	0.755	5.408	-2.84	1.172
E10.75	dI6	-1.036	6.246	-2.066	6.149
E10.25	dI2	-9.077	-1.152	8.251	5.885
E10.75	V0	-2.031	2.777	3.506	4.565
E10.25	V1	14.166	-6.703	-4.262	-0.079
E10.75	dI2	13.842	-5.675	-2.918	-3.503
E10.75	V0	-1.319	3.635	5.177	3.891
E10.25	V0	10.337	-5.368	1.671	4.937
E10.5	dI2	11.603	-1.682	0.904	-0.16
E10.5	dI6	9.369	2.867	1.553	4.298
E10.75	V0	10.226	0.788	0.205	2.204
E10.75	V2b	3.148	4.769	-1.548	3.238
E10.5	V3	4.795	-1.066	5.556	2.019
E10.5	dI3	4.798	2.633	7.031	1.006
E10.75	dI2	-8.83	-1.123	3.126	4.143
E10.75	V2b	-4.642	2.064	0.285	4.999
E10.25	V2a	4.858	-0.494	6.517	6.469
E10.75	dI1	12.389	-6.728	-1.903	-7.075
E10.25	V2a	6.891	1.419	6.335	4.918
E10.25	V1	14.381	-8.487	-3.714	0.18
E10.5	dI2	8.397	1.815	4.022	2.009
E10.25	dI5	3.852	4.395	6.407	-2.035
E10.5	V0	11.579	-1.569	1.708	3.779
E10.5	V2a	10.973	-5.324	3.379	4.658
E10.75	dI1	-9.136	-2.684	6.964	3.313
E10.25	V0	5.875	4.964	5.802	7.458
E10.25	dI1	13.534	-5.106	-1.094	-1.742
E10.5	V2a	13.451	-5.687	-2.356	0.042
E10.75	V2a	3.845	-2.312	9.974	6.523
E10.75	dI1	9.931	-0.624	1.345	-5.244
E10.5	dI2	12.068	-7.815	-4.006	-3.792
E10.25	dI5	0.276	2.278	8.04	3.013
E10.75	V1	12.429	-7.235	-4.022	-0.23
E10.75	dI3	0.109	1.499	3.751	-3.365
E10.25	dI2	9.5	2.934	3.474	0.171
E10.25	dI6	4.434	6.242	0.291	6.081
E10.5	dI1	12.027	-8.657	-0.328	-2.943
E10.5	V1	7.595	3.137	0.193	4.97
E10.5	dI5	10.259	0.271	3.269	1.022
E10.75	dI6	7.094	5.759	0.335	4.34
E10.75	V2a	8.105	-1.931	4.547	6.666
E10.75	dI6	5.406	5.259	-1.217	5.296
E10.75	V1	11.868	-4.431	-0.041	1.94
E10.75	V3	3.772	0.157	3.682	1.771
E10.75	dI6	2.436	6.756	-1.857	4.831
E10.5	dI2	9.093	0.137	1.772	0.933
E10.5	dI2	11.266	-1.117	1.278	0.461
E10.5	dI2	5.211	5.038	4.856	2.158
E10.25	V2a	-0.026	0.398	4.513	5.497
E10.5	dI3	9.884	-0.247	2.85	-1.91
E10.5	dI6	6.824	4.184	2.399	5.932
E10.25	V2a	8.417	-0.832	-1.163	2.05
E10.75	dI5	-10.483	-2.585	4.412	0.61
E10.75	V1	6.238	5.878	-4.235	3.55
E10.75	dI3	11.215	1.197	3.285	-1.45
E10.25	dI1	6.936	0.163	8.813	-0.03
E10.75	dI2	9.067	4.582	0.131	0.149
E10.25	V2a	4.85	-1.404	5.733	7.22
E10.75	V0	1.415	4.641	4.918	4.593
E10.75	dI1	12.274	-6.642	-0.701	-6.474
E10.75	dI5	12.697	-4.675	-1.078	-3.141
E10.25	dI1	-2.134	3.143	7.984	2.324
E10.5	V0	-4.691	-0.637	2.754	3.976
E10.25	V0	0.411	4.347	3.188	5.847
E10.25	V2a	-3.953	-1.002	5.188	6.116
E10.25	V1	15.282	-10.956	-3.25	2.421
E10.25	dI2	3.084	6.156	4.862	2.163
E10.75	V2a	9.677	-2.678	1.008	2.476
E10.75	dI1	12.782	-7.314	-0.978	-6.451
E10.5	dI2	13.504	-7.147	-4.281	-3.424
E10.75	dI5	2.991	4.758	4.786	-1.292
E10.75	dI5	5.554	4.815	3.161	-2.238
E10.5	dI2	10.817	1.048	0.718	-0.504
E10.75	V1	14.073	-10.605	-4.766	-1.796
E10.25	dI2	8.04	2.179	2.418	0.035
E10.25	V3	3.04	-1.069	6.164	1.649
E10.75	V0	-1.613	5.779	2.681	1.318
E10.25	V3	0.034	-4.114	7.45	5.71
E10.25	dI5	7.882	0.486	5.287	0.489
E10.75	dI2	-1.066	5.39	4.077	0.369
E10.75	V0	-7.602	0.092	2.685	4.274
E10.5	V1	10.303	-0.62	-2.128	4.507
E10.5	dI1	10.887	-8.82	2.676	-3.438
E10.25	V0	6.621	4.496	5.029	3.151
E10.5	V1	12.366	-4.575	-3.184	3.094
E10.5	dI2	5.482	4.649	3.627	1.739
E10.5	V2b	-3.854	1.36	0.971	7.096
E10.75	dI2	12.18	-4.754	-0.854	-1.625
E10.25	V3	8.49	-2.968	3.113	-0.337
E10.25	dI2	12.207	-0.493	0.833	-1.639
E10.75	dI4	8.536	5.412	-0.084	-0.72
E10.75	V1	5.824	7.117	-2.298	4.211
E10.25	dI1	9.902	0.494	2.305	-3.098
E10.75	dI6	2.374	7.156	-1.455	2.112
E10.75	V0	11.685	-1.93	-0.399	1.836
E10.75	dI1	6.672	2.059	8.74	-1.023
E10.25	V0	-3.689	0.907	6.104	6.75
E10.25	dI5	2.805	2.148	5.85	1.937
E10.25	V0	9.495	2.184	1.015	2.568
E10.75	V1	13.594	-10.683	-4.932	-0.596
E10.75	V2a	0.794	3.171	5.397	2.573
E10.75	dI5	12.167	-2.52	1.033	-3.454
E10.5	dI5	8.627	-2.107	3.393	-0.001
E10.25	dI1	3.402	0.454	9.255	0.863
E10.25	V0	9.403	-0.344	2.648	4.362
E10.5	dI1	5.121	0.049	9.016	0.593
E10.5	V1	-1.402	2.249	2.667	8.043
E10.75	dI1	9.397	-1.497	3.988	-1.561
E10.25	V2a	-0.957	-0.274	7.019	5.614
E10.25	dI5	15.305	-8.715	-1.931	-0.746
E10.25	dI1	3.769	1.911	7.38	-0.481
E10.25	dI5	10.739	-2.732	1.343	1.087
E10.5	V2a	13.226	-7.496	-1.723	3.041
E10.25	V2a	-6.694	-3.634	7.116	8.004
E10.25	V2b	-1.28	2.785	-2.22	5.396
E10.5	dI2	10.276	2.183	4.526	-0.591
E10.5	V2a	11.786	-5.825	-2.02	2.321
E10.5	V0	3.693	6.881	5.488	6.021
E10.25	V2a	12.362	-8.178	-0.727	3.473
E10.5	dI5	9.475	-2.504	2.475	0.151
E10.75	V2a	-0.827	0.887	3.95	4.506
E10.25	V1	-6.995	0.388	-1.339	5.6
E10.25	V2b	3.734	-0.579	-0.574	5.129
E10.75	dI5	11.15	0.549	1.572	-2.559
E10.75	dI5	-4.553	2.096	4.645	-0.665
E10.5	V1	-2.801	3.015	-2.219	5.796
E10.75	V0	-0.956	1.801	4.606	3.754
E10.25	dI2	11.674	-3.304	-1.287	-2.077
E10.75	V0	1.955	4.429	4.441	4.807
E10.25	V0	5.66	2.542	4.252	5.86
E10.75	V1	6.383	5.338	0.374	4.772
E10.75	dI6	-9.902	-0.496	-0.407	6.222
E10.5	dI5	2.851	3.269	5.852	1.432
E10.75	dI6	6.923	6.001	-3.878	3.496
E10.25	dI2	1.114	4.131	5.996	2.645
E10.25	V0	0.515	3.75	5.31	3.843
E10.75	dI5	2.99	4.702	5.977	-1.53
E10.75	V2b	3.072	1.408	-3.898	3.952
E10.75	V3	-4.042	-1.367	4.708	2.54
E10.5	dI6	2.857	7.311	-1.308	7.493
E10.75	V0	2.169	6.316	2.926	0.703
E10.75	V2b	-0.416	2.738	-3.691	7.053
E10.75	dI1	9.165	0.172	4.623	-2.35
E10.75	dI3	11.464	-1.331	0.046	-4.677
E10.75	V2b	1.963	4.639	-2.489	3.919
E10.75	dI5	11.693	-1.95	-0.83	-2.829
E10.5	dI1	7.41	0.594	7.973	-2.137
E10.25	V2a	-10.54	-6.363	6.361	4.83
E10.25	V1	13.721	-7.453	-4.6	-0.863
E10.25	dI1	4.079	1.821	9.368	-0.851
E10.75	V2b	-0.867	1.685	-1.94	3.947
E10.25	V0	9.863	2.077	2.498	5.212
E10.75	dI5	3.57	6.912	4.199	-3.395
E10.75	dI6	-0.744	4.465	0.345	6.535
E10.5	V1	-1.272	1.81	-1.923	6.116
E10.5	V1	14.772	-7.731	-4.124	1.395
E10.75	V2a	-2.195	0.548	7.577	4.639
E10.75	V3	3.76	-0.603	6.94	2.562
E10.75	V0	11.008	-0.794	0.671	2.248
E10.25	V2a	-1.223	-1.431	6.003	6.664
E10.75	V2a	10.604	-4.479	-0.985	2.95
E10.75	V1	13.874	-9.699	-4.955	-1.548
E10.5	dI1	7.445	1.57	9.073	1.083
E10.25	dI1	9.778	-2.93	5.406	-0.943
E10.25	V0	5.548	4.661	4.179	4.524
E10.25	V0	-4.338	-1.089	3.541	6.147
E10.75	dI5	8.396	3.786	3.393	-2.385
E10.75	dI6	-2.263	2.069	-1.995	5.461
E10.75	V1	13.665	-8.958	-5.411	-0.015
E10.25	dI2	-10.576	-3.9	3.282	6.032
E10.25	V0	-3.894	1.385	6.11	8.707
E10.25	dI1	10.541	-0.552	5.7	-1.668
E10.5	dI1	11.963	-5.183	2.47	-4.864
E10.5	dI1	11.527	-3.581	4.371	-1.376
E10.75	dI1	0.801	2.078	10.32	2.733
E10.75	V3	5.639	-2.445	2.873	-0.637
E10.75	dI1	8.824	-0.956	4.974	-3.028
E10.5	V2a	6.168	-1.648	2.705	5.995
E10.5	V2b	3.591	2.487	-1.204	3.71
E10.75	V2a	-2.273	1.071	3.23	2.561
E10.75	V1	15.479	-11.877	-5.97	0.696
E10.25	V1	10.612	0.602	-0.346	2.404
E10.75	dI5	-10.429	-2.304	6.096	2.178
E10.5	dI5	13.304	-6.629	-1.777	0.039
E10.75	dI1	2.854	0.116	2.497	-1.566
E10.25	dI5	6.097	0.889	2.907	-0.742
E10.25	dI1	1.489	4.044	9.497	0.171
E10.5	V1	12.239	-7.76	-3.591	1.274
E10.25	dI6	7.924	4.29	0.982	5.813
E10.5	V1	15.576	-11.35	-4.909	2.17
E10.75	dI1	13.339	-5.38	-1.261	-5.644
E10.75	dI2	9.682	3.856	2.446	-2.982
E10.5	dI6	3.613	5.982	3.373	6.979
E10.5	dI1	7.926	-2.021	5.423	-1.12
E10.75	dI3	-5.959	0.417	4.317	-1.882
E10.25	V2a	5.444	-1.431	4.033	6.121
E10.75	V2a	4.694	0.947	4.256	2.4
E10.25	dI6	6.312	6.73	-0.256	4.489
E10.75	V2b	2.548	4.497	-2.907	5.516
E10.75	dI1	3.737	4.539	7.799	-0.182
E10.25	V0	12.354	-2.037	1.465	5.253
E10.5	dI2	-6.48	0.354	7.556	3.459
E10.5	dI1	12.409	-9.172	0.016	-4.876
E10.75	dI1	-9.588	-2.187	5.079	3.354
E10.25	dI2	7.146	3.964	3.394	-0.538
E10.25	dI1	11.377	-9.538	-1.343	-4.394
E10.25	dI6	-1.834	3.669	-0.35	7.5
E10.5	dI5	10.456	-2.083	1.209	0.526
E10.5	dI3	10.055	0.446	1.498	-2.869
E10.75	V2b	4.337	3.506	-2.188	2.656
E10.5	V3	6.654	-1.897	4.259	1.384
E10.5	dI1	12.017	-2.025	0.183	-5.108
E10.75	V1	4.797	6.477	-2.795	2.625
E10.25	dI5	7.813	2.814	4.567	-0.036
E10.75	dI6	1.804	5.21	-2.925	4.51
E10.25	dI6	-5.058	1.334	-0.993	5.313
E10.75	dI4	0.96	5.857	-0.373	3.612
E10.75	V0	-6.904	-3.968	4.754	1.783
E10.75	dI6	-1.235	4.84	-0.445	6.698
E10.25	V0	9.071	3.825	1.908	3.966
E10.25	V0	-2.456	1.697	4.928	6.007
E10.25	V2a	-4.261	-3.367	8.442	8.21
E10.25	dI5	6.569	-0.467	3.635	0.671
E10.5	V2a	12.608	-9.706	-0.913	4.586
E10.75	V1	2.546	6.108	-1.983	4.644
E10.5	dI1	12.136	-6.731	-0.995	-5.03
E10.25	V0	-0.829	0.598	6.629	5.011
E10.75	V0	7.952	5.137	4.781	3.085
E10.75	V2a	10.653	-2.748	-1.484	0.367
E10.5	V2a	10.464	-4.124	-0.575	3.344
E10.25	V1	12.754	-7.301	-2.157	2.376
E10.75	V2b	4.721	2.819	-3.788	2.659
E10.5	dI2	5.208	2.417	4.315	1.887
E10.25	dI1	12.24	-3.085	2.602	-1.353
E10.75	V1	-6.294	0.199	-2.383	3.57
E10.75	dI5	5.517	4.246	5.715	-0.718
E10.25	dI1	6.656	3.226	6.261	-3.681
E10.5	dI5	5.589	2.478	5.664	0.513
E10.25	dI2	12.773	-5.17	-2.601	-3.288
E10.25	dI2	5.138	4.192	4.094	3.016
E10.5	dI1	11.515	-4.711	-1.726	-5.075
E10.75	V0	-4.067	1.733	1.839	3.982
E10.75	V1	0.682	5.335	-1.706	4.675
E10.75	V3	7.384	-1.247	3.521	-1.509
E10.5	V0	6.315	5.173	5.308	5.264
E10.75	dI6	-7.63	-0.252	-1.893	5.535
E10.5	dI3	12.093	-3.169	-0.41	-0.858
E10.75	V1	13.514	-7.628	-4.659	-2.102
E10.5	dI2	-3.387	-0.287	2.989	4.339
E10.5	V2a	11.698	-3.914	0.473	2.801
E10.75	V2a	11.272	-2.776	-0.107	0.858
E10.25	dI4	14.237	-4.711	-2.444	-2.586
E10.25	dI6	7.362	5.791	1.522	4.064
E10.5	V3	0.607	-4.955	6.224	4.204
E10.75	dI6	4.551	-0.016	-2.894	1.601
E10.75	V3	-7.649	-2.066	4.738	0.518
E10.25	dI5	4.537	4.461	6.265	1.054
E10.5	V3	6.48	-1.418	7.019	3.484
E10.75	V1	-4.686	1.233	-2.721	4.294
E10.75	V0	10.95	0.869	1.644	1.922
E10.25	V1	14.11	-5.379	-2.77	0.312
E10.25	V0	3.482	4.162	5.266	4.309
E10.5	dI2	-4.965	1.926	5.168	5.498
E10.25	V2b	4.393	2.56	0.101	4.744
E10.5	dI2	9.523	0.564	0.635	-0.323
E10.75	dI6	0.949	6.952	-3.625	4.819
E10.25	dI6	2.944	4.61	0.819	3.972
E10.25	V2b	5.893	0.159	0.692	4.308
E10.25	V0	12.453	-2.617	1.8	2.701
E10.25	dI5	5.139	3.017	7.151	1.095
E10.75	dI2	1.299	5.602	5.183	-2.705
E10.25	V1	7.428	2.362	0.483	3.092
E10.25	V2a	12.547	-11.621	-1.208	4.595
E10.75	dI2	12.301	-3.946	-3.803	-4.509
E10.25	V3	5.668	-1.596	5.494	3.805
E10.5	V3	9.909	-5.818	0.771	0.928
E10.75	dI6	-4.882	4.554	-1.775	6.425
E10.5	dI1	-6.571	-3.791	6.805	4.943
E10.25	V3	6.685	-2.079	5.362	1.871
E10.5	V2a	11.574	-6.078	-2.648	1.303
E10.75	V2b	1.54	4.365	-3.129	2.981
E10.75	dI1	10.886	-2.047	1.568	-2.74
E10.75	V2b	3.309	3.525	-1.416	3.795
E10.25	V2a	6.216	-0.659	6.971	7.293
E10.75	V0	-2.005	3.282	4.715	3.441
E10.5	dI1	11.262	-2.068	1.77	-1.938
E10.75	V0	-8.632	0.902	3.742	2.408
E10.5	dI2	11.493	-7.217	-2.34	-3.22
E10.5	dI1	8.124	-1.907	4.368	2.352
E10.75	dI2	1.921	6.108	2.953	-1.419
E10.5	dI1	-0.225	1.756	5.223	0.083
E10.75	V2a	-2.378	0.519	4.625	6.518
E10.75	dI2	11.233	0.365	0.559	-1.295
E10.75	V2a	0.906	0.825	6.713	5.509
E10.5	V1	12.083	-5.963	-3.005	2.873
E10.75	dI4	3.849	8.552	-5.095	0.075
E10.75	V1	4.205	5.309	1.548	3.927
E10.25	V0	4.718	4.187	5.69	5.646
E10.25	V2a	8.27	-2.058	3.027	5.249
E10.25	dI2	7.794	3.688	4.305	1.432
E10.25	V1	12.45	-5.315	-3.102	1.922
E10.5	dI1	7.895	-2.45	6.968	-0.232
E10.5	V0	11.844	-1.437	-0.337	3.025
E10.75	dI4	12.832	-7.858	-4.424	-5.121
E10.75	dI2	11.553	-1.209	-0.506	-1.549
E10.75	dI1	2.186	0.39	12.456	2.48
E10.75	V1	-6.158	0.432	0.395	7.251
E10.75	V2a	10.962	-2.502	-0.274	2.755
E10.5	dI6	6.881	6.745	-1.924	6.769
E10.75	dI1	12.221	-2.982	1.79	-3.346
E10.75	dI3	6.906	3.272	3.626	-3.757
E10.25	dI2	9.964	-1.672	3.272	-0.714
E10.75	dI4	2.061	5.808	1.407	4.075
E10.5	V1	12.679	-4.773	-0.678	2.58
E10.25	dI1	13.161	-7.11	-0.363	-3.791
E10.25	V1	13.224	-4.726	-1.975	0.601
E10.75	V2a	-4.372	-1.022	6.606	5.109
E10.75	V2a	7.485	-1.953	2.441	5.018
E10.75	dI2	13.262	-5.567	-3.007	-2.655
E10.25	V0	4.463	2.63	3.618	2.724
E10.25	dI2	8.703	2.778	1.926	-1.428
E10.75	dI1	2.219	0.326	10.086	1.603
E10.75	dI4	-0.766	6.204	0.632	4.779
E10.25	V0	4.803	5.055	5.737	3.915
E10.5	dI5	13.792	-6.461	-0.556	-1.367
E10.5	V3	4	-2.085	5.938	3.923
E10.75	V1	7.301	2.376	-4.622	2.805
E10.25	dI2	10.961	-3.981	1.048	-1.161
E10.75	dI6	1.453	4.261	0.877	5.264
E10.75	V0	-3.014	1.054	3.332	1.623
E10.75	V0	-6.623	1.3	3.28	5.104
E10.75	dI2	2.92	5.755	4.221	-0.28
E10.5	V2a	7.488	-1.57	1.28	3.667
E10.75	dI6	-3.553	3.254	-1.147	5.081
E10.75	dI6	7.097	3.931	-0.565	3.435
E10.75	dI1	8.6	1.951	5.631	-4.442
E10.75	dI6	-3.031	3.388	-2.082	7.931
E10.75	dI3	7.254	2.356	3.354	-1.796
E10.75	dI5	8.332	1.84	3.513	-2.199
E10.25	V0	-3.894	2.526	4.369	5.887
E10.5	dI2	12.306	-2.736	0.104	-1.373
E10.5	dI4	14.264	-6.06	-2.189	-3.52
E10.75	dI3	11.982	-3.633	-0.419	-3.752
E10.5	V0	7.086	3.534	3.932	1.764
E10.5	V0	-8.082	0.461	1	4.32
E10.25	dI2	5.154	6.359	4.291	2.169
E10.5	dI5	8.352	-4.879	0.846	1.007
E10.5	dI2	-0.032	3.126	6.458	4.423
E10.5	V2a	9.165	-4.575	-1.025	3.634
E10.75	dI2	9.057	1.918	2.197	-0.793
E10.5	V2b	3.038	-2.083	-0.648	5.724
E10.75	V1	14.206	-11.252	-5.033	0.031
E10.25	dI1	8.342	-1.485	6.109	-1.076
E10.75	V2b	-1.745	3.344	-3.157	2.937
E10.75	dI6	-7.658	1.668	-1.855	5.852
E10.75	V0	12.806	-7.56	-2.753	1.155
E10.5	dI2	4.268	5.996	4.979	2.531
E10.5	V3	6.167	-3.488	4.568	2.765
E10.75	dI1	11.67	-1.876	3.035	-2.969
E10.25	V2a	8.136	-0.884	7.316	6.761
E10.5	V3	-1.597	-0.006	5.193	2.372
E10.5	dI2	1.501	5.767	6.735	3.841
E10.25	V2a	9.592	-9.057	1.375	1.576
E10.75	dI1	-6.601	-2.672	4.519	3.194
E10.75	V1	4.39	8.004	-2.36	3.708
E10.75	dI6	0.913	6.05	-1.671	1.303
E10.75	dI1	4.909	1.005	5.746	-0.767
E10.75	dI1	1.178	1.665	8.196	-1.097
E10.25	dI2	8.246	4.016	-0.347	0.925
E10.75	V0	-2.329	4.504	6.247	5.799
E10.25	V1	-8.937	-2.219	1.173	8.091
E10.75	V3	8.714	-1.444	2.863	-2.535
E10.5	V1	-7.696	0.748	-0.244	7.497
E10.75	dI3	1.894	4.322	5.547	-3.953
E10.5	dI6	-4.472	-1.407	1.61	10.145
E10.25	dI2	-2.162	2.598	3.282	0.967
E10.25	V1	14.762	-17.125	-6.537	-0.009
E10.75	dI4	8.123	4.276	0.398	-1.044
E10.75	V1	14.26	-8.139	-3.749	0.288
E10.5	V0	14.368	-7.914	-2.925	1.141
E10.75	V2b	4.449	3.122	-1.395	3.981
E10.75	V2a	5.494	-1.043	7.047	7.641
E10.5	dI2	7.372	4.405	4.508	-0.437
E10.25	V2a	13.079	-7.273	-2.132	1.585
E10.25	V2a	0.259	-0.907	4.501	8.341
E10.25	V1	14.412	-12.831	-5.248	1.875
E10.75	V1	0.378	3.146	-1.191	6.524
E10.25	dI6	1.507	6.471	1.133	9.316
E10.75	V2a	11.392	-5.314	-0.913	1.528
E10.25	V2b	3.187	1.64	-1.391	5.388
E10.75	dI4	4.65	6.034	-0.914	2.55
E10.5	V0	2.371	5.454	3.266	5.148
E10.75	dI4	4.908	9.28	-1.65	-0.335
E10.75	V2a	10.137	-2.018	0.048	2.849
E10.25	dI2	1.105	3.527	4.416	3.856
E10.25	dI3	7.843	1.692	5.095	-1.41
E10.5	dI5	4.963	3.18	7.462	3.353
E10.25	dI2	14.839	-8.552	-2.717	-3.347
E10.5	dI5	14.31	-7.062	-2.642	-2.237
E10.75	dI6	6.354	7.432	-1.966	3.825
E10.25	V1	2.98	5.577	0.103	5.942
E10.5	V1	4.223	5.801	-2.188	3.851
E10.25	V2b	-5.955	-0.313	-1.811	6.84
E10.5	V0	2.274	4.9	5.057	5.954
E10.75	dI6	-0.76	5.198	0.123	5.659
E10.25	V1	15.075	-9.255	-4.266	1.611
E10.25	dI5	13.445	-5.968	-1.502	-0.675
E10.75	dI6	-1.66	4.238	-1.368	6.72
E10.5	dI6	-3.939	1.57	-0.096	9.377
E10.25	dI2	8.047	-0.337	1.373	0.161
E10.25	V1	11.533	-4.85	-2.132	4.243
E10.75	dI2	-3.265	3.564	3.18	-2.437
E10.75	V2b	0.17	2.046	-3.01	6.33
E10.75	V2b	2.591	2.244	-1.605	4.213
E10.5	V2a	10.446	-1.73	0.94	2.482
E10.25	dI1	10.571	-3.525	2.03	-1.478
E10.75	dI4	2.422	8.868	-2.099	1.68
E10.25	V3	8.706	-2.904	6.502	2.778
E10.25	V1	9.018	0.803	-3.084	5.014
E10.5	V0	1.768	5.755	5.034	5.013
E10.5	dI2	-8.855	-1.957	4.682	6.271
E10.5	dI6	4.636	5.752	1.448	6.88
E10.5	dI4	5.643	6.005	0.889	3.925
E10.25	dI5	-8.194	-1.407	6.393	3.598
E10.5	dI5	6.496	0.532	6.198	2.356
E10.5	dI2	-11.627	-3.018	5.267	4.276
E10.75	V1	5.28	4.821	-2.99	2.148
E10.5	V2b	-2.838	1.357	-1.753	5.942
E10.5	V3	9.63	-6.231	0.16	0.131
E10.25	V2a	-1.786	-1.207	7.781	5.506
E10.5	V0	5.943	2.73	2.469	6.019
E10.75	dI1	2.484	2.788	7.653	-0.722
E10.25	dI2	3.176	4.666	5.111	2.731
E10.25	V0	13.541	-6.64	-2.849	1.756
E10.75	V0	0.069	4.609	4.596	5.286
E10.75	dI1	-8.695	-1.81	4.368	3.01
E10.75	V0	-0.43	3.14	5.957	5.864
E10.25	dI2	6.558	3.614	4.532	1.313
E10.75	V3	-0.047	0.784	5.869	-0.148
E10.5	V2a	12.215	-6.914	-0.916	3.455
E10.5	dI4	13.636	-10.879	-4.94	-1.897
E10.5	dI1	2.738	0.133	8.525	-0.817
E10.25	V1	6.959	2.167	1.135	6.464
E10.5	dI5	14.413	-10.079	-3.908	0.334
E10.75	V2a	8.513	-1.548	2.892	3.095
E10.25	dI6	0.91	5.425	-0.653	5.663
E10.75	V2a	-0.511	1.836	6.805	4.781
E10.25	V3	12.528	-11.921	-1.522	1.176
E10.75	dI3	9.182	1.804	3.103	-1.134
E10.75	V0	2.418	6.398	2.871	0.729
E10.75	dI4	11.073	-1.233	-1.922	-2.872
E10.5	dI2	1.788	4.54	4.051	3.23
E10.25	V2b	-0.965	2.622	-1.861	4.778
E10.25	V0	-7.669	0.591	2.416	5.449
E10.25	dI6	2.311	7.283	0.805	6.188
E10.5	V0	9.38	-0.344	2.469	5.295
E10.75	V2b	-4.309	-1.134	-1.751	6.083
E10.5	V1	12.496	-8.777	-4.632	3.11
E10.5	dI3	-1.771	1.657	7.045	-0.433
E10.75	V1	-5.446	2.964	-3.674	3.459
E10.25	dI2	6.667	4.547	1.828	0.296
E10.75	V2a	10.213	-2.922	-0.892	1.992
E10.75	V1	13.884	-7.464	-3.119	1.745
E10.25	V2b	3.515	1.778	-2.518	5.658
E10.5	V3	-1.147	-1.327	8.447	3.531
E10.5	V2a	8.492	0.099	3.997	5.232
E10.25	dI1	8.485	1.506	3.874	-4.168
E10.75	dI1	3.451	0.756	5.015	-1.616
E10.5	dI5	-0.844	2.777	8.093	0.514
E10.75	V1	12.621	-11.242	-5.479	1.99
E10.25	V2b	6.195	1.135	-3.073	4.167
E10.25	V2b	3.687	3.38	-1.651	5.572
E10.25	dI5	6.644	1.762	5.09	-0.25
E10.75	V0	10.262	1.472	0.216	2.685
E10.5	dI2	9.514	1.736	0.384	-0.138
E10.5	dI4	13.859	-8.154	-4.957	-3.317
E10.75	V0	10.435	1.356	0.111	1.422
E10.25	dI2	4.132	4.359	4.302	0.899
E10.25	V1	14.087	-8.219	-4.685	-0.82
E10.75	V2a	6.359	1.438	5.92	4.376
E10.75	V0	6.58	4.193	4.235	1.795
E10.75	V3	-13.453	-5.77	4.581	1.512
E10.25	V1	11.596	-1.576	-1.593	3.161
E10.25	dI6	-6.406	2.884	0.049	7.029
E10.75	V2b	-3.731	3.024	-2.244	4.775
E10.75	dI1	11.475	-8.755	-1.966	-7.299
E10.75	dI6	-3.149	4.789	-1.023	4.894
E10.75	V0	2.881	5.392	3.802	1.188
E10.75	V0	-0.504	4.175	3.96	1.415
E10.25	V0	4.93	3.106	6.946	7.08
E10.5	V2a	2.821	0.235	8.813	7.16
E10.5	dI2	7.948	4.712	1.131	1.074
E10.75	dI2	-5.258	3.234	-0.163	1.621
E10.5	dI2	8.534	3.647	3.076	1.257
E10.25	V2a	12.249	-6.356	-0.482	2.396
E10.5	dI6	3.008	7.196	-0.233	5.789
E10.5	dI3	11.596	-4.858	1.258	-2.465
E10.25	V1	6.671	4.294	-2.149	6.031
E10.75	dI6	2.952	5.591	1.254	5.696
E10.75	dI6	-2.657	3.652	-1.062	6.866
E10.75	V2a	13.164	-6.504	-3.395	1.548
E10.75	dI3	11.642	-1.697	0.268	-4.585
E10.25	dI6	0.029	5.682	1.893	7.435
E10.75	dI6	1.607	6.536	-2.421	6.843
E10.25	V2b	3.353	1.452	-2.365	4.133
E10.5	V0	-0.497	0.791	7.66	7.099
E10.5	V0	-2.163	1.567	4.611	3.878
E10.25	dI4	12.757	-3.346	-0.888	-2.189
E10.75	V0	2.375	5.967	4.501	5.545
E10.5	dI2	5.568	3.386	5.599	2.37
E10.75	V1	13.044	-6.366	-3.729	2.27
E10.75	dI6	-0.954	6.097	-1.254	5.498
E10.75	dI2	-5.131	0.694	1.607	3.297
E10.75	V2a	11.072	-1.972	0.563	1.713
E10.75	V0	7.032	4.898	2.825	2.049
E10.75	dI5	13.059	-8.899	-4.24	-2.22
E10.75	dI6	4.287	7.811	-1.214	3.132
E10.5	V2a	5.735	-0.326	6.201	6.005
E10.25	V0	12.003	-2.56	-0.394	2.172
E10.25	dI3	13.259	-2.486	0.483	-1.491
E10.25	dI2	10.047	-0.282	0.131	0.1
E10.75	dI4	13.14	-4.939	-3.98	-5.028
E10.5	V0	9.322	2.186	3.498	3.087
E10.25	V2a	11.306	-3.719	-1.258	2.489
E10.25	dI6	3.913	7.137	-0.629	6.17
E10.25	dI1	13.214	-8.164	-0.362	-3.887
E10.25	V1	13.462	-8.94	-4.737	1.369
E10.75	dI5	8.748	0.51	1.181	-1.792
E10.5	V1	13.659	-8.751	-4.767	0.743
E10.75	dI5	2.725	-0.213	4.891	-0.333
E10.75	V1	6.024	6.731	0.63	4.897
E10.75	dI6	7.425	4.79	-1.573	3.561
E10.75	dI1	10.259	-9.563	-3.567	-2.837
E10.5	V3	9.319	-4.879	3.006	1.853
E10.75	dI2	-3.404	2.567	2.566	0.359
E10.75	dI6	9.208	3.529	0.569	3.498
E10.75	dI4	12.892	-2.18	-2.571	-3.805
E10.25	dI1	3.929	4.546	9.611	-0.066
E10.25	dI2	12.176	-8.273	-3.088	-1.698
E10.75	V2b	2.957	4.08	-1.113	3.491
E10.5	V2a	5.453	0.088	6.19	6.856
E10.75	V2b	6.305	0.828	-2.569	4.383
E10.75	dI1	-0.142	5.944	5.578	-5.137
E10.25	dI5	-9.372	-3.5	2.669	4.792
E10.5	V1	13.582	-9.991	-1.509	0.453
E10.25	dI1	3.771	3.132	6.815	-0.726
E10.75	V2b	6.868	-1.568	-0.151	2.096
E10.5	V2a	6.227	-1.5	3.838	7.07
E10.25	dI6	6.234	5.034	1.874	5.645
E10.25	dI2	9.124	1.412	0.725	-0.004
E10.75	V1	-2.09	4.831	-3.177	1.035
E10.5	dI1	9.888	-3.371	2.63	0.449
E10.75	dI6	-8.21	2.037	-1.497	4.756
E10.25	dI5	6.032	-0.081	3.685	-0.338
E10.5	dI6	-4.523	2.69	1.414	7.323
E10.75	dI2	2.916	2.589	1.193	0.39
E10.25	dI5	6.145	3.55	5.295	-0.636
E10.75	dI5	1.59	3.384	8.625	1.089
E10.75	dI6	6.5	6.48	0.873	3.232
E10.5	V0	11.028	-2.859	1.799	3.324
E10.25	dI2	12.196	-4.654	-0.98	-0.305
E10.5	V3	8.928	-13.259	-3.548	-0.449
E10.75	V2a	8.679	0.006	1.636	1.159
E10.25	V2b	6.85	-1.648	-1.088	3.392
E10.75	dI4	12.565	-6.306	-3.042	-3.523
E10.75	V0	3.038	4.089	4.938	4.383
E10.75	V0	10.506	1.411	2.155	2.447
E10.25	dI6	5.591	5.776	-0.212	4.727
E10.5	V2b	6.188	0.6	-0.445	3.217
E10.75	V0	7.602	5.584	4.226	-0.671
E10.75	dI2	11.102	-5.583	-2.603	-2.375
E10.75	dI4	14.379	-8.05	-5.142	-5.581
E10.5	dI4	13.88	-10.127	-4.203	-2.707
E10.25	V1	13.889	-9.405	-3.901	2.184
E10.5	dI2	-4.808	1.353	5.508	4.185
E10.75	V0	-5.154	2.775	4.582	2.973
E10.25	dI2	10.817	-0.857	0.329	-0.31
E10.25	dI1	-8.482	-2.696	6.247	6.253
E10.5	dI6	-0.636	5.133	3.708	8.797
E10.75	V2a	-5.159	-0.924	6.501	3.24
E10.5	dI2	11.2	-1.241	-0.864	-1.899
E10.25	dI6	6.19	3.05	1.408	5.371
E10.75	dI5	6.812	6.154	4.173	-2.328
E10.75	V1	12.361	-3.984	-2.779	2.027
E10.75	dI4	12.081	-6.69	-1.977	-4.135
E10.75	dI6	-8.064	-0.69	0.251	5.339
E10.5	dI6	5.024	5.946	-1.479	5.438
E10.75	dI6	3.149	4.878	-0.852	7.112
E10.75	V1	13.168	-6.13	-3.357	0.984
E10.75	V0	14.186	-5.548	-1.699	1.012
E10.25	dI5	-1.673	-0.065	5.773	2.385
E10.25	dI2	-6.834	-1.057	6.067	4.074
E10.5	dI6	-6.972	0.85	-2.472	7.638
E10.75	dI1	13.775	-5.223	0.851	-3.509
E10.5	dI6	6.731	5.671	-0.305	5.274
E10.5	V1	14.724	-8.856	-1.878	0.251
E10.75	dI1	4.161	1.785	6.09	-2.03
E10.75	V2b	6.219	0.847	-2.427	1.588
E10.5	V1	16.609	-12.417	-4.707	1.554
E10.25	V2a	13.509	-5.91	-0.24	3.044
E10.5	dI5	-1.252	3.093	8.198	0.047
E10.5	dI2	13.08	-5.119	-2.985	-3.021
E10.25	dI3	10.827	-1.089	1.161	-1.502
E10.75	V0	-2.224	1.533	1.97	2.013
E10.75	dI5	-5.837	0.41	6.216	-0.525
E10.75	dI1	-3.912	1.916	5.083	-4.273
E10.75	V0	7.299	4.493	0.873	4.394
E10.75	V0	1.721	4.852	2.381	1.533
E10.25	dI5	13.143	-3.172	-0.798	-0.61
E10.5	V3	9.806	-2.587	2.07	1.312
E10.25	dI6	-4.829	1.438	-1.106	5.949
E10.25	dI5	9.294	-0.247	1.567	0.862
E10.5	V0	9.739	1.077	3.273	3.958
E10.75	dI6	3.877	4.076	1.588	6.801
E10.25	V1	-3.359	4.176	-1.233	5.55
E10.5	dI2	11.286	-1.859	0.239	0.375
E10.25	V1	3.771	5.137	-4.92	5.755
E10.25	dI2	13.387	-7.466	-4.459	-3.669
E10.75	dI6	-4.89	2.436	-0.575	6.7
E10.75	dI1	6.637	-0.018	5.879	-2.424
E10.5	V0	8.888	-2.115	2.313	5.026
E10.25	V0	4.76	3.378	5.925	4.574
E10.5	V3	8.518	-5.324	4.175	2.188
E10.75	dI2	-1.122	3.959	3.823	1.101
E10.25	V1	13.516	-6.738	-0.665	2.493
E10.25	V1	2.94	3.786	-0.868	6.131
E10.25	dI1	6.642	2.274	7.703	0.22
E10.75	dI5	13.072	-3.123	-0.913	-1.377
E10.75	V1	10.802	-0.456	-1.58	1.202
E10.25	V0	-8.835	-0.834	2.039	3.908
E10.75	V1	13.254	-10.667	-5.064	0.345
E10.75	dI2	-10.463	-1.736	4.343	3.889
E10.5	V0	13.677	-6.292	-2.194	2.387
E10.5	V1	12.921	-11.193	-4.9	1.672
E10.75	dI3	9.241	-1.572	2.316	-2.493
E10.75	V2b	7.017	-0.066	0.165	1.835
E10.25	dI1	-0.033	4.278	8.688	-1.584
E10.25	dI4	13.976	-9.708	-3.14	-2.736
E10.25	dI6	5.676	4.446	-0.345	6.507
E10.5	V2a	6.308	-1.1	6.406	4.746
E10.25	dI3	-2.193	1.41	6.12	0.392
E10.25	V0	11.875	-2.984	-0.112	3.138
E10.75	V0	-3.387	1.347	4.252	3.048
E10.75	V1	12.4	-5.931	-1.32	2.592
E10.75	V1	-6.002	0.916	-0.904	5.556
E10.5	dI2	7.84	3.718	1.046	0.819
E10.25	dI3	9.021	0.596	4.437	-1.003
E10.75	dI2	9.072	4.403	0.144	-1.169
E10.75	dI3	8.32	0.242	1.471	-3.166
E10.75	dI6	-4.238	1.919	0.997	6.974
E10.75	dI5	-3.294	2.067	4.242	-2.371
E10.5	V1	12.645	-8.158	-2.94	0.258
E10.75	dI5	0.037	0.547	2.081	-0.208
E10.75	dI5	-3.126	1.78	4.094	0.211
E10.75	V1	10.521	0.552	-1.99	0.15
E10.75	dI6	6.838	6.309	-1.891	3.643
E10.75	dI2	-3.242	4.637	3.298	2.6
E10.5	V0	11.384	-4.997	-0.019	3.022
E10.75	dI1	1.642	3.378	8.743	-1.743
E10.5	dI4	16.676	-9.86	-3.059	-1.297
E10.75	dI1	-10.545	-0.909	5.296	2.493
E10.25	V1	5.064	5.183	-2.394	6.926
E10.25	V0	3.828	2.252	7.251	5.68
E10.5	V0	10.702	-0.069	1.136	3.865
E10.75	dI1	8.411	-0.559	5.414	-1.354
E10.25	V1	11.982	-2.616	-1.724	1.314
E10.25	dI2	13.065	-8.422	-4.315	-3.563
E10.75	dI4	13.893	-5.035	-2.621	-4.035
E10.75	V0	2.785	6.106	3.686	0.862
E10.25	V2a	7.329	0.798	4.978	3.563
E10.75	dI6	8.512	4.576	-2.041	5.546
E10.25	dI1	6.867	0.221	8.259	-0.958
E10.75	V2a	12.925	-4.768	-1.76	2.022
E10.5	dI2	11.917	-5.829	-3.292	-1.781
E10.25	V2a	11.894	-4.473	-1.033	2.865
E10.5	dI5	-1.194	0.628	3.21	0.292
E10.75	dI1	-5.776	0.81	3.728	-3.184
E10.5	V0	13.368	-6.811	-2.391	3.03
E10.5	V1	-3.66	2.099	-1.24	8.047
E10.75	V1	12.196	-4.546	-4.702	0.056
E10.75	dI2	4.663	5.155	3.126	-2.218
E10.75	dI2	9.922	-0.529	-0.189	-2.373
E10.5	V0	10.819	-1.559	1.232	3.062
E10.25	V0	8.63	0.291	2.125	3.876
E10.75	V0	11.027	-2.405	-1.192	0.106
E10.5	dI2	-0.807	4.121	4.802	4.801
E10.25	V0	10.71	-0.2	1.813	4.742
E10.75	dI1	-8.629	-2.153	6.844	4.125
E10.25	dI5	13.088	-7.96	-2.104	-0.928
E10.5	dI1	8.903	1.292	4.608	-2.625
E10.75	dI5	4.201	4.967	8.215	-0.053
E10.5	V2b	8.106	1.323	0.675	2.768
E10.5	dI4	-1.421	1.571	0.325	5.986
E10.25	V1	13.011	-8.037	-3.701	1.425
E10.25	dI6	7.358	5.353	0.981	2.424
E10.5	dI3	7.804	1.988	3.604	0.655
E10.5	V0	-0.759	4.408	5.258	4.758
E10.75	dI1	-5.752	-1.178	6.521	3.654
E10.5	dI6	5.033	4.159	3.468	7.986
E10.5	dI2	-7.464	-0.754	7.242	4.505
E10.25	dI1	-0.432	1.449	7.112	1.512
E10.75	V0	-5.225	1.961	2.851	3.387
E10.75	V1	-1.035	2.792	-1.323	6.535
E10.25	V1	1.91	5.504	2.343	7.233
E10.5	V1	13.625	-10.551	-5.15	0.556
E10.5	dI6	-2.865	5.465	0.787	7.285
E10.5	V0	8.817	-1.284	2.253	4.811
E10.75	V2b	5.507	2.226	-3.722	4.361
E10.25	V3	0.765	0.487	5.902	2.052
E10.5	V1	13.104	-9.693	-3.193	0.979
E10.25	dI2	11.011	-1.397	-0.343	-1.486
E10.75	dI6	-10.082	-0.558	-1.447	5.497
E10.75	dI2	3.812	4.842	3.11	-0.575
E10.5	V1	12.586	-9.51	-4.595	1.528
E10.75	dI5	-8.407	-1.503	2.65	1.167
E10.5	dI1	9.273	-1.52	5.143	-1.96
E10.75	dI4	-1.316	7.269	-4.364	0.439
E10.75	V1	9.977	1.315	-0.292	1.853
E10.25	dI3	9.41	0.65	3.006	-0.611
E10.5	V2a	-6.35	-3.253	1.64	4.186
E10.25	V0	5.47	4.264	5.086	5.086
E10.5	dI2	10.416	0.087	4.446	1.531
E10.75	V0	9.833	0.454	1.076	3.646
E10.5	V1	-4.099	0.843	0.524	8.536
E10.75	dI4	-2.598	4.582	-4.028	1.316
E10.75	V1	4.554	4.749	0.98	3.933
E10.75	dI3	3.985	3.152	2.419	-2.684
E10.5	V0	3.565	3.707	6.279	7.39
E10.75	dI6	2.342	6.918	-0.322	6.076
E10.75	dI6	5.719	7.374	-0.677	2.903
E10.75	V0	-4.091	2.385	3.434	1.258
E10.75	V0	10.939	-0.585	-1.566	0.882
E10.75	dI1	5.151	1.703	5.624	-1.988
E10.75	V1	-1.574	5.163	-3.144	5.771
E10.75	dI6	-8.187	0.896	-2.266	5.977
E10.5	V1	3.857	5.494	-2.207	6.509
E10.75	V1	15.654	-9.725	-4.935	-1.404
E10.75	V2b	-0.022	1.002	-1.679	4.22
E10.75	V0	-6.959	-2.245	3.781	1.618
E10.75	dI1	1.463	4.605	8.802	-1.151
E10.75	V2a	6.037	1.192	5.006	3.76
E10.5	dI5	1.624	3.249	5.273	2.663
E10.75	V0	-11.965	-3.496	2.051	4.368
E10.25	V2a	7.58	-4.35	0.191	5.209
E10.75	dI2	2.587	6.061	4.263	1.005
E10.75	V2b	6.013	-0.601	-0.133	4.785
E10.75	V2b	-6.468	-0.393	-3.44	6.209
E10.25	V3	12.382	-7.912	-2.294	0.026
E10.25	V2b	1.897	1.763	-3.204	5.428
E10.25	dI6	-0.303	6.587	-0.94	8.21
E10.25	dI6	-6.893	1.382	0.21	7.29
E10.25	V3	10.056	-5.689	0.557	0.647
E10.75	dI4	13.548	-7.243	-4.327	-4.943
E10.75	dI5	7.262	3.132	3.398	-1.507
E10.5	V2b	-5.234	-1.037	-2.261	5.008
E10.75	V0	-5.153	1.016	2.763	3.309
E10.5	V1	4.073	5.948	-3.422	5.043
E10.75	V1	5.008	7.209	-3.273	5.046
E10.25	dI6	-6.509	2.019	-0.207	8.337
E10.5	V0	9.952	-2.28	3.032	3.757
E10.25	dI5	13.433	-5.591	-1.323	-1.295
E10.25	V0	12.49	-2.267	-0.485	2.439
E10.25	V2a	5.234	-0.292	5.627	4.366
E10.75	dI6	5.775	6.67	-0.188	4.11
E10.5	V2a	8.167	-6.586	0.901	6.167
E10.25	dI5	14.747	-9.843	-4.296	-2.489
E10.25	dI5	8.427	0.238	3.119	-0.18
E10.25	dI2	10.522	3.019	1.775	-0.86
E10.5	V1	12.483	-4.819	-3.852	-0.276
E10.75	dI4	13.293	-4.1	-1.77	-4.173
E10.75	dI2	3.879	5.383	2.864	-1.136
E10.75	dI2	-5.106	3.241	6.098	0.814
E10.75	dI1	5.949	0.323	4.486	-1.608
E10.5	dI6	2.319	5.318	0.31	11.137
E10.75	V0	-5.221	2.395	2.906	2.596
E10.5	V1	-0.135	3.148	-0.917	8.897
E10.25	dI1	6.596	-0.17	8.462	-0.164
E10.75	dI3	3.611	4.547	4.107	-2.95
E10.75	V2b	3.426	1.529	-2.265	4.517
E10.75	dI4	14.152	-9.046	-5.434	-5.743
E10.75	dI6	3.838	8.72	-0.755	2.044
E10.75	V2b	-1.173	0.754	-2.244	7.252
E10.75	dI5	-0.989	5.808	4.717	-0.657
E10.5	V2b	-7.232	-0.596	-2.295	7.585
E10.5	dI6	7.122	6.018	0.281	3.79
E10.75	dI6	5.451	6.685	-1.778	3.836
E10.75	V2a	-6.497	-2.191	4.893	6.783
E10.75	dI3	9.504	1.061	1.995	-2.247
E10.5	dI1	12.426	-3.87	1.251	-1.807
E10.5	V2a	7.749	-2.464	-0.775	5.557
E10.25	dI4	7.99	5.106	0.705	-0.307
E10.75	dI6	-0.004	4.627	0.243	6.671
E10.5	V3	-8.275	-4.702	6.333	6.82
E10.5	dI1	-0.691	2.05	6.545	1.474
E10.5	dI2	2.829	5.61	4.782	2.86
E10.5	dI2	8.362	1.816	1.178	0.559
E10.25	dI2	13.438	-5.117	-0.593	-2.599
E10.75	V2a	2.844	-1.151	3.407	6.135
E10.5	dI1	9.411	-2.983	4.297	-1.771
E10.75	dI3	1.797	3.289	4.544	-4.878
E10.75	V2b	6.391	-0.579	-0.575	2.796
E10.5	V1	14.113	-10.802	-3.953	0.992
E10.75	dI3	11.415	-3.579	-1.395	-4.44
E10.5	dI1	8.157	1.705	5.215	-0.679
E10.25	V1	8.726	3.211	-0.337	3.787
E10.25	V0	9.884	2.398	3.3	2.292
E10.5	V2a	1.695	-1.199	6.366	7.094
E10.5	dI1	12.019	-7.204	2.225	-3.599
E10.25	dI3	-5.931	0.277	5.421	2.362
E10.25	V1	2.146	3.248	-1.98	9.516
E10.75	V1	12.36	-5.363	-3.853	0.776
E10.5	V2b	-3.868	0.327	-0.27	7.038
E10.75	V1	14.531	-9.472	-4.324	1.638
E10.75	dI5	11.587	-0.773	0.698	-1.522
E10.75	V2a	1.852	1.274	1.902	3.148
E10.5	V2a	1.078	-1.225	8.127	8.343
E10.25	dI5	14.022	-6.604	-0.888	0.598
E10.75	V2a	4.973	-0.804	3.871	2.983
E10.5	dI1	11.512	-2.288	1.991	-1.132
E10.5	dI4	14.993	-8.001	-5.149	-2.313
E10.25	V0	12.004	-1.479	0.085	3.778
E10.5	dI1	9.031	-1.848	5.3	-1.811
E10.25	dI3	9.586	-1.347	3.698	0.846
E10.5	dI2	8.88	1.338	0.836	0.945
E10.75	dI2	6.399	5.041	1.872	0.413
E10.25	V1	13.371	-5.76	-4.115	1.14
E10.25	dI2	3.854	4.463	4.389	2.299
E10.25	dI5	13.701	-11.439	-3.659	-2.758
E10.75	V2b	0.346	3.529	-3.749	2.833
E10.75	V1	13.716	-7.991	-3.142	-0.812
E10.75	V3	11.913	-7.783	-3.137	-1.982
E10.75	V1	15.018	-10.737	-4.862	-0.126
E10.75	dI2	7.356	4.214	2.518	-2.05
E10.75	dI2	12.842	-6.622	-5.169	-4.892
E10.25	V1	12.041	-3.965	-1.602	2.734
E10.75	dI5	-7.011	-0.928	7.193	0.558
E10.75	dI1	5.568	2.897	8.068	-0.985
E10.5	V2a	5.338	1.357	4.753	3.389
E10.75	dI2	7.098	3.978	3.748	-0.215
E10.75	dI6	-4.315	1.938	-0.23	5.008
E10.75	dI6	-2.037	4.731	-2.664	5.806
E10.5	dI5	9.89	1.007	3.778	0.597
E10.75	dI2	-9.368	-0.726	4.311	4.757
E10.25	V2b	4.091	1.773	-2.293	4.15
E10.75	dI6	7.867	2.475	-2.086	0.592
E10.25	V1	15.111	-7.412	-2.772	0.405
E10.5	V0	10.765	2.859	-0.8	3.111
E10.5	V2a	11.017	-5.78	-0.938	3.056
E10.5	dI2	9.45	3.307	1.683	-0.17
E10.25	dI3	5.711	2.432	5.034	-1.022
E10.25	dI3	2.366	1.864	6.123	-0.66
E10.25	V1	12.15	-3.49	-2.128	0.649
E10.5	V2a	10.073	-4.557	-1.177	3.193
E10.25	V1	-3.69	3.194	-2.216	5.387
E10.75	V2b	4.836	1.831	-4.031	4.446
E10.75	dI1	6.73	0.333	7.293	-2.911
E10.75	V1	-13.72	-4.62	1.205	3.637
E10.75	V0	-11.1	-2.381	2.009	5.507
E10.75	dI1	6.103	2.787	7.662	-2.092
E10.25	V2b	4.753	1.107	-3.185	6.243
E10.75	V0	-4.806	0.748	3.597	3.157
E10.75	V2a	-1.339	0.155	5.801	4.324
E10.5	dI2	8.905	1.85	1.973	0.928
E10.25	V3	5.984	-1.03	6.219	2.363
E10.75	dI1	9.737	-2.708	3.298	-3.47
E10.75	V1	7.316	6.622	1.255	4.673
E10.75	V2a	-10.19	-3.458	5.332	3.624
E10.75	V2a	9.241	-3.73	-1.48	1.667
E10.75	dI1	6.578	1.322	3.928	-4.976
E10.25	V0	7.218	4.918	2.799	3.647
E10.5	dI6	3.802	5.673	-0.823	5.373
E10.25	dI1	1.073	3.289	9.775	1.219
E10.5	V2b	1.866	3.526	-3.782	5.746
E10.75	dI4	12.512	-7.244	-4.424	-4.881
E10.5	dI2	6.22	2.729	1.744	3.203
E10.75	V1	0.185	5.799	-3.199	3.643
E10.75	V2b	2.791	4.991	-2.353	2.545
E10.25	dI6	7.631	3.956	0.138	4.363
E10.5	dI1	8.48	-0.477	4.922	-2.606
E10.5	V3	14.471	-13.43	-2.467	0.571
E10.75	dI2	9.511	-0.78	-0.272	-1.474
E10.25	dI1	4.269	0.613	9.772	0.189
E10.5	dI4	0.232	5.666	0.489	5.331
E10.75	dI6	2.204	6.832	-3.059	6.26
E10.25	V2b	1.218	2.18	-1.034	7.345
E10.5	dI6	2.428	5.227	-0.412	7.468
E10.25	dI4	0.961	7.346	0.187	4.258
E10.25	dI5	4.697	0.681	3.656	1.994
E10.25	V3	5.81	-1.14	4.851	3.595
E10.5	V0	2.917	3.889	6.045	3.636
E10.75	dI6	6.449	6.19	0.434	2.058
E10.25	V2b	1.359	1.771	-0.599	6.583
E10.75	dI1	1.664	5.2	6.945	-2.275
E10.75	V2b	-7.091	0.099	-0.165	7.288
E10.25	V2a	11.213	-7.038	-0.998	3.084
E10.25	dI2	12.763	-5.934	-2.639	-1.808
E10.25	V0	2.287	4.844	6.259	5.078
E10.25	dI6	0.66	6.636	-1.439	6.401
E10.25	dI5	-7.364	-2.563	4.229	2.847
E10.25	dI2	13.578	-8.66	-2.791	-2.502
E10.75	V0	-6.17	0.012	1.536	1.241
E10.75	dI6	-3.075	3.482	-0.049	9.083
E10.75	V1	14.561	-8.317	-3.873	0.927
E10.5	dI5	-4.045	0.963	6.916	1.323
E10.5	dI2	11.632	-2.243	0.283	-1.317
E10.5	V1	13.528	-7.158	-3.97	2.078
E10.75	V0	-5.098	2.237	4.332	4.347
E10.5	V1	11.909	-7.923	-4.087	2.041
E10.25	V1	13.015	-7.933	-3.29	1.031
E10.25	V0	13.159	-7.224	-3.008	3.209
E10.5	dI4	11.995	-6.761	-3.592	-2.236
E10.25	V2a	13.832	-9.201	-1.542	3.498
E10.75	dI1	5.027	1.88	5.922	-0.977
E10.75	V2a	2.337	-0.185	7.214	3.444
E10.75	V3	-4.541	-2.169	6.64	3.403
E10.5	V0	6.92	3.661	4.833	6.91
E10.75	dI1	6.716	-0.721	7.105	-1.527
E10.25	V3	6.237	-6.405	5.558	3.911
E10.75	V1	-0.747	3.428	-0.717	3.087
E10.75	V0	11.497	-0.878	0.13	2.055
E10.75	dI2	10.207	3.266	-1.416	-0.173
E10.75	V0	-1.494	0.189	-0.525	3.321
E10.75	dI1	9.919	-0.349	2.962	-3.408
E10.25	dI3	1.687	1.848	5.168	0.823
E10.5	dI2	-2.35	1.987	5.499	3.501
E10.5	V2a	11.608	-7.705	0.088	4.901
E10.25	V3	12.879	-11.165	-4.273	0.089
E10.25	dI1	12.968	-7.868	-0.781	-4.284
E10.5	dI1	-0.35	3.371	7.147	-0.096
E10.25	dI6	3.237	7.274	-0.461	3.812
E10.75	V2b	2.91	1.764	-2.922	4.437
E10.5	V3	5.855	-3.428	7.773	2.627
E10.25	dI5	3.748	5.498	7.195	-0.274
E10.75	dI4	-2.212	3.706	-1.913	1.196
E10.75	dI1	7.871	-0.164	4.622	-2.678
E10.5	V1	15.235	-13.083	-5.417	3.024
E10.75	V0	-8.81	-1.052	4.205	1.66
E10.75	dI5	12.29	-8.362	-3.162	-3.639
E10.25	V2a	10.912	-5.801	-1.123	2.767
E10.5	V0	11.653	-3.326	0.799	5.289
E10.75	V2a	12.044	-6.936	0.046	2.893
E10.25	V3	11.375	-6.694	1.726	0.877
E10.75	V0	8.938	0.149	2.577	3.395
E10.5	V0	-4.568	2.25	4.633	6.742
E10.75	V1	-2.388	5.884	-4.702	2.891
E10.5	V1	13.111	-10.788	-5.549	2.196
E10.25	V2b	5.785	1.543	-0.003	4.774
E10.5	dI6	5.499	3.592	0.059	5.694
E10.75	V2a	-5.485	-0.584	7.964	4.918
E10.25	V1	11.66	-7.201	-0.45	3.351
E10.25	V2a	6.233	0.78	6.092	5.772
E10.75	dI2	2.49	5.934	5.198	0.101
E10.25	dI6	2.38	3.44	0.377	9.862
E10.75	dI6	7.865	5.837	0.834	3.863
E10.75	V2b	0.73	1.769	-2.914	3.704
E10.5	V0	10.247	-0.143	2.587	5.132
E10.25	V2a	7.949	-1.87	8.253	8.737
E10.25	V1	4.787	4.48	-2.189	8.8
E10.25	V2b	-1.182	2.166	-1.609	7.47
E10.75	V0	-2.082	4.332	3.403	4.149
E10.5	dI1	-0.583	4.574	7.198	-0.653
E10.75	dI1	11.126	-2.021	3.458	-1.731
E10.75	V2b	5.802	-0.324	-2.151	4.534
E10.75	V0	-7.087	-0.638	0.506	2.136
E10.5	V1	3.51	4.94	-0.315	7.224
E10.25	V2a	7.723	0.398	2.446	4.711
E10.25	dI1	10.974	-2.492	3.523	-2.396
E10.25	dI6	-8.248	1.136	-0.945	8.763
E10.75	dI6	-3.563	3.764	-0.724	7.15
E10.25	V3	13.864	-10.923	-1.903	0.607
E10.25	V1	14.05	-6.816	-3.654	1.388
E10.25	dI6	1.784	5.762	-0.116	7.481
E10.5	V2b	-2.136	2.19	-0.537	3.661
E10.75	dI4	4.11	5.843	-0.673	1.219
E10.75	V2b	-2.959	2.196	-1.908	4.802
E10.75	dI2	13.319	-7.545	-3.677	-4.35
E10.25	V2a	8.281	-2.27	6.066	8.754
E10.5	V1	9.335	2.023	-2.149	5.215
E10.25	V1	13.128	-6.959	-2.888	2.502
E10.75	dI5	1.456	1.796	5.23	-2.202
E10.5	dI2	3.213	3.939	7.005	5.24
E10.75	V0	-1.047	3.847	2.493	3.457
E10.25	dI3	11.956	-2.53	1.078	-2.718
E10.75	V2a	12.483	-4.988	-1.929	0.818
E10.75	dI6	0.898	6.447	-1.646	4.215
E10.25	dI5	3.094	0.871	5.873	1.239
E10.75	dI6	4.493	6.332	-1.438	5.32
E10.5	V0	-1.34	3.377	5.53	4.951
E10.25	dI1	13.394	-7.664	-0.491	-4.056
E10.75	V1	9.848	0.227	-0.184	2.445
E10.75	V0	5.522	6.201	3.548	3.592
E10.75	dI1	3.052	4.846	7.344	-4.669
E10.75	dI3	-5.135	0.599	6.851	-2.129
E10.75	dI4	13.312	-3.973	-3.22	-4.285
E10.25	dI6	6.498	5.046	0.32	5.975
E10.5	dI6	2.678	6.363	-0.058	4.983
E10.75	V0	10.618	1.724	0.347	4.102
E10.25	dI6	-4.927	2.568	-0.825	8.098
E10.25	V0	5.053	2.399	5.247	7.724
E10.5	dI2	12.101	-7.453	-3.592	-4.721
E10.75	dI2	-1.865	3.872	1.877	-0.697
E10.75	V1	4.817	5.581	-5.203	2.265
E10.5	V2b	7.169	-0.734	-0.79	3.437
E10.75	V0	11.078	-2.56	-1.67	-0.25
E10.75	V0	5.514	4.823	2.921	1.863
E10.75	V1	13.681	-5.72	-3.965	-1.009
E10.25	V0	2.047	4.837	5.612	5.801
E10.75	dI5	0.24	3.514	4.009	-2.618
E10.25	dI6	3.218	6.778	-0.965	6.849
E10.75	dI3	10.061	-0.282	1.854	-2.194
E10.5	V1	13.684	-9.688	-3.035	2.303
E10.25	dI1	7.487	0.227	7.744	-0.873
E10.25	V3	10.721	-5.638	0.105	0.981
E10.75	dI5	-0.332	3.81	4.481	-2.876
E10.25	dI1	12.707	-7.161	-2.621	-5.217
E10.75	V2b	0.84	3.505	-0.716	5.875
E10.25	dI4	13.562	-4.43	-0.676	-2.716
E10.75	dI6	4.674	6.767	1.211	5.282
E10.25	V1	13.772	-8.982	-2.853	0.419
E10.75	V0	10.658	1.708	0.936	2.787
E10.75	dI2	1.435	6.265	4.209	0.63
E10.25	dI2	-9.264	-0.33	4.704	6.16
E10.25	V2a	14.221	-8.432	-0.7	3.213
E10.25	V2b	-0.516	2.044	-1.55	7.147
E10.5	V2b	2.26	1.55	-2.353	6.786
E10.5	V0	-1.723	2.996	7.375	5.813
E10.75	V2a	3.443	2.381	5.801	1.092
E10.75	V2a	6.622	1.287	4.532	3.806
E10.25	V2a	13.845	-7.947	-1.414	4.11
E10.25	dI2	13.728	-4.517	-2.548	-2.214
E10.5	dI2	12.195	-3.553	-2.026	-0.556
E10.25	dI1	6.527	1.328	6.856	-1.184
E10.75	dI5	6.74	4.909	4.771	-2.322
E10.25	dI2	13.062	-3.089	-0.106	-0.948
E10.75	dI6	-0.215	6.379	-0.768	3.837
E10.25	dI6	4.168	5.772	1.302	6.833
E10.5	V2a	3.712	-1.006	4.605	5.871
E10.5	dI2	10.258	0.704	1.233	-0.14
E10.75	V2b	-6.244	-0.199	-1.134	3.837
E10.75	dI3	6.665	2.74	5.621	-1.562
E10.75	V3	9.64	-4.459	-1.506	-0.633
E10.5	V0	3.285	4.747	5.062	7.183
E10.5	V0	11.64	-4.397	-1.154	1.892
E10.5	dI3	11.474	-2.007	-1.303	-1.271
E10.25	V0	-12.907	-5.663	5.002	3.046
E10.75	dI5	6.39	4.839	3.806	-2.26
E10.5	dI2	-1.156	3.943	5.202	2.811
E10.25	dI4	4.507	6.921	2.126	4.099
E10.75	V0	0.774	3.836	2.468	2.082
E10.75	dI5	-11.914	-3.625	3.4	-0.236
E10.75	dI4	13.415	-3.54	-2.254	-3.306
E10.75	dI1	10.288	-0.872	0.491	-1.514
E10.75	dI4	10.221	1.811	-1.69	-2.717
E10.25	dI6	4.214	5.648	1.797	6.914
E10.5	V2a	13.057	-6.303	-1.696	2.07
E10.5	V2b	4.798	1.398	-3.992	5.823
E10.5	V1	11.571	-3.217	-4.447	3.807
E10.75	V2b	-4.919	-0.198	-0.814	4.79
E10.75	V3	-3	-0.334	5.326	-0.411
E10.5	V0	11.075	-0.593	0.979	2.446
E10.75	dI2	2.723	7.033	4.702	-0.448
E10.25	dI1	0.61	2.961	10.874	3.304
E10.5	V2a	11.286	-5.784	-0.612	2.565
E10.25	V0	7.725	4.377	4.957	3.081
E10.25	dI1	10.336	-6.845	0.33	-4.113
E10.75	V1	12.541	-11.53	-5.338	-1.336
E10.25	dI5	4.969	2.94	5.534	1.358
E10.25	V2a	-0.627	-4.006	7.815	8.804
E10.25	dI1	8.684	-0.772	4.991	0.91
E10.25	dI5	5.715	1.479	5.79	1.178
E10.5	V3	9.122	-3.53	2.404	1.415
E10.25	dI6	6.899	6.104	1.49	6.295
E10.75	dI6	0.99	6.944	0.447	7.462
E10.25	dI1	7.368	-1.641	6.221	-0.788
E10.75	dI3	2.58	2.377	5.361	-2.782
E10.25	dI2	-6.439	0.374	5.125	4.042
E10.5	dI1	9.838	-1.61	4.813	-2.537
E10.75	V2a	12.034	-4.499	-0.92	2.061
E10.75	V2a	10.143	-4.275	-0.053	1.494
E10.25	dI2	12.975	-7.446	-2.401	-2.827
E10.25	dI2	12.714	-6.507	-1.722	-3.22
E10.5	V0	11.922	1.459	0.244	3.643
E10.75	dI6	5.391	7.023	-1.736	1.482
E10.25	V1	14.118	-8.685	-3.768	0.232
E10.25	dI1	8.344	2.486	7.775	-0.49
E10.75	dI2	12.553	-6.978	-4.494	-5.599
E10.75	V1	11.491	-3.234	-3.692	1.092
E10.75	dI1	9.031	-0.213	3.967	-1.333
E10.75	V3	11.175	-6.62	-0.259	-0.097
E10.75	V2a	2.894	0.395	5.618	3.896
E10.75	dI2	4.817	-2.925	2.328	0.186
E10.5	V2a	-1.754	-0.271	6.609	6.488
E10.5	dI2	9.781	-0.036	0.397	-3.145
E10.75	dI6	-0.071	5.236	-0.622	4.973
E10.75	dI3	7.601	-0.519	4.14	-0.082
E10.5	dI4	4.483	3.912	2.326	2.59
E10.75	V0	-5.554	2.308	4.454	2.888
E10.75	dI4	-3.194	4.499	-2.541	3.894
E10.75	V0	14.761	-7.727	-3.94	0.392
E10.25	V3	10.023	-4.96	1.621	-0.502
E10.25	dI5	8.577	0.508	5.159	-0.836
E10.25	dI1	9.414	-1.987	2.572	-3.374
E10.75	dI3	-7.945	0.191	6.453	-1.834
E10.75	dI1	6.208	0.261	4.593	-2.237
E10.75	dI6	8.211	1.612	-2.91	2.706
E10.75	dI6	-2.324	3.979	0.29	5.354
E10.75	dI6	5.107	8.061	2.303	4.85
E10.25	V0	9.959	1.862	2.66	5.427
E10.5	V0	2.485	0.414	2.755	3.009
E10.25	dI5	13.981	-7.746	-3.08	-0.06
E10.75	dI4	13.034	-5.725	-4.242	-5.021
E10.75	dI1	12.853	-4.915	2.52	-4.732
E10.75	dI4	9.973	0.489	-1.822	-1.917
E10.5	V1	13.778	-8.375	-3.981	0.978
E10.5	dI1	11.626	-6.053	-2.422	-4.866
E10.75	dI1	3.086	3.822	9.539	-2.08
E10.25	V0	12.545	-2.006	-0.42	4.082
E10.5	V2a	8.245	-2.519	4.358	5.878
E10.75	V0	-2.511	2.146	2	3.616
E10.75	V1	2.878	7.284	-3.76	1.743
E10.25	dI5	7.663	3.535	4.693	-0.579
E10.75	dI3	9.439	0.512	2.469	-1.87
E10.5	dI5	12.778	-4.38	-3.028	-2.078
E10.75	V3	0.151	1.923	5.378	-3.043
E10.5	V0	13.901	-8.998	-2.614	3.01
E10.5	V2b	3.487	1.791	-2.091	5.668
E10.25	dI1	-1.48	3.966	7.056	-0.205
E10.5	dI5	9.847	-2.68	0.869	-0.162
E10.75	V2b	3.337	4.49	-2.838	4.985
E10.5	V2a	-0.82	-2.917	8.362	8.199
E10.5	dI1	11.464	-3.122	2.313	-2.535
E10.25	dI1	11.133	-4.73	-0.504	-3.027
E10.75	V0	1.192	2.084	4.316	4.91
E10.75	dI5	11.501	-3.114	0.279	-1.737
E10.75	dI6	-3.574	3.146	-1.348	4.069
E10.75	dI5	5.301	3.555	6.27	-0.446
E10.75	V0	-11.754	-2.827	5.389	0.945
E10.25	dI6	-6.427	2.168	-0.13	7.475
E10.25	dI6	-0.105	3.684	5.054	4.534
E10.25	V3	-1.874	-3.713	7.803	6.535
E10.75	dI6	4.852	7.724	-2.404	3.475
E10.5	dI2	4.175	6.221	6.138	3.293
E10.75	dI4	8.349	4.316	-1.114	-1.257
E10.75	dI2	-4.645	1.69	1.91	-0.229
E10.25	dI6	6.349	5.316	0.952	6.307
E10.75	dI1	9.476	0.037	5.012	-1.318
E10.25	V0	6.45	2.513	2.385	5.127
E10.25	dI3	9.758	0.389	4.553	-1.634
E10.5	dI2	-1.484	4.887	2.405	3.194
E10.75	dI6	7.215	4.742	-1.082	3.674
E10.25	V1	15.033	-9.684	-3.478	1.585
E10.75	V2b	-4.692	-0.067	0.255	7.234
E10.75	V2b	2.919	4.394	-3.951	4.861
E10.25	dI2	2.728	5.407	5.279	2.007
E10.5	dI1	8.109	-0.531	6.732	-1.225
E10.5	V1	-10	0.093	-0.959	6.248
E10.25	dI1	10.892	-2.929	2.206	-2.352
E10.5	dI5	-3.208	-2.116	4.618	3.607
E10.25	dI5	-2.16	2.182	8.952	2.779
E10.75	V2b	0.592	3.39	-2.385	5.746
E10.25	V1	14.739	-9.688	-3.882	2.201
E10.5	V2a	9.861	-1.816	2.938	3.049
E10.5	V0	-0.368	0.929	2.417	1.213
E10.75	dI6	5.127	7.985	0.281	5.161
E10.75	V2a	-6.275	-2.921	6.405	6.359
E10.25	dI2	8.117	-0.373	3.053	2.851
E10.75	V1	13.7	-5.275	-2.409	-0.424
E10.5	dI5	10.366	2.291	1.22	-0.267
E10.75	dI5	-11.104	-2.482	3.936	3.857
E10.25	dI6	4.877	2.663	1.863	8.24
E10.75	V2b	7.558	-2.146	-2.01	2.378
E10.75	V0	10.997	-0.39	1.216	2.841
E10.75	dI2	-10.468	-3.061	2.812	5.678
E10.75	V0	5.757	4.416	4.123	4.06
E10.75	dI5	-3.249	1.068	4.242	0.01
E10.75	V1	13.782	-10.316	-6.699	-3.71
E10.25	V1	14.52	-8.335	-3.652	0.845
E10.5	V1	12.959	-6.54	-2.054	1.852
E10.25	V2b	-7.787	-0.911	-1.427	7.956
E10.5	V3	7.986	-3.319	5.421	4.007
E10.5	V0	11.66	-2.997	-0.637	3.121
E10.75	V2b	-5.969	0.102	-2.681	5.882
E10.5	V0	9.927	-0.779	4.559	5.446
E10.25	V0	-10.265	-5.271	5.986	3.978
E10.75	dI6	2.699	7.654	-2.963	4.044
E10.5	dI1	2.923	1.86	10.797	-0.404
E10.75	V3	-4.146	-0.497	5.204	1.444
E10.25	V1	13.568	-2.947	-2.286	2.586
E10.75	dI4	-12.513	-3.392	-0.409	6.207
E10.5	dI4	14.579	-9.386	-3.454	-2.187
E10.75	dI6	-2.246	4.667	-2.546	4.417
E10.5	dI2	7.816	2.83	2.798	0.445
E10.5	dI4	-10.997	0.401	-1.712	4.886
E10.25	dI3	12.945	-2.106	0.822	-0.888
E10.25	dI2	11.918	-1.101	0.362	-1.996
E10.75	dI2	4.629	0.777	3.564	-0.007
E10.75	V2a	10.178	-5.574	-0.721	0.301
E10.5	V1	12.393	-6.703	-1.771	1.197
E10.5	dI1	8.361	1.435	6.241	-2.164
E10.5	dI6	3.242	6.4	-0.937	5.359
E10.75	V0	9.958	3.435	-0.131	2.325
E10.75	dI5	-1.578	1.201	4.5	-1.317
E10.75	V2a	-9.744	-2.32	1.75	4.866
E10.5	dI6	-0.703	6.155	-0.845	7.832
E10.5	V0	9.83	-6.72	0.786	2.776
E10.5	V3	10.634	-5.32	2.288	2.953
E10.5	dI6	6.222	4.307	0.939	5.148
E10.75	dI2	5.606	4.958	2.968	-1.277
E10.5	V0	9.74	-2.705	-0.961	3.215
E10.75	dI2	1.336	5.914	3.349	2.034
E10.75	dI1	2.167	2.33	6.918	-1.938
E10.25	V0	11.716	-2.926	-0.343	3.449
E10.75	V2b	-2.188	2.953	-3.575	3.609
E10.25	dI3	7.169	2.367	3.538	1.31
E10.5	dI2	7.344	-0.015	2.6	2.557
E10.75	dI6	-0.33	4.865	-3.133	5.257
E10.5	V2a	9.526	-5.366	2.181	6.53
E10.25	dI6	9.472	1.579	0.688	0.767
E10.75	dI1	12.015	-3.561	-0.788	-2.311
E10.75	dI5	-0.599	2.608	5.377	-2.482
E10.75	V0	6.826	4.502	3.634	2.843
E10.5	dI5	11.508	-2.378	1.228	-3.135
E10.25	V1	12.706	-6.243	-2.285	0.814
E10.75	dI1	5.776	2.852	4.395	-3.082
E10.75	dI1	8.267	0.679	3.941	-1.618
E10.75	dI1	5.464	4.83	6.445	-4.384
E10.25	dI2	4.082	4.958	6.091	2.936
E10.75	dI6	-10.061	1.614	-3.303	6.215
E10.75	dI1	10.909	-6.025	-0.307	-0.875
E10.75	dI2	2.389	7.493	2.836	1.239
E10.25	V2b	-2.209	0.463	0.014	7.094
E10.25	V2a	10.903	-7.928	-2.172	5.527
E10.25	dI1	2.227	-3.696	3.191	-2.466
E10.25	dI2	-2.533	2.822	4.53	4.264
E10.75	V2a	2.205	0.791	6.238	3.456
E10.5	dI3	9.941	-0.567	3.474	-0.472
E10.25	V0	8.741	0.744	2.17	2.468
E10.75	V3	11.173	-6.13	2.167	0.982
E10.75	V2b	2.338	4.36	-2.567	5.429
E10.5	dI2	6.575	0.616	4.299	3.166
E10.75	V3	-6.218	-2.353	6.519	2.391
E10.75	V1	8.325	4.618	-0.675	2.327
E10.5	V1	14.181	-9.535	-1.328	2.335
E10.75	dI4	10.959	0.368	-0.579	-5.101
E10.5	V0	1.87	3.033	7.122	4.578
E10.5	dI2	11.667	-1.233	-0.063	-1.425
E10.5	dI6	-2.793	2.723	0.495	6.58
E10.5	dI2	1.592	4.895	6.073	3.095
E10.5	V0	13.988	-9.043	-0.987	3.626
E10.75	dI6	2.768	8.068	-1.516	2.529
E10.5	dI1	9.971	-0.534	4.912	-1.799
E10.25	dI2	7.907	4.307	4.227	-0.943
E10.25	V1	15.805	-10.378	-4.272	-0.205
E10.25	dI2	-0.831	4.947	5.159	2.137
E10.5	dI1	13.617	-6.744	0.704	-3.001
E10.25	dI1	3.313	3.354	10.829	0.025
E10.75	dI2	-1.432	3.659	2.118	2.249
E10.5	dI2	-5.224	-0.007	6.626	3.729
E10.75	V0	5.67	5.838	4.965	3.428
E10.75	dI2	10.112	-2.631	-0.748	-2.105
E10.25	V0	9.621	4.311	0.843	2.344
E10.25	dI6	5.258	4.765	1.907	7.212
E10.5	V0	1.968	3.334	5.678	7.889
E10.5	dI3	9.664	0.948	5.189	-0.926
E10.75	dI1	5.285	3.224	6.292	-0.596
E10.5	V1	13.533	-14.846	-6.55	2.428
E10.25	dI1	9.265	-1.253	3.175	-4.012
E10.75	V1	13.942	-11.145	-6.79	-1.685
E10.5	dI1	10.979	-8.715	-0.931	-3.406
E10.5	dI2	10.916	-8.366	-3.736	-3.854
E10.5	dI5	-0.692	-2.356	7.036	3.173
E10.75	dI1	5.616	2.424	5.402	-0.099
E10.75	dI2	5.975	5.358	1.517	0.299
E10.75	dI3	5.486	4.578	3.413	-2.32
E10.25	V2a	12.418	-3.683	0.929	3.93
E10.5	V2a	-5.213	-0.938	6.451	6.911
E10.5	dI6	7.676	4.35	2.406	8.347
E10.25	V2a	1.311	0.782	6.347	5.855
E10.75	V2a	-1.114	1.294	5.824	2.785
E10.75	V1	5.47	5.062	-4.688	2.427
E10.25	dI3	11.31	-2.34	1.237	-2.168
E10.5	V2b	-6.02	-0.44	0.632	8.419
E10.25	V0	3.913	4.444	6.539	5.014
E10.25	V1	-5.481	2.25	-1.199	7.235
E10.5	V0	13.132	-3.65	-0.818	2.525
E10.75	V1	11.836	-3.417	-2.614	0.035
E10.5	dI5	12.066	-6.774	-0.935	-1.574
E10.75	dI2	7.823	4.199	2.541	-0.148
E10.25	dI1	7.437	0.249	5.65	-2.376
E10.75	dI6	7.394	3.51	-0.133	3.392
E10.5	dI6	7.481	2.537	0.721	3.347
E10.5	V2a	0.1	-1.148	3.071	6.029
E10.75	V2b	2.41	4.387	-2.796	3.66
E10.5	V1	2.421	4.867	-1.763	4.568
E10.75	dI6	1.369	5.565	1.512	7.166
E10.75	dI6	1.58	6.374	-2.299	5.739
E10.5	V1	7.369	1.645	-3.556	4.755
E10.75	dI2	10.962	-1.747	0.131	-2.729
E10.5	dI3	3.776	1.915	5.488	1.022
E10.5	V3	2.25	-0.979	6.488	4.171
E10.25	V1	13.716	-12.408	-5.687	0.58
E10.5	V1	12.033	-3.806	-1.426	2.469
E10.5	V3	13.032	-11.95	-4.521	-0.752
E10.5	dI1	11.694	-2.923	2.574	-2.105
E10.5	dI3	9.015	0.616	2.881	-2.262
E10.5	V0	7.584	4.699	5.62	5.458
E10.25	V1	14.132	-10.122	-4.073	-0.853
E10.25	V0	-11.696	-5.416	5.069	4.478
E10.5	V0	11.619	-3.868	-1.141	2.202
E10.25	dI2	-6.038	0.949	5.901	4.72
E10.5	dI2	6.073	3.886	6.698	2.186
E10.75	dI5	3.013	3.397	6.745	-1.287
E10.25	V2a	0.049	0.922	8.53	7.401
E10.75	V2a	12.326	-3.883	-0.133	1.908
E10.75	V2b	7.875	-1.253	-0.414	1.65
E10.25	dI2	10.314	4.515	2.332	-1.513
E10.75	dI4	12.363	-6.268	-3.616	-2.699
E10.5	V0	-6.28	0.075	2.328	6.384
E10.25	dI5	6.784	0.686	6.092	0.796
E10.5	dI6	5.553	6.038	-0.549	4.564
E10.75	dI3	1.433	-0.409	3.497	-3.22
E10.25	dI2	7.482	2.704	0.883	-0.215
E10.75	dI5	-5.188	-0.512	5.444	2.182
E10.5	V3	6.256	-4.361	5.604	4.328
E10.75	dI4	12.319	-4.184	-2.901	-2.852
E10.25	dI6	3.241	5.174	0.58	6.34
E10.75	V3	-7.049	-0.315	5.976	1.588
E10.5	dI5	7.326	2.63	5.078	-0.75
E10.75	V0	10.992	0.447	0.938	2.739
E10.75	V0	8.107	3.982	3.208	2.384
E10.25	V3	10.979	-7.145	0.893	1.722
E10.25	dI2	9.758	2.028	0.753	0.41
E10.25	V2a	4.334	2.86	5.024	4.227
E10.5	dI5	-5.481	-0.727	5.245	3.807
E10.75	dI3	4.619	3.907	5.459	-2.493
E10.75	V2b	4.926	0.808	-3.817	4.344
E10.25	dI5	6.48	2.696	3.753	-2.607
E10.25	dI2	3.465	5.739	5.575	1.025
E10.75	dI5	6.525	2.524	5.921	0.049
E10.25	V0	4.817	2.443	5.502	6.195
E10.75	V2b	2.945	3.224	-2.864	3.613
E10.75	dI1	-6.422	-0.485	6.716	1.034
E10.25	dI3	6.475	0.207	4.756	-1.362
E10.75	dI1	5.037	1.299	7.542	-1.771
E10.5	V2a	0.326	-0.852	4.601	7.438
E10.25	dI1	6.895	2.89	6.103	-2.324
E10.75	V2b	4.913	2.002	-3.348	4.945
E10.25	V1	6.183	3.96	-1.691	4.696
E10.5	dI1	9.332	0.058	4.719	-1.146
E10.5	dI6	1.255	6.1	-1.485	5.813
E10.75	dI5	10.273	-2.625	1.602	-0.576
E10.25	V1	7.995	2.395	0.806	2.186
E10.5	dI2	10.454	-2.237	-0.555	-0.086
E10.5	V0	5.112	5.517	4.897	4.109
E10.75	V2b	2.334	2.616	-2.927	4.339
E10.5	dI1	-3.238	2.938	9.152	0.168
E10.75	dI1	4.672	2.342	7.836	-2.537
E10.5	V3	10.093	-12.056	-2.086	2.138
E10.25	V0	2.154	5.172	4.064	4.978
E10.5	V1	0.697	6.248	-2.142	4.771
E10.75	dI6	-2.036	4.55	-2.594	5.244
E10.75	V2b	2.437	2.659	-2.624	3.705
E10.5	V0	13.24	-5.109	-1.193	1.296
E10.25	dI5	8.332	4.321	4.588	-0.842
E10.25	V3	12.228	-10.779	-2.832	2.036
E10.25	V3	10.155	-4.486	0.79	0.688
E10.25	V1	12.104	-2.641	-1.972	1.675
E10.75	dI6	-1.945	1.501	0.418	5.255
E10.25	dI2	13.453	-4.741	-2.636	-4.057
E10.75	dI4	-1.488	6.53	-2.505	2.972
E10.25	dI3	11.805	-4.272	2.047	-0.594
E10.5	dI6	7.293	4.197	-0.137	6.463
E10.5	V0	1.504	3.723	4.618	5.448
E10.25	V2b	2.058	0.545	-1.674	6.181
E10.25	V1	-8.347	-1.149	0.198	7.367
E10.75	dI1	-0.326	4.804	7.147	-4.964
E10.5	dI1	11.627	-10.944	-1.704	-4.814
E10.75	dI4	-2.727	5.126	-0.635	4.213
E10.5	dI2	6.761	4.141	3.943	-0.419
E10.75	V0	11.91	-1.94	-0.176	3.886
E10.5	dI2	8.014	3.439	1.015	0.22
E10.75	dI1	11.497	-3.498	0.274	-4.682
E10.25	dI2	-2.855	3.822	3.944	2.78
E10.5	V2b	-5.198	-0.157	-1.144	6.436
E10.75	dI2	1.938	7.082	4.231	-0.193
E10.5	V0	12.68	-4.282	-0.095	2.562
E10.25	dI5	10.223	-5.357	-1.334	-0.54
E10.75	V0	3.406	5.838	5.335	3.906
E10.75	V2b	0.728	3.876	-3.256	7.303
E10.5	V1	-7.246	-0.036	-1.931	3.313
E10.75	V3	7.891	-7.358	4.868	0.443
E10.5	dI5	8.322	1.716	6.951	0.751
E10.75	V1	12.56	-8.985	-4.166	0.138
E10.75	V2b	3.372	1.576	-2.696	4.865
E10.75	V1	7.363	3.986	0.942	5.079
E10.75	dI5	1.768	3.71	7.49	-1.54
E10.75	V0	10.801	-3.725	-2.359	1.61
E10.75	V3	12.973	-10.163	-3.202	0.309
E10.25	V2a	8.322	-0.18	6.3	4.438
E10.5	V2a	4.45	0.142	4.095	6.924
E10.5	dI4	-4.25	4.561	0.007	6.055
E10.25	dI5	-10.219	-2.86	5.377	1.982
E10.75	dI1	-5.182	0.174	4.443	0.622
E10.5	V0	5.099	4.382	6.823	3.971
E10.5	V2a	9.777	-4.681	-1.212	4.047
E10.75	V2b	1.315	3.075	-3.131	3.522
E10.75	dI1	12.337	-4.751	-0.898	-4.51
E10.5	V2a	11.937	-5.725	-0.997	1.569
E10.75	dI1	4.429	2.601	9.25	-1.407
E10.75	dI6	-3.284	4.993	-1.428	6.107
E10.5	dI5	9.245	0.529	1.776	-1.224
E10.75	V0	-3.786	0.872	2.048	3.229
E10.5	dI2	12.08	-5.013	-1.575	-2.445
E10.5	dI6	2.273	6.563	-0.39	6.169
E10.25	dI5	-0.319	-0.359	6.056	2.116
E10.75	dI5	0.697	2.865	6.409	-2.066
E10.75	V2b	4.45	-0.287	-1.877	2.603
E10.5	dI4	3.729	4.444	2.237	3.836
E10.75	dI3	3.2	2.572	3.642	-1.965
E10.75	dI2	15.413	-11.805	-4.194	-1.532
E10.5	V2b	4.593	-0.28	-3.545	4.417
E10.5	V3	8.271	-4.983	3.587	2.812
E10.75	V2b	-0.188	2.7	-1.817	5.034
E10.75	V0	0.2	3.421	5.153	4.255
E10.75	dI6	-15.607	-3.809	-0.354	6.351
E10.5	dI5	11.037	-4.372	1.017	1.638
E10.25	dI6	-0.279	1.787	1.209	7.758
E10.5	dI5	-8.376	-1.261	4.948	2.918
E10.75	V2a	6.211	-0.482	4.751	3.862
E10.25	V2b	-1.964	2.217	-2.852	5.271
E10.75	dI4	4.724	8.25	-0.841	0.913
E10.5	V2b	-1.136	0.485	-0.754	6.672
E10.5	dI5	13.761	-9.307	-3.439	-0.649
E10.5	V2a	-11.533	-5.725	6.142	4.384
E10.75	dI6	10.319	3.452	0.823	2.369
E10.75	dI5	10.07	1.956	1.077	-2.124
E10.25	V0	13.382	-8.441	-3.555	0.885
E10.5	dI5	14.693	-6.114	0.511	0.801
E10.5	V2b	-5.295	-0.927	-1.458	7.814
E10.25	dI1	10.194	-0.836	3.166	-3.121
E10.75	dI2	-1.088	3.706	3.724	-1.561
E10.25	V0	-9.524	-3.406	3.338	6.253
E10.5	V2b	2.487	-3.574	-1.097	6.149
E10.5	dI6	3.739	6.051	-0.166	5.285
E10.75	dI1	11.954	-6.55	-0.352	-3.176
E10.75	dI2	5.889	2.705	-0.516	1.898
E10.75	dI6	7.001	6.17	-2.856	2.063
E10.25	dI5	13.029	-4.814	-1.225	-2.881
E10.25	V1	-5.558	1.108	0.002	6.304
E10.5	V0	5.636	1.976	8.168	7.541
E10.25	dI6	-4.854	2.581	1.313	10.098
E10.5	dI3	4.284	2.383	6.145	0.469
E10.25	dI5	-1.598	3.113	6.319	0.155
E10.75	V1	-8.336	-0.823	-1.484	6.526
E10.25	V0	-5.808	0.839	4.103	4.861
E10.5	V2a	9.272	-2.335	4.17	5.801
E10.75	V0	11.251	-1.79	-0.66	1.653
E10.75	V2b	0.804	3.084	-2.908	5.328
E10.75	dI6	0.042	6.891	-0.594	5.421
E10.75	dI5	-4.357	0.759	3.566	-0.398
E10.5	V1	13.354	-9.393	-5.361	3.35
E10.25	V0	3.522	3.983	6.171	5.581
E10.25	dI5	3.955	2.104	8.117	1.501
E10.25	dI3	3.53	1.338	4.703	-0.737
E10.75	dI1	-0.203	5.113	6.588	-2.011
E10.75	dI1	5.955	2.051	5.475	-2.526
E10.5	V2a	11.845	-8.57	-1.504	2.929
E10.25	dI2	8.372	-0.39	2.362	1.457
E10.5	V1	14.085	-11.977	-5.583	0.334
E10.5	V1	14.249	-12.158	-3.611	1.373
E10.5	dI6	9.686	2.973	0.743	5.808
E10.75	V2b	3.891	4.164	-4.271	4.516
E10.25	V1	12.307	-11.88	-4.128	1.286
E10.75	dI5	9.162	2.811	3.631	-3.23
E10.75	dI1	9.137	-2.067	7.559	-0.423
E10.5	dI6	8.136	3	1.853	5.057
E10.5	V1	1.073	3.494	-2.451	8.022
E10.5	V0	5.175	4.52	5.459	4.124
E10.25	dI6	-6.348	1.689	-1.062	7.718
E10.5	dI2	-5.971	-1.27	3.137	5.791
E10.75	dI2	7.547	4.91	4.115	-1.315
E10.5	dI6	3.232	7.064	0.051	6.235
E10.75	V2a	7.763	-2.693	1.453	4.619
E10.5	dI2	13.069	-3.807	-1.977	-2.105
E10.5	dI1	7.49	1.656	4.974	0.064
E10.75	dI1	2.045	4.51	9.637	-2.123
E10.75	dI1	8.58	-2.358	2.065	-1.988
E10.25	V2a	8.29	0.024	5.808	5.626
E10.25	V2a	-0.539	0.726	4.57	6.689
E10.25	V3	3.865	-0.549	7.165	2.269
E10.75	dI3	12.103	-3.102	1.433	-2.272
E10.5	dI5	10.222	2.023	4.377	0.014
E10.25	V2b	6.38	-2.768	-1.563	4.148
E10.75	V2a	3.585	1.117	5.802	3.363
E10.5	V0	9.392	1.004	3.84	2.935
E10.5	V0	11.071	1.08	1.463	2.546
E10.25	dI1	13.508	-8.317	-1.515	-5.781
E10.75	V2b	3.09	2.481	-2.563	4.273
E10.75	dI3	0.532	2.662	5.067	-3.209
E10.25	V0	-5.337	0.363	2.917	5.647
E10.25	V2a	0.551	0.139	7.2	4.013
E10.25	dI6	9.474	3.93	0.375	3.022
E10.25	dI6	3	5.703	-0.48	6.01
E10.75	V2a	7.049	-1.557	3.456	5.005
E10.75	V2b	-0.639	3.089	-1.808	5.084
E10.75	V3	8.674	-0.696	2.922	0.505
E10.25	dI5	-5.494	-1.14	5.56	4.932
E10.25	V2a	11.902	-7.434	-0.258	2.021
E10.5	V0	12.602	-1.532	1.916	3.291
E10.75	V1	3.608	5.731	0.569	6.366
E10.25	V1	14.132	-11.876	-4.042	1.108
E10.75	V2b	2.38	3.705	-2.529	4.201
E10.75	V0	-13.856	-5.835	4.027	2.601
E10.75	V2a	-8.084	-0.912	5.175	2.992
E10.25	V3	6.165	-4.233	7.17	3.519
E10.5	dI1	13.627	-5.966	0.37	-3.818
E10.5	V1	3.214	3.146	-1.017	7.378
E10.75	dI1	1.927	5.492	7.319	-0.47
E10.25	dI3	2.79	1.828	7.183	1.405
E10.75	dI2	-3.956	4.931	2.65	1.384
E10.5	V2b	3.552	-0.654	-2.483	3.57
E10.25	dI5	-8.187	-3.974	3.614	3.049
E10.75	V2a	12.41	-5.339	-2.605	1.943
E10.75	V2b	-1.544	1.663	-2.564	7.281
E10.25	dI3	10.579	-1.754	2.74	-0.215
E10.75	dI6	4.559	8.697	-1.247	2.475
E10.75	V2a	10.483	-2.043	2.609	2.207
E10.5	dI1	9.588	-3.549	2.466	-1.233
E10.25	V0	11.107	-0.68	2.196	3.737
E10.25	dI5	-8.148	-1.218	2.741	1.392
E10.5	dI2	9.227	0.547	2.55	0.353
E10.75	dI1	-5.814	-2.112	3.557	3.297
E10.75	V0	3.855	0.802	4.433	2.883
E10.75	dI5	-1.487	2.442	5.126	-1.412
E10.75	dI4	2.862	8.935	-3.642	-0.327
E10.25	dI5	9.9	0.627	2.263	-0.879
E10.5	V2a	11.385	-5.419	1.454	2.328
E10.25	V1	2.531	1.87	0.917	5.978
E10.75	dI4	8.248	6.565	-1.194	0.165
E10.75	V1	13.556	-10.533	-5.093	1.302
E10.25	dI2	7.414	3.588	1.787	1.95
E10.5	V2b	4.241	0.121	-1.533	5.5
E10.75	dI4	12.485	-1.412	-1.561	-3.059
E10.5	V1	-12.339	-2.493	-1.818	7.251
E10.75	V1	5.642	3.741	2.07	3.812
E10.75	V2a	13.024	-7.346	-1.245	2.738
E10.25	dI6	7.949	4.943	1.582	5.571
E10.25	V0	1.928	4.816	5.204	3.894
E10.5	V0	-4.318	1.53	3.767	6.612
E10.25	V3	-6.771	-3.08	5.638	5.565
E10.5	dI5	9.955	-4.188	1.744	0.737
E10.75	V0	-2.021	4.336	4.686	5.005
E10.25	dI5	9.664	1.38	4.722	0.479
E10.5	dI1	11.179	-2.495	5.388	-1.843
E10.75	V0	-3.458	3.549	4.258	3.294
E10.75	dI1	9.476	-0.554	4.702	-2.659
E10.5	V2a	12.852	-4.396	1.528	3.095
E10.75	dI5	4.661	5.995	2.604	-3.683
E10.75	V2a	5.407	1.942	6.266	2.709
E10.5	V2a	-2.357	0.549	7.078	6.765
E10.75	dI2	1.808	6.121	5.154	3.085
E10.5	dI1	6.139	0.137	7.844	0.155
E10.25	V2a	5.151	-3.147	2.965	7.714
E10.25	V2a	11.533	-6.82	-1.409	3.959
E10.25	dI1	10.69	-5.762	2.017	-0.908
E10.75	dI4	-0.321	4.781	-1.46	2.939
E10.75	dI1	-2.453	3.77	5.766	-3.549
E10.25	dI2	8.593	0.827	2.764	-0.415
E10.5	V2a	8.493	-4.755	1.884	5.739
E10.5	V0	6.142	2.182	5.773	4.488
E10.75	dI3	-10.362	-2.979	5.262	-2.67
E10.5	dI2	4.402	3.183	3.792	-1.396
E10.5	V0	13.234	-6.168	-0.803	2.809
E10.75	dI6	9.573	2.606	0.079	2.388
[truncated: 95,843 more rows]

## Sheet: panel_h
day	frac	major_trajectory
E10.25	0	VA1
E10.5	0	VA1
E10.75	0	VA1
E11.0	0	VA1
E11.25	0	VA1
E11.5	0.009	VA1
E11.75	0.026	VA1
E12.0	0.135	VA1
E12.25	0.043	VA1
E12.5	0.085	VA1
E12.75	0.222	VA1
E10.25	0.001	VA2
E10.5	0	VA2
E10.75	0.067	VA2
E11.0	0.107	VA2
E11.25	0.185	VA2
E11.5	0.211	VA2
E11.75	0.209	VA2
E12.0	0.211	VA2
E12.25	0.074	VA2
E12.5	0.148	VA2
E12.75	0.28	VA2
E10.25	0.002	VA3
E10.5	0	VA3
E10.75	0.064	VA3
E11.0	0.088	VA3
E11.25	0.124	VA3
E11.5	0.126	VA3
E11.75	0.098	VA3
E12.0	0.082	VA3
E12.25	0.037	VA3
E12.5	0.092	VA3
E12.75	0.136	VA3
E10.25	0	AA
E10.5	0	AA
E10.75	0	AA
E11.0	0	AA
E11.25	0	AA
E11.5	0	AA
E11.75	0	AA
E12.0	0.005	AA
E12.25	0.009	AA
E12.5	0.002	AA
E12.75	0.004	AA

## Sheet: panel_k
Cajal-Retzius cells	Cranial motor neurons	Di/mesencephalon GABAergic neurons	Di/mesencephalon glutamatergic neurons	GABAergic cortical interneurons	Hypothalamic Sim1 neurons	Intermediate progenitors	Midbrain dopaminergic neurons	Neural progenitor cells (Neurod1+)	Neurons (Slc17a8+)	Spinal cord motor neurons	Spinal dI1 interneurons	Spinal dI2 interneurons	Spinal dI3 interneurons	Spinal dI4 interneurons	Spinal dI5 interneurons	Spinal V0 interneurons	Spinal V1 interneurons	Spinal V2a interneurons	Spinal V2b interneurons	Spinal V3 interneurons	Striatal projection neurons	Thalamic neuronal precursors	Choroid plexus	Astrocytes
Cerebellar Purkinje cells	0	0	0	0	1	0	0	0	0	0	0	2	2957	1	320	80	53	160	10	2	0	0	0	0	0
Precerebellar neurons	76	5	206	688	132	611	32	92	40	20	2	120	451	0	19	96	469	69	445	12	2	1	265	0	0
Spinal dI6 interneurons	0	0	0	0	0	0	0	0	0	0	9	1	153	0	1485	3	356	1760	2	7	0	0	0	0	0

## Sheet: panel_l_left
E9.25	E9.5	E9.75	E10.0	E10.25	E10.5	E10.75	E11.0	E11.25	E11.5	E11.75	E12.0	E12.25	E12.5	E12.75
Lhx9	1.149	1.09	0.923	1.158	1.389	1.271	1.482	1.626	1.594	1.523	1.463	1.165	1.413	0.954	0.525
Lhx2	0	0.325	0.418	0.587	0.995	0.842	1.014	1.014	0.871	0.87	0.804	0.6	0.615	0.545	0.447
Barhl1	0.977	1.198	1.192	1.234	0.67	0.659	0.543	0.42	0.519	0.463	0.338	0.289	0.236	0.365	0.375
Prdm6	0	0.26	0.277	0.419	0.441	0.498	0.489	0.654	0.37	0.361	0.298	0.173	0.283	0.145	0.04
Ebf1	4.388	3.418	3.209	3.173	3.461	3.496	3.846	3.938	3.674	3.47	3.205	2.618	2.942	3.19	2.497
Meis2	3.7	3.842	3.626	3.918	3.713	3.676	3.653	3.721	3.742	3.689	3.605	3.548	3.624	2.933	2.599
Ebf3	3.071	2.997	2.783	3.096	2.985	3.002	2.614	2.454	2.559	2.409	2.005	1.907	1.827	2.156	2
Barhl2	0.347	0.198	0.238	0.267	0.232	0.195	0.218	0.251	0.265	0.276	0.282	0.335	0.108	0.184	0.35
Klf7	1.74	1.641	1.314	1.424	1.575	1.47	1.349	1.317	1.318	1.17	1.035	1.049	1.254	1.179	0.874
Meis1	1.879	2.349	2.274	2.434	2.553	2.469	2.533	2.673	2.707	2.644	2.505	2.683	2.701	2.403	2.194
Npas3	0.656	0.523	1.04	1.153	1.088	1.153	1.191	1.194	1.37	1.216	1.243	1.75	1.403	1.691	1.782
Esrrg	0	0.026	0.069	0.069	0.141	0.136	0.322	0.409	0.557	0.52	0.474	0.523	0.488	0.492	0.664
Tfap2a	0	0	0	0.01	0.009	0.005	0.006	0.006	0.002	0.008	0.016	0.006	0.01	0.012	0.008
Lhx5	0	0	0.012	0.004	0.002	0.007	0.014	0.014	0.005	0.004	0.014	0.006	0.006	0.015	0.007
Pax8	0	0	0	0	0.011	0.004	0.002	0.003	0.003	0.002	0.008	0.002	0.004	0.004	0.003
Tfap2b	0	0	0.03	0.024	0.017	0.023	0.018	0.004	0.013	0.024	0.017	0.015	0.021	0.024	0.018
Lhx1	0	0	0.007	0	0.015	0	0.023	0.017	0.018	0.037	0.072	0.171	0.036	0.055	0.22
Pax2	0	0	0.026	0.015	0.011	0.008	0.026	0.02	0.016	0.023	0.022	0.032	0.026	0.015	0.01
Otp	0	0	0	0	0	0.002	0.006	0.002	0.007	0.003	0.013	0.007	0.003	0.008	0.019
E2f1	0.269	0.644	0.867	0.828	0.554	0.484	0.379	0.285	0.267	0.194	0.151	0.09	0.157	0.119	0.085
Aff3	3.121	2.654	2.402	2.525	2.452	2.38	2.32	2.418	2.414	2.331	2.169	2.469	2.366	2.154	1.955
Zfp536	0	0.105	0.185	0.235	0.355	0.342	0.401	0.332	0.475	0.551	0.608	0.973	0.92	1.195	1.001
Pou3f2	0.651	1.167	1.253	1.114	0.976	0.83	0.791	0.614	0.663	0.632	0.503	0.47	0.467	0.401	0.279
Bnc2	0	0.239	0.288	0.393	0.498	0.519	0.404	0.583	0.553	0.595	0.567	0.544	0.729	0.63	0.344
Tox	0	1.34	1.594	1.857	1.65	1.854	1.669	1.858	1.88	1.834	1.54	1.571	1.37	1.075	1.174
Prox1	0.269	0.119	0.194	0.226	0.327	0.273	0.256	0.188	0.205	0.175	0.123	0.092	0.103	0.132	0.093
Bcl11a	0	0	0.035	0.101	0.923	0.651	1.372	1.45	1.743	1.806	1.686	2.064	1.646	1.449	1.515
Tshz1	0.75	0.348	0.42	0.79	0.937	0.873	0.994	0.837	1.08	1.075	0.884	0.911	0.69	0.839	0.9
Hoxd4	0	0	0.187	0.354	0.558	0.519	0.838	0.614	0.86	0.836	0.638	1.033	0.296	0.63	1.333
Zfp532	1.823	1.717	1.626	1.829	1.916	1.896	1.809	1.533	1.748	1.452	1.149	1.144	1.275	1.187	0.965
Ebf2	3.609	3.541	3.112	3.254	2.749	2.832	2.075	2.003	1.799	1.516	1.208	0.92	1.56	1.256	0.651
Nr2f1	2.394	1.866	1.359	1.308	1.026	0.995	1.057	0.964	0.966	0.892	0.89	0.853	0.808	0.626	0.406
Tead2	1.753	1.351	1.144	1.116	0.738	0.766	0.632	0.413	0.49	0.402	0.3	0.137	0.292	0.202	0.106
Zfp608	1.818	1.255	0.935	1.138	1.109	1.035	1.024	1.022	1.054	1.092	0.977	1.204	1.143	1.231	1.222
Rorb	0.326	0.295	0.352	0.407	0.412	0.439	0.486	0.602	0.667	0.595	0.456	0.42	0.679	0.417	0.369
Trps1	0.382	1.141	1.304	1.512	1.212	1.292	0.881	0.795	0.824	0.692	0.522	0.463	0.517	0.654	0.491
Zeb1	3.633	3.5	3.168	3.121	2.588	2.636	2.001	1.901	1.736	1.526	1.218	1.084	1.269	1.236	0.877
Klf12	0.326	0.641	0.909	1.164	1.287	1.294	1.557	1.752	1.792	1.737	1.532	1.546	1.552	1.633	1.196
Zfpm2	0.656	0.207	0.078	0.189	0.33	0.272	0.521	0.593	0.696	0.746	0.503	0.576	0.426	0.779	0.845
Rarb	0.269	0.035	0.098	0.088	0.159	0.133	0.317	0.253	0.451	0.386	0.287	0.241	0.144	0.24	0.224
Onecut1	1.088	0.681	0.556	0.516	0.356	0.367	0.326	0.272	0.204	0.167	0.161	0.155	0.187	0.085	0.041
Zfp521	2.149	1.566	1.466	1.587	1.589	1.593	1.477	1.466	1.517	1.543	1.237	1.507	1.391	1.686	1.438
Mecom	0	0.148	0.108	0.145	0.098	0.108	0.093	0.122	0.172	0.148	0.232	0.289	0.133	0.129	0.428
Tfdp2	0.468	0.845	0.743	0.548	0.372	0.528	0.327	0.268	0.276	0.259	0.185	0.283	0.326	0.338	0.197
Pax3	0.308	0.389	0.508	0.496	0.279	0.263	0.129	0.115	0.129	0.105	0.074	0.048	0.076	0.064	0.038
St18	1.565	1.35	1.155	1.353	1.352	1.327	1.19	0.945	0.927	0.696	0.536	0.31	0.507	0.452	0.231
Rora	2.471	1.216	1.135	1.274	1.619	1.562	1.29	1.395	1.192	0.997	0.983	1.027	1.207	0.868	0.838
Pou6f2	0	0	0.042	0.031	0.026	0.016	0.09	0.206	0.267	0.293	0.333	0.439	0.404	0.384	0.343
Pknox2	0.326	0.541	0.583	0.552	0.438	0.426	0.361	0.365	0.457	0.425	0.371	0.579	0.489	0.518	0.526
Nfia	0.38	0.194	0.164	0.207	0.256	0.261	0.358	0.512	0.718	0.744	0.612	0.519	0.905	1.014	0.662

## Sheet: panel_l_right
E9.25	E9.5	E9.75	E10.0	E10.25	E10.5	E10.75	E11.0	E11.25	E11.5	E11.75	E12.0	E12.25	E12.5	E12.75
Lmx1b	0.773	1.42	1.004	1.273	1.475	1.377	1.468	1.28	1.45	1.3	1.171	1.681	1.444	1.541	1.676
Ebf2	2.706	2.634	2.593	2.808	2.892	2.989	2.451	2.196	2.164	1.831	1.668	2.594	2.093	2.217	2.323
Tfap2b	1.499	1.906	1.819	1.622	1.237	1.252	0.94	0.753	0.965	0.637	0.733	0.632	0.639	0.421	0.315
Phox2b	0.212	0.25	0.482	0.458	0.414	0.43	0.458	0.447	0.448	0.445	0.407	0.078	0.342	0.102	0.015
Pou4f1	0.585	0.377	0.388	0.367	0.497	0.406	0.594	0.467	0.561	0.468	0.528	0.782	0.413	0.663	0.764
Ebf3	1.31	2.164	2.014	2.333	2.655	2.637	2.404	2.185	2.225	2.116	2.02	2.623	2.13	2.556	2.773
Prrxl1	0.106	0.207	0.247	0.32	0.354	0.309	0.267	0.297	0.248	0.259	0.194	0.369	0.283	0.366	0.396
Tfap2a	0.621	0.765	0.63	0.666	0.713	0.693	0.74	0.627	0.716	0.579	0.565	0.52	0.497	0.357	0.308
Tlx3	0	0.24	0.233	0.264	0.215	0.162	0.143	0.14	0.206	0.16	0.18	0.181	0.133	0.184	0.215
Pbx1	2.567	2.579	2.425	2.636	2.51	2.54	2.184	2.305	2.195	1.952	1.761	1.81	1.731	1.595	1.456
Esrrg	0.353	0.203	0.107	0.153	0.208	0.282	0.266	0.341	0.361	0.41	0.377	0.504	0.604	0.53	0.514
Pax5	0	0.115	0.112	0.107	0.042	0.056	0.066	0.025	0.075	0.031	0.019	0.033	0.04	0.021	0.009
Lhx5	0	0	0	0.015	0.022	0.014	0.013	0.019	0.009	0.027	0.012	0.013	0.008	0.014	0.009
Pax8	0	0	0.021	0.008	0	0.003	0.01	0.002	0.005	0.004	0.019	0.002	0.001	0.009	0.005
Lhx1	0	0	0.017	0.016	0.04	0.032	0.032	0.023	0.013	0.017	0.024	0.029	0.011	0.012	0.024
Zfpm2	0.186	0.17	0.176	0.156	0.175	0.186	0.16	0.287	0.27	0.257	0.194	0.234	0.298	0.272	0.305
Pax2	0	0.031	0.024	0.01	0.021	0.015	0.013	0.008	0.01	0.011	0.019	0.023	0.009	0.02	0.019
Otp	0	0	0	0.006	0.007	0.003	0	0.013	0.014	0	0.02	0.002	0.006	0.004	0.003
Ebf1	3.386	3.153	2.571	2.553	2.979	2.821	3.065	3.118	3.073	2.993	2.821	3.057	2.893	3.118	3.236
Csrnp3	0.378	0.36	0.339	0.518	0.666	0.605	0.654	0.732	0.821	0.887	0.832	0.901	1.01	1.006	0.941
Zfp423	1.867	1.402	1.095	1.218	1.381	1.366	1.359	1.278	1.387	1.24	1.024	1.474	1.377	1.296	1.26
Npas3	1.188	0.807	1.127	1.386	1.789	1.821	1.85	1.882	1.938	1.776	1.68	1.575	1.681	1.296	1.202
Zic1	0.078	0.283	0.336	0.298	0.181	0.173	0.143	0.088	0.184	0.175	0.204	0.543	0.263	0.638	0.777
Tcf12	3.277	3.06	3.013	3.037	3.002	3.029	2.567	2.498	2.532	2.391	2.098	2.575	2.315	2.223	2.192
Myt1l	0.493	0.549	0.63	0.758	0.951	0.915	1.354	1.307	1.474	1.518	1.442	1.453	1.905	1.821	1.73
Zic4	0	0.105	0.138	0.102	0.061	0.089	0.062	0.046	0.103	0.115	0.149	0.307	0.167	0.337	0.385
Myt1	0.346	1.126	1.295	1.312	1.396	1.355	1.384	1.254	1.341	1.191	1.169	1.48	1.199	1.338	1.412
Casz1	1.699	0.955	0.673	0.716	0.559	0.619	0.562	0.32	0.515	0.43	0.353	0.636	0.408	0.453	0.505
Pax3	2.154	1.471	1.285	1.502	0.985	1.049	0.542	0.459	0.463	0.433	0.339	0.372	0.31	0.235	0.23
Prox1	0.745	0.236	0.505	0.659	0.764	0.73	0.627	0.508	0.52	0.538	0.476	0.896	0.464	0.643	0.651
Foxp2	0.223	0.228	0.283	0.387	0.383	0.32	0.257	0.307	0.369	0.304	0.346	0.294	0.293	0.27	0.222
Onecut2	2.177	2.232	2.097	1.763	1.089	1.052	0.747	0.585	0.446	0.461	0.471	0.315	0.36	0.288	0.319
Bcl11b	0	0	0	0.024	0.134	0.131	0.388	0.292	0.485	0.605	0.594	0.861	0.934	0.799	0.892
Meis2	2.792	2.956	2.649	2.909	2.95	2.969	2.742	2.656	2.411	2.643	2.283	2.382	2.389	1.919	1.816
Stat3	0.106	0.169	0.241	0.242	0.304	0.282	0.259	0.24	0.284	0.266	0.226	0.375	0.317	0.415	0.426
Lin28b	1.166	0.855	0.99	0.938	0.786	0.763	0.551	0.653	0.646	0.629	0.41	0.501	0.528	0.505	0.462
Hoxc8	0	0	0.005	0	0.013	0.006	0.041	0.03	0.072	0.078	0.103	0.166	0.073	0.199	0.214
Hoxc5	0	0.02	0.009	0.014	0.043	0.046	0.089	0.12	0.122	0.124	0.12	0.226	0.124	0.27	0.221
Klf12	0.516	0.949	1.232	1.379	1.277	1.308	1.367	1.539	1.63	1.599	1.478	1.587	1.72	1.628	1.585
Hoxc9	0	0.018	0.014	0.013	0.011	0.01	0.056	0.061	0.097	0.056	0.109	0.181	0.094	0.277	0.194
Tfdp2	0.495	0.612	0.567	0.507	0.414	0.509	0.238	0.22	0.242	0.258	0.156	0.202	0.243	0.234	0.22
Foxp4	0.481	0.22	0.302	0.353	0.315	0.325	0.16	0.138	0.129	0.149	0.076	0.07	0.051	0.04	0.046
Tox3	1.292	1.564	1.409	1.595	1.683	1.756	1.599	1.646	1.686	1.64	1.461	1.931	1.333	1.492	1.459
Setbp1	4.254	3.936	3.612	3.722	3.446	3.618	2.982	2.79	2.906	2.689	2.435	3.055	2.651	2.788	2.811
Gli3	1.605	0.972	1.138	0.989	0.721	0.68	0.365	0.367	0.417	0.333	0.249	0.276	0.285	0.197	0.186
Bcl11a	0	0.029	0.007	0.054	0.452	0.33	0.922	1.036	1.293	1.297	1.409	1.957	1.649	1.757	1.827
Tshz1	0.113	0.309	0.321	0.499	0.58	0.523	0.705	0.63	0.716	0.734	0.706	1.136	0.628	1.105	1.2
St18	0.113	0.663	0.743	0.653	0.865	0.867	0.784	0.789	0.863	0.63	0.575	0.752	0.685	0.649	0.715
Zeb1	3.843	2.871	2.623	2.705	2.258	2.344	1.822	1.713	1.757	1.642	1.481	1.608	1.37	1.312	1.222
Tshz3	0.992	0.882	0.744	0.796	0.918	0.732	0.986	0.928	1.06	1.093	0.906	0.847	0.831	1.161	1.307
Mecom	0	0.152	0.145	0.166	0.172	0.146	0.166	0.274	0.296	0.291	0.255	0.088	0.174	0.074	0.097
Pou6f2	0	0.111	0.049	0.103	0.169	0.206	0.312	0.383	0.321	0.36	0.362	0.21	0.277	0.131	0.106
Bnc2	0.349	0.399	0.342	0.548	0.572	0.568	0.392	0.374	0.288	0.283	0.336	0.29	0.482	0.232	0.269

## Sheet: panel_m_left
Spinal dI1 interneurons	Spinal dI2 interneurons	Spinal dI3 interneurons	Spinal dI4 interneurons	Spinal dI5 interneurons
Barhl1	0.914682	0	0.0273371	0	0.00736213
Ebf3	2.26111	0.822677	1.43934	1.23258	1.0218
E2f1	1.18718	0.755456	0.592659	0.759868	0.786519
Pou3f2	1.12717	0.849911	0.667318	0.93982	0.780638
Ebf2	2.43534	1.63585	1.80833	1.2981	1.02241
Nr2f1	1.44776	0.717174	0.514689	0.752462	1.08493
Pax3	1.31763	2.56334	2.22692	2.74448	2.36099
Neurog2	0.00791443	0.289198	0.205835	0.261886	0.108039
Nhlh1	0.125579	0.378258	0.323281	0.154392	0.115363
Hoxc4	0.0701669	0.461721	1.3638	0.415639	0.0876482
Hoxb6	0.030893	0.0826109	0.473145	0.133658	0.00201111
Tfap2b	0.0454689	0.294815	0.916859	1.77007	1.31496
Prdm13	0.0125098	0.204141	0.14495	0.367849	0.0255131
Pax3	1.31763	2.56334	2.22692	2.74448	2.36099
Npas3	1.79871	2.34202	2.67711	2.96538	1.99458
Tfap2b	0.0454689	0.294815	0.916859	1.77007	1.31496
Casz1	1.23639	0.473359	0.429087	0.507387	1.015
Onecut2	0.298178	0.821484	0.168574	0.257007	0.86011

## Sheet: panel_m_right
Barhl1	Ebf3	E2f1	Pou3f2	Ebf2	Nr2f1	Pax3	Neurog2	Nhlh1	Hoxc4	Hoxb6	Tfap2b	Prdm13	Pax3	Npas3	Tfap2b	Casz1	Onecut2
Early 500	1.20984	2.95363	0.878783	1.09775	3.36029	1.70133	2.51083	0.339784	0.642398	1.9431	1.31859	2.42335	1.04413	2.54804	1.90431	1.93535	0.881368	2.16627
bin_1	1.18793	3.02202	0.767886	1.14599	3.19156	1.28881	2.08531	0.382432	0.772949	1.78896	1.41023	2.00102	0.540726	1.51938	2.18253	1.68452	0.697865	1.87077
bin_2	0.660657	2.95828	0.584562	0.985632	2.71208	1.02459	1.81906	0.380468	0.548695	1.57879	1.00827	1.68479	0.336937	0.995372	2.17773	1.22678	0.580142	1.12319
bin_3	0.71158	3.02355	0.540537	0.925498	2.86178	1.00431	1.3783	0.339405	0.398334	1.82478	1.16686	1.68049	0.404727	0.848439	2.06896	1.25399	0.560027	1.03963
bin_4	0.590514	2.93622	0.403953	0.771285	2.70235	0.97121	1.12051	0.257656	0.293987	1.85864	1.24858	1.6288	0.386956	0.806481	2.07523	0.987922	0.612722	0.773318
bin_5	0.538919	2.52947	0.411155	0.775482	2.02792	1.06371	1.13496	0.255768	0.244831	1.7585	1.21224	1.49115	0.356113	0.681697	2.00268	0.909496	0.473253	0.683515
bin_6	0.52541	2.67829	0.358577	0.792068	2.07961	1.06355	0.94468	0.249787	0.326705	1.62916	1.05484	1.56609	0.338691	0.67783	1.88324	0.849439	0.371561	0.597617
bin_7	0.433754	2.43347	0.273427	0.616372	1.96007	0.957844	0.735821	0.228096	0.282654	1.5797	1.06444	1.56162	0.309328	0.597156	1.64342	0.94854	0.517988	0.436197
bin_8	0.50903	2.60981	0.254403	0.678697	1.82699	1.03962	0.641579	0.262915	0.217382	1.50887	1.08169	1.50105	0.268001	0.511998	1.52803	0.715587	0.451946	0.465838
bin_9	0.529547	2.50841	0.321045	0.665136	1.8119	0.893039	0.547739	0.164536	0.207128	1.33723	0.899053	1.36858	0.178287	0.417259	1.33942	0.618243	0.400593	0.458671
bin_10	0.465415	2.37922	0.184951	0.665187	1.59336	0.978337	0.582365	0.184046	0.20837	1.21287	0.867542	1.23125	0.15307	0.333064	1.34039	0.741858	0.352183	0.507652
bin_11	0.458152	2.41505	0.221575	0.635859	1.66544	0.855814	0.620349	0.212296	0.230163	1.23058	0.785834	1.21512	0.104635	0.281756	1.30614	0.694983	0.534488	0.307098
bin_12	0.410948	2.2326	0.176591	0.538229	1.24539	0.870926	0.610478	0.199362	0.191568	1.39172	0.837222	1.20207	0.180109	0.448864	1.52239	0.637471	0.652307	0.324383
bin_13	0.31925	2.04712	0.136491	0.48869	1.20907	0.920155	0.511603	0.171763	0.168347	1.14419	0.82901	1.17439	0.166462	0.517343	1.56407	0.638317	0.538382	0.333297
bin_14	0.309684	1.88805	0.0762672	0.509414	0.985488	0.856001	0.428213	0.148621	0.214328	1.22952	0.776955	1.07406	0.176585	0.494093	1.62749	0.601649	0.439969	0.357553
bin_15	0.252463	1.91989	0.113087	0.443548	1.15066	0.830974	0.44541	0.108826	0.224421	1.15761	0.710765	1.14723	0.183938	0.501025	1.42809	0.635387	0.369359	0.417372
bin_16	0.239335	1.81709	0.166313	0.45533	1.64334	0.862097	0.702897	0.125276	0.249678	1.05704	0.701715	1.06927	0.0842301	0.250539	1.28607	0.580006	0.440697	0.295954
bin_17	0.21794	1.77436	0.160942	0.487893	1.51231	0.777613	0.704507	0.125867	0.22107	0.991804	0.548563	1.15155	0.108633	0.254034	1.23474	0.394857	0.456234	0.311274
bin_18	0.283186	1.92834	0.163432	0.458417	1.56859	0.756077	0.338092	0.079995	0.175339	0.908388	0.684602	1.16693	0.0939709	0.214341	1.15256	0.407915	0.464805	0.283415
bin_19	0.35502	2.14634	0.110722	0.377234	1.2161	0.622364	0.211318	0.0513923	0.133876	0.911872	0.619981	1.20547	0.0735753	0.161997	1.24156	0.312614	0.512916	0.289522
bin_20	0.37723	1.99564	0.0857377	0.280029	0.654584	0.392745	0.172051	0.0554857	0.0943993	0.902965	0.603661	1.28187	0.0666455	0.145005	1.22566	0.297391	0.488895	0.343309

## Sheet: panel_n
celltype_A	day	n
Astrocytes	32 somites	2
Astrocytes	33 somites	2
Astrocytes	E10.25	188
Astrocytes	E10.5	118
Astrocytes	E10.75	660
Astrocytes	E11.0	436
Astrocytes	E11.25	397
Astrocytes	E11.5	166
Astrocytes	E11.75	82
Astrocytes	E12.0	11
Astrocytes	E12.25	8
Astrocytes	E12.5	11
Astrocytes	E12.75	12
Neural progenitor cells (Neurod1+)	10 somites	1
Neural progenitor cells (Neurod1+)	15 somites	11
Neural progenitor cells (Neurod1+)	16 somites	18
Neural progenitor cells (Neurod1+)	17 somites	29
Neural progenitor cells (Neurod1+)	18 somites	22
Neural progenitor cells (Neurod1+)	20 somites	43
Neural progenitor cells (Neurod1+)	21 somites	74
Neural progenitor cells (Neurod1+)	22 somites	105
Neural progenitor cells (Neurod1+)	23 somites	69
Neural progenitor cells (Neurod1+)	24 somites	102
Neural progenitor cells (Neurod1+)	25 somites	70
Neural progenitor cells (Neurod1+)	26 somites	106
Neural progenitor cells (Neurod1+)	27 somites	216
Neural progenitor cells (Neurod1+)	28 somites	128
Neural progenitor cells (Neurod1+)	29 somites	185
Neural progenitor cells (Neurod1+)	30 somites	139
Neural progenitor cells (Neurod1+)	31 somites	94
Neural progenitor cells (Neurod1+)	32 somites	78
Neural progenitor cells (Neurod1+)	33 somites	64
Neural progenitor cells (Neurod1+)	34 somites	85
Neural progenitor cells (Neurod1+)	E10.25	19
Neural progenitor cells (Neurod1+)	E10.5	21
Neural progenitor cells (Neurod1+)	E10.75	16
Neural progenitor cells (Neurod1+)	E11.0	9
Neural progenitor cells (Neurod1+)	E11.25	5
Neural progenitor cells (Neurod1+)	E11.5	1
Neural progenitor cells (Neurod1+)	E11.75	4
Neural progenitor cells (Neurod1+)	E12.0	1
Spinal cord motor neurons	10 somites	1
Spinal cord motor neurons	15 somites	8
Spinal cord motor neurons	16 somites	1
Spinal cord motor neurons	17 somites	7
Spinal cord motor neurons	18 somites	25
Spinal cord motor neurons	20 somites	25
Spinal cord motor neurons	21 somites	30
Spinal cord motor neurons	22 somites	73
Spinal cord motor neurons	23 somites	30
Spinal cord motor neurons	24 somites	93
Spinal cord motor neurons	25 somites	61
Spinal cord motor neurons	26 somites	66
Spinal cord motor neurons	27 somites	105
Spinal cord motor neurons	28 somites	70
Spinal cord motor neurons	29 somites	94
Spinal cord motor neurons	30 somites	94
Spinal cord motor neurons	31 somites	63
Spinal cord motor neurons	32 somites	67
Spinal cord motor neurons	33 somites	43
Spinal cord motor neurons	34 somites	72
Spinal cord motor neurons	E10.25	6
Spinal cord motor neurons	E10.5	26
Spinal cord motor neurons	E10.75	1
Spinal cord motor neurons	E11.5	1
Spinal V2b interneurons	26 somites	4
Spinal V2b interneurons	29 somites	2
Spinal V2b interneurons	30 somites	1
Spinal V2b interneurons	31 somites	6
Spinal V2b interneurons	32 somites	4
Spinal V2b interneurons	34 somites	14
Spinal V2b interneurons	E10.25	14
Spinal V2b interneurons	E10.5	19
Spinal V2b interneurons	E10.75	35
Spinal V2b interneurons	E11.0	10
Spinal V2b interneurons	E11.25	9
Spinal V2b interneurons	E11.5	10
Spinal V2b interneurons	E11.75	30
Spinal V2b interneurons	E12.25	8
Spinal V2a interneurons	16 somites	1
Spinal V2a interneurons	20 somites	3
Spinal V2a interneurons	21 somites	7
Spinal V2a interneurons	22 somites	17
Spinal V2a interneurons	23 somites	3
Spinal V2a interneurons	24 somites	11
Spinal V2a interneurons	25 somites	17
Spinal V2a interneurons	26 somites	32
Spinal V2a interneurons	27 somites	14
Spinal V2a interneurons	28 somites	26
Spinal V2a interneurons	29 somites	74
Spinal V2a interneurons	30 somites	56
Spinal V2a interneurons	31 somites	38
Spinal V2a interneurons	32 somites	43
Spinal V2a interneurons	33 somites	31
Spinal V2a interneurons	34 somites	35
Spinal V2a interneurons	E10.25	44
Spinal V2a interneurons	E10.5	32
Spinal V2a interneurons	E10.75	33
Spinal V2a interneurons	E11.0	25
Spinal V2a interneurons	E11.25	8
Spinal V2a interneurons	E11.5	4
Spinal V2a interneurons	E11.75	22
Spinal V2a interneurons	E12.0	3
Spinal V2a interneurons	E12.25	7
Spinal V1 interneurons	15 somites	2
Spinal V1 interneurons	16 somites	4
Spinal V1 interneurons	17 somites	29
Spinal V1 interneurons	18 somites	19
Spinal V1 interneurons	20 somites	37
Spinal V1 interneurons	21 somites	52
Spinal V1 interneurons	22 somites	86
Spinal V1 interneurons	23 somites	51
Spinal V1 interneurons	24 somites	81
Spinal V1 interneurons	25 somites	85
Spinal V1 interneurons	26 somites	114
Spinal V1 interneurons	27 somites	205
Spinal V1 interneurons	28 somites	132
Spinal V1 interneurons	29 somites	214
Spinal V1 interneurons	30 somites	180
Spinal V1 interneurons	31 somites	119
Spinal V1 interneurons	32 somites	182
Spinal V1 interneurons	33 somites	142
Spinal V1 interneurons	34 somites	151
Spinal V1 interneurons	E10.25	86
Spinal V1 interneurons	E10.5	75
Spinal V1 interneurons	E10.75	16
Spinal V1 interneurons	E11.0	8
Spinal V1 interneurons	E11.25	4
Spinal V1 interneurons	E11.75	2
Spinal V0 interneurons	18 somites	1
Spinal V0 interneurons	24 somites	1
Spinal V0 interneurons	26 somites	6
Spinal V0 interneurons	27 somites	1
Spinal V0 interneurons	28 somites	1
Spinal V0 interneurons	29 somites	4
Spinal V0 interneurons	30 somites	4
Spinal V0 interneurons	31 somites	16
Spinal V0 interneurons	32 somites	6
Spinal V0 interneurons	33 somites	6
Spinal V0 interneurons	34 somites	5
Spinal V0 interneurons	E10.25	3
Spinal V0 interneurons	E10.5	3
Spinal V0 interneurons	E10.75	5
Spinal V0 interneurons	E11.0	1
Spinal V0 interneurons	E11.25	1
Spinal V0 interneurons	E11.75	1
Spinal dI5 interneurons	16 somites	1
Spinal dI5 interneurons	20 somites	9
Spinal dI5 interneurons	21 somites	27
Spinal dI5 interneurons	22 somites	33
Spinal dI5 interneurons	23 somites	22
Spinal dI5 interneurons	24 somites	74
Spinal dI5 interneurons	25 somites	60
Spinal dI5 interneurons	26 somites	83
Spinal dI5 interneurons	27 somites	42
Spinal dI5 interneurons	28 somites	34
Spinal dI5 interneurons	29 somites	105
Spinal dI5 interneurons	30 somites	146
Spinal dI5 interneurons	31 somites	57
Spinal dI5 interneurons	32 somites	115
Spinal dI5 interneurons	33 somites	120
Spinal dI5 interneurons	34 somites	106
Spinal dI5 interneurons	E10.25	18
Spinal dI5 interneurons	E10.5	33
Spinal dI5 interneurons	E10.75	2
Spinal dI5 interneurons	E11.0	1
Spinal dI5 interneurons	E11.25	1
Spinal dI5 interneurons	E12.75	1
Spinal dI4 interneurons	20 somites	2
Spinal dI4 interneurons	21 somites	1
Spinal dI4 interneurons	22 somites	5
Spinal dI4 interneurons	23 somites	2
Spinal dI4 interneurons	24 somites	2
Spinal dI4 interneurons	25 somites	3
Spinal dI4 interneurons	26 somites	57
Spinal dI4 interneurons	27 somites	12
Spinal dI4 interneurons	28 somites	16
Spinal dI4 interneurons	29 somites	38
Spinal dI4 interneurons	30 somites	75
Spinal dI4 interneurons	31 somites	82
Spinal dI4 interneurons	32 somites	133
Spinal dI4 interneurons	33 somites	217
Spinal dI4 interneurons	34 somites	123
Spinal dI4 interneurons	E10.25	226
Spinal dI4 interneurons	E10.5	245
Spinal dI4 interneurons	E10.75	83
Spinal dI4 interneurons	E11.0	41
Spinal dI4 interneurons	E11.25	30
Spinal dI4 interneurons	E11.5	17
Spinal dI4 interneurons	E11.75	15
Spinal dI4 interneurons	E12.0	9
Spinal dI4 interneurons	E12.25	11
Spinal dI4 interneurons	E12.5	4
Spinal dI3 interneurons	22 somites	1
Spinal dI3 interneurons	23 somites	1
Spinal dI3 interneurons	25 somites	1
Spinal dI3 interneurons	30 somites	2
Spinal dI3 interneurons	31 somites	3
Spinal dI3 interneurons	32 somites	4
Spinal dI3 interneurons	33 somites	3
Spinal dI3 interneurons	34 somites	4
Spinal dI3 interneurons	E10.25	17
Spinal dI3 interneurons	E10.5	8
Spinal dI3 interneurons	E10.75	12
Spinal dI3 interneurons	E11.0	5
Spinal dI3 interneurons	E11.25	3
Spinal dI3 interneurons	E11.5	13
Spinal dI3 interneurons	E11.75	1
Spinal dI3 interneurons	E12.0	11
Spinal dI3 interneurons	E12.25	2
Spinal dI3 interneurons	E12.75	1
Spinal dI2 interneurons	16 somites	9
Spinal dI2 interneurons	17 somites	4
Spinal dI2 interneurons	18 somites	12
Spinal dI2 interneurons	20 somites	26
Spinal dI2 interneurons	21 somites	24
Spinal dI2 interneurons	22 somites	57
Spinal dI2 interneurons	23 somites	20
Spinal dI2 interneurons	24 somites	43
Spinal dI2 interneurons	25 somites	51
Spinal dI2 interneurons	26 somites	76
Spinal dI2 interneurons	27 somites	72
Spinal dI2 interneurons	28 somites	54
Spinal dI2 interneurons	29 somites	95
Spinal dI2 interneurons	30 somites	98
Spinal dI2 interneurons	31 somites	63
Spinal dI2 interneurons	32 somites	90
Spinal dI2 interneurons	33 somites	64
Spinal dI2 interneurons	34 somites	97
Spinal dI2 interneurons	E10.25	14
Spinal dI2 interneurons	E10.5	28
Spinal dI2 interneurons	E10.75	3
Spinal dI2 interneurons	E11.0	4
Spinal dI2 interneurons	E11.25	6
Spinal dI2 interneurons	E11.5	2
Spinal V3 interneurons	14 somites	1
Spinal V3 interneurons	16 somites	1
Spinal V3 interneurons	17 somites	1
Spinal V3 interneurons	20 somites	1
Spinal V3 interneurons	21 somites	2
Spinal V3 interneurons	22 somites	3
Spinal V3 interneurons	23 somites	1
Spinal V3 interneurons	24 somites	5
Spinal V3 interneurons	25 somites	2
Spinal V3 interneurons	26 somites	18
Spinal V3 interneurons	27 somites	22
Spinal V3 interneurons	28 somites	5
Spinal V3 interneurons	29 somites	29
Spinal V3 interneurons	30 somites	41
Spinal V3 interneurons	31 somites	25
Spinal V3 interneurons	32 somites	35
Spinal V3 interneurons	33 somites	88
Spinal V3 interneurons	34 somites	26
Spinal V3 interneurons	E10.25	38
Spinal V3 interneurons	E10.5	76
Spinal V3 interneurons	E10.75	19
Spinal V3 interneurons	E11.0	5
Spinal V3 interneurons	E11.25	13
Spinal V3 interneurons	E11.5	7
Spinal V3 interneurons	E11.75	4
Spinal V3 interneurons	E12.25	1
Cranial motor neurons	10 somites	2
Cranial motor neurons	15 somites	12
Cranial motor neurons	16 somites	4
Cranial motor neurons	17 somites	16
Cranial motor neurons	18 somites	19
Cranial motor neurons	20 somites	26
Cranial motor neurons	21 somites	18
Cranial motor neurons	22 somites	35
Cranial motor neurons	23 somites	12
Cranial motor neurons	24 somites	25
Cranial motor neurons	25 somites	19
Cranial motor neurons	26 somites	47
Cranial motor neurons	27 somites	58
Cranial motor neurons	28 somites	45
Cranial motor neurons	29 somites	76
Cranial motor neurons	30 somites	37
Cranial motor neurons	31 somites	34
Cranial motor neurons	32 somites	28
Cranial motor neurons	33 somites	27
Cranial motor neurons	34 somites	31
Cranial motor neurons	E10.25	19
Cranial motor neurons	E10.5	7
Cranial motor neurons	E11.25	1
Neurons (Slc17a8+)	23 somites	3
Neurons (Slc17a8+)	24 somites	4
Neurons (Slc17a8+)	25 somites	1
Neurons (Slc17a8+)	26 somites	2
Neurons (Slc17a8+)	27 somites	2
Neurons (Slc17a8+)	28 somites	1
Neurons (Slc17a8+)	29 somites	3
Neurons (Slc17a8+)	31 somites	2
Neurons (Slc17a8+)	32 somites	2
Neurons (Slc17a8+)	33 somites	9
Neurons (Slc17a8+)	34 somites	8
Neurons (Slc17a8+)	E10.25	60
Neurons (Slc17a8+)	E10.5	66
Neurons (Slc17a8+)	E10.75	165
Neurons (Slc17a8+)	E11.0	145
Neurons (Slc17a8+)	E11.25	63
Neurons (Slc17a8+)	E11.5	176
Neurons (Slc17a8+)	E11.75	107
Neurons (Slc17a8+)	E12.0	16
Neurons (Slc17a8+)	E12.25	24
Spinal dI1 interneurons	16 somites	2
Spinal dI1 interneurons	21 somites	11
Spinal dI1 interneurons	22 somites	18
Spinal dI1 interneurons	23 somites	6
Spinal dI1 interneurons	24 somites	37
Spinal dI1 interneurons	25 somites	34
Spinal dI1 interneurons	26 somites	82
Spinal dI1 interneurons	27 somites	68
Spinal dI1 interneurons	28 somites	67
Spinal dI1 interneurons	29 somites	101
Spinal dI1 interneurons	30 somites	132
Spinal dI1 interneurons	31 somites	77
Spinal dI1 interneurons	32 somites	100
Spinal dI1 interneurons	33 somites	134
Spinal dI1 interneurons	34 somites	86
Spinal dI1 interneurons	E10.25	79
Spinal dI1 interneurons	E10.5	51
Spinal dI1 interneurons	E10.75	16
Spinal dI1 interneurons	E11.0	26
Spinal dI1 interneurons	E11.25	13
Spinal dI1 interneurons	E11.75	1
Choroid plexus	20 somites	1
Choroid plexus	21 somites	2
Choroid plexus	22 somites	7
Choroid plexus	23 somites	5
Choroid plexus	24 somites	11
Choroid plexus	25 somites	13
Choroid plexus	26 somites	86
Choroid plexus	27 somites	32
Choroid plexus	28 somites	6
Choroid plexus	29 somites	118
Choroid plexus	30 somites	108
Choroid plexus	31 somites	69
Choroid plexus	32 somites	178
Choroid plexus	33 somites	173
Choroid plexus	34 somites	91
Choroid plexus	E10.25	61
Choroid plexus	E10.5	66
Choroid plexus	E10.75	24
Choroid plexus	E11.0	14
Choroid plexus	E11.25	12
Choroid plexus	E11.5	19
Choroid plexus	E11.75	22
Choroid plexus	E12.25	16
Choroid plexus	E12.5	7
Choroid plexus	E12.75	1
Midbrain dopaminergic neurons	26 somites	10
Midbrain dopaminergic neurons	31 somites	7
Midbrain dopaminergic neurons	32 somites	4
Midbrain dopaminergic neurons	E10.25	33
Midbrain dopaminergic neurons	E10.5	25
Midbrain dopaminergic neurons	E10.75	56
Midbrain dopaminergic neurons	E11.0	54
Midbrain dopaminergic neurons	E11.25	40
Midbrain dopaminergic neurons	E11.5	63
Midbrain dopaminergic neurons	E11.75	20
Midbrain dopaminergic neurons	E12.0	36
Midbrain dopaminergic neurons	E12.25	69
Midbrain dopaminergic neurons	E12.5	3
Hypothalamic Sim1 neurons	15 somites	4
Hypothalamic Sim1 neurons	16 somites	10
Hypothalamic Sim1 neurons	17 somites	3
Hypothalamic Sim1 neurons	18 somites	9
Hypothalamic Sim1 neurons	20 somites	12
Hypothalamic Sim1 neurons	21 somites	20
Hypothalamic Sim1 neurons	22 somites	22
Hypothalamic Sim1 neurons	23 somites	20
Hypothalamic Sim1 neurons	24 somites	33
Hypothalamic Sim1 neurons	25 somites	49
Hypothalamic Sim1 neurons	26 somites	48
Hypothalamic Sim1 neurons	27 somites	73
Hypothalamic Sim1 neurons	28 somites	52
Hypothalamic Sim1 neurons	29 somites	80
Hypothalamic Sim1 neurons	30 somites	52
Hypothalamic Sim1 neurons	31 somites	38
Hypothalamic Sim1 neurons	32 somites	92
Hypothalamic Sim1 neurons	33 somites	40
Hypothalamic Sim1 neurons	34 somites	33
Hypothalamic Sim1 neurons	E10.25	52
Hypothalamic Sim1 neurons	E10.5	31
Hypothalamic Sim1 neurons	E10.75	24
Hypothalamic Sim1 neurons	E11.0	1
Hypothalamic Sim1 neurons	E11.25	1
Hypothalamic Sim1 neurons	E11.5	1
Di/mesencephalon glutamatergic neurons	16 somites	1
Di/mesencephalon glutamatergic neurons	23 somites	2
Di/mesencephalon glutamatergic neurons	24 somites	2
Di/mesencephalon glutamatergic neurons	25 somites	1
Di/mesencephalon glutamatergic neurons	26 somites	2
Di/mesencephalon glutamatergic neurons	28 somites	1
Di/mesencephalon glutamatergic neurons	30 somites	2
Di/mesencephalon glutamatergic neurons	31 somites	10
Di/mesencephalon glutamatergic neurons	32 somites	3
Di/mesencephalon glutamatergic neurons	34 somites	7
Di/mesencephalon glutamatergic neurons	E10.25	1
Di/mesencephalon glutamatergic neurons	E10.5	3
Di/mesencephalon GABAergic neurons	E10.25	1
Di/mesencephalon GABAergic neurons	E10.5	1
Di/mesencephalon GABAergic neurons	E10.75	6
Di/mesencephalon GABAergic neurons	E11.0	8
Di/mesencephalon GABAergic neurons	E11.25	13
Di/mesencephalon GABAergic neurons	E11.5	1
Di/mesencephalon GABAergic neurons	E11.75	2
Di/mesencephalon GABAergic neurons	E12.0	10
Di/mesencephalon GABAergic neurons	E12.25	31
Di/mesencephalon GABAergic neurons	E12.5	2
Di/mesencephalon GABAergic neurons	E12.75	1
Striatal projection neurons	16 somites	6
Striatal projection neurons	21 somites	2
Striatal projection neurons	23 somites	1
Striatal projection neurons	28 somites	1
Striatal projection neurons	29 somites	1
Striatal projection neurons	31 somites	5
Striatal projection neurons	32 somites	1
Striatal projection neurons	E10.5	1
Striatal projection neurons	E10.75	1
Thalamic neuronal precursors	31 somites	1
Thalamic neuronal precursors	33 somites	2
Thalamic neuronal precursors	34 somites	2
Thalamic neuronal precursors	E10.25	23
Thalamic neuronal precursors	E10.5	7
Thalamic neuronal precursors	E10.75	23
Thalamic neuronal precursors	E11.0	55
Thalamic neuronal precursors	E11.25	65
Thalamic neuronal precursors	E11.5	105
Thalamic neuronal precursors	E11.75	80
Thalamic neuronal precursors	E12.0	144
Thalamic neuronal precursors	E12.25	199
Thalamic neuronal precursors	E12.5	80
Thalamic neuronal precursors	E12.75	86
GABAergic cortical interneurons	22 somites	2
GABAergic cortical interneurons	24 somites	12
GABAergic cortical interneurons	25 somites	1
GABAergic cortical interneurons	26 somites	34
GABAergic cortical interneurons	27 somites	24
GABAergic cortical interneurons	28 somites	6
GABAergic cortical interneurons	29 somites	35
GABAergic cortical interneurons	30 somites	44
GABAergic cortical interneurons	31 somites	33
GABAergic cortical interneurons	32 somites	117
GABAergic cortical interneurons	33 somites	112
GABAergic cortical interneurons	34 somites	143
GABAergic cortical interneurons	E10.25	160
GABAergic cortical interneurons	E10.5	131
GABAergic cortical interneurons	E10.75	132
GABAergic cortical interneurons	E11.0	98
GABAergic cortical interneurons	E11.25	65
GABAergic cortical interneurons	E11.5	80
GABAergic cortical interneurons	E11.75	69
GABAergic cortical interneurons	E12.0	56
GABAergic cortical interneurons	E12.25	114
GABAergic cortical interneurons	E12.5	11
GABAergic cortical interneurons	E12.75	24
Cajal-Retzius cells	24 somites	3
Cajal-Retzius cells	29 somites	1
Cajal-Retzius cells	30 somites	7
Cajal-Retzius cells	31 somites	11
Cajal-Retzius cells	32 somites	31
Cajal-Retzius cells	33 somites	77
Cajal-Retzius cells	34 somites	18
Cajal-Retzius cells	E10.25	104
Cajal-Retzius cells	E10.5	96
Cajal-Retzius cells	E10.75	88
Cajal-Retzius cells	E11.0	33
Cajal-Retzius cells	E11.25	64
Cajal-Retzius cells	E11.5	52
Cajal-Retzius cells	E11.75	26
Cajal-Retzius cells	E12.0	32
Cajal-Retzius cells	E12.25	49
Cajal-Retzius cells	E12.5	12
Cajal-Retzius cells	E12.75	6
