# Supplementary material for: A single-cell time-lapse of mouse prenatal development from gastrula to birth
Source: Nature. 2024 Feb 14;626(8001):1084–93. doi: 10.1038/s41586-024-07069-w (PMC10901739; doi:10.1038/s41586-024-07069-w)
Supplement: Supplementary file 17 — Source Data Extended Data Fig. 11 [file 41586_2024_7069_MOESM17_ESM.xlsx]

## Sheet: panel_a
system	pct	group	panel
Endothelium	0.8311	Diff_embryo	All
Epithelial_cells	0.8427	Diff_embryo	All
Eye	0.7018	Diff_embryo	All
Gut	0.6899	Diff_embryo	All
Notochord	0.7209	Diff_embryo	All
PNS_glia	0.7697	Diff_embryo	All
PNS_neurons	0.7961	Diff_embryo	All
Renal	0.762	Diff_embryo	All
Lateral_plate_mesoderm	0.8566	Diff_embryo	All
Blood	0.796	Diff_embryo	All
Neuroectoderm	0.8166	Diff_embryo	All
Brain_spinal_cord	0.8474	Diff_embryo	All
Mesoderm	0.8296	Diff_embryo	All
Endothelium	0.1689	Same_embryo	All
Epithelial_cells	0.1573	Same_embryo	All
Eye	0.2982	Same_embryo	All
Gut	0.3101	Same_embryo	All
Notochord	0.2791	Same_embryo	All
PNS_glia	0.2303	Same_embryo	All
PNS_neurons	0.2039	Same_embryo	All
Renal	0.238	Same_embryo	All
Lateral_plate_mesoderm	0.1434	Same_embryo	All
Blood	0.204	Same_embryo	All
Neuroectoderm	0.1834	Same_embryo	All
Brain_spinal_cord	0.1526	Same_embryo	All
Mesoderm	0.1704	Same_embryo	All
Endothelium	0.8998	Diff_embryo	E8-E10
Epithelial_cells	0.8973	Diff_embryo	E8-E10
Eye	0.8981	Diff_embryo	E8-E10
Gut	0.899	Diff_embryo	E8-E10
Notochord	0.7209	Diff_embryo	E8-E10
PNS_glia	0.9462	Diff_embryo	E8-E10
PNS_neurons	0.9081	Diff_embryo	E8-E10
Renal	0.8383	Diff_embryo	E8-E10
Lateral_plate_mesoderm	0.8901	Diff_embryo	E8-E10
Blood	0.9531	Diff_embryo	E8-E10
Neuroectoderm	0.8702	Diff_embryo	E8-E10
Brain_spinal_cord	0.9003	Diff_embryo	E8-E10
Mesoderm	0.9242	Diff_embryo	E8-E10
Endothelium	0.1002	Same_embryo	E8-E10
Epithelial_cells	0.1027	Same_embryo	E8-E10
Eye	0.1019	Same_embryo	E8-E10
Gut	0.101	Same_embryo	E8-E10
Notochord	0.2791	Same_embryo	E8-E10
PNS_glia	0.0538	Same_embryo	E8-E10
PNS_neurons	0.0919	Same_embryo	E8-E10
Renal	0.1617	Same_embryo	E8-E10
Lateral_plate_mesoderm	0.1099	Same_embryo	E8-E10
Blood	0.0469	Same_embryo	E8-E10
Neuroectoderm	0.1298	Same_embryo	E8-E10
Brain_spinal_cord	0.0997	Same_embryo	E8-E10
Mesoderm	0.0758	Same_embryo	E8-E10
Endothelium	0.9726	Diff_embryo	E13-E13.75
Epithelial_cells	0.9504	Diff_embryo	E13-E13.75
Eye	0.9502	Diff_embryo	E13-E13.75
Gut	0.9155	Diff_embryo	E13-E13.75
PNS_glia	0.9484	Diff_embryo	E13-E13.75
PNS_neurons	0.9702	Diff_embryo	E13-E13.75
Renal	0.9491	Diff_embryo	E13-E13.75
Lateral_plate_mesoderm	0.9676	Diff_embryo	E13-E13.75
Blood	0.9722	Diff_embryo	E13-E13.75
Neuroectoderm	0.9347	Diff_embryo	E13-E13.75
Brain_spinal_cord	0.9822	Diff_embryo	E13-E13.75
Mesoderm	0.9604	Diff_embryo	E13-E13.75
Endothelium	0.0274	Same_embryo	E13-E13.75
Epithelial_cells	0.0496	Same_embryo	E13-E13.75
Eye	0.0498	Same_embryo	E13-E13.75
Gut	0.0845	Same_embryo	E13-E13.75
PNS_glia	0.0516	Same_embryo	E13-E13.75
PNS_neurons	0.0298	Same_embryo	E13-E13.75
Renal	0.0509	Same_embryo	E13-E13.75
Lateral_plate_mesoderm	0.0324	Same_embryo	E13-E13.75
Blood	0.0278	Same_embryo	E13-E13.75
Neuroectoderm	0.0653	Same_embryo	E13-E13.75
Brain_spinal_cord	0.0178	Same_embryo	E13-E13.75
Mesoderm	0.0396	Same_embryo	E13-E13.75

## Sheet: panel_b
corr	system
0.995	Endothelium
0.986	Endothelium
0.996	Endothelium
0.993	Endothelium
0.99	Endothelium
0.991	Endothelium
0.987	Endothelium
0.985	Endothelium
0.987	Endothelium
0.991	Endothelium
0.99	Endothelium
0.991	Endothelium
0.989	Endothelium
0.987	Endothelium
0.985	Endothelium
0.99	Endothelium
0.994	Endothelium
0.99	Endothelium
0.99	Endothelium
0.994	Endothelium
0.984	Endothelium
0.992	Endothelium
0.989	Endothelium
0.981	Endothelium
0.975	Endothelium
0.99	Endothelium
0.989	Endothelium
0.991	Endothelium
0.985	Endothelium
0.99	Endothelium
0.992	Endothelium
0.981	Endothelium
0.985	Endothelium
0.994	Endothelium
0.988	Endothelium
0.984	Endothelium
0.99	Endothelium
0.993	Endothelium
0.991	Endothelium
0.982	Endothelium
0.993	Endothelium
0.991	Endothelium
0.99	Endothelium
0.99	Endothelium
0.994	Endothelium
0.991	Endothelium
0.986	Endothelium
0.987	Endothelium
0.985	Endothelium
0.99	Endothelium
0.988	Endothelium
0.988	Endothelium
0.986	Endothelium
0.986	Endothelium
0.992	Endothelium
0.989	Endothelium
0.994	Endothelium
0.988	Endothelium
0.991	Endothelium
0.992	Endothelium
0.987	Endothelium
0.991	Endothelium
0.992	Endothelium
0.977	Endothelium
0.991	Endothelium
0.991	Endothelium
0.994	Endothelium
0.993	Endothelium
0.989	Endothelium
0.99	Endothelium
0.997	Endothelium
0.987	Endothelium
0.995	Endothelium
0.995	Endothelium
0.995	Endothelium
0.99	Endothelium
0.992	Endothelium
0.994	Endothelium
0.987	Endothelium
0.99	Endothelium
0.977	Endothelium
0.987	Endothelium
0.992	Endothelium
0.99	Endothelium
0.988	Endothelium
0.985	Endothelium
0.991	Endothelium
0.993	Endothelium
0.99	Endothelium
0.984	Endothelium
0.99	Endothelium
0.982	Endothelium
0.994	Endothelium
0.994	Endothelium
0.99	Endothelium
0.993	Endothelium
0.993	Endothelium
0.991	Endothelium
0.983	Endothelium
0.988	Endothelium
0.971	Epithelial_cells
0.965	Epithelial_cells
0.965	Epithelial_cells
0.963	Epithelial_cells
0.956	Epithelial_cells
0.969	Epithelial_cells
0.966	Epithelial_cells
0.979	Epithelial_cells
0.972	Epithelial_cells
0.963	Epithelial_cells
0.956	Epithelial_cells
0.964	Epithelial_cells
0.958	Epithelial_cells
0.952	Epithelial_cells
0.966	Epithelial_cells
0.972	Epithelial_cells
0.958	Epithelial_cells
0.971	Epithelial_cells
0.968	Epithelial_cells
0.972	Epithelial_cells
0.978	Epithelial_cells
0.959	Epithelial_cells
0.964	Epithelial_cells
0.983	Epithelial_cells
0.966	Epithelial_cells
0.969	Epithelial_cells
0.986	Epithelial_cells
0.951	Epithelial_cells
0.96	Epithelial_cells
0.966	Epithelial_cells
0.961	Epithelial_cells
0.96	Epithelial_cells
0.972	Epithelial_cells
0.97	Epithelial_cells
0.976	Epithelial_cells
0.95	Epithelial_cells
0.961	Epithelial_cells
0.961	Epithelial_cells
0.973	Epithelial_cells
0.963	Epithelial_cells
0.966	Epithelial_cells
0.971	Epithelial_cells
0.953	Epithelial_cells
0.959	Epithelial_cells
0.973	Epithelial_cells
0.973	Epithelial_cells
0.966	Epithelial_cells
0.965	Epithelial_cells
0.98	Epithelial_cells
0.978	Epithelial_cells
0.959	Epithelial_cells
0.967	Epithelial_cells
0.961	Epithelial_cells
0.973	Epithelial_cells
0.975	Epithelial_cells
0.979	Epithelial_cells
0.961	Epithelial_cells
0.97	Epithelial_cells
0.977	Epithelial_cells
0.975	Epithelial_cells
0.964	Epithelial_cells
0.966	Epithelial_cells
0.955	Epithelial_cells
0.968	Epithelial_cells
0.97	Epithelial_cells
0.987	Epithelial_cells
0.957	Epithelial_cells
0.968	Epithelial_cells
0.97	Epithelial_cells
0.971	Epithelial_cells
0.973	Epithelial_cells
0.957	Epithelial_cells
0.973	Epithelial_cells
0.949	Epithelial_cells
0.96	Epithelial_cells
0.977	Epithelial_cells
0.97	Epithelial_cells
0.975	Epithelial_cells
0.961	Epithelial_cells
0.963	Epithelial_cells
0.978	Epithelial_cells
0.959	Epithelial_cells
0.98	Epithelial_cells
0.965	Epithelial_cells
0.974	Epithelial_cells
0.965	Epithelial_cells
0.97	Epithelial_cells
0.957	Epithelial_cells
0.963	Epithelial_cells
0.974	Epithelial_cells
0.973	Epithelial_cells
0.969	Epithelial_cells
0.974	Epithelial_cells
0.968	Epithelial_cells
0.973	Epithelial_cells
0.962	Epithelial_cells
0.977	Epithelial_cells
0.975	Epithelial_cells
0.962	Epithelial_cells
0.968	Epithelial_cells
0.955	Eye
0.984	Eye
0.964	Eye
0.961	Eye
0.965	Eye
0.966	Eye
0.966	Eye
0.965	Eye
0.985	Eye
0.954	Eye
0.965	Eye
0.966	Eye
0.958	Eye
0.947	Eye
0.952	Eye
0.979	Eye
0.96	Eye
0.969	Eye
0.961	Eye
0.972	Eye
0.965	Eye
0.963	Eye
0.956	Eye
0.941	Eye
0.973	Eye
0.978	Eye
0.977	Eye
0.976	Eye
0.988	Eye
0.965	Eye
0.959	Eye
0.975	Eye
0.964	Eye
0.953	Eye
0.953	Eye
0.968	Eye
0.967	Eye
0.944	Eye
0.952	Eye
0.966	Eye
0.968	Eye
0.946	Eye
0.97	Eye
0.961	Eye
0.973	Eye
0.958	Eye
0.962	Eye
0.969	Eye
0.945	Eye
0.975	Eye
0.967	Eye
0.97	Eye
0.98	Eye
0.958	Eye
0.97	Eye
0.946	Eye
0.967	Eye
0.959	Eye
0.961	Eye
0.948	Eye
0.962	Eye
0.957	Eye
0.956	Eye
0.96	Eye
0.967	Eye
0.952	Eye
0.966	Eye
0.96	Eye
0.962	Eye
0.956	Eye
0.961	Eye
0.945	Eye
0.939	Eye
0.96	Eye
0.966	Eye
0.954	Eye
0.939	Eye
0.987	Eye
0.963	Eye
0.961	Eye
0.961	Eye
0.95	Eye
0.95	Eye
0.972	Eye
0.964	Eye
0.959	Eye
0.966	Eye
0.947	Eye
0.948	Eye
0.951	Eye
0.969	Eye
0.95	Eye
0.953	Eye
0.963	Eye
0.963	Eye
0.966	Eye
0.954	Eye
0.988	Eye
0.946	Eye
0.961	Eye
0.978	Gut
0.969	Gut
0.959	Gut
0.967	Gut
0.981	Gut
0.98	Gut
0.977	Gut
0.973	Gut
0.968	Gut
0.952	Gut
0.951	Gut
0.972	Gut
0.967	Gut
0.971	Gut
0.977	Gut
0.969	Gut
0.98	Gut
0.98	Gut
0.975	Gut
0.955	Gut
0.965	Gut
0.975	Gut
0.967	Gut
0.969	Gut
0.98	Gut
0.952	Gut
0.964	Gut
0.98	Gut
0.97	Gut
0.957	Gut
0.973	Gut
0.977	Gut
0.983	Gut
0.954	Gut
0.973	Gut
0.986	Gut
0.952	Gut
0.976	Gut
0.97	Gut
0.97	Gut
0.96	Gut
0.974	Gut
0.972	Gut
0.971	Gut
0.956	Gut
0.959	Gut
0.97	Gut
0.96	Gut
0.977	Gut
0.97	Gut
0.96	Gut
0.969	Gut
0.984	Gut
0.969	Gut
0.972	Gut
0.973	Gut
0.981	Gut
0.978	Gut
0.979	Gut
0.971	Gut
0.96	Gut
0.965	Gut
0.966	Gut
0.983	Gut
0.975	Gut
0.966	Gut
0.963	Gut
0.972	Gut
0.969	Gut
0.969	Gut
0.954	Gut
0.942	Gut
0.978	Gut
0.969	Gut
0.959	Gut
0.962	Gut
0.972	Gut
0.967	Gut
0.967	Gut
0.971	Gut
0.973	Gut
0.966	Gut
0.977	Gut
0.973	Gut
0.958	Gut
0.981	Gut
0.957	Gut
0.973	Gut
0.969	Gut
0.971	Gut
0.969	Gut
0.975	Gut
0.967	Gut
0.974	Gut
0.954	Gut
0.974	Gut
0.969	Gut
0.977	Gut
0.961	Gut
0.974	Gut
0.993	PNS_glia
0.986	PNS_glia
0.972	PNS_glia
0.994	PNS_glia
0.983	PNS_glia
0.993	PNS_glia
0.982	PNS_glia
0.969	PNS_glia
0.987	PNS_glia
0.993	PNS_glia
0.99	PNS_glia
0.99	PNS_glia
0.974	PNS_glia
0.983	PNS_glia
0.983	PNS_glia
0.989	PNS_glia
0.972	PNS_glia
0.976	PNS_glia
0.987	PNS_glia
0.986	PNS_glia
0.965	PNS_glia
0.961	PNS_glia
0.964	PNS_glia
0.984	PNS_glia
0.993	PNS_glia
0.987	PNS_glia
0.983	PNS_glia
0.99	PNS_glia
0.969	PNS_glia
0.993	PNS_glia
0.958	PNS_glia
0.958	PNS_glia
0.996	PNS_glia
0.976	PNS_glia
0.976	PNS_glia
0.987	PNS_glia
0.976	PNS_glia
0.972	PNS_glia
0.996	PNS_glia
0.961	PNS_glia
0.987	PNS_glia
0.993	PNS_glia
0.979	PNS_glia
0.982	PNS_glia
0.983	PNS_glia
0.976	PNS_glia
0.972	PNS_glia
0.994	PNS_glia
0.965	PNS_glia
0.983	PNS_glia
0.989	PNS_glia
0.976	PNS_glia
0.979	PNS_glia
0.987	PNS_glia
0.994	PNS_glia
0.983	PNS_glia
0.987	PNS_glia
0.987	PNS_glia
0.97	PNS_glia
0.99	PNS_glia
0.95	PNS_glia
0.965	PNS_glia
0.972	PNS_glia
0.961	PNS_glia
0.996	PNS_glia
0.958	PNS_glia
0.993	PNS_glia
0.972	PNS_glia
0.967	PNS_glia
0.976	PNS_glia
0.989	PNS_glia
0.983	PNS_glia
0.979	PNS_glia
0.961	PNS_glia
0.99	PNS_glia
0.961	PNS_glia
0.983	PNS_glia
0.969	PNS_glia
0.996	PNS_glia
0.99	PNS_glia
0.965	PNS_glia
0.984	PNS_glia
0.976	PNS_glia
0.987	PNS_glia
0.983	PNS_glia
0.961	PNS_glia
0.983	PNS_glia
0.959	PNS_glia
0.976	PNS_glia
0.976	PNS_glia
0.985	PNS_glia
0.987	PNS_glia
0.988	PNS_glia
0.989	PNS_glia
0.976	PNS_glia
0.958	PNS_glia
0.993	PNS_glia
0.989	PNS_glia
0.969	PNS_glia
0.976	PNS_glia
0.991	PNS_neurons
0.996	PNS_neurons
0.993	PNS_neurons
0.991	PNS_neurons
0.993	PNS_neurons
0.991	PNS_neurons
0.991	PNS_neurons
0.989	PNS_neurons
0.982	PNS_neurons
0.989	PNS_neurons
0.986	PNS_neurons
0.988	PNS_neurons
0.982	PNS_neurons
0.986	PNS_neurons
0.998	PNS_neurons
0.989	PNS_neurons
0.992	PNS_neurons
0.993	PNS_neurons
0.972	PNS_neurons
0.981	PNS_neurons
0.978	PNS_neurons
0.994	PNS_neurons
0.998	PNS_neurons
0.989	PNS_neurons
0.989	PNS_neurons
0.985	PNS_neurons
0.994	PNS_neurons
0.991	PNS_neurons
0.994	PNS_neurons
0.988	PNS_neurons
0.992	PNS_neurons
0.992	PNS_neurons
0.989	PNS_neurons
0.983	PNS_neurons
0.995	PNS_neurons
0.985	PNS_neurons
0.988	PNS_neurons
0.984	PNS_neurons
0.988	PNS_neurons
0.988	PNS_neurons
0.994	PNS_neurons
0.993	PNS_neurons
0.993	PNS_neurons
0.989	PNS_neurons
0.975	PNS_neurons
0.992	PNS_neurons
0.977	PNS_neurons
0.997	PNS_neurons
0.991	PNS_neurons
0.993	PNS_neurons
0.983	PNS_neurons
0.994	PNS_neurons
0.99	PNS_neurons
0.987	PNS_neurons
0.991	PNS_neurons
0.989	PNS_neurons
0.992	PNS_neurons
0.994	PNS_neurons
0.99	PNS_neurons
0.989	PNS_neurons
0.981	PNS_neurons
0.987	PNS_neurons
0.991	PNS_neurons
0.988	PNS_neurons
0.984	PNS_neurons
0.988	PNS_neurons
0.988	PNS_neurons
0.987	PNS_neurons
0.989	PNS_neurons
0.988	PNS_neurons
0.993	PNS_neurons
0.994	PNS_neurons
0.999	PNS_neurons
0.984	PNS_neurons
0.978	PNS_neurons
0.994	PNS_neurons
0.994	PNS_neurons
0.992	PNS_neurons
0.989	PNS_neurons
0.993	PNS_neurons
0.991	PNS_neurons
0.997	PNS_neurons
0.989	PNS_neurons
0.988	PNS_neurons
0.996	PNS_neurons
0.988	PNS_neurons
0.997	PNS_neurons
0.994	PNS_neurons
0.988	PNS_neurons
0.985	PNS_neurons
0.991	PNS_neurons
0.995	PNS_neurons
0.975	PNS_neurons
0.983	PNS_neurons
0.988	PNS_neurons
0.985	PNS_neurons
0.982	PNS_neurons
0.991	PNS_neurons
0.993	PNS_neurons
0.99	PNS_neurons
0.995	Renal
0.976	Renal
0.971	Renal
0.967	Renal
0.96	Renal
0.972	Renal
0.965	Renal
0.98	Renal
0.975	Renal
0.959	Renal
0.978	Renal
0.96	Renal
0.97	Renal
0.963	Renal
0.983	Renal
0.968	Renal
0.975	Renal
0.974	Renal
0.966	Renal
0.965	Renal
0.96	Renal
0.967	Renal
0.981	Renal
0.992	Renal
0.979	Renal
0.971	Renal
0.969	Renal
0.958	Renal
0.953	Renal
0.983	Renal
0.969	Renal
0.963	Renal
0.979	Renal
0.981	Renal
0.957	Renal
0.968	Renal
0.962	Renal
0.984	Renal
0.957	Renal
0.967	Renal
0.977	Renal
0.966	Renal
0.982	Renal
0.98	Renal
0.99	Renal
0.967	Renal
0.983	Renal
0.984	Renal
0.955	Renal
0.99	Renal
0.935	Renal
0.978	Renal
0.974	Renal
0.982	Renal
0.988	Renal
0.976	Renal
0.973	Renal
0.979	Renal
0.978	Renal
0.971	Renal
0.964	Renal
0.982	Renal
0.993	Renal
0.991	Renal
0.958	Renal
0.976	Renal
0.961	Renal
0.969	Renal
0.971	Renal
0.975	Renal
0.96	Renal
0.971	Renal
0.966	Renal
0.987	Renal
0.982	Renal
0.986	Renal
0.988	Renal
0.982	Renal
0.978	Renal
0.965	Renal
0.979	Renal
0.97	Renal
0.977	Renal
0.949	Renal
0.98	Renal
0.972	Renal
0.98	Renal
0.963	Renal
0.964	Renal
0.972	Renal
0.959	Renal
0.974	Renal
0.968	Renal
0.969	Renal
0.966	Renal
0.976	Renal
0.981	Renal
0.973	Renal
0.997	Renal
0.968	Renal
0.957	Lateral_plate_mesoderm
0.971	Lateral_plate_mesoderm
0.952	Lateral_plate_mesoderm
0.965	Lateral_plate_mesoderm
0.971	Lateral_plate_mesoderm
0.97	Lateral_plate_mesoderm
0.957	Lateral_plate_mesoderm
0.964	Lateral_plate_mesoderm
0.964	Lateral_plate_mesoderm
0.963	Lateral_plate_mesoderm
0.958	Lateral_plate_mesoderm
0.958	Lateral_plate_mesoderm
0.966	Lateral_plate_mesoderm
0.961	Lateral_plate_mesoderm
0.971	Lateral_plate_mesoderm
0.955	Lateral_plate_mesoderm
0.967	Lateral_plate_mesoderm
0.952	Lateral_plate_mesoderm
0.96	Lateral_plate_mesoderm
0.966	Lateral_plate_mesoderm
0.967	Lateral_plate_mesoderm
0.952	Lateral_plate_mesoderm
0.959	Lateral_plate_mesoderm
0.965	Lateral_plate_mesoderm
0.959	Lateral_plate_mesoderm
0.966	Lateral_plate_mesoderm
0.966	Lateral_plate_mesoderm
0.956	Lateral_plate_mesoderm
0.967	Lateral_plate_mesoderm
0.956	Lateral_plate_mesoderm
0.971	Lateral_plate_mesoderm
0.956	Lateral_plate_mesoderm
0.948	Lateral_plate_mesoderm
0.964	Lateral_plate_mesoderm
0.964	Lateral_plate_mesoderm
0.965	Lateral_plate_mesoderm
0.957	Lateral_plate_mesoderm
0.964	Lateral_plate_mesoderm
0.967	Lateral_plate_mesoderm
0.96	Lateral_plate_mesoderm
0.96	Lateral_plate_mesoderm
0.946	Lateral_plate_mesoderm
0.959	Lateral_plate_mesoderm
0.964	Lateral_plate_mesoderm
0.954	Lateral_plate_mesoderm
0.961	Lateral_plate_mesoderm
0.966	Lateral_plate_mesoderm
0.963	Lateral_plate_mesoderm
0.957	Lateral_plate_mesoderm
0.969	Lateral_plate_mesoderm
0.968	Lateral_plate_mesoderm
0.976	Lateral_plate_mesoderm
0.957	Lateral_plate_mesoderm
0.964	Lateral_plate_mesoderm
0.969	Lateral_plate_mesoderm
0.958	Lateral_plate_mesoderm
0.971	Lateral_plate_mesoderm
0.971	Lateral_plate_mesoderm
0.979	Lateral_plate_mesoderm
0.963	Lateral_plate_mesoderm
0.967	Lateral_plate_mesoderm
0.959	Lateral_plate_mesoderm
0.963	Lateral_plate_mesoderm
0.966	Lateral_plate_mesoderm
0.97	Lateral_plate_mesoderm
0.953	Lateral_plate_mesoderm
0.956	Lateral_plate_mesoderm
0.958	Lateral_plate_mesoderm
0.965	Lateral_plate_mesoderm
0.962	Lateral_plate_mesoderm
0.959	Lateral_plate_mesoderm
0.96	Lateral_plate_mesoderm
0.957	Lateral_plate_mesoderm
0.965	Lateral_plate_mesoderm
0.959	Lateral_plate_mesoderm
0.954	Lateral_plate_mesoderm
0.955	Lateral_plate_mesoderm
0.951	Lateral_plate_mesoderm
0.965	Lateral_plate_mesoderm
0.974	Lateral_plate_mesoderm
0.956	Lateral_plate_mesoderm
0.959	Lateral_plate_mesoderm
0.965	Lateral_plate_mesoderm
0.961	Lateral_plate_mesoderm
0.962	Lateral_plate_mesoderm
0.949	Lateral_plate_mesoderm
0.966	Lateral_plate_mesoderm
0.973	Lateral_plate_mesoderm
0.953	Lateral_plate_mesoderm
0.965	Lateral_plate_mesoderm
0.959	Lateral_plate_mesoderm
0.965	Lateral_plate_mesoderm
0.959	Lateral_plate_mesoderm
0.964	Lateral_plate_mesoderm
0.958	Lateral_plate_mesoderm
0.964	Lateral_plate_mesoderm
0.961	Lateral_plate_mesoderm
0.953	Lateral_plate_mesoderm
0.966	Lateral_plate_mesoderm
0.96	Lateral_plate_mesoderm
0.957	Blood
0.958	Blood
0.966	Blood
0.963	Blood
0.962	Blood
0.965	Blood
0.961	Blood
0.962	Blood
0.955	Blood
0.957	Blood
0.962	Blood
0.958	Blood
0.961	Blood
0.966	Blood
0.949	Blood
0.95	Blood
0.947	Blood
0.968	Blood
0.965	Blood
0.943	Blood
0.952	Blood
0.977	Blood
0.966	Blood
0.953	Blood
0.958	Blood
0.964	Blood
0.97	Blood
0.956	Blood
0.958	Blood
0.95	Blood
0.959	Blood
0.954	Blood
0.963	Blood
0.948	Blood
0.964	Blood
0.963	Blood
0.948	Blood
0.949	Blood
0.944	Blood
0.952	Blood
0.965	Blood
0.942	Blood
0.954	Blood
0.954	Blood
0.956	Blood
0.955	Blood
0.958	Blood
0.956	Blood
0.953	Blood
0.957	Blood
0.972	Blood
0.957	Blood
0.947	Blood
0.968	Blood
0.952	Blood
0.955	Blood
0.96	Blood
0.947	Blood
0.959	Blood
0.955	Blood
0.968	Blood
0.961	Blood
0.961	Blood
0.951	Blood
0.923	Blood
0.938	Blood
0.973	Blood
0.943	Blood
0.955	Blood
0.974	Blood
0.963	Blood
0.957	Blood
0.943	Blood
0.966	Blood
0.952	Blood
0.968	Blood
0.96	Blood
0.963	Blood
0.957	Blood
0.967	Blood
0.959	Blood
0.953	Blood
0.965	Blood
0.959	Blood
0.953	Blood
0.956	Blood
0.955	Blood
0.944	Blood
0.959	Blood
0.966	Blood
0.957	Blood
0.951	Blood
0.959	Blood
0.947	Blood
0.952	Blood
0.949	Blood
0.959	Blood
0.971	Blood
0.951	Blood
0.954	Blood
0.998	Neuroectoderm
0.998	Neuroectoderm
0.998	Neuroectoderm
0.999	Neuroectoderm
0.997	Neuroectoderm
0.998	Neuroectoderm
0.998	Neuroectoderm
0.997	Neuroectoderm
0.998	Neuroectoderm
0.999	Neuroectoderm
0.998	Neuroectoderm
0.997	Neuroectoderm
0.998	Neuroectoderm
0.998	Neuroectoderm
0.997	Neuroectoderm
0.998	Neuroectoderm
0.999	Neuroectoderm
0.998	Neuroectoderm
0.998	Neuroectoderm
0.998	Neuroectoderm
0.998	Neuroectoderm
0.998	Neuroectoderm
0.998	Neuroectoderm
0.998	Neuroectoderm
0.999	Neuroectoderm
0.998	Neuroectoderm
0.998	Neuroectoderm
0.998	Neuroectoderm
0.998	Neuroectoderm
0.998	Neuroectoderm
0.998	Neuroectoderm
0.998	Neuroectoderm
0.997	Neuroectoderm
0.998	Neuroectoderm
0.998	Neuroectoderm
0.997	Neuroectoderm
0.998	Neuroectoderm
0.999	Neuroectoderm
0.998	Neuroectoderm
0.998	Neuroectoderm
0.999	Neuroectoderm
0.999	Neuroectoderm
0.998	Neuroectoderm
0.999	Neuroectoderm
0.999	Neuroectoderm
0.997	Neuroectoderm
0.999	Neuroectoderm
0.997	Neuroectoderm
0.998	Neuroectoderm
0.998	Neuroectoderm
0.998	Neuroectoderm
0.998	Neuroectoderm
0.998	Neuroectoderm
0.998	Neuroectoderm
0.997	Neuroectoderm
0.996	Neuroectoderm
0.997	Neuroectoderm
0.997	Neuroectoderm
0.996	Neuroectoderm
0.998	Neuroectoderm
0.996	Neuroectoderm
0.998	Neuroectoderm
0.998	Neuroectoderm
0.998	Neuroectoderm
0.998	Neuroectoderm
0.998	Neuroectoderm
0.998	Neuroectoderm
0.998	Neuroectoderm
0.998	Neuroectoderm
0.998	Neuroectoderm
0.998	Neuroectoderm
0.998	Neuroectoderm
0.998	Neuroectoderm
0.998	Neuroectoderm
0.998	Neuroectoderm
0.998	Neuroectoderm
0.999	Neuroectoderm
0.998	Neuroectoderm
0.999	Neuroectoderm
0.998	Neuroectoderm
0.998	Neuroectoderm
0.997	Neuroectoderm
0.999	Neuroectoderm
0.997	Neuroectoderm
0.998	Neuroectoderm
0.999	Neuroectoderm
0.998	Neuroectoderm
0.997	Neuroectoderm
0.998	Neuroectoderm
0.998	Neuroectoderm
0.997	Neuroectoderm
0.998	Neuroectoderm
0.999	Neuroectoderm
0.999	Neuroectoderm
0.998	Neuroectoderm
0.997	Neuroectoderm
0.999	Neuroectoderm
0.998	Neuroectoderm
0.998	Neuroectoderm
0.997	Neuroectoderm
0.979	Brain_spinal_cord
0.98	Brain_spinal_cord
0.978	Brain_spinal_cord
0.979	Brain_spinal_cord
0.98	Brain_spinal_cord
0.981	Brain_spinal_cord
0.976	Brain_spinal_cord
0.978	Brain_spinal_cord
0.974	Brain_spinal_cord
0.976	Brain_spinal_cord
0.978	Brain_spinal_cord
0.978	Brain_spinal_cord
0.979	Brain_spinal_cord
0.978	Brain_spinal_cord
0.977	Brain_spinal_cord
0.977	Brain_spinal_cord
0.98	Brain_spinal_cord
0.977	Brain_spinal_cord
0.981	Brain_spinal_cord
0.976	Brain_spinal_cord
0.978	Brain_spinal_cord
0.976	Brain_spinal_cord
0.975	Brain_spinal_cord
0.98	Brain_spinal_cord
0.98	Brain_spinal_cord
0.977	Brain_spinal_cord
0.975	Brain_spinal_cord
0.98	Brain_spinal_cord
0.978	Brain_spinal_cord
0.977	Brain_spinal_cord
0.978	Brain_spinal_cord
0.98	Brain_spinal_cord
0.98	Brain_spinal_cord
0.978	Brain_spinal_cord
0.975	Brain_spinal_cord
0.976	Brain_spinal_cord
0.979	Brain_spinal_cord
0.977	Brain_spinal_cord
0.979	Brain_spinal_cord
0.977	Brain_spinal_cord
0.979	Brain_spinal_cord
0.976	Brain_spinal_cord
0.977	Brain_spinal_cord
0.98	Brain_spinal_cord
0.975	Brain_spinal_cord
0.98	Brain_spinal_cord
0.978	Brain_spinal_cord
0.976	Brain_spinal_cord
0.977	Brain_spinal_cord
0.979	Brain_spinal_cord
0.974	Brain_spinal_cord
0.979	Brain_spinal_cord
0.98	Brain_spinal_cord
0.975	Brain_spinal_cord
0.979	Brain_spinal_cord
0.979	Brain_spinal_cord
0.975	Brain_spinal_cord
0.977	Brain_spinal_cord
0.976	Brain_spinal_cord
0.979	Brain_spinal_cord
0.976	Brain_spinal_cord
0.979	Brain_spinal_cord
0.979	Brain_spinal_cord
0.973	Brain_spinal_cord
0.981	Brain_spinal_cord
0.978	Brain_spinal_cord
0.979	Brain_spinal_cord
0.976	Brain_spinal_cord
0.979	Brain_spinal_cord
0.977	Brain_spinal_cord
0.979	Brain_spinal_cord
0.977	Brain_spinal_cord
0.98	Brain_spinal_cord
0.977	Brain_spinal_cord
0.975	Brain_spinal_cord
0.975	Brain_spinal_cord
0.979	Brain_spinal_cord
0.979	Brain_spinal_cord
0.978	Brain_spinal_cord
0.979	Brain_spinal_cord
0.977	Brain_spinal_cord
0.978	Brain_spinal_cord
0.978	Brain_spinal_cord
0.979	Brain_spinal_cord
0.978	Brain_spinal_cord
0.98	Brain_spinal_cord
0.977	Brain_spinal_cord
0.979	Brain_spinal_cord
0.978	Brain_spinal_cord
0.977	Brain_spinal_cord
0.98	Brain_spinal_cord
0.979	Brain_spinal_cord
0.975	Brain_spinal_cord
0.978	Brain_spinal_cord
0.978	Brain_spinal_cord
0.978	Brain_spinal_cord
0.98	Brain_spinal_cord
0.977	Brain_spinal_cord
0.978	Brain_spinal_cord
0.979	Brain_spinal_cord
0.989	Mesoderm
0.988	Mesoderm
0.989	Mesoderm
0.991	Mesoderm
0.998	Mesoderm
0.994	Mesoderm
0.99	Mesoderm
0.995	Mesoderm
0.993	Mesoderm
0.985	Mesoderm
0.993	Mesoderm
0.992	Mesoderm
0.985	Mesoderm
0.988	Mesoderm
0.992	Mesoderm
0.991	Mesoderm
0.998	Mesoderm
0.992	Mesoderm
0.99	Mesoderm
0.992	Mesoderm
0.996	Mesoderm
0.994	Mesoderm
0.985	Mesoderm
0.987	Mesoderm
0.992	Mesoderm
0.991	Mesoderm
0.994	Mesoderm
0.994	Mesoderm
0.994	Mesoderm
0.994	Mesoderm
0.996	Mesoderm
0.989	Mesoderm
0.995	Mesoderm
0.992	Mesoderm
0.992	Mesoderm
0.992	Mesoderm
0.993	Mesoderm
0.983	Mesoderm
0.99	Mesoderm
0.994	Mesoderm
0.998	Mesoderm
0.989	Mesoderm
0.991	Mesoderm
0.994	Mesoderm
0.986	Mesoderm
0.994	Mesoderm
0.996	Mesoderm
0.986	Mesoderm
0.993	Mesoderm
0.996	Mesoderm
0.992	Mesoderm
0.991	Mesoderm
0.99	Mesoderm
0.991	Mesoderm
0.993	Mesoderm
0.987	Mesoderm
0.991	Mesoderm
0.987	Mesoderm
0.99	Mesoderm
0.998	Mesoderm
0.994	Mesoderm
0.989	Mesoderm
0.985	Mesoderm
0.987	Mesoderm
0.993	Mesoderm
0.985	Mesoderm
0.987	Mesoderm
0.995	Mesoderm
0.991	Mesoderm
0.99	Mesoderm
0.992	Mesoderm
0.988	Mesoderm
0.992	Mesoderm
0.993	Mesoderm
0.991	Mesoderm
0.994	Mesoderm
0.993	Mesoderm
0.991	Mesoderm
0.988	Mesoderm
0.989	Mesoderm
0.985	Mesoderm
0.99	Mesoderm
0.987	Mesoderm
0.987	Mesoderm
0.991	Mesoderm
0.991	Mesoderm
0.995	Mesoderm
0.991	Mesoderm
0.992	Mesoderm
0.99	Mesoderm
0.991	Mesoderm
0.991	Mesoderm
0.996	Mesoderm
0.995	Mesoderm
0.996	Mesoderm
0.989	Mesoderm
0.994	Mesoderm
0.988	Mesoderm
0.977	Mesoderm
0.991	Mesoderm

## Sheet: panel_c
corr	system	k
0.982307	Endothelium	5
0.991245	Endothelium	10
0.992132	Endothelium	20
0.992385	Endothelium	30
0.990656	Endothelium	40
0.991013	Endothelium	50
0.943064	Epithelial_cells	5
0.977685	Epithelial_cells	10
0.976566	Epithelial_cells	20
0.967524	Epithelial_cells	30
0.956532	Epithelial_cells	40
0.950392	Epithelial_cells	50
0.952017	Eye	5
0.982125	Eye	10
0.977858	Eye	20
0.969654	Eye	30
0.961633	Eye	40
0.957509	Eye	50
0.956437	Gut	5
0.977788	Gut	10
0.978381	Gut	20
0.973829	Gut	30
0.972023	Gut	40
0.963117	Gut	50
0.973076	PNS_glia	5
0.989267	PNS_glia	10
0.989267	PNS_glia	20
0.989267	PNS_glia	30
0.989267	PNS_glia	40
0.989267	PNS_glia	50
0.965564	PNS_neurons	5
0.985458	PNS_neurons	10
0.994997	PNS_neurons	20
0.996665	PNS_neurons	30
0.994441	PNS_neurons	40
0.996109	PNS_neurons	50
0.940143	Renal	5
0.970884	Renal	10
0.975449	Renal	20
0.982571	Renal	30
0.977693	Renal	40
0.967887	Renal	50
0.924568	Lateral_plate_mesoderm	5
0.958521	Lateral_plate_mesoderm	10
0.961977	Lateral_plate_mesoderm	20
0.964745	Lateral_plate_mesoderm	30
0.961707	Lateral_plate_mesoderm	40
0.960988	Lateral_plate_mesoderm	50
0.946932	Blood	5
0.966088	Blood	10
0.973132	Blood	20
0.963409	Blood	30
0.952215	Blood	40
0.947812	Blood	50
0.99672	Neuroectoderm	5
0.997367	Neuroectoderm	10
0.998855	Neuroectoderm	20
0.998804	Neuroectoderm	30
0.998956	Neuroectoderm	40
0.998766	Neuroectoderm	50
0.953459	Brain_spinal_cord	5
0.977401	Brain_spinal_cord	10
0.982435	Brain_spinal_cord	20
0.980996	Brain_spinal_cord	30
0.980021	Brain_spinal_cord	40
0.977935	Brain_spinal_cord	50
0.985067	Mesoderm	5
0.98967	Mesoderm	10
0.989318	Mesoderm	20
0.989943	Mesoderm	30
0.987992	Mesoderm	40
0.984477	Mesoderm	50

## Sheet: panel_d
log2_MNN_pairs_normalized	group
6.275	Accepted
6.095	Accepted
6.046	Accepted
4.591	Accepted
4.393	Accepted
4.314	Accepted
4.226	Accepted
4.059	Accepted
4.034	Accepted
3.96	Accepted
3.771	Accepted
3.763	Accepted
3.701	Accepted
3.672	Accepted
3.537	Accepted
3.499	Accepted
3.355	Accepted
3.292	Accepted
3.292	Accepted
3.211	Accepted
3.19	Accepted
3.131	Accepted
2.984	Accepted
2.912	Accepted
2.598	Accepted
2.556	Accepted
2.528	Accepted
2.525	Accepted
2.508	Accepted
2.5	Accepted
2.494	Accepted
2.468	Accepted
2.447	Accepted
2.325	Accepted
2.246	Accepted
2.243	Accepted
2.091	Accepted
1.957	Accepted
1.908	Accepted
1.88	Accepted
1.88	Accepted
1.854	Accepted
1.844	Accepted
1.786	Accepted
1.75	Accepted
1.745	Accepted
1.728	Accepted
1.643	Accepted
1.641	Accepted
1.472	Accepted
1.083	Accepted
0.952	Accepted
2.132	Accepted
11.746	Accepted
9.108	Accepted
9.103	Accepted
8.631	Accepted
8.625	Accepted
8.041	Accepted
8.02	Accepted
7.976	Accepted
7.871	Accepted
7.763	Accepted
7.731	Accepted
7.52	Accepted
7.448	Accepted
7.122	Accepted
6.994	Accepted
6.737	Accepted
6.705	Accepted
6.52	Accepted
6.513	Accepted
6.497	Accepted
6.447	Accepted
6.387	Accepted
6.262	Accepted
5.563	Accepted
5.496	Accepted
5.485	Accepted
5.461	Accepted
5.391	Accepted
5.329	Accepted
4.937	Accepted
4.599	Accepted
4.461	Accepted
4.37	Accepted
9.043	Accepted
8.349	Accepted
7.81	Accepted
7.558	Accepted
7.335	Accepted
6.51	Accepted
6.259	Accepted
6.131	Accepted
6.118	Accepted
5.926	Accepted
5.319	Accepted
5.273	Accepted
5.205	Accepted
5.021	Accepted
4.519	Accepted
4.44	Accepted
4.247	Accepted
2.56	Accepted
2.009	Accepted
1.961	Accepted
0.888	Accepted
7.714	Accepted
7.03	Accepted
6.885	Accepted
6.57	Accepted
6.173	Accepted
6.005	Accepted
5.964	Accepted
5.615	Accepted
5.265	Accepted
5.264	Accepted
4.967	Accepted
4.528	Accepted
3.979	Accepted
3.746	Accepted
3.089	Accepted
1.466	Accepted
1.144	Accepted
6.995	Accepted
6.938	Accepted
6.673	Accepted
6.47	Accepted
6.371	Accepted
6.041	Accepted
5.997	Accepted
5.981	Accepted
5.493	Accepted
5.35	Accepted
5.073	Accepted
5.031	Accepted
4.861	Accepted
4.839	Accepted
4.354	Accepted
3.664	Accepted
3.032	Accepted
2.857	Accepted
2.517	Accepted
2.273	Accepted
1.209	Accepted
7.283	Accepted
5.842	Accepted
5.455	Accepted
4.889	Accepted
4.689	Accepted
4.143	Accepted
1.405	Accepted
1.125	Accepted
7.434	Accepted
6.943	Accepted
5.496	Accepted
5.342	Accepted
5.121	Accepted
4.954	Accepted
2.424	Accepted
2.361	Accepted
2.229	Accepted
10.797	Accepted
10.578	Accepted
9.589	Accepted
9.584	Accepted
9.511	Accepted
9.396	Accepted
9.28	Accepted
8.742	Accepted
8.649	Accepted
8.472	Accepted
8.346	Accepted
8.299	Accepted
8.274	Accepted
8.184	Accepted
7.921	Accepted
7.852	Accepted
7.787	Accepted
7.537	Accepted
7.504	Accepted
7.241	Accepted
7.098	Accepted
7.048	Accepted
6.939	Accepted
6.665	Accepted
6.514	Accepted
6.431	Accepted
6.371	Accepted
6.337	Accepted
6.221	Accepted
6.202	Accepted
6.189	Accepted
6.012	Accepted
5.96	Accepted
5.945	Accepted
5.928	Accepted
5.919	Accepted
5.879	Accepted
5.871	Accepted
5.355	Accepted
4.899	Accepted
4.599	Accepted
4.388	Accepted
3.627	Accepted
1.894	Accepted
8.508	Accepted
8.505	Accepted
7.835	Accepted
7.498	Accepted
6.672	Accepted
6.538	Accepted
6.039	Accepted
5.642	Accepted
5.278	Accepted
5.016	Accepted
4.924	Accepted
4.262	Accepted
3.608	Accepted
3.119	Accepted
12.552	Accepted
11.954	Accepted
11.673	Accepted
10.924	Accepted
10.887	Accepted
10.755	Accepted
10.235	Accepted
10.226	Accepted
10.149	Accepted
10.146	Accepted
9.968	Accepted
9.81	Accepted
9.71	Accepted
9.479	Accepted
9.375	Accepted
9.347	Accepted
9.209	Accepted
8.366	Accepted
8.186	Accepted
8.154	Accepted
8.066	Accepted
8.006	Accepted
7.99	Accepted
7.915	Accepted
7.909	Accepted
7.878	Accepted
7.723	Accepted
7.583	Accepted
7.583	Accepted
6.656	Accepted
6.652	Accepted
5.846	Accepted
9.773	Accepted
8.701	Accepted
7.902	Accepted
7.804	Accepted
7.787	Accepted
7.588	Accepted
7.554	Accepted
7.497	Accepted
7.481	Accepted
7.121	Accepted
7.004	Accepted
6.669	Accepted
6.538	Accepted
6.23	Accepted
6.188	Accepted
6.185	Accepted
5.984	Accepted
5.841	Accepted
5.657	Accepted
5.592	Accepted
5.45	Accepted
5.279	Accepted
4.543	Accepted
4.344	Accepted
3.594	Accepted
3.556	Accepted
3.3	Accepted
2.964	Accepted
2.93	Accepted
2.527	Accepted
0.781	Accepted
0.301	Accepted
11.704	Accepted
10.223	Accepted
10.122	Accepted
10.074	Accepted
9.733	Accepted
9.285	Accepted
8.706	Accepted
8.551	Accepted
8.394	Accepted
8.288	Accepted
8.196	Accepted
8.065	Accepted
8.011	Accepted
7.151	Accepted
7.015	Accepted
6.955	Accepted
6.798	Accepted
6.716	Accepted
6.111	Accepted
6.107	Accepted
6.047	Accepted
6.027	Accepted
5.767	Accepted
5.55	Accepted
11.754	Accepted
11.695	Accepted
11.688	Accepted
11.608	Accepted
11.606	Accepted
11.583	Accepted
11.2	Accepted
11.049	Accepted
11.011	Accepted
10.975	Accepted
10.958	Accepted
10.8	Accepted
10.513	Accepted
10.47	Accepted
10.452	Accepted
10.255	Accepted
10.156	Accepted
10.134	Accepted
9.926	Accepted
9.866	Accepted
9.775	Accepted
9.76	Accepted
9.547	Accepted
9.53	Accepted
9.387	Accepted
9.363	Accepted
9.244	Accepted
9.136	Accepted
9.05	Accepted
8.927	Accepted
8.819	Accepted
8.817	Accepted
8.782	Accepted
8.746	Accepted
8.69	Accepted
8.62	Accepted
8.612	Accepted
8.599	Accepted
8.57	Accepted
8.542	Accepted
8.474	Accepted
8.408	Accepted
8.402	Accepted
8.216	Accepted
8.198	Accepted
8.152	Accepted
8.147	Accepted
8.138	Accepted
8.136	Accepted
8.085	Accepted
8.055	Accepted
7.986	Accepted
7.983	Accepted
7.921	Accepted
7.916	Accepted
7.829	Accepted
7.806	Accepted
7.778	Accepted
7.771	Accepted
7.738	Accepted
7.63	Accepted
7.582	Accepted
7.582	Accepted
7.485	Accepted
7.419	Accepted
7.4	Accepted
7.379	Accepted
7.313	Accepted
7.177	Accepted
7.167	Accepted
7.144	Accepted
7.035	Accepted
6.96	Accepted
6.901	Accepted
6.891	Accepted
6.876	Accepted
6.83	Accepted
6.805	Accepted
6.674	Accepted
6.664	Accepted
6.662	Accepted
6.613	Accepted
6.59	Accepted
6.526	Accepted
6.512	Accepted
6.504	Accepted
6.497	Accepted
6.482	Accepted
6.434	Accepted
6.433	Accepted
6.345	Accepted
6.323	Accepted
6.3	Accepted
6.276	Accepted
6.245	Accepted
6.245	Accepted
6.218	Accepted
6.215	Accepted
6.181	Accepted
6.168	Accepted
6.093	Accepted
6.054	Accepted
6.013	Accepted
6.012	Accepted
5.866	Accepted
5.856	Accepted
5.828	Accepted
5.819	Accepted
5.79	Accepted
5.765	Accepted
5.726	Accepted
5.709	Accepted
5.705	Accepted
5.547	Accepted
5.527	Accepted
5.426	Accepted
4.998	Accepted
4.426	Accepted
4.35	Accepted
4.245	Accepted
4.02	Accepted
3.918	Accepted
2.964	Accepted
2.2	Accepted
0.858	Accepted
0.019	Accepted
1.68	Rejected
1.472	Rejected
1.303	Rejected
1.093	Rejected
1.08	Rejected
0.985	Rejected
0.934	Rejected
0.695	Rejected
0.68	Rejected
0.58	Rejected
0.534	Rejected
0.498	Rejected
0.198	Rejected
5.716	Rejected
4.975	Rejected
4.565	Rejected
4.556	Rejected
4.125	Rejected
4.097	Rejected
3.885	Rejected
3.67	Rejected
3.495	Rejected
3.462	Rejected
3.39	Rejected
3.37	Rejected
3.337	Rejected
3.155	Rejected
3.053	Rejected
2.933	Rejected
2.901	Rejected
2.827	Rejected
2.454	Rejected
2.444	Rejected
2.432	Rejected
2.259	Rejected
2.225	Rejected
2.173	Rejected
2.165	Rejected
2.124	Rejected
2.036	Rejected
1.868	Rejected
1.722	Rejected
1.697	Rejected
1.683	Rejected
1.681	Rejected
1.626	Rejected
1.612	Rejected
1.522	Rejected
1.477	Rejected
1.434	Rejected
1.402	Rejected
1.391	Rejected
1.316	Rejected
1.31	Rejected
1.215	Rejected
1.167	Rejected
1.147	Rejected
1.015	Rejected
0.991	Rejected
0.909	Rejected
0.76	Rejected
0.752	Rejected
0.358	Rejected
0.115	Rejected
0.112	Rejected
0.075	Rejected
5.924	Rejected
5.195	Rejected
4.849	Rejected
3.973	Rejected
3.773	Rejected
3.467	Rejected
3.003	Rejected
2.916	Rejected
2.486	Rejected
2.416	Rejected
2.129	Rejected
1.654	Rejected
1.545	Rejected
1.241	Rejected
1.149	Rejected
0.933	Rejected
0.677	Rejected
0.544	Rejected
0.355	Rejected
0.354	Rejected
0.062	Rejected
0.052	Rejected
0.027	Rejected
4.393	Rejected
3.329	Rejected
2.681	Rejected
2.61	Rejected
2.191	Rejected
2.094	Rejected
1.105	Rejected
1.073	Rejected
1.053	Rejected
0.698	Rejected
0.543	Rejected
4.853	Rejected
4.75	Rejected
4.38	Rejected
3.968	Rejected
3.661	Rejected
3.332	Rejected
3.258	Rejected
2.946	Rejected
2.431	Rejected
2.102	Rejected
1.878	Rejected
1.435	Rejected
1.413	Rejected
1.294	Rejected
1.16	Rejected
1.02	Rejected
0.769	Rejected
0.718	Rejected
0.63	Rejected
0.486	Rejected
0.413	Rejected
0.38	Rejected
0.642	Rejected
2.512	Rejected
2.449	Rejected
1.632	Rejected
1.381	Rejected
1.346	Rejected
0.784	Rejected
0.076	Rejected
5.876	Rejected
5.862	Rejected
5.849	Rejected
5.709	Rejected
5.344	Rejected
5.33	Rejected
5.091	Rejected
5.001	Rejected
4.787	Rejected
4.776	Rejected
4.53	Rejected
4.396	Rejected
4.261	Rejected
4.244	Rejected
4.239	Rejected
4.083	Rejected
3.874	Rejected
3.455	Rejected
3.439	Rejected
3.428	Rejected
3.404	Rejected
3.353	Rejected
3.231	Rejected
3.228	Rejected
3.019	Rejected
3.005	Rejected
2.977	Rejected
2.77	Rejected
2.585	Rejected
2.567	Rejected
2.465	Rejected
2.241	Rejected
2.235	Rejected
2.213	Rejected
2.195	Rejected
1.987	Rejected
1.902	Rejected
1.861	Rejected
1.855	Rejected
1.844	Rejected
1.716	Rejected
1.679	Rejected
1.546	Rejected
1.527	Rejected
1.52	Rejected
1.515	Rejected
1.44	Rejected
1.372	Rejected
1.31	Rejected
1.286	Rejected
1.267	Rejected
1.218	Rejected
0.967	Rejected
0.781	Rejected
0.731	Rejected
0.586	Rejected
0.582	Rejected
0.581	Rejected
0.258	Rejected
0.241	Rejected
0.179	Rejected
0.128	Rejected
0.081	Rejected
0.02	Rejected
4.969	Rejected
4.965	Rejected
4.735	Rejected
4.566	Rejected
4.276	Rejected
4.113	Rejected
3.943	Rejected
3.858	Rejected
3.844	Rejected
3.81	Rejected
3.792	Rejected
3.755	Rejected
3.688	Rejected
3.65	Rejected
3.433	Rejected
3.225	Rejected
2.976	Rejected
2.271	Rejected
1.663	Rejected
0.775	Rejected
0.758	Rejected
0.6	Rejected
7.509	Rejected
7.467	Rejected
7.444	Rejected
7.342	Rejected
7.082	Rejected
6.674	Rejected
6.668	Rejected
6.611	Rejected
6.32	Rejected
5.909	Rejected
5.464	Rejected
5.419	Rejected
5.22	Rejected
5.117	Rejected
5.085	Rejected
4.54	Rejected
4.427	Rejected
4.221	Rejected
4.086	Rejected
4.024	Rejected
3.991	Rejected
3.706	Rejected
3.705	Rejected
3.481	Rejected
3.436	Rejected
3.327	Rejected
3.196	Rejected
3.093	Rejected
3.038	Rejected
2.958	Rejected
2.877	Rejected
2.75	Rejected
2.355	Rejected
2.3	Rejected
2.259	Rejected
2.172	Rejected
2.15	Rejected
1.659	Rejected
1.173	Rejected
0.816	Rejected
0.275	Rejected
4.567	Rejected
4.174	Rejected
4.05	Rejected
4.017	Rejected
3.985	Rejected
3.934	Rejected
3.926	Rejected
3.917	Rejected
3.688	Rejected
3.528	Rejected
3.436	Rejected
3.303	Rejected
3.229	Rejected
2.914	Rejected
2.705	Rejected
2.461	Rejected
2.363	Rejected
2.172	Rejected
2.019	Rejected
2.007	Rejected
1.779	Rejected
1.711	Rejected
1.523	Rejected
1.513	Rejected
1.48	Rejected
1.471	Rejected
1.219	Rejected
1.031	Rejected
0.882	Rejected
0.659	Rejected
0.644	Rejected
0.585	Rejected
0.502	Rejected
0.451	Rejected
0.421	Rejected
0.416	Rejected
0.376	Rejected
0.307	Rejected
0.297	Rejected
0.297	Rejected
0.144	Rejected
7.912	Rejected
7.817	Rejected
7.578	Rejected
5.944	Rejected
5.923	Rejected
5.459	Rejected
5.065	Rejected
4.828	Rejected
4.799	Rejected
4.747	Rejected
4.663	Rejected
4.658	Rejected
4.375	Rejected
4.319	Rejected
4.15	Rejected
3.745	Rejected
3.734	Rejected
3.417	Rejected
3.363	Rejected
3.096	Rejected
2.782	Rejected
2.226	Rejected
1.978	Rejected
1.883	Rejected
1.855	Rejected
1.745	Rejected
1.496	Rejected
1.231	Rejected
1.228	Rejected
0.698	Rejected
0.631	Rejected
0.423	Rejected
0.374	Rejected
0.292	Rejected
0.184	Rejected
9.114	Rejected
8.739	Rejected
7.871	Rejected
7.841	Rejected
7.69	Rejected
7.659	Rejected
7.623	Rejected
7.512	Rejected
7.462	Rejected
7.116	Rejected
7.065	Rejected
7.059	Rejected
6.953	Rejected
6.855	Rejected
6.695	Rejected
6.455	Rejected
6.384	Rejected
6.228	Rejected
6.159	Rejected
6.069	Rejected
5.902	Rejected
5.833	Rejected
5.809	Rejected
5.704	Rejected
5.682	Rejected
5.667	Rejected
5.662	Rejected
5.661	Rejected
5.655	Rejected
5.65	Rejected
5.631	Rejected
5.576	Rejected
5.569	Rejected
5.544	Rejected
5.541	Rejected
5.528	Rejected
5.49	Rejected
5.446	Rejected
5.44	Rejected
5.437	Rejected
5.425	Rejected
5.396	Rejected
5.339	Rejected
5.338	Rejected
5.321	Rejected
5.293	Rejected
5.256	Rejected
5.241	Rejected
5.241	Rejected
5.234	Rejected
5.209	Rejected
5.188	Rejected
5.119	Rejected
5.107	Rejected
5.101	Rejected
5.089	Rejected
4.978	Rejected
4.934	Rejected
4.932	Rejected
4.903	Rejected
4.898	Rejected
4.859	Rejected
4.81	Rejected
4.81	Rejected
4.804	Rejected
4.75	Rejected
4.741	Rejected
4.684	Rejected
4.68	Rejected
4.679	Rejected
4.657	Rejected
4.655	Rejected
4.647	Rejected
4.639	Rejected
4.59	Rejected
4.585	Rejected
4.578	Rejected
4.556	Rejected
4.53	Rejected
4.513	Rejected
4.5	Rejected
4.498	Rejected
4.463	Rejected
4.461	Rejected
4.44	Rejected
4.412	Rejected
4.388	Rejected
4.313	Rejected
4.313	Rejected
4.3	Rejected
4.24	Rejected
4.233	Rejected
4.218	Rejected
4.216	Rejected
4.213	Rejected
4.212	Rejected
4.152	Rejected
4.13	Rejected
4.128	Rejected
4.12	Rejected
4.12	Rejected
4.105	Rejected
4.098	Rejected
4.096	Rejected
4.067	Rejected
4.038	Rejected
3.952	Rejected
3.945	Rejected
3.944	Rejected
3.941	Rejected
3.913	Rejected
3.851	Rejected
3.843	Rejected
3.828	Rejected
3.825	Rejected
3.787	Rejected
3.783	Rejected
3.759	Rejected
3.74	Rejected
3.723	Rejected
3.717	Rejected
3.699	Rejected
3.699	Rejected
3.693	Rejected
3.692	Rejected
3.686	Rejected
3.684	Rejected
3.651	Rejected
3.642	Rejected
3.627	Rejected
3.619	Rejected
3.612	Rejected
3.546	Rejected
3.535	Rejected
3.526	Rejected
3.525	Rejected
3.517	Rejected
3.51	Rejected
3.499	Rejected
3.499	Rejected
3.49	Rejected
3.458	Rejected
3.456	Rejected
3.455	Rejected
3.449	Rejected
3.448	Rejected
3.445	Rejected
3.437	Rejected
3.435	Rejected
3.432	Rejected
3.43	Rejected
3.424	Rejected
3.422	Rejected
3.408	Rejected
3.402	Rejected
3.395	Rejected
3.378	Rejected
3.35	Rejected
3.344	Rejected
3.341	Rejected
3.33	Rejected
3.307	Rejected
3.273	Rejected
3.192	Rejected
3.143	Rejected
3.139	Rejected
3.133	Rejected
3.129	Rejected
3.126	Rejected
3.106	Rejected
3.065	Rejected
3.052	Rejected
3.015	Rejected
3.015	Rejected
2.978	Rejected
2.945	Rejected
2.921	Rejected
2.917	Rejected
2.914	Rejected
2.882	Rejected
2.874	Rejected
2.873	Rejected
2.869	Rejected
2.866	Rejected
2.86	Rejected
2.857	Rejected
2.809	Rejected
2.8	Rejected
2.797	Rejected
2.795	Rejected
2.769	Rejected
2.762	Rejected
2.73	Rejected
2.692	Rejected
2.646	Rejected
2.645	Rejected
2.641	Rejected
2.64	Rejected
2.639	Rejected
2.632	Rejected
2.624	Rejected
2.616	Rejected
2.6	Rejected
2.576	Rejected
2.547	Rejected
2.539	Rejected
2.478	Rejected
2.445	Rejected
2.424	Rejected
2.423	Rejected
2.414	Rejected
2.376	Rejected
2.367	Rejected
2.354	Rejected
2.353	Rejected
2.347	Rejected
2.3	Rejected
2.28	Rejected
2.28	Rejected
2.273	Rejected
2.257	Rejected
2.254	Rejected
2.241	Rejected
2.233	Rejected
2.188	Rejected
2.149	Rejected
2.137	Rejected
2.131	Rejected
2.105	Rejected
2.101	Rejected
2.099	Rejected
2.081	Rejected
2.08	Rejected
2.068	Rejected
2.058	Rejected
2.052	Rejected
2.035	Rejected
2.021	Rejected
2.02	Rejected
2.019	Rejected
2.015	Rejected
2.011	Rejected
1.991	Rejected
1.962	Rejected
1.961	Rejected
1.957	Rejected
1.941	Rejected
1.94	Rejected
1.935	Rejected
1.929	Rejected
1.906	Rejected
1.891	Rejected
1.873	Rejected
1.869	Rejected
1.857	Rejected
1.856	Rejected
1.838	Rejected
1.831	Rejected
1.82	Rejected
1.792	Rejected
1.749	Rejected
1.748	Rejected
1.687	Rejected
1.676	Rejected
1.675	Rejected
1.673	Rejected
1.663	Rejected
1.663	Rejected
1.662	Rejected
1.659	Rejected
1.643	Rejected
1.632	Rejected
1.598	Rejected
1.596	Rejected
1.591	Rejected
1.563	Rejected
1.531	Rejected
1.53	Rejected
1.509	Rejected
1.501	Rejected
1.496	Rejected
1.49	Rejected
1.472	Rejected
1.466	Rejected
1.441	Rejected
1.438	Rejected
1.426	Rejected
1.39	Rejected
1.382	Rejected
1.377	Rejected
1.375	Rejected
1.371	Rejected
1.356	Rejected
1.356	Rejected
1.35	Rejected
1.347	Rejected
1.32	Rejected
1.294	Rejected
1.255	Rejected
1.209	Rejected
1.207	Rejected
1.204	Rejected
1.198	Rejected
1.191	Rejected
1.189	Rejected
1.174	Rejected
1.169	Rejected
1.169	Rejected
1.123	Rejected
1.123	Rejected
1.108	Rejected
1.088	Rejected
1.086	Rejected
1.084	Rejected
1.077	Rejected
1.075	Rejected
1.063	Rejected
1.059	Rejected
1.055	Rejected
1.048	Rejected
1.048	Rejected
1.034	Rejected
1.015	Rejected
0.998	Rejected
0.987	Rejected
0.98	Rejected
0.965	Rejected
0.965	Rejected
0.933	Rejected
0.922	Rejected
0.91	Rejected
0.903	Rejected
0.884	Rejected
0.858	Rejected
0.845	Rejected
0.838	Rejected
0.825	Rejected
0.805	Rejected
0.752	Rejected
0.748	Rejected
0.748	Rejected
0.742	Rejected
0.727	Rejected
0.722	Rejected
0.703	Rejected
0.692	Rejected
0.67	Rejected
0.662	Rejected
0.598	Rejected
0.574	Rejected
0.565	Rejected
0.561	Rejected
0.547	Rejected
0.539	Rejected
0.535	Rejected
0.482	Rejected
0.439	Rejected
0.425	Rejected
0.417	Rejected
0.409	Rejected
0.365	Rejected
0.364	Rejected
0.356	Rejected
0.356	Rejected
0.347	Rejected
0.347	Rejected
0.338	Rejected
0.288	Rejected
0.281	Rejected
0.274	Rejected
0.249	Rejected
0.225	Rejected
0.225	Rejected
0.195	Rejected
0.167	Rejected
0.156	Rejected
0.141	Rejected
0.14	Rejected
0.132	Rejected
0.116	Rejected
0.076	Rejected
0.059	Rejected
0.058	Rejected
0.058	Rejected
0.054	Rejected
0.013	Rejected
0.011	Rejected
0.003	Rejected

## Sheet: panel_g
Epiblast	Embryonic visceral endoderm	Extraembryonic visceral endoderm	Extraembryonic ectoderm	Parietal endoderm	Primitive streak	Nascent mesoderm	Extraembryonic mesoderm	Allantois	Amniotic mesoderm	Gut mesenchyme	Cardiopharyngeal mesoderm	Lateral plate mesoderm	Intermediate mesoderm	Paraxial mesoderm (Tbx6-)	Paraxial mesoderm (Tbx6+)	Cardiogenic mesoderm	CLE and NMPs	Definitive ectoderm	Floor plate	Spinal cord	Forebrain	Midbrain	Hindbrain	Neural crest	Surface ectoderm	Amniotic ectoderm	Primordial germ cells	Anterior primitive streak	Definitive endoderm	Gut	Notochord	Hematoendothelial progenitors	Endothelium	Blood progenitors	Primitive erythroid cells
Epiblast	10865	0	0	0	0	1837	0	0	0	0	0	0	0	0	0	1	0	1	669	0	0	0	0	0	0	1	0	1	2	0	0	0	0	0	0	0
Visceral endoderm	0	1212	0	0	0	0	0	0	0	0	0	0	0	0	0	0	0	0	0	0	0	0	0	0	0	0	0	0	1	0	0	0	0	0	0	0
ExE endoderm	0	26	8894	0	0	0	0	0	0	0	0	0	0	0	0	0	0	0	0	0	0	0	0	0	0	0	0	0	0	0	5	0	0	0	0	0
ExE ectoderm	1	0	0	10349	0	0	0	0	0	0	0	0	0	0	0	0	0	0	0	0	0	0	0	0	0	0	0	2	0	0	0	0	0	0	35	0
Parietal endoderm	1	0	0	1	268	0	1	2	0	0	0	0	1	0	0	0	0	0	0	0	0	0	0	0	0	0	0	0	2	0	2	0	0	0	0	0
Primitive Streak	427	0	0	0	0	5447	167	0	0	0	0	0	0	0	0	24	0	4	272	0	0	0	0	0	0	1	0	60	57	5	3	28	0	0	0	0
Mixed mesoderm	0	0	0	0	0	0	965	131	0	0	0	255	1	79	6	152	0	0	0	0	0	0	0	0	0	0	0	2	0	0	0	0	15	0	0	0
Nascent mesoderm	0	0	0	0	0	72	4163	1	0	0	0	24	0	36	0	114	0	2	0	0	0	0	0	0	0	0	0	3	3	0	0	0	2	0	0	0
ExE mesoderm	0	0	0	0	0	0	8	1314	617	0	0	0	116	18	0	419	0	0	0	0	0	0	0	0	0	0	0	0	0	0	0	1	1	0	0	0
Mesenchyme	0	0	0	0	0	0	0	1540	277	1146	1060	13	550	0	1	0	8	0	0	0	0	0	0	0	0	0	10	0	0	0	0	3	20	2	0	0
Allantois	0	0	0	0	0	0	0	7	1793	4	0	0	7	0	0	0	0	0	0	0	0	0	0	0	0	0	0	0	0	0	0	0	1	0	0	0
Pharyngeal mesoderm	0	0	0	0	0	0	2	9	0	0	4	1587	1246	96	60	0	0	0	0	0	0	0	0	0	0	0	0	1	0	0	1	1	1	0	0	0
Paraxial mesoderm	0	0	0	0	0	0	0	0	0	0	0	325	67	100	3016	235	0	0	1	0	0	0	0	0	0	0	0	0	0	0	0	1	12	0	0	0
Intermediate mesoderm	0	0	0	0	0	0	6	166	18	0	0	2	246	653	4	2370	0	4	0	0	0	1	0	0	0	0	0	0	0	0	0	1	1	0	0	0
Somitic mesoderm	0	0	0	0	0	0	0	0	0	0	0	0	1	77	14	1952	0	25	0	0	0	0	0	0	0	0	0	0	0	0	0	0	0	0	0	0
Cardiomyocytes	0	0	0	0	0	0	0	0	0	0	0	5	332	0	0	0	869	0	0	0	0	0	0	0	0	0	0	0	0	0	0	0	0	0	0	0
Caudal Mesoderm	0	0	0	0	0	0	3	0	0	0	0	0	0	0	0	421	0	631	2	0	0	0	0	0	0	0	0	0	0	0	1	5	0	0	0	0
Caudal epiblast	0	0	0	0	0	7	7	0	0	0	0	0	0	0	0	433	0	1694	85	0	9	0	0	0	0	3	0	6	2	0	0	6	0	0	0	0
NMP	0	0	0	0	0	0	0	0	0	0	0	0	0	0	0	4	0	2025	0	0	7	0	0	0	0	5	0	0	0	0	0	0	0	0	0	0
Caudal neurectoderm	0	0	0	0	0	0	0	0	0	0	0	0	1	0	0	0	0	241	405	0	257	0	0	4	0	0	0	0	0	0	0	0	0	0	0	0
Rostral neurectoderm	21	0	0	0	0	4	0	0	0	0	0	0	0	0	0	4	0	2	4172	23	31	147	11	10	0	266	0	11	1	0	1	0	0	0	0	0
Spinal cord	0	0	0	0	0	0	0	0	0	0	0	0	3	0	0	0	0	214	78	8	1484	0	0	5	2	2	0	0	0	0	0	0	0	0	0	0
Forebrain/Midbrain/Hindbrain	0	0	0	0	0	0	0	0	0	0	0	1	1	0	0	0	0	3	617	223	343	1274	1214	1053	110	11	0	0	0	0	1	3	0	0	0	0
Neural crest	0	0	0	0	0	0	0	0	0	0	0	0	0	0	0	0	0	0	2	0	11	2	3	1	603	0	0	0	0	0	0	0	0	0	0	0
Surface ectoderm	0	0	0	0	0	1	3	1	0	2	0	1	1	1	2	1	0	82	200	1	6	4	0	2	3	2489	510	80	1	0	35	3	2	0	1	0
PGC	0	0	0	0	0	1	20	1	1	0	0	0	0	1	0	49	0	57	4	0	0	0	0	0	0	8	4	210	0	0	0	0	0	0	0	0
Anterior Primitive Streak	0	0	0	0	0	197	79	0	0	0	0	0	0	0	0	0	0	0	0	0	0	0	0	0	0	0	0	0	765	1	0	20	0	0	0	0
Gut	0	21	0	1	0	0	1	0	0	0	0	0	1	1	0	2	0	5	0	2	1	0	0	0	0	7	0	1	8	0	1767	40	1	0	0	0
Def. endoderm	0	1	0	0	0	7	5	0	0	0	0	0	0	0	0	1	0	0	5	1	0	0	0	0	0	2	0	3	51	348	80	428	0	0	0	0
Notochord	0	0	0	0	0	0	0	0	0	0	0	0	0	0	0	0	0	0	0	0	0	0	0	0	0	0	0	0	0	0	0	411	0	0	0	0
Haematoendothelial progenitors	0	0	0	0	0	0	70	22	98	0	1	1	6	2	3	3	0	2	4	0	1	1	0	0	3	0	0	0	0	0	0	1	2158	73	68	0
Endothelium	0	0	0	0	0	0	0	0	0	0	0	0	0	0	0	0	0	0	0	0	0	0	0	0	0	0	0	0	0	0	0	0	189	895	0	0
Blood progenitors 1	0	0	0	0	0	0	1	0	0	0	0	0	0	0	1	0	0	0	0	0	0	0	0	0	0	0	0	0	0	0	0	0	191	12	418	0
Blood progenitors 2	0	0	0	0	0	0	0	0	0	0	0	0	0	0	0	0	0	0	0	0	0	0	0	0	0	0	0	0	0	0	0	0	4	0	2452	4
Erythroid1	0	0	0	0	0	0	0	0	0	0	0	0	0	0	0	0	0	0	0	0	0	0	0	0	0	0	0	0	0	0	0	0	0	0	4	2925
Erythroid2	0	0	0	0	0	0	0	0	0	0	0	0	0	0	0	0	0	0	0	0	0	0	0	0	0	0	0	0	0	0	0	0	0	0	0	1106
Erythroid3	0	0	0	0	0	0	0	0	0	0	0	0	0	0	0	0	0	0	0	0	0	0	0	0	0	0	0	0	0	0	0	0	0	0	0	2697

## Sheet: panel_h
Epiblast	Embryonic visceral endoderm	Extraembryonic visceral endoderm	Extraembryonic ectoderm	Parietal endoderm	Primitive streak	Nascent mesoderm	Extraembryonic mesoderm	Allantois	Amniotic mesoderm	Gut mesenchyme	Cardiopharyngeal mesoderm	Lateral plate mesoderm	Intermediate mesoderm	Paraxial mesoderm (Tbx6-)	Paraxial mesoderm (Tbx6+)	Cardiogenic mesoderm	CLE and NMPs	Definitive ectoderm	Floor plate	Spinal cord	Forebrain	Midbrain	Hindbrain	Neural crest	Surface ectoderm	Amniotic ectoderm	Primordial germ cells	Anterior primitive streak	Definitive endoderm	Gut	Notochord	Hematoendothelial progenitors	Endothelium	Blood progenitors	Primitive erythroid cells
Extraembryonic visceral endoderm	0	0	1081	0	0	0	0	0	0	0	0	0	0	0	0	0	0	0	0	0	0	0	0	0	0	0	0	0	0	0	3	0	0	0	0	0
Extraembryonic mesoderm	0	0	0	0	1	0	17	7389	935	2	14	26	1874	522	7	626	0	126	0	0	6	0	1	1	6	8	0	0	0	0	13	0	10	0	0	0
Allantois	0	0	0	0	0	0	0	103	2489	38	5	1	116	0	0	0	0	0	0	1	0	0	0	0	0	0	4	0	0	0	0	0	2	0	0	0
Amniotic mesoderm	0	0	0	0	0	0	0	27	2	1313	48	0	60	0	0	0	0	0	0	0	0	0	0	0	0	0	0	0	0	0	0	0	0	0	0	0
Gut mesenchyme	0	0	0	0	0	0	0	44	0	6	1007	0	176	0	0	0	0	1	0	0	0	0	0	0	1	0	0	0	0	0	0	0	4	0	0	0
Cardiopharyngeal mesoderm	0	0	0	0	0	0	0	3	1	0	0	1703	22	0	216	0	0	0	0	0	0	0	0	0	1	2	0	0	0	0	2	0	16	0	0	0
Somatic mesoderm	0	0	0	0	0	0	0	320	0	36	22	705	5374	98	20	0	0	0	0	0	0	0	0	0	1	0	4	0	0	0	5	0	1	0	0	0
Splanchnic mesoderm	0	0	0	0	0	0	0	85	0	2	224	611	4027	17	3	0	0	0	0	0	0	0	0	0	0	0	0	0	0	0	1	1	0	0	0	0
Anterior intermediate mesoderm	0	0	0	0	0	0	0	9	0	0	0	1	7	511	0	1	0	0	0	0	0	0	0	0	0	0	0	0	0	0	0	0	0	0	0	0
Posterior intermediate mesoderm	0	0	0	0	0	0	0	17	0	0	0	1	9	394	5	5	0	0	0	0	0	0	0	0	0	0	0	0	0	0	0	0	4	0	0	0
Dermomyotome	0	0	0	0	0	0	0	1	1	0	0	1	32	58	4672	834	0	0	0	0	0	0	0	3	1	0	0	0	0	0	0	0	0	0	0	0
Facial mesenchyme	0	0	1	0	0	1	0	410	31	0	0	102	87	2	1060	20	0	72	1	0	71	13	23	8	738	44	0	0	0	0	7	0	13	0	0	0
Sclerotome	0	0	0	0	0	0	0	1	0	0	0	104	92	7	8816	4	0	0	0	0	0	0	0	0	5	0	0	0	0	0	0	0	22	0	0	0
Mesodermal progenitors (Tbx6+)	0	0	0	0	0	0	23	343	12	0	0	0	2	327	39	10997	0	999	0	0	1	0	0	0	0	2	0	2	0	0	3	57	0	0	0	0
First heart field	0	0	0	0	0	0	0	0	1	0	0	0	444	0	0	0	1213	0	0	0	0	0	0	1	1	0	0	0	0	0	0	0	0	0	0	0
Second heart field	0	0	0	0	0	0	0	0	0	0	0	0	249	0	0	0	360	0	0	0	0	0	0	0	0	0	0	0	0	0	0	0	0	0	0	0
NMPs and spinal cord progenitors	0	0	0	0	0	0	0	17	1	0	0	1	2	2	1	468	0	14074	1	46	697	5	4	0	0	34	0	0	0	0	14	29	0	0	0	0
Anterior floor plate	0	0	0	0	0	0	0	0	0	0	0	0	0	0	0	0	0	0	23	448	0	19	0	0	0	0	0	0	0	0	1	3	0	0	0	0
Floorplate and p3 domain	0	0	0	0	0	0	0	0	0	0	0	0	1	0	0	0	0	11	0	1596	74	9	3	0	0	0	0	0	0	0	0	1	0	0	0	0
Posterior roof plate	0	0	0	0	0	0	0	0	0	0	0	0	0	0	0	0	0	31	2	0	1604	0	2	39	17	1	0	0	0	0	0	0	0	0	0	0
Spinal cord/r7/r8	1	0	0	0	0	6	0	9	1	0	0	2	8	6	8	4	0	260	31	24	9287	74	554	63	135	76	0	1	0	0	11	3	0	0	0	0
Diencephalon	0	0	0	0	0	0	0	0	0	0	0	0	0	0	0	0	0	0	0	0	0	593	25	0	0	0	0	0	0	0	0	0	0	0	0	0
Eye field	0	0	0	0	0	2	0	0	0	0	0	0	0	0	0	0	0	0	636	88	1	7903	143	1	7	63	0	0	0	0	2	0	0	0	0	0
Hypothalamus	0	0	0	0	0	0	0	0	0	0	0	0	0	0	0	0	0	0	1	0	0	151	0	0	0	0	0	0	0	0	0	0	0	0	0	0
Telencephalon	0	0	0	0	0	0	0	0	0	0	0	0	0	0	0	0	0	0	0	0	0	158	0	0	2	2	0	0	0	0	0	0	0	0	0	0
Midbrain	0	0	0	0	0	0	0	0	0	0	0	0	0	0	0	0	0	0	16	116	0	77	356	0	2	0	0	0	0	0	0	0	0	0	0	0
Midbrain-hindbrain boundary	0	0	0	0	0	0	0	1	0	0	0	0	0	0	1	0	0	0	942	15	12	174	7823	86	372	32	0	0	0	0	0	0	0	0	0	0
Anterior roof plate	0	0	0	0	0	0	0	0	0	0	0	1	0	0	0	0	0	0	0	0	17	1	133	412	12	1	0	0	0	0	0	0	0	0	0	0
Hindbrain	0	0	0	0	0	0	0	0	0	0	0	1	0	0	0	0	0	0	205	57	1115	11	562	6923	159	3	0	0	0	0	0	0	0	0	0	0
Neural crest (PNS glia)	0	0	0	0	0	0	0	2	0	0	0	2	1	1	3	0	0	0	0	0	146	0	0	8	4494	1	0	0	0	0	0	0	0	0	0	0
Olfactory epithelial cells	0	0	0	0	0	0	0	0	0	0	0	0	0	0	0	0	0	0	3	0	0	0	0	0	0	247	0	0	0	0	0	0	0	0	0	0
Otic epithelial cells	0	0	0	0	0	0	0	0	0	0	0	0	0	0	0	0	0	0	0	0	0	0	0	0	3	514	0	0	0	0	0	0	0	0	0	0
Placodal area	0	0	1	0	0	1	0	19	4	0	0	18	19	5	3	5	0	32	98	8	18	13	5	13	45	5740	14	3	0	0	1312	1	0	0	0	0
Pre-epidermal keratinocytes	0	0	0	0	0	0	0	5	0	0	0	0	2	0	0	3	0	73	3	0	3	0	0	0	4	3530	8	2	0	0	0	0	0	0	0	0
Amniotic ectoderm	0	0	0	0	0	0	0	2	0	1	0	0	18	0	0	0	0	0	0	0	0	0	0	0	0	340	1000	0	0	0	0	0	0	0	0	0
Primordial germ cells	0	0	0	0	0	0	0	0	0	0	0	0	0	0	0	0	0	1	0	0	0	0	0	0	0	0	0	39	0	0	0	0	0	0	0	0
Gut	0	0	11	0	0	0	0	5	2	0	0	0	0	0	0	38	0	307	0	4	2	0	0	0	0	33	1	8	1	0	1662	1	0	0	0	0
Notochord	0	0	0	0	0	0	0	0	0	0	0	0	1	0	0	0	0	0	0	0	0	0	0	0	0	0	0	0	0	0	19	785	0	0	0	0
Hematoendothelial progenitors	0	0	0	0	0	0	0	0	22	0	0	0	0	1	0	0	0	0	0	0	0	0	0	0	0	0	0	0	0	0	0	0	2316	1081	0	0
Arterial endothelial cells	0	0	0	0	0	0	0	0	0	0	0	0	0	0	0	0	0	0	0	0	0	0	0	0	0	0	0	0	0	0	0	0	41	870	0	0
Endothelium	0	0	0	0	0	0	0	0	0	0	0	0	0	0	0	0	0	0	0	0	0	0	0	0	0	0	0	0	0	0	0	0	199	577	0	0
Primitive erythroid cells	0	0	0	0	0	0	0	0	0	0	0	0	0	0	0	0	0	0	0	0	0	0	0	0	0	0	0	0	0	0	0	0	0	0	0	2847

## Sheet: panel_k
gene_short_name	n	panel
2010315B03Rik	1	Left
2700081O15Rik	1	Left
9430076C15Rik	11	Left
Adnp	2	Left
Aebp2	1	Left
Aff1	5	Left
Aff2	19	Left
Aff3	25	Left
Aff4	2	Left
Ahctf1	4	Left
Ahr	3	Left
Aire	1	Left
Alx1	1	Left
Alx4	1	Left
Arid1a	3	Left
Arid1b	4	Left
Arid2	2	Left
Arid3b	2	Left
Arid4a	1	Left
Arid4b	4	Left
Arid5b	10	Left
Arnt2	2	Left
Arntl	3	Left
Arx	2	Left
Ascl1	5	Left
Atf2	1	Left
Atf4	1	Left
Atf5	2	Left
Atf6	2	Left
Atf7	2	Left
Bach2	13	Left
Barhl1	4	Left
Barhl2	1	Left
Barx2	2	Left
Baz2a	1	Left
Baz2b	17	Left
Bbx	3	Left
Bcl11a	23	Left
Bcl11b	13	Left
Bcl6	1	Left
Bhlha9	2	Left
Bhlhe40	1	Left
Bnc1	2	Left
Bnc2	17	Left
Camta1	8	Left
Capn15	2	Left
Casz1	10	Left
Cdx1	5	Left
Cdx2	7	Left
Cdx4	2	Left
Cebpg	1	Left
Cebpz	2	Left
Cenpa	3	Left
Cic	1	Left
Ciz1	1	Left
Clock	1	Left
Cnbp	3	Left
Creb1	2	Left
Creb3l1	1	Left
Creb3l2	2	Left
Crebrf	2	Left
Crebzf	1	Left
Crx	1	Left
Csde1	2	Left
Csrnp3	10	Left
Ctcf	1	Left
Cux1	4	Left
Cux2	3	Left
D130040H23Rik	2	Left
D3Ertd254e	1	Left
D630045J12Rik	2	Left
Dach1	50	Left
Dach2	15	Left
Dbx1	2	Left
Dlx1	2	Left
Dlx2	1	Left
Dlx6	2	Left
Dmbx1	2	Left
Dmrt2	2	Left
Dmrt3	2	Left
Dmrta2	4	Left
Dmtf1	1	Left
Dnajc1	1	Left
Dnajc2	2	Left
E2f1	4	Left
E2f2	3	Left
E2f3	5	Left
E2f4	1	Left
E2f7	6	Left
E2f8	2	Left
E4f1	1	Left
Ebf1	27	Left
Ebf2	33	Left
Ebf3	35	Left
Ehf	1	Left
Elf1	1	Left
Elf2	1	Left
Elf3	2	Left
Elf4	4	Left
Elk3	2	Left
Elmsan1	2	Left
Emx2	3	Left
En1	3	Left
Eomes	9	Left
Epas1	1	Left
Erg	5	Left
Esr1	1	Left
Esrra	1	Left
Esrrb	1	Left
Esrrg	12	Left
Ets1	3	Left
Ets2	1	Left
Etv1	3	Left
Etv2	4	Left
Etv4	4	Left
Etv5	4	Left
Etv6	7	Left
Evx1	2	Left
Evx2	2	Left
Fev	2	Left
Fezf1	2	Left
Fezf2	1	Left
Fli1	10	Left
Fosl2	1	Left
Foxa1	1	Left
Foxa2	9	Left
Foxb1	1	Left
Foxc2	1	Left
Foxd3	1	Left
Foxd4	1	Left
Foxe1	1	Left
Foxf1	4	Left
Foxg1	1	Left
Foxi1	1	Left
Foxj1	3	Left
Foxj3	1	Left
Foxk2	1	Left
Foxn1	1	Left
Foxn2	1	Left
Foxn3	4	Left
Foxn4	3	Left
Foxo1	2	Left
Foxo6	1	Left
Foxp1	19	Left
Foxp2	16	Left
Foxp4	7	Left
Gabpb1	1	Left
Gata1	1	Left
Gata2	8	Left
Gata3	3	Left
Gata4	3	Left
Gata6	6	Left
Gatad2b	1	Left
Gbx1	2	Left
Gcfc2	1	Left
Gfi1b	1	Left
Gli2	7	Left
Gli3	23	Left
Glis1	2	Left
Glis2	1	Left
Glis3	14	Left
Glmp	1	Left
Gm4924	1	Left
Gmeb1	1	Left
Gon4l	2	Left
Gpbp1	2	Left
Grhl2	2	Left
Grhl3	2	Left
Gsc	4	Left
Gtf2i	2	Left
Gtf2ird1	1	Left
Gtf3a	1	Left
Gzf1	1	Left
Hand1	8	Left
Hbp1	3	Left
Helt	2	Left
Hes1	2	Left
Hes3	3	Left
Hes5	5	Left
Hes6	5	Left
Hes7	2	Left
Hesx1	1	Left
Hey1	1	Left
Hhex	5	Left
Hic2	1	Left
Hif3a	2	Left
Hivep1	3	Left
Hivep2	6	Left
Hivep3	10	Left
Hlf	3	Left
Hmbox1	2	Left
Hmga2	26	Left
Hmgxb4	1	Left
Hmx1	1	Left
Hmx2	1	Left
Hnf1b	1	Left
Hnf4a	1	Left
Hnf4g	2	Left
Hoxa1	3	Left
Hoxa3	4	Left
Hoxa5	6	Left
Hoxa7	1	Left
Hoxa9	3	Left
Hoxb1	9	Left
Hoxb2	3	Left
Hoxb3	11	Left
Hoxb4	9	Left
Hoxb5	2	Left
Hoxb6	3	Left
Hoxb8	3	Left
Hoxb9	3	Left
Hoxc4	7	Left
Hoxc5	1	Left
Hoxc6	9	Left
Hoxc8	2	Left
Hoxc9	3	Left
Hoxd1	2	Left
Hoxd3	7	Left
Hoxd4	11	Left
Hsf1	1	Left
Hsf2	2	Left
Id1	4	Left
Id2	8	Left
Id3	8	Left
Id4	2	Left
Ikzf1	4	Left
Ikzf2	3	Left
Ikzf3	1	Left
Ikzf4	5	Left
Ikzf5	1	Left
Insm1	2	Left
Irf2	1	Left
Irf3	2	Left
Irf8	1	Left
Irx2	4	Left
Irx3	7	Left
Irx5	2	Left
Isl1	11	Left
Isx	1	Left
Jarid2	9	Left
Jazf1	7	Left
Junb	1	Left
Jund	3	Left
Khsrp	3	Left
Klf12	8	Left
Klf13	1	Left
Klf3	8	Left
Klf5	5	Left
Klf6	2	Left
Klf7	6	Left
Klf8	1	Left
Klf9	1	Left
Kmt2c	5	Left
L3mbtl3	3	Left
L3mbtl4	3	Left
Lcor	3	Left
Lcorl	3	Left
Lef1	13	Left
Lhx1	15	Left
Lhx2	5	Left
Lhx3	1	Left
Lhx4	3	Left
Lhx5	13	Left
Lhx6	1	Left
Lhx9	6	Left
Lin28a	12	Left
Lin28b	13	Left
Lmx1a	9	Left
Lmx1b	4	Left
Ltf	1	Left
Maf	10	Left
Maf1	1	Left
Mafb	1	Left
Mafg	1	Left
Mbd2	1	Left
Mbd3	2	Left
Mbtps2	1	Left
Mecom	40	Left
Mecp2	1	Left
Mef2a	5	Left
Mef2c	16	Left
Mef2d	1	Left
Meis1	25	Left
Meis2	42	Left
Meis3	2	Left
Meox1	1	Left
Meox2	5	Left
Mesp1	3	Left
Mga	1	Left
Mier1	1	Left
Mis18bp1	4	Left
Mitf	6	Left
Mixl1	3	Left
Mllt10	1	Left
Mlxipl	1	Left
Mnx1	2	Left
Msc	2	Left
Msx1	5	Left
Msx2	8	Left
Mta1	1	Left
Mta2	1	Left
Mta3	2	Left
Mxd3	1	Left
Mxd4	1	Left
Mxi1	3	Left
Myb	8	Left
Mybl1	9	Left
Mybl2	1	Left
Mycn	1	Left
Myef2	1	Left
Mynn	1	Left
Myod1	1	Left
Myog	1	Left
Myrf	1	Left
Myrfl	1	Left
Mysm1	2	Left
Myt1	20	Left
Myt1l	19	Left
Ncoa1	6	Left
Ncor2	1	Left
Neurod1	13	Left
Neurod2	4	Left
Neurod4	7	Left
Neurod6	4	Left
Neurog1	5	Left
Neurog2	12	Left
Nfatc2	4	Left
Nfatc3	2	Left
Nfe2l1	2	Left
Nfe2l2	2	Left
Nfe2l3	1	Left
Nfia	26	Left
Nfib	36	Left
Nfix	7	Left
Nfrkb	2	Left
Nfx1	1	Left
Nfxl1	3	Left
Nfyc	2	Left
Nhlh1	12	Left
Nhlh2	16	Left
Nkx1-2	2	Left
Nkx2-1	3	Left
Nkx2-2	6	Left
Nkx2-5	1	Left
Nkx2-9	1	Left
Nkx6-1	5	Left
Nkx6-2	2	Left
Noto	1	Left
Npas2	2	Left
Npas3	21	Left
Nr1h2	1	Left
Nr1h3	1	Left
Nr1h5	1	Left
Nr2c2	1	Left
Nr2e3	1	Left
Nr2f1	19	Left
Nr2f2	11	Left
Nr2f6	3	Left
Nr3c1	1	Left
Nr3c2	9	Left
Nr4a2	2	Left
Nr5a2	6	Left
Nr6a1	14	Left
Nrf1	2	Left
Olig2	4	Left
Olig3	3	Left
Onecut1	22	Left
Onecut2	22	Left
Onecut3	5	Left
Osr1	2	Left
Otp	2	Left
Otx1	2	Left
Otx2	13	Left
Ovol1	1	Left
Patz1	2	Left
Pax1	1	Left
Pax2	8	Left
Pax3	21	Left
Pax5	7	Left
Pax6	10	Left
Pax7	8	Left
Pax8	7	Left
Pax9	4	Left
Pbrm1	13	Left
Pbx1	24	Left
Pbx2	1	Left
Pbx3	32	Left
Pbx4	1	Left
Peg3	11	Left
Pgr	3	Left
Phox2a	1	Left
Phox2b	3	Left
Pias1	1	Left
Pitx1	2	Left
Pitx2	2	Left
Pitx3	1	Left
Pknox2	11	Left
Plag1	1	Left
Plagl1	13	Left
Plagl2	1	Left
Plek	1	Left
Pou2f1	2	Left
Pou2f2	11	Left
Pou2f3	1	Left
Pou3f2	3	Left
Pou3f3	1	Left
Pou3f4	1	Left
Pou4f1	8	Left
Pou4f3	1	Left
Pou5f1	7	Left
Pou6f1	1	Left
Pou6f2	5	Left
Ppara	2	Left
Pparg	4	Left
Prdm1	7	Left
Prdm10	1	Left
Prdm12	2	Left
Prdm13	4	Left
Prdm15	1	Left
Prdm16	16	Left
Prdm5	1	Left
Prdm6	6	Left
Prdm8	4	Left
Preb	2	Left
Prox1	18	Left
Prrx1	5	Left
Prrx2	1	Left
Prrxl1	1	Left
Ptf1a	1	Left
Pura	1	Left
Purb	1	Left
Purg	1	Left
Rag1	2	Left
Rara	1	Left
Rarb	12	Left
Rax	1	Left
Rbpj	4	Left
Rcor1	1	Left
Rcor2	4	Left
Relb	1	Left
Repin1	1	Left
Rere	14	Left
Rest	1	Left
Rfx1	1	Left
Rfx2	2	Left
Rfx3	15	Left
Rfx4	13	Left
Rfx6	4	Left
Rfx7	2	Left
Rlf	1	Left
Rora	16	Left
Rorb	8	Left
Rorc	1	Left
Rreb1	6	Left
Runx1	12	Left
Runx2	8	Left
Runx3	2	Left
Rxra	2	Left
Rxrg	2	Left
Sall1	2	Left
Sall2	1	Left
Sall3	4	Left
Sall4	4	Left
Satb1	4	Left
Satb2	7	Left
Scrt2	7	Left
Setbp1	42	Left
Shox2	5	Left
Sim1	8	Left
Sim2	2	Left
Six3	4	Left
Six4	1	Left
Six6	1	Left
Smad1	3	Left
Smad2	3	Left
Smad3	6	Left
Smad4	1	Left
Smad5	1	Left
Smad6	3	Left
Smad7	1	Left
Smarca1	4	Left
Smarcc1	4	Left
Smarcc2	1	Left
Smarce1	1	Left
Snapc4	1	Left
Son	1	Left
Sox10	1	Left
Sox11	7	Left
Sox13	4	Left
Sox17	6	Left
Sox2	1	Left
Sox4	6	Left
Sox5	23	Left
Sox6	27	Left
Sox7	3	Left
Sox8	1	Left
Sox9	10	Left
Sp100	1	Left
Sp5	4	Left
Sp7	1	Left
Sp8	1	Left
Sp9	1	Left
Spic	1	Left
Srebf2	1	Left
Ssrp1	1	Left
St18	30	Left
Stat3	3	Left
Stat4	1	Left
T	6	Left
Tada2a	1	Left
Tal1	6	Left
Tal2	3	Left
Tax1bp1	1	Left
Tbr1	1	Left
Tbx1	1	Left
Tbx15	2	Left
Tbx18	1	Left
Tbx2	3	Left
Tbx20	5	Left
Tbx22	2	Left
Tbx3	2	Left
Tbx4	3	Left
Tbx5	4	Left
Tbx6	1	Left
Tcf12	19	Left
Tcf15	1	Left
Tcf24	1	Left
Tcf25	1	Left
Tcf3	1	Left
Tcf4	23	Left
Tcf7	2	Left
Tcf7l1	6	Left
Tcf7l2	4	Left
Tead1	16	Left
Tead2	8	Left
Tead4	1	Left
Tef	1	Left
Terf1	2	Left
Terf2	3	Left
Tet2	1	Left
Tfap2a	11	Left
Tfap2b	15	Left
Tfap2c	1	Left
Tfap2e	1	Left
Tfcp2	1	Left
Tfcp2l1	2	Left
Tfdp1	1	Left
Tfdp2	9	Left
Tfeb	2	Left
Tfec	3	Left
Tgif1	1	Left
Thap2	1	Left
Thra	7	Left
Thrb	9	Left
Tlx1	1	Left
Tlx3	1	Left
Tmf1	1	Left
Tox	19	Left
Tox2	4	Left
Tox3	12	Left
Trp53	1	Left
Trp63	7	Left
Trp73	2	Left
Trps1	12	Left
Tsc22d1	7	Left
Tsc22d2	2	Left
Tsc22d4	1	Left
Tshz1	8	Left
Tshz2	24	Left
Tshz3	7	Left
Ttf1	1	Left
Tulp4	1	Left
Ubp1	1	Left
Ubtf	1	Left
Uncx	5	Left
Usf3	1	Left
Vezf1	2	Left
Vsx1	1	Left
Vsx2	1	Left
Wdhd1	4	Left
Whsc1	8	Left
Wiz	1	Left
Wt1	9	Left
Xbp1	1	Left
Xpa	1	Left
Ybx1	1	Left
Ybx2	1	Left
Ybx3	3	Left
Zbed4	2	Left
Zbtb1	1	Left
Zbtb11	1	Left
Zbtb16	20	Left
Zbtb17	1	Left
Zbtb18	3	Left
Zbtb2	1	Left
Zbtb20	23	Left
Zbtb38	8	Left
Zbtb43	1	Left
Zbtb46	4	Left
Zbtb7a	1	Left
Zbtb7c	11	Left
Zeb1	28	Left
Zeb2	35	Left
Zfhx2	1	Left
Zfhx3	14	Left
Zfhx4	18	Left
Zfp101	1	Left
Zfp131	2	Left
Zfp146	1	Left
Zfp148	1	Left
Zfp157	1	Left
Zfp182	1	Left
Zfp189	1	Left
Zfp207	2	Left
Zfp217	1	Left
Zfp24	1	Left
Zfp26	1	Left
Zfp260	1	Left
Zfp266	2	Left
Zfp280c	3	Left
Zfp280d	2	Left
Zfp292	1	Left
Zfp318	2	Left
Zfp326	2	Left
Zfp366	2	Left
Zfp367	1	Left
Zfp36l1	5	Left
Zfp37	1	Left
Zfp384	1	Left
Zfp385a	1	Left
Zfp386	1	Left
Zfp395	2	Left
Zfp397	2	Left
Zfp398	1	Left
Zfp40	1	Left
Zfp407	5	Left
Zfp410	2	Left
Zfp423	10	Left
Zfp444	1	Left
Zfp445	1	Left
Zfp467	1	Left
Zfp474	1	Left
Zfp503	1	Left
Zfp507	1	Left
Zfp512b	1	Left
Zfp516	1	Left
Zfp521	13	Left
Zfp532	6	Left
Zfp536	14	Left
Zfp560	1	Left
Zfp579	1	Left
Zfp60	1	Left
Zfp606	1	Left
Zfp608	10	Left
Zfp609	3	Left
Zfp618	3	Left
Zfp62	2	Left
Zfp629	1	Left
Zfp637	1	Left
Zfp64	1	Left
Zfp641	1	Left
Zfp644	1	Left
Zfp652	2	Left
Zfp664	2	Left
Zfp687	1	Left
Zfp69	1	Left
Zfp692	1	Left
Zfp697	1	Left
Zfp710	1	Left
Zfp711	1	Left
Zfp740	1	Left
Zfp746	2	Left
Zfp750	1	Left
Zfp780b	1	Left
Zfp800	3	Left
Zfp809	1	Left
Zfp811	3	Left
Zfp820	1	Left
Zfp827	3	Left
Zfp865	1	Left
Zfp871	1	Left
Zfp874a	1	Left
Zfp932	2	Left
Zfp944	1	Left
Zfp946	1	Left
Zfp961	1	Left
Zfp992	1	Left
Zfp995	1	Left
Zfpm1	2	Left
Zfpm2	23	Left
Zfx	2	Left
Zhx2	5	Left
Zhx3	3	Left
Zic1	3	Left
Zic4	5	Left
Zic5	1	Left
Zim1	2	Left
Zkscan1	1	Left
Zkscan17	1	Left
Zkscan2	3	Left
Zkscan3	3	Left
Zmiz1	8	Left
Znfx1	1	Left
Zscan29	1	Left
Zzz3	1	Left
2010315B03Rik	3	Right
2610008E11Rik	4	Right
2610021A01Rik	1	Right
2700081O15Rik	21	Right
4930522L14Rik	2	Right
9430076C15Rik	53	Right
AU041133	1	Right
AW146154	1	Right
Adnp	5	Right
Adnp2	2	Right
Aebp2	6	Right
Aff1	24	Right
Aff2	78	Right
Aff3	135	Right
Aff4	12	Right
Ahctf1	9	Right
Ahr	9	Right
Aire	2	Right
Alx1	13	Right
Alx3	4	Right
Alx4	6	Right
Apitd1	2	Right
Ar	9	Right
Arid1a	27	Right
Arid1b	31	Right
Arid2	19	Right
Arid3a	10	Right
Arid3b	27	Right
Arid4a	3	Right
Arid4b	22	Right
Arid5b	65	Right
Arnt2	21	Right
Arntl	12	Right
Arx	15	Right
Ascl1	14	Right
Ascl3	2	Right
Atf1	3	Right
Atf2	8	Right
Atf3	1	Right
Atf4	11	Right
Atf5	4	Right
Atf6	10	Right
Atf6b	1	Right
Atf7	7	Right
Atoh1	4	Right
Bach1	5	Right
Bach2	77	Right
Barhl1	22	Right
Barhl2	21	Right
Barx1	9	Right
Barx2	7	Right
Batf3	1	Right
Baz2a	4	Right
Baz2b	62	Right
Bbx	24	Right
Bcl11a	98	Right
Bcl11b	63	Right
Bcl6	6	Right
Bclaf1	7	Right
Bhlha9	2	Right
Bhlhe22	13	Right
Bhlhe23	3	Right
Bhlhe40	5	Right
Bhlhe41	2	Right
Blzf1	1	Right
Bnc1	4	Right
Bnc2	90	Right
Bsx	1	Right
CH25-588N10.2	2	Right
Camta1	30	Right
Camta2	1	Right
Capn15	10	Right
Carf	1	Right
Carhsp1	5	Right
Casz1	52	Right
Cbfb	6	Right
Cdc5l	3	Right
Cdip1	2	Right
Cdx1	16	Right
Cdx2	21	Right
Cdx4	8	Right
Cebpa	1	Right
Cebpb	2	Right
Cebpg	5	Right
Cebpz	8	Right
Cenpa	23	Right
Cenpt	7	Right
Cic	17	Right
Ciz1	5	Right
Clock	4	Right
Cnbp	20	Right
Cpeb1	8	Right
Creb1	12	Right
Creb3	1	Right
Creb3l1	7	Right
Creb3l2	11	Right
Creb3l3	1	Right
Creb3l4	2	Right
Crebrf	7	Right
Crebzf	6	Right
Crem	1	Right
Crx	2	Right
Csdc2	9	Right
Csde1	11	Right
Csrnp3	62	Right
Ctcf	9	Right
Cux1	49	Right
Cux2	29	Right
D130040H23Rik	3	Right
D3Ertd254e	2	Right
D630045J12Rik	18	Right
Dach1	161	Right
Dach2	96	Right
Dbx1	11	Right
Dbx2	3	Right
Ddit3	1	Right
Deaf1	2	Right
Dlx1	9	Right
Dlx2	3	Right
Dlx4	1	Right
Dlx5	6	Right
Dlx6	6	Right
Dmbx1	20	Right
Dmrt1	4	Right
Dmrt2	8	Right
Dmrt3	9	Right
Dmrta2	12	Right
Dmtf1	5	Right
Dnajc1	14	Right
Dnajc2	5	Right
E2f1	25	Right
E2f2	14	Right
E2f3	24	Right
E2f4	5	Right
E2f5	3	Right
E2f7	24	Right
E2f8	8	Right
E4f1	1	Right
Ebf1	120	Right
Ebf2	104	Right
Ebf3	104	Right
Ebf4	12	Right
Egr1	2	Right
Ehf	10	Right
Elf1	7	Right
Elf2	12	Right
Elf3	8	Right
Elf4	14	Right
Elf5	3	Right
Elk3	8	Right
Elk4	1	Right
Elmsan1	8	Right
Emx1	7	Right
Emx2	26	Right
En1	19	Right
En2	7	Right
Eomes	27	Right
Epas1	6	Right
Erf	1	Right
Erg	15	Right
Esr1	14	Right
Esrra	9	Right
Esrrb	13	Right
Esrrg	76	Right
Esx1	1	Right
Ets1	15	Right
Ets2	2	Right
Etv1	25	Right
Etv2	7	Right
Etv3	1	Right
Etv4	15	Right
Etv5	24	Right
Etv6	38	Right
Evx1	18	Right
Evx2	13	Right
Fev	6	Right
Fezf1	11	Right
Fezf2	14	Right
Fli1	29	Right
Fos	3	Right
Fosl2	4	Right
Foxa1	8	Right
Foxa2	14	Right
Foxa3	3	Right
Foxb1	18	Right
Foxc1	4	Right
Foxc2	3	Right
Foxd1	9	Right
Foxd3	19	Right
Foxd4	6	Right
Foxe1	3	Right
Foxf1	12	Right
Foxg1	17	Right
Foxi1	4	Right
Foxj1	5	Right
Foxj3	5	Right
Foxk1	2	Right
Foxk2	8	Right
Foxm1	10	Right
Foxn1	2	Right
Foxn2	9	Right
Foxn3	41	Right
Foxn4	8	Right
Foxo1	16	Right
Foxo3	4	Right
Foxo4	1	Right
Foxo6	2	Right
Foxp1	97	Right
Foxp2	121	Right
Foxp4	46	Right
Foxq1	4	Right
Gabpa	2	Right
Gabpb1	5	Right
Gabpb2	7	Right
Gata1	2	Right
Gata2	21	Right
Gata3	33	Right
Gata4	25	Right
Gata5	4	Right
Gata6	28	Right
Gatad1	1	Right
Gatad2b	11	Right
Gbx1	10	Right
Gbx2	14	Right
Gcfc2	4	Right
Gcm2	2	Right
Gfi1	3	Right
Gfi1b	2	Right
Gli1	10	Right
Gli2	41	Right
Gli3	80	Right
Glis1	10	Right
Glis2	20	Right
Glis3	57	Right
Glmp	1	Right
Gm14326	1	Right
Gm15446	1	Right
Gm20422	1	Right
Gm4881	5	Right
Gm4924	1	Right
Gm5141	1	Right
Gmeb1	5	Right
Gmeb2	4	Right
Gon4l	11	Right
Gpbp1	8	Right
Gpbp1l1	4	Right
Grhl1	3	Right
Grhl2	9	Right
Grhl3	7	Right
Gsc	7	Right
Gtf2i	17	Right
Gtf2ird1	15	Right
Gtf3a	1	Right
Gzf1	2	Right
Hand1	13	Right
Hand2	12	Right
Hbp1	6	Right
Hdx	5	Right
Helt	3	Right
Hes1	11	Right
Hes2	1	Right
Hes3	4	Right
Hes5	23	Right
Hes6	20	Right
Hes7	7	Right
Hesx1	5	Right
Hey1	3	Right
Hey2	4	Right
Heyl	4	Right
Hhex	7	Right
Hic2	5	Right
Hif1a	11	Right
Hif3a	9	Right
Hinfp	3	Right
Hivep1	9	Right
Hivep2	58	Right
Hivep3	29	Right
Hlf	14	Right
Hlx	6	Right
Hmbox1	11	Right
Hmg20a	7	Right
Hmg20b	3	Right
Hmga1	3	Right
Hmga2	108	Right
Hmgb1	16	Right
Hmgb2	9	Right
Hmgb3	10	Right
Hmgxb3	4	Right
Hmgxb4	7	Right
Hmx1	1	Right
Hmx2	16	Right
Hmx3	3	Right
Hnf1b	9	Right
Hnf4a	6	Right
Hnf4g	6	Right
Hopx	5	Right
Hoxa1	12	Right
Hoxa10	20	Right
Hoxa11	1	Right
Hoxa13	1	Right
Hoxa2	6	Right
Hoxa3	29	Right
Hoxa4	5	Right
Hoxa5	34	Right
Hoxa6	3	Right
Hoxa7	14	Right
Hoxa9	17	Right
Hoxb1	31	Right
Hoxb2	14	Right
Hoxb3	49	Right
Hoxb4	40	Right
Hoxb5	19	Right
Hoxb6	39	Right
Hoxb7	8	Right
Hoxb8	21	Right
Hoxb9	14	Right
Hoxc10	7	Right
Hoxc11	1	Right
Hoxc13	3	Right
Hoxc4	42	Right
Hoxc5	19	Right
Hoxc6	40	Right
Hoxc8	21	Right
Hoxc9	23	Right
Hoxd1	7	Right
Hoxd10	9	Right
Hoxd11	5	Right
Hoxd13	1	Right
Hoxd3	36	Right
Hoxd4	50	Right
Hoxd8	2	Right
Hoxd9	6	Right
Hsf1	2	Right
Hsf2	12	Right
Id1	15	Right
Id2	50	Right
Id3	23	Right
Id4	8	Right
Ikzf1	10	Right
Ikzf2	28	Right
Ikzf3	3	Right
Ikzf4	8	Right
Ikzf5	3	Right
Insm1	3	Right
Insm2	1	Right
Irf1	3	Right
Irf2	7	Right
Irf3	4	Right
Irf4	1	Right
Irf5	3	Right
Irf6	2	Right
Irf8	5	Right
Irx1	16	Right
Irx2	40	Right
Irx3	38	Right
Irx4	7	Right
Irx5	29	Right
Isl1	54	Right
Isl2	6	Right
Isx	5	Right
Jarid2	52	Right
Jazf1	47	Right
Jdp2	1	Right
Jun	7	Right
Junb	1	Right
Jund	11	Right
Khsrp	10	Right
Klf1	3	Right
Klf10	1	Right
Klf12	74	Right
Klf13	9	Right
Klf14	1	Right
Klf2	5	Right
Klf3	24	Right
Klf4	3	Right
Klf5	18	Right
Klf6	10	Right
Klf7	42	Right
Klf8	10	Right
Klf9	8	Right
Kmt2c	13	Right
L3mbtl3	12	Right
L3mbtl4	30	Right
Lbx1	14	Right
Lcor	17	Right
Lcorl	39	Right
Lef1	66	Right
Lhx1	63	Right
Lhx2	45	Right
Lhx3	13	Right
Lhx4	18	Right
Lhx5	49	Right
Lhx6	9	Right
Lhx8	14	Right
Lhx9	46	Right
Lin28a	20	Right
Lin28b	61	Right
Litaf	4	Right
Lmx1a	29	Right
Lmx1b	47	Right
Lrrfip1	21	Right
Lrrfip2	8	Right
Ltf	6	Right
Lyar	11	Right
Lyl1	1	Right
Maf	41	Right
Maf1	4	Right
Mafb	12	Right
Maff	1	Right
Mafg	4	Right
Maz	4	Right
Mbd1	1	Right
Mbd2	6	Right
Mbd3	11	Right
Mbd4	5	Right
Mbtps2	8	Right
Mecom	132	Right
Mecp2	8	Right
Mef2a	18	Right
Mef2c	60	Right
Mef2d	2	Right
Meis1	135	Right
Meis2	166	Right
Meis3	23	Right
Meox1	11	Right
Meox2	16	Right
Mesp1	13	Right
Mesp2	3	Right
Mga	6	Right
Mier1	8	Right
Mier2	2	Right
Mier3	2	Right
Mis18bp1	29	Right
Mitf	15	Right
Mixl1	11	Right
Mkrn2	1	Right
Mkx	6	Right
Mllt10	19	Right
Mlxip	2	Right
Mlxipl	4	Right
Mnx1	5	Right
Msc	3	Right
Msx1	33	Right
Msx2	12	Right
Msx3	8	Right
Mta1	5	Right
Mta2	5	Right
Mta3	4	Right
Mtf1	1	Right
Mxd1	2	Right
Mxd3	5	Right
Mxd4	5	Right
Mxi1	26	Right
Myb	25	Right
Mybl1	29	Right
Mybl2	8	Right
Myc	1	Right
Mycl	4	Right
Mycn	12	Right
Myef2	19	Right
Myf5	1	Right
Myf6	1	Right
Mynn	2	Right
Myod1	2	Right
Myog	3	Right
Myrf	2	Right
Myrfl	2	Right
Mysm1	7	Right
Myt1	67	Right
Myt1l	70	Right
Nanog	3	Right
Ncoa1	27	Right
Ncor1	6	Right
Ncor2	23	Right
Neurod1	42	Right
Neurod2	13	Right
Neurod4	21	Right
Neurod6	12	Right
Neurog1	13	Right
Neurog2	31	Right
Neurog3	4	Right
Nfat5	15	Right
Nfatc1	4	Right
Nfatc2	8	Right
Nfatc3	8	Right
Nfatc4	2	Right
Nfe2l1	4	Right
Nfe2l2	9	Right
Nfe2l3	6	Right
Nfia	112	Right
Nfib	133	Right
Nfic	3	Right
Nfix	54	Right
Nfkb1	9	Right
Nfrkb	2	Right
Nfx1	5	Right
Nfxl1	7	Right
Nfya	2	Right
Nfyb	4	Right
Nfyc	15	Right
Nhlh1	20	Right
Nhlh2	41	Right
Nkx1-1	4	Right
Nkx1-2	7	Right
Nkx2-1	23	Right
Nkx2-2	24	Right
Nkx2-3	3	Right
Nkx2-4	2	Right
Nkx2-5	3	Right
Nkx2-9	1	Right
Nkx6-1	22	Right
Nkx6-2	10	Right
Nkx6-3	1	Right
Noto	1	Right
Npas1	1	Right
Npas2	10	Right
Npas3	102	Right
Nr1d2	1	Right
Nr1h2	1	Right
Nr1h3	1	Right
Nr1h4	2	Right
Nr1h5	3	Right
Nr1i2	3	Right
Nr1i3	1	Right
Nr2c1	3	Right
Nr2c2	6	Right
Nr2e1	7	Right
Nr2e3	3	Right
Nr2f1	88	Right
Nr2f2	91	Right
Nr2f6	8	Right
Nr3c1	24	Right
Nr3c2	35	Right
Nr4a2	29	Right
Nr4a3	7	Right
Nr5a1	4	Right
Nr5a2	22	Right
Nr6a1	47	Right
Nrf1	13	Right
Olig1	5	Right
Olig2	9	Right
Olig3	11	Right
Onecut1	45	Right
Onecut2	65	Right
Onecut3	23	Right
Osr1	12	Right
Osr2	4	Right
Otp	41	Right
Otx1	11	Right
Otx2	44	Right
Ovol1	3	Right
Ovol2	2	Right
Parp12	2	Right
Patz1	9	Right
Pax1	4	Right
Pax2	47	Right
Pax3	75	Right
Pax4	2	Right
Pax5	35	Right
Pax6	41	Right
Pax7	28	Right
Pax8	31	Right
Pax9	15	Right
Paxbp1	5	Right
Pbrm1	29	Right
Pbx1	125	Right
Pbx2	5	Right
Pbx3	121	Right
Pbx4	5	Right
Pdx1	2	Right
Peg3	75	Right
Pgr	7	Right
Phb	2	Right
Phox2a	12	Right
Phox2b	20	Right
Phtf1	6	Right
Pias1	15	Right
Pias2	5	Right
Pias3	1	Right
Pias4	1	Right
Pitx1	27	Right
Pitx2	43	Right
Pitx3	3	Right
Pknox1	3	Right
Pknox2	68	Right
Plag1	5	Right
Plagl1	65	Right
Plagl2	6	Right
Platr25	2	Right
Plek	4	Right
Pms1	6	Right
Pou1f1	2	Right
Pou2f1	19	Right
Pou2f2	58	Right
Pou2f3	1	Right
Pou3f1	17	Right
Pou3f2	29	Right
Pou3f3	11	Right
Pou3f4	7	Right
Pou4f1	37	Right
Pou4f2	11	Right
Pou4f3	1	Right
Pou5f1	17	Right
Pou6f1	5	Right
Pou6f2	51	Right
Ppara	11	Right
Ppard	2	Right
Pparg	18	Right
Prdm1	24	Right
Prdm10	5	Right
Prdm12	13	Right
Prdm13	15	Right
Prdm14	2	Right
Prdm15	4	Right
Prdm16	71	Right
Prdm2	7	Right
Prdm5	15	Right
Prdm6	36	Right
Prdm8	32	Right
Preb	5	Right
Prkrir	2	Right
Prox1	56	Right
Prrx1	35	Right
Prrx2	13	Right
Prrxl1	15	Right
Ptf1a	2	Right
Pura	2	Right
Purb	6	Right
Purg	7	Right
Rag1	3	Right
Rara	6	Right
Rarb	70	Right
Rarg	8	Right
Rax	3	Right
Rbck1	5	Right
Rbpj	27	Right
Rbpjl	4	Right
Rcor1	11	Right
Rcor2	27	Right
Rcor3	3	Right
Rel	1	Right
Rela	1	Right
Relb	2	Right
Repin1	3	Right
Rere	67	Right
Rest	8	Right
Rfx1	3	Right
Rfx2	12	Right
Rfx3	59	Right
Rfx4	43	Right
Rfx5	2	Right
Rfx6	8	Right
Rfx7	13	Right
Rfx8	2	Right
Rhox6	1	Right
Rhox8	1	Right
Rhox9	2	Right
Rlf	6	Right
Rora	91	Right
Rorb	42	Right
Rorc	6	Right
Rreb1	18	Right
Runx1	33	Right
Runx2	20	Right
Runx3	6	Right
Rxra	4	Right
Rxrb	1	Right
Rxrg	15	Right
Sall1	20	Right
Sall2	3	Right
Sall3	36	Right
Sall4	13	Right
Satb1	21	Right
Satb2	22	Right
Scrt1	13	Right
Scrt2	25	Right
Setbp1	115	Right
Setdb1	5	Right
Setdb2	2	Right
Shox2	40	Right
Sim1	54	Right
Sim2	11	Right
Six1	5	Right
Six2	1	Right
Six3	23	Right
Six4	1	Right
Six5	1	Right
Six6	4	Right
Smad1	15	Right
Smad2	16	Right
Smad3	42	Right
Smad4	8	Right
Smad5	7	Right
Smad6	18	Right
Smad7	8	Right
Smad9	3	Right
Smarca1	11	Right
Smarcal1	1	Right
Smarcc1	21	Right
Smarcc2	8	Right
Smarce1	5	Right
Snai1	6	Right
Snai2	4	Right
Snapc4	2	Right
Son	8	Right
Sox1	4	Right
Sox10	6	Right
Sox11	72	Right
Sox12	7	Right
Sox13	16	Right
Sox14	13	Right
Sox15	1	Right
Sox17	12	Right
Sox2	17	Right
Sox21	9	Right
Sox3	1	Right
Sox4	40	Right
Sox5	114	Right
Sox6	106	Right
Sox7	4	Right
Sox8	3	Right
Sox9	20	Right
Sp1	4	Right
Sp100	5	Right
Sp2	3	Right
Sp3	6	Right
Sp4	7	Right
Sp5	13	Right
Sp6	2	Right
Sp7	2	Right
Sp8	13	Right
Sp9	15	Right
Spdef	3	Right
Spi1	1	Right
Spib	1	Right
Spic	1	Right
Srebf2	23	Right
Ssrp1	13	Right
St18	97	Right
Stat1	3	Right
Stat2	4	Right
Stat3	16	Right
Stat4	5	Right
Sub1	3	Right
T	12	Right
Tada2a	6	Right
Tal1	16	Right
Tal2	10	Right
Tax1bp1	5	Right
Tbr1	11	Right
Tbx1	10	Right
Tbx10	2	Right
Tbx15	13	Right
Tbx18	17	Right
Tbx2	15	Right
Tbx20	22	Right
Tbx21	2	Right
Tbx22	3	Right
Tbx3	29	Right
Tbx4	19	Right
Tbx5	16	Right
Tbx6	8	Right
Tcf12	76	Right
Tcf15	7	Right
Tcf19	6	Right
Tcf21	2	Right
Tcf24	1	Right
Tcf25	7	Right
Tcf3	7	Right
Tcf4	117	Right
Tcf7	8	Right
Tcf7l1	32	Right
Tcf7l2	67	Right
Tead1	63	Right
Tead2	37	Right
Tead4	3	Right
Tef	6	Right
Terf1	15	Right
Terf2	8	Right
Tet2	8	Right
Tfam	3	Right
Tfap2a	54	Right
Tfap2b	71	Right
Tfap2c	6	Right
Tfap2d	16	Right
Tfap2e	8	Right
Tfb1m	2	Right
Tfcp2	2	Right
Tfcp2l1	6	Right
Tfdp1	12	Right
Tfdp2	42	Right
Tfeb	5	Right
Tfec	8	Right
Tgif1	5	Right
Tgif2	4	Right
Thap2	4	Right
Thap3	3	Right
Thap4	1	Right
Thra	16	Right
Thrb	46	Right
Thyn1	2	Right
Tlx1	8	Right
Tlx2	7	Right
Tlx3	11	Right
Tmf1	4	Right
Tox	115	Right
Tox2	50	Right
Tox3	77	Right
Tox4	2	Right
Trp53	8	Right
Trp63	13	Right
Trp73	13	Right
Trps1	71	Right
Tsc22d1	38	Right
Tsc22d2	16	Right
Tsc22d3	5	Right
Tsc22d4	2	Right
Tshz1	38	Right
Tshz2	113	Right
Tshz3	43	Right
Ttf1	2	Right
Tub	10	Right
Tulp1	1	Right
Tulp2	1	Right
Tulp3	1	Right
Tulp4	10	Right
Twist1	3	Right
Twist2	9	Right
Ubp1	3	Right
Ubtf	4	Right
Uncx	40	Right
Usf1	1	Right
Usf2	3	Right
Usf3	2	Right
Vax2	1	Right
Vdr	7	Right
Vezf1	9	Right
Vsx1	1	Right
Vsx2	19	Right
Wdhd1	16	Right
Whsc1	31	Right
Wiz	4	Right
Wt1	23	Right
Xbp1	2	Right
Xpa	1	Right
Ybx1	16	Right
Ybx2	4	Right
Ybx3	10	Right
Yeats4	3	Right
Yy1	5	Right
Zbed4	6	Right
Zbtb1	2	Right
Zbtb10	3	Right
Zbtb11	5	Right
Zbtb16	81	Right
Zbtb17	1	Right
Zbtb18	12	Right
Zbtb2	3	Right
Zbtb20	89	Right
Zbtb21	2	Right
Zbtb22	1	Right
Zbtb25	2	Right
Zbtb34	1	Right
Zbtb38	16	Right
Zbtb4	3	Right
Zbtb40	2	Right
Zbtb41	4	Right
Zbtb43	1	Right
Zbtb44	2	Right
Zbtb45	1	Right
Zbtb46	22	Right
Zbtb7a	7	Right
Zbtb7c	39	Right
Zbtb8a	1	Right
Zeb1	93	Right
Zeb2	110	Right
Zfat	3	Right
Zfhx2	31	Right
Zfhx3	97	Right
Zfhx4	94	Right
Zfp1	1	Right
Zfp101	9	Right
Zfp110	2	Right
Zfp120	1	Right
Zfp131	9	Right
Zfp141	2	Right
Zfp142	3	Right
Zfp143	4	Right
Zfp146	2	Right
Zfp148	7	Right
Zfp157	5	Right
Zfp169	1	Right
Zfp180	3	Right
Zfp182	1	Right
Zfp189	1	Right
Zfp202	1	Right
Zfp207	19	Right
Zfp217	6	Right
Zfp219	10	Right
Zfp236	4	Right
Zfp24	3	Right
Zfp26	2	Right
Zfp260	4	Right
Zfp263	1	Right
Zfp266	9	Right
Zfp275	2	Right
Zfp276	2	Right
Zfp277	5	Right
Zfp280c	8	Right
Zfp280d	14	Right
Zfp281	2	Right
Zfp282	3	Right
Zfp292	9	Right
Zfp317	1	Right
Zfp318	5	Right
Zfp322a	7	Right
Zfp326	6	Right
Zfp341	1	Right
Zfp354c	3	Right
Zfp362	1	Right
Zfp366	2	Right
Zfp367	9	Right
Zfp369	1	Right
Zfp36l1	25	Right
Zfp36l2	1	Right
Zfp37	2	Right
Zfp382	2	Right
Zfp384	1	Right
Zfp385a	7	Right
Zfp386	3	Right
Zfp395	3	Right
Zfp397	3	Right
Zfp398	3	Right
Zfp40	2	Right
Zfp407	11	Right
Zfp410	6	Right
Zfp422	2	Right
Zfp423	41	Right
Zfp438	1	Right
Zfp442	1	Right
Zfp444	2	Right
Zfp445	2	Right
Zfp467	3	Right
Zfp472	2	Right
Zfp473	1	Right
Zfp474	3	Right
Zfp488	1	Right
Zfp503	28	Right
Zfp507	2	Right
Zfp511	1	Right
Zfp512	8	Right
Zfp512b	1	Right
Zfp513	2	Right
Zfp516	11	Right
Zfp518b	3	Right
Zfp52	1	Right
Zfp521	72	Right
Zfp53	2	Right
Zfp532	39	Right
Zfp536	103	Right
Zfp560	1	Right
Zfp568	4	Right
Zfp57	2	Right
Zfp579	19	Right
Zfp580	1	Right
Zfp592	3	Right
Zfp60	4	Right
Zfp606	1	Right
Zfp608	75	Right
Zfp609	25	Right
Zfp618	34	Right
Zfp62	7	Right
Zfp626	2	Right
Zfp629	2	Right
Zfp637	1	Right
Zfp639	1	Right
Zfp64	3	Right
Zfp641	1	Right
Zfp644	16	Right
Zfp652	5	Right
Zfp653	3	Right
Zfp654	1	Right
Zfp655	1	Right
Zfp664	4	Right
Zfp667	4	Right
Zfp668	1	Right
Zfp68	1	Right
Zfp687	4	Right
Zfp69	1	Right
Zfp692	2	Right
Zfp697	6	Right
Zfp7	3	Right
Zfp706	6	Right
Zfp710	11	Right
Zfp711	8	Right
Zfp740	6	Right
Zfp746	3	Right
Zfp750	3	Right
Zfp760	6	Right
Zfp763	1	Right
Zfp770	1	Right
Zfp771	1	Right
Zfp780b	1	Right
Zfp787	1	Right
Zfp788	1	Right
Zfp799	1	Right
Zfp800	11	Right
Zfp808	7	Right
Zfp809	4	Right
Zfp81	2	Right
Zfp810	1	Right
Zfp811	18	Right
Zfp820	1	Right
Zfp825	1	Right
Zfp827	23	Right
Zfp846	1	Right
Zfp865	3	Right
Zfp871	4	Right
Zfp873	1	Right
Zfp874a	1	Right
Zfp9	1	Right
Zfp90	1	Right
Zfp91	7	Right
Zfp930	1	Right
Zfp932	3	Right
Zfp933	1	Right
Zfp934	2	Right
Zfp941	1	Right
Zfp942	3	Right
Zfp943	1	Right
Zfp944	2	Right
Zfp945	1	Right
Zfp946	5	Right
Zfp948	5	Right
Zfp950	2	Right
Zfp956	1	Right
Zfp961	3	Right
Zfp976	2	Right
Zfp984	2	Right
Zfp992	1	Right
Zfp995	1	Right
Zfpm1	16	Right
Zfpm2	106	Right
Zfx	5	Right
Zhx2	9	Right
Zhx3	10	Right
Zic1	43	Right
Zic2	4	Right
Zic3	17	Right
Zic4	29	Right
Zic5	10	Right
Zim1	23	Right
Zkscan1	2	Right
Zkscan17	3	Right
Zkscan2	4	Right
Zkscan3	11	Right
Zkscan8	1	Right
Zmat1	3	Right
Zmiz1	49	Right
Zmiz2	15	Right
Znfx1	1	Right
Zscan21	7	Right
Zscan26	1	Right
Zscan29	1	Right
Zzz3	10	Right

## Sheet: panel_l
gene_short_name	n	panel
0610040J01Rik	2	Left
1110004E09Rik	1	Left
1110008L16Rik	1	Left
1110012L19Rik	1	Left
1110017D15Rik	1	Left
1190002N15Rik	1	Left
1500009L16Rik	1	Left
1520401A03Rik	1	Left
1700007G11Rik	1	Left
1700011H14Rik	2	Left
1700016K19Rik	1	Left
1700020I14Rik	1	Left
1700025G04Rik	14	Left
1700027J07Rik	1	Left
1700028P14Rik	1	Left
1700112E06Rik	14	Left
1810011O10Rik	1	Left
1810022K09Rik	1	Left
1810041L15Rik	1	Left
1810058I24Rik	1	Left
2010005H15Rik	1	Left
2010111I01Rik	3	Left
2010300C02Rik	1	Left
2310057M21Rik	1	Left
2410004P03Rik	1	Left
2510002D24Rik	1	Left
2510009E07Rik	2	Left
2510039O18Rik	1	Left
2610020H08Rik	2	Left
2610027F03Rik	2	Left
2610028E06Rik	2	Left
2610028H24Rik	1	Left
2610035D17Rik	8	Left
2610037D02Rik	1	Left
2610301B20Rik	1	Left
2610528J11Rik	1	Left
2700038G22Rik	2	Left
2810403A07Rik	1	Left
2900011O08Rik	3	Left
2900026A02Rik	1	Left
3110035E14Rik	3	Left
3110039M20Rik	2	Left
3110043O21Rik	1	Left
3110082I17Rik	2	Left
3632451O06Rik	2	Left
4833439L19Rik	1	Left
4930402H24Rik	5	Left
4930452B06Rik	2	Left
4930503L19Rik	2	Left
4930519L02Rik	2	Left
4930544I03Rik	3	Left
4931406C07Rik	1	Left
4931406P16Rik	3	Left
4932411E22Rik	4	Left
4933406I18Rik	4	Left
5031425E22Rik	2	Left
5330417C22Rik	2	Left
5330434G04Rik	2	Left
5430401F13Rik	1	Left
5430416N02Rik	1	Left
5730508B09Rik	1	Left
5730522E02Rik	8	Left
5730559C18Rik	1	Left
6030443J06Rik	3	Left
6030498E09Rik	3	Left
9030622O22Rik	12	Left
9130230L23Rik	1	Left
9330182L06Rik	1	Left
9430076C15Rik	10	Left
9530059O14Rik	7	Left
A230006K03Rik	1	Left
A330008L17Rik	1	Left
A330033J07Rik	1	Left
A330102I10Rik	3	Left
A730017C20Rik	2	Left
A730049H05Rik	2	Left
A830018L16Rik	3	Left
A930007I19Rik	2	Left
A930011G23Rik	21	Left
AF529169	1	Left
AI314180	2	Left
AI480526	1	Left
AI504432	1	Left
AU020206	7	Left
AW554918	3	Left
AY036118	1	Left
Aars	1	Left
Aatf	1	Left
Abca1	6	Left
Abca13	1	Left
Abca3	2	Left
Abca4	2	Left
Abca5	2	Left
Abca7	1	Left
Abca8a	1	Left
Abca8b	2	Left
Abca9	1	Left
Abcb11	1	Left
Abcb1a	1	Left
Abcb4	2	Left
Abcc1	2	Left
Abcc4	1	Left
Abcc5	1	Left
Abcc8	1	Left
Abcc9	4	Left
Abcd2	8	Left
Abcd3	1	Left
Abce1	2	Left
Abcf2	1	Left
Abcg1	2	Left
Abcg2	4	Left
Abcg3	1	Left
Abhd15	1	Left
Abhd17c	1	Left
Abhd2	3	Left
Abhd5	1	Left
Abhd6	1	Left
Abi3bp	5	Left
Ablim1	12	Left
Ablim3	12	Left
Abr	5	Left
Abtb2	18	Left
Acaa2	1	Left
Acaca	4	Left
Acacb	1	Left
Acad11	1	Left
Acad8	2	Left
Acadl	3	Left
Acadm	1	Left
Acadvl	2	Left
Acer3	1	Left
Ache	1	Left
Ackr1	1	Left
Ackr3	2	Left
Acnat1	1	Left
Aco1	1	Left
Aco2	3	Left
Acot7	1	Left
Acox1	1	Left
Acp5	1	Left
Acsbg1	1	Left
Acsl1	4	Left
Acsl3	1	Left
Acsl4	1	Left
Acss1	4	Left
Acss3	4	Left
Acta1	3	Left
Acta2	8	Left
Actb	10	Left
Actc1	5	Left
Actg1	6	Left
Actg2	1	Left
Actl6b	2	Left
Actn1	2	Left
Actn2	2	Left
Actn4	1	Left
Actr1b	1	Left
Acvr1	2	Left
Acvr1c	2	Left
Acvr2a	7	Left
Acvr2b	1	Left
Ada	1	Left
Adam10	1	Left
Adam11	1	Left
Adam12	10	Left
Adam17	1	Left
Adam19	3	Left
Adam22	5	Left
Adam23	6	Left
Adamts1	3	Left
Adamts12	6	Left
Adamts15	1	Left
Adamts16	5	Left
Adamts17	2	Left
Adamts18	5	Left
Adamts19	6	Left
Adamts2	2	Left
Adamts3	6	Left
Adamts5	2	Left
Adamts6	5	Left
Adamts9	6	Left
Adamtsl1	12	Left
Adamtsl3	1	Left
Adap2	1	Left
Adar	1	Left
Adarb1	2	Left
Adarb2	5	Left
Adcy1	2	Left
Adcy2	5	Left
Adcy7	1	Left
Adcy8	6	Left
Adcyap1	1	Left
Adcyap1r1	3	Left
Add2	1	Left
Add3	3	Left
Adgb	2	Left
Adgra3	1	Left
Adgrb1	2	Left
Adgrb2	3	Left
Adgrb3	33	Left
Adgre1	1	Left
Adgre5	3	Left
Adgrf1	1	Left
Adgrf5	1	Left
Adgrg1	11	Left
Adgrg3	8	Left
Adgrg6	3	Left
Adgrl1	10	Left
Adgrl2	13	Left
Adgrl3	28	Left
Adgrl4	5	Left
Adgrv1	31	Left
Adipor1	1	Left
Adipor2	2	Left
Adk	12	Left
Adnp	1	Left
Adra1a	3	Left
Adra1b	1	Left
Aebp2	1	Left
Aes	1	Left
Afap1	9	Left
Afap1l2	1	Left
Afdn	3	Left
Aff1	2	Left
Aff2	19	Left
Aff3	24	Left
Aff4	1	Left
Afg3l2	2	Left
Afm	2	Left
Afp	8	Left
Agap1	2	Left
Agap2	1	Left
Agap3	4	Left
Agbl1	2	Left
Agbl4	11	Left
Agl	2	Left
Agmo	2	Left
Ago1	2	Left
Agpat3	1	Left
Agpat4	2	Left
Agpat9	1	Left
Agps	2	Left
Agr2	1	Left
Agtpbp1	1	Left
Agtrap	1	Left
Ahctf1	3	Left
Ahcyl2	4	Left
Ahi1	6	Left
Ahnak	5	Left
Ahr	3	Left
Ahsg	1	Left
Aifm2	2	Left
Aig1	1	Left
Aim1	2	Left
Aim2	2	Left
Aire	1	Left
Ajap1	2	Left
Ajuba	1	Left
Ak9	2	Left
Akap1	2	Left
Akap12	5	Left
Akap13	7	Left
Akap17b	2	Left
Akap5	1	Left
Akap6	23	Left
Akap7	3	Left
Akap8	1	Left
Akap8l	1	Left
Akap9	2	Left
Akirin2	1	Left
Akr1a1	2	Left
Akr1b3	2	Left
Akr1c13	1	Left
Akr1c19	1	Left
Akr1d1	1	Left
Akt1	1	Left
Akt3	8	Left
Alad	1	Left
Alas1	1	Left
Alb	4	Left
Alcam	21	Left
Aldh1a1	4	Left
Aldh1a2	4	Left
Aldh1a3	3	Left
Aldh1l1	3	Left
Aldh2	5	Left
Aldh6a1	1	Left
Aldoa	3	Left
Aldob	1	Left
Aldoc	1	Left
Alg14	1	Left
Alg2	2	Left
Alg9	1	Left
Alk	5	Left
Alkbh1	2	Left
Alkbh8	1	Left
Alms1	2	Left
Alpk1	1	Left
Alpk2	1	Left
Alpl	6	Left
Als2	1	Left
Alx1	1	Left
Ambp	3	Left
Amd1	1	Left
Amhr2	1	Left
Ammecr1	1	Left
Amn1	1	Left
Amot	3	Left
Amph	5	Left
Amy1	2	Left
Anapc10	1	Left
Angel2	1	Left
Angpt1	12	Left
Angptl2	1	Left
Angptl4	1	Left
Ank	3	Left
Ank1	7	Left
Ank2	15	Left
Ank3	28	Left
Ankef1	2	Left
Ankhd1	1	Left
Ankib1	1	Left
Ankle2	1	Left
Ankrd1	1	Left
Ankrd11	6	Left
Ankrd12	1	Left
Ankrd13a	1	Left
Ankrd13b	1	Left
Ankrd27	2	Left
Ankrd28	1	Left
Ankrd33b	1	Left
Ankrd44	6	Left
Ankrd52	1	Left
Ankrd6	4	Left
Anks1	1	Left
Anks1b	20	Left
Anln	5	Left
Ano1	9	Left
Ano3	2	Left
Ano4	6	Left
Ano5	2	Left
Ano6	2	Left
Anp32b	1	Left
Antxr1	1	Left
Antxr2	7	Left
Anxa1	1	Left
Anxa2	4	Left
Anxa3	2	Left
Anxa4	2	Left
Anxa5	1	Left
Anxa6	2	Left
Aoah	3	Left
Aox1	1	Left
Aox3	1	Left
Ap1ar	1	Left
Ap1m1	1	Left
Ap1s3	2	Left
Ap2a2	1	Left
Ap2m1	1	Left
Ap3s1	2	Left
Apba1	10	Left
Apba2	4	Left
Apbb2	2	Left
Apcdd1	5	Left
Apela	3	Left
Api5	1	Left
Aplnr	2	Left
Aplp1	10	Left
Aplp2	3	Left
Apoa1	3	Left
Apoa2	1	Left
Apob	2	Left
Apobec2	1	Left
Apobec3	1	Left
Apoc1	1	Left
Apoe	10	Left
Apoh	1	Left
Apol10a	1	Left
Apom	1	Left
Apoo	1	Left
App	8	Left
Appbp2	1	Left
Appl2	1	Left
Aqp11	1	Left
Aqp3	2	Left
Aqp6	1	Left
Aqr	1	Left
Araf	1	Left
Arap2	6	Left
Arf5	1	Left
Arfgap3	1	Left
Arfgef1	1	Left
Arfgef3	7	Left
Arfip1	1	Left
Arfrp1	1	Left
Arg1	1	Left
Arhgap10	2	Left
Arhgap11a	1	Left
Arhgap12	1	Left
Arhgap15	3	Left
Arhgap18	6	Left
Arhgap20	7	Left
Arhgap21	5	Left
Arhgap22	2	Left
Arhgap23	2	Left
Arhgap24	13	Left
Arhgap26	5	Left
Arhgap28	5	Left
Arhgap29	6	Left
Arhgap31	2	Left
Arhgap32	2	Left
Arhgap39	1	Left
Arhgap42	4	Left
Arhgap44	1	Left
Arhgap5	3	Left
Arhgap6	3	Left
Arhgef12	2	Left
Arhgef18	1	Left
Arhgef2	1	Left
Arhgef26	5	Left
Arhgef28	9	Left
Arhgef37	1	Left
Arhgef38	1	Left
Arhgef4	5	Left
Arhgef6	1	Left
Arhgef9	6	Left
Arid1a	2	Left
Arid1b	4	Left
Arid2	1	Left
Arid3b	2	Left
Arid4b	5	Left
Arid5b	10	Left
Arih1	3	Left
Arl15	2	Left
Arl3	1	Left
Arl4a	5	Left
Arl5a	1	Left
Arl6	2	Left
Arl6ip1	6	Left
Arl6ip5	1	Left
Arl6ip6	2	Left
Armc2	3	Left
Armc3	1	Left
Armcx2	1	Left
Arnt2	2	Left
Arntl	2	Left
Arpc1b	2	Left
Arpc3	1	Left
Arpc4	1	Left
Arpc5	1	Left
Arpp21	14	Left
Arsb	1	Left
Arsg	1	Left
Art1	1	Left
Art3	3	Left
Arx	2	Left
Arxes1	1	Left
Asah1	1	Left
Asap1	6	Left
Asap3	1	Left
Asb12	1	Left
Asb14	1	Left
Asb15	1	Left
Asb2	1	Left
Asb4	5	Left
Asb7	1	Left
Ascc3	1	Left
Ascl1	4	Left
Asf1b	2	Left
Asic2	10	Left
Asic4	3	Left
Asns	1	Left
Asph	2	Left
Aspm	3	Left
Aspscr1	1	Left
Astn1	4	Left
Astn2	18	Left
Asxl1	1	Left
Asxl3	2	Left
Atad1	2	Left
Atad2	8	Left
Atad3a	3	Left
Atad5	5	Left
Atat1	1	Left
Atf4	1	Left
Atf5	1	Left
Atf6	1	Left
Atf7	2	Left
Atg2b	1	Left
Atg4a	1	Left
Atl1	1	Left
Atm	2	Left
Atn1	1	Left
Atox1	1	Left
Atp10a	4	Left
Atp11a	2	Left
Atp11b	2	Left
Atp11c	3	Left
Atp13a2	1	Left
Atp13a3	1	Left
Atp1a1	3	Left
Atp1a2	3	Left
Atp1a3	6	Left
Atp1b1	5	Left
Atp1b2	1	Left
Atp1b3	4	Left
Atp2a2	4	Left
Atp2b1	5	Left
Atp2b2	6	Left
Atp2b3	1	Left
Atp2b4	3	Left
Atp2c1	1	Left
Atp5a1	4	Left
Atp5b	3	Left
Atp5c1	1	Left
Atp5f1	2	Left
Atp5g3	2	Left
Atp5j2	1	Left
Atp5o	1	Left
Atp5sl	1	Left
Atp6ap1	1	Left
Atp6ap2	1	Left
Atp6v0a1	2	Left
Atp6v0a2	1	Left
Atp6v0a4	2	Left
Atp6v0b	1	Left
Atp6v0d2	2	Left
Atp6v0e	2	Left
Atp6v1a	1	Left
Atp6v1b1	1	Left
Atp6v1c1	1	Left
Atp6v1c2	3	Left
Atp6v1d	1	Left
Atp6v1e1	1	Left
Atp6v1g3	2	Left
Atp6v1h	1	Left
Atp7a	2	Left
Atp7b	1	Left
Atp8a1	15	Left
Atp8a2	6	Left
Atp8b1	1	Left
Atp8b4	6	Left
Atp9a	8	Left
Atrnl1	9	Left
Atrx	2	Left
Atxn1	16	Left
Atxn2	2	Left
Atxn2l	1	Left
Atxn7l1	1	Left
Atxn7l3b	1	Left
Aurkb	2	Left
Auts2	18	Left
Avil	1	Left
Axin2	2	Left
Axl	2	Left
Azin1	1	Left
B130046B21Rik	1	Left
B230219D22Rik	2	Left
B230354K17Rik	1	Left
B2m	2	Left
B3galt1	12	Left
B3galt2	1	Left
B3gat1	7	Left
B3gat2	1	Left
B4galnt2	3	Left
B4galt5	1	Left
B4galt6	2	Left
B830012L14Rik	1	Left
B9d1	1	Left
B9d2	1	Left
BC003331	1	Left
BC005561	1	Left
BC030336	1	Left
BC035044	3	Left
BC051019	1	Left
BC052040	1	Left
BC117090	1	Left
Bace1	1	Left
Bach2	14	Left
Bahcc1	2	Left
Baiap2	1	Left
Baiap2l1	1	Left
Bambi	3	Left
Bard1	1	Left
Barhl1	3	Left
Barhl2	1	Left
Basp1	4	Left
Baz1a	7	Left
Baz1b	1	Left
Baz2a	1	Left
Baz2b	17	Left
Bbx	3	Left
Bcam	4	Left
Bcan	2	Left
Bcar3	5	Left
Bcas1	3	Left
Bcas3	1	Left
Bcat1	1	Left
Bche	2	Left
Bckdhb	1	Left
Bcl11a	23	Left
Bcl11b	13	Left
Bcl2	7	Left
Bcl2l1	4	Left
Bcl2l11	3	Left
Bcl2l13	1	Left
Bcl2l14	1	Left
Bcl6	1	Left
Bcl9l	1	Left
Bdnf	1	Left
Bdp1	2	Left
Bend4	1	Left
Bex1	1	Left
Bex2	1	Left
Bex3	6	Left
Bex4	2	Left
Bfar	1	Left
Bfsp2	1	Left
Bgn	1	Left
Bhlha9	2	Left
Bhlhb9	1	Left
Bicc1	3	Left
Bicd1	1	Left
Bin1	2	Left
Birc5	1	Left
Birc6	1	Left
Blk	2	Left
Blm	5	Left
Blnk	3	Left
Blvrb	3	Left
Bmp2	1	Left
Bmp2k	2	Left
Bmp4	3	Left
Bmp5	5	Left
Bmp6	3	Left
Bmp7	1	Left
Bmper	8	Left
Bmpr1a	3	Left
Bmpr1b	18	Left
Bmpr2	4	Left
Bmt2	1	Left
Bnc1	1	Left
Bnc2	16	Left
Bnip3	1	Left
Bnip3l	2	Left
Boc	8	Left
Bora	3	Left
Borcs7	1	Left
Borcs8	1	Left
Bpgm	2	Left
Braf	1	Left
Brca1	3	Left
Brd7	1	Left
Bre	1	Left
Bri3	1	Left
Bri3bp	1	Left
Brinp1	11	Left
Brinp2	3	Left
Brinp3	8	Left
Brip1	2	Left
Brpf3	1	Left
Brsk1	1	Left
Brwd1	2	Left
Brwd3	1	Left
Bsdc1	1	Left
Bsg	2	Left
Bsnd	1	Left
Bst1	1	Left
Btaf1	2	Left
Btbd1	1	Left
Btbd10	1	Left
Btbd11	5	Left
Btbd17	7	Left
Btbd3	1	Left
Btg1	2	Left
Btg2	1	Left
Btg3	1	Left
Btla	3	Left
Bub1	5	Left
Bub1b	1	Left
Bub3	1	Left
Bud31	1	Left
Bzrap1	5	Left
Bzw2	3	Left
C130050O18Rik	1	Left
C130071C03Rik	21	Left
C130073E24Rik	19	Left
C1qa	1	Left
C1qb	1	Left
C1qbp	1	Left
C1qc	1	Left
C1ql1	1	Left
C1qtnf3	2	Left
C1qtnf4	10	Left
C1qtnf7	3	Left
C2cd3	1	Left
C330027C09Rik	4	Left
C3ar1	1	Left
C530008M17Rik	19	Left
C77370	9	Left
Cab39	1	Left
Cab39l	2	Left
Cables1	1	Left
Cabp1	1	Left
Cacfd1	1	Left
Cachd1	15	Left
Cacna1a	7	Left
Cacna1b	2	Left
Cacna1c	23	Left
Cacna1d	14	Left
Cacna1e	12	Left
Cacna1g	1	Left
Cacna2d1	33	Left
Cacna2d2	4	Left
Cacna2d3	13	Left
Cacnb2	25	Left
Cacnb3	1	Left
Cacnb4	11	Left
Cacng2	2	Left
Cacng4	9	Left
Cacng5	1	Left
Cacul1	1	Left
Cacybp	1	Left
Cadm1	21	Left
Cadm2	29	Left
Cadm3	3	Left
Cadps	12	Left
Cadps2	3	Left
Calb1	1	Left
Calca	2	Left
Calcrl	4	Left
Cald1	12	Left
Calm1	5	Left
Calm2	1	Left
Caln1	2	Left
Calr	7	Left
Calu	2	Left
Camk1d	7	Left
Camk2a	1	Left
Camk2b	10	Left
Camk2d	12	Left
Camk2n1	1	Left
Camk4	15	Left
Camkk2	1	Left
Camp	1	Left
Camsap2	1	Left
Camsap3	2	Left
Camta1	8	Left
Canx	8	Left
Cap2	4	Left
Capg	1	Left
Capn2	1	Left
Capn5	2	Left
Capn6	3	Left
Caprin1	1	Left
Capsl	1	Left
Car10	14	Left
Car11	1	Left
Car12	4	Left
Car14	4	Left
Car2	3	Left
Car3	2	Left
Car4	8	Left
Car5b	1	Left
Car8	2	Left
Carmil1	6	Left
Carmil3	1	Left
Casd1	4	Left
Cask	4	Left
Casp8ap2	2	Left
Casq2	4	Left
Casr	1	Left
Casz1	10	Left
Cat	1	Left
Cav1	5	Left
Cbarp	2	Left
Cbfa2t2	17	Left
Cbfa2t3	9	Left
Cblb	16	Left
Cbln1	2	Left
Cbln2	4	Left
Cbr2	1	Left
Cbwd1	1	Left
Cbx5	2	Left
Ccar1	1	Left
Ccbe1	7	Left
Ccdc112	1	Left
Ccdc114	5	Left
Ccdc136	3	Left
Ccdc141	9	Left
Ccdc148	2	Left
Ccdc153	1	Left
Ccdc162	1	Left
Ccdc163	1	Left
Ccdc17	1	Left
Ccdc170	2	Left
Ccdc171	2	Left
Ccdc18	2	Left
Ccdc191	1	Left
Ccdc30	1	Left
Ccdc39	4	Left
Ccdc47	1	Left
Ccdc60	4	Left
Ccdc64	4	Left
Ccdc67	1	Left
Ccdc80	1	Left
Ccdc85a	5	Left
Ccdc88a	5	Left
Ccdc88c	2	Left
Ccdc92b	1	Left
Cck	1	Left
Ccl25	1	Left
Ccl27a	2	Left
Ccl6	1	Left
Ccnb1	2	Left
Ccnd1	7	Left
Ccnd2	16	Left
Ccnd3	2	Left
Ccndbp1	1	Left
Ccne2	1	Left
Ccnf	2	Left
Ccnjl	10	Left
Ccnl1	1	Left
Ccnl2	1	Left
Ccno	2	Left
Ccnt2	1	Left
Ccp110	2	Left
Ccpg1os	1	Left
Ccr9	1	Left
Ccser1	28	Left
Ccser2	2	Left
Cct2	1	Left
Cct3	1	Left
Cct4	3	Left
Cct5	1	Left
Cct7	1	Left
Cd109	1	Left
Cd164	1	Left
Cd180	3	Left
Cd19	1	Left
Cd200	8	Left
Cd226	1	Left
Cd24a	9	Left
Cd300lf	1	Left
Cd34	3	Left
Cd36	5	Left
Cd38	1	Left
Cd3g	1	Left
Cd44	6	Left
Cd47	3	Left
Cd5	1	Left
Cd53	2	Left
Cd55	2	Left
Cd59a	1	Left
Cd63	1	Left
Cd74	2	Left
Cd79b	1	Left
Cd81	1	Left
Cd82	2	Left
Cd84	2	Left
Cd9	2	Left
Cd93	3	Left
Cda	1	Left
Cdc14a	8	Left
Cdc14b	1	Left
Cdc20b	1	Left
Cdc25c	2	Left
Cdc26	1	Left
Cdc42	1	Left
Cdc42bpa	1	Left
Cdc42bpb	1	Left
Cdc42se2	1	Left
Cdca2	7	Left
Cdca7l	2	Left
Cdca8	2	Left
Cdcp1	2	Left
Cdh1	5	Left
Cdh10	19	Left
Cdh11	18	Left
Cdh12	6	Left
Cdh13	16	Left
Cdh15	1	Left
Cdh17	1	Left
Cdh18	14	Left
Cdh2	16	Left
Cdh20	9	Left
Cdh22	2	Left
Cdh23	1	Left
Cdh3	6	Left
Cdh4	8	Left
Cdh5	1	Left
Cdh6	18	Left
Cdh7	5	Left
Cdh8	17	Left
Cdh9	1	Left
Cdhr1	1	Left
Cdhr3	1	Left
Cdhr5	1	Left
Cdipt	1	Left
Cdk12	1	Left
Cdk13	1	Left
Cdk14	10	Left
Cdk17	1	Left
Cdk18	1	Left
Cdk19	2	Left
Cdk2ap1	1	Left
Cdk4	1	Left
Cdk5r1	3	Left
Cdk5rap2	1	Left
Cdk6	11	Left
Cdk7	1	Left
Cdk8	2	Left
Cdk9	1	Left
Cdkal1	2	Left
Cdkl5	1	Left
Cdkn1a	3	Left
Cdkn1b	2	Left
Cdkn1c	9	Left
Cdo1	1	Left
Cdon	13	Left
Cds1	2	Left
Cds2	1	Left
Cdv3	1	Left
Cdx1	5	Left
Cdx2	7	Left
Cdx4	2	Left
Cdyl2	2	Left
Cebpz	2	Left
Cecr2	13	Left
Cecr5	1	Left
Celf1	1	Left
Celf2	23	Left
Celf3	2	Left
Celf4	13	Left
Celf5	6	Left
Celsr1	6	Left
Celsr2	5	Left
Celsr3	1	Left
Cenpa	2	Left
Cenpe	6	Left
Cenpf	9	Left
Cenpi	1	Left
Cenpj	1	Left
Cenpk	1	Left
Cenpn	1	Left
Cenpp	14	Left
Cenpq	1	Left
Cenpv	1	Left
Cep112	5	Left
Cep120	3	Left
Cep126	2	Left
Cep128	9	Left
Cep135	1	Left
Cep152	1	Left
Cep170	1	Left
Cep250	1	Left
Cep295	1	Left
Cep55	1	Left
Cep57	1	Left
Cep63	1	Left
Cep70	4	Left
Cep85l	3	Left
Cep95	1	Left
Cep97	1	Left
Cept1	1	Left
Cer1	3	Left
Cerkl	2	Left
Cers2	1	Left
Cers4	4	Left
Cers5	1	Left
Cers6	13	Left
Cfap100	1	Left
Cfap126	1	Left
Cfap43	3	Left
Cfap44	6	Left
Cfap54	2	Left
Cfap61	2	Left
Cfap69	3	Left
Cfap70	1	Left
Cfap77	2	Left
Cfc1	7	Left
Cfd	1	Left
Cfdp1	1	Left
Cfh	4	Left
Cfl1	2	Left
Cfp	1	Left
Cftr	2	Left
Cgn	1	Left
Cgnl1	4	Left
Chchd10	4	Left
Chchd2	1	Left
Chchd3	3	Left
Chchd4	1	Left
Chchd6	1	Left
Chd2	3	Left
Chd3	4	Left
Chd4	19	Left
Chd5	3	Left
Chd6	1	Left
Chd7	28	Left
Chdh	1	Left
Chic1	1	Left
Chic2	1	Left
Chkb	1	Left
Chl1	15	Left
Chmp2b	1	Left
Chmp4b	1	Left
Chn1	2	Left
Chn2	16	Left
Chodl	2	Left
Chordc1	1	Left
Chp1	1	Left
Chpt1	2	Left
Chrd	2	Left
Chrm2	1	Left
Chrm3	13	Left
Chrna3	6	Left
Chrna4	7	Left
Chrna7	3	Left
Chrnb1	1	Left
Chrnb4	1	Left
Chst10	1	Left
Chst11	3	Left
Chst15	8	Left
Chst2	1	Left
Chst3	2	Left
Chst7	1	Left
Chst8	7	Left
Chst9	3	Left
Chsy1	1	Left
Chsy3	7	Left
Chtop	1	Left
Ciapin1	1	Left
Cib1	1	Left
Cic	1	Left
Cidea	2	Left
Cidec	1	Left
Cirh1a	1	Left
Cisd2	1	Left
Cit	6	Left
Cited2	5	Left
Cited4	1	Left
Ckap4	2	Left
Ckap5	1	Left
Ckb	4	Left
Ckm	1	Left
Clasp1	2	Left
Clasp2	5	Left
Clcn3	2	Left
Clcn4	1	Left
Clcn5	5	Left
Clcnkb	1	Left
Cldn3	2	Left
Cldn4	3	Left
Cldn6	7	Left
Cldn7	4	Left
Cldn8	1	Left
Clec18a	2	Left
Clec4a3	1	Left
Clec5a	1	Left
Clic1	4	Left
Clic4	1	Left
Clic5	1	Left
Clic6	4	Left
Clint1	1	Left
Clip1	1	Left
Clk1	1	Left
Clk2	1	Left
Clmn	6	Left
Clmp	3	Left
Clnk	3	Left
Clpb	2	Left
Clptm1l	1	Left
Clrn1	1	Left
Clspn	4	Left
Clstn1	1	Left
Clstn2	16	Left
Cltc	1	Left
Clu	2	Left
Cluh	2	Left
Clvs1	13	Left
Clvs2	2	Left
Clybl	3	Left
Cmah	2	Left
Cmas	1	Left
Cmip	3	Left
Cmss1	2	Left
Cmtm3	1	Left
Cmtm6	1	Left
Cmtm7	3	Left
Cmtm8	1	Left
Cmtr1	1	Left
Cnbp	2	Left
Cndp2	1	Left
Cngb3	2	Left
Cnih1	1	Left
Cnih2	1	Left
Cnih3	1	Left
Cnksr2	10	Left
Cnksr3	2	Left
Cnn1	1	Left
Cnn2	5	Left
Cnn3	2	Left
Cnot10	1	Left
Cnot2	1	Left
Cnot6l	1	Left
Cnr1	5	Left
Cntfr	3	Left
Cntln	2	Left
Cntn1	14	Left
Cntn2	10	Left
Cntn3	11	Left
Cntn4	17	Left
Cntn5	12	Left
Cntn6	8	Left
Cntnap2	13	Left
Cntnap3	1	Left
Cntnap4	10	Left
Cntnap5a	10	Left
Cntnap5b	10	Left
Cntnap5c	1	Left
Cntrl	2	Left
Coa3	1	Left
Cobl	4	Left
Cobll1	7	Left
Cog2	1	Left
Cog3	2	Left
Cog5	3	Left
Coil	1	Left
Col11a1	2	Left
Col12a1	5	Left
Col13a1	3	Left
Col14a1	3	Left
Col15a1	5	Left
Col16a1	1	Left
Col18a1	11	Left
Col19a1	3	Left
Col1a1	7	Left
Col1a2	9	Left
Col23a1	10	Left
Col25a1	7	Left
Col26a1	2	Left
Col27a1	6	Left
Col2a1	5	Left
Col3a1	6	Left
Col4a1	8	Left
Col4a2	2	Left
Col4a5	5	Left
Col4a6	5	Left
Col5a1	1	Left
Col5a2	2	Left
Col6a1	2	Left
Col6a2	4	Left
Col6a3	2	Left
Col9a1	4	Left
Col9a2	1	Left
Col9a3	3	Left
Colec10	1	Left
Colec11	1	Left
Colec12	7	Left
Colq	2	Left
Comt	1	Left
Copb1	1	Left
Copg2	1	Left
Cops4	1	Left
Cops7a	1	Left
Copz1	1	Left
Coq3	1	Left
Coq8a	2	Left
Corin	2	Left
Coro1c	4	Left
Coro2a	2	Left
Coro2b	1	Left
Cotl1	2	Left
Cox10	3	Left
Cox11	1	Left
Cox4i1	1	Left
Cox5a	1	Left
Cox5b	2	Left
Cox6a1	1	Left
Cox6b1	1	Left
Cox6b2	1	Left
Cox6c	1	Left
Cox7a2l	1	Left
Cox7c	1	Left
Cp	5	Left
Cpa3	1	Left
Cpa6	1	Left
Cpe	7	Left
Cpeb2	5	Left
Cpeb3	8	Left
Cpeb4	4	Left
Cped1	9	Left
Cplx2	4	Left
Cpm	2	Left
Cpn1	2	Left
Cpne2	1	Left
Cpne4	2	Left
Cpne8	2	Left
Cpox	1	Left
Cpq	4	Left
Cps1	1	Left
Cpsf1	1	Left
Cpsf3	1	Left
Cpsf4l	1	Left
Cpsf6	10	Left
Cpsf7	1	Left
Cpt1a	1	Left
Cpt1b	1	Left
Cpxm2	2	Left
Cr1l	1	Left
Crabp1	9	Left
Crabp2	4	Left
Crb1	7	Left
Creb1	1	Left
Creb3l1	1	Left
Creb3l2	2	Left
Crebrf	2	Left
Creld2	1	Left
Crim1	9	Left
Crip1	1	Left
Crip2	6	Left
Crk	1	Left
Crkl	1	Left
Crlf1	1	Left
Crlf3	1	Left
Crmp1	1	Left
Crocc	1	Left
Crocc2	1	Left
Crot	3	Left
Crp	2	Left
Crtac1	2	Left
Crx	1	Left
Cryab	1	Left
Crybg3	4	Left
Cryl1	1	Left
Cs	3	Left
Csad	1	Left
Csde1	1	Left
Cse1l	1	Left
Csf1	1	Left
Csf1r	1	Left
Csf2ra	2	Left
Csgalnact1	4	Left
Csgalnact2	1	Left
Csk	1	Left
Csmd1	26	Left
Csmd2	16	Left
Csmd3	17	Left
Csnk1a1	1	Left
Csnk1d	1	Left
Csnk1e	1	Left
Csnk1g1	2	Left
Csnk2a2	2	Left
Cspg4	1	Left
Cspg5	2	Left
Cspp1	1	Left
Csrnp3	10	Left
Csrp1	2	Left
Csrp2	4	Left
Csrp3	1	Left
Cst3	3	Left
Cstb	1	Left
Cstf3	2	Left
Ctbp2	5	Left
Ctdp1	1	Left
Ctdspl	6	Left
Ctdspl2	1	Left
Cth	1	Left
Cthrc1	3	Left
Ctif	1	Left
Ctnna1	4	Left
Ctnna2	20	Left
Ctnna3	5	Left
Ctnnal1	1	Left
Ctnnbip1	1	Left
Ctnnd2	21	Left
Ctps	1	Left
Ctsa	1	Left
Ctsb	2	Left
Ctsc	4	Left
Ctsd	2	Left
Ctsg	2	Left
Ctsh	3	Left
Ctsl	2	Left
Cttnbp2	9	Left
Cttnbp2nl	1	Left
Cul1	4	Left
Cul9	1	Left
Cux1	4	Left
Cux2	3	Left
Cx3cr1	2	Left
Cxadr	3	Left
Cxcl12	3	Left
Cxxc5	2	Left
Cyb561	1	Left
Cyb5a	3	Left
Cyb5r3	2	Left
Cyba	1	Left
Cybb	2	Left
Cybrd1	1	Left
Cyc1	2	Left
Cyfip2	3	Left
Cyld	1	Left
Cyp1b1	1	Left
Cyp26a1	5	Left
Cyp26b1	1	Left
Cyp2c68	1	Left
Cyp2d26	2	Left
Cyp2f2	1	Left
Cyp2s1	2	Left
Cyp3a13	1	Left
Cyp4f16	1	Left
Cyp4v3	1	Left
Cyp51	3	Left
Cyp7b1	1	Left
Cyr61	1	Left
Cyth1	2	Left
Cyth3	1	Left
Cytip	1	Left
D030068K23Rik	2	Left
D130040H23Rik	2	Left
D16Ertd472e	1	Left
D430041D05Rik	7	Left
D630045J12Rik	2	Left
D8Ertd738e	1	Left
D8Ertd82e	2	Left
D930015E06Rik	4	Left
D930020B18Rik	1	Left
D930028M14Rik	6	Left
Daam1	3	Left
Daam2	3	Left
Dab1	18	Left
Dab2	6	Left
Dab2ip	1	Left
Dach1	50	Left
Dach2	14	Left
Dad1	2	Left
Dag1	4	Left
Dalrd3	1	Left
Dancr	1	Left
Dand5	1	Left
Dap	1	Left
Dapk1	6	Left
Dapp1	1	Left
Dars2	1	Left
Dazap1	1	Left
Dbf4	2	Left
Dbn1	1	Left
Dbnl	1	Left
Dbx1	1	Left
Dcaf12	1	Left
Dcakd	1	Left
Dcbld1	1	Left
Dcbld2	2	Left
Dcc	46	Left
Dcdc2a	3	Left
Dchs2	5	Left
Dclk1	13	Left
Dclk2	3	Left
Dclre1c	1	Left
Dcn	2	Left
Dcp1a	1	Left
Dct	1	Left
Dctn1	1	Left
Dcun1d1	3	Left
Dcun1d2	1	Left
Dcun1d3	1	Left
Dcx	16	Left
Dda1	2	Left
Ddah1	9	Left
Ddc	2	Left
Ddhd1	1	Left
Ddhd2	2	Left
Ddo	2	Left
Ddost	2	Left
Ddr1	11	Left
Ddr2	2	Left
Ddt	2	Left
Ddx10	1	Left
Ddx18	1	Left
Ddx21	2	Left
Ddx24	1	Left
Ddx31	1	Left
Ddx39b	2	Left
Ddx3x	1	Left
Ddx3y	1	Left
Ddx46	1	Left
Ddx5	3	Left
Ddx54	1	Left
Ddx58	1	Left
Ddx6	1	Left
Dek	3	Left
Dennd1a	6	Left
Dennd1b	1	Left
Dennd1c	1	Left
Dennd2a	2	Left
Dennd4a	2	Left
Dennd5b	1	Left
Denr	1	Left
Depdc1a	1	Left
Deptor	5	Left
Dera	2	Left
Dgat1	1	Left
Dgat2	1	Left
Dgcr2	2	Left
Dgkb	7	Left
Dgkd	2	Left
Dgkg	2	Left
Dgkh	2	Left
Dgki	5	Left
Dgkk	1	Left
Dhcr24	5	Left
Dhrs3	3	Left
Dhx30	1	Left
Dhx36	1	Left
Dhx9	1	Left
Diaph1	1	Left
Diaph2	6	Left
Diaph3	10	Left
Dido1	1	Left
Dip2c	3	Left
Dirc2	1	Left
Disp2	1	Left
Dixdc1	1	Left
Dkc1	1	Left
Dkk1	2	Left
Dkk2	4	Left
Dkk3	5	Left
Dlat	1	Left
Dlc1	10	Left
Dld	1	Left
Dlg1	7	Left
Dlg2	19	Left
Dlg3	3	Left
Dlgap1	20	Left
Dlgap2	11	Left
Dlgap3	1	Left
Dlgap4	1	Left
Dlgap5	1	Left
Dlk1	20	Left
Dlk2	1	Left
Dll1	2	Left
Dll3	30	Left
Dlx1	2	Left
Dlx2	1	Left
Dmbx1	1	Left
Dmd	22	Left
Dmgdh	1	Left
Dmpk	2	Left
Dmrt2	2	Left
Dmrt3	1	Left
Dmrta2	3	Left
Dmtf1	1	Left
Dmtn	1	Left
Dmxl1	1	Left
Dna2	1	Left
Dnaaf3	1	Left
Dnah10	1	Left
Dnah11	3	Left
Dnah12	1	Left
Dnah2	3	Left
Dnah3	1	Left
Dnah5	2	Left
Dnah6	1	Left
Dnah8	2	Left
Dnah9	4	Left
Dnaja2	1	Left
Dnajb14	1	Left
Dnajc1	1	Left
Dnajc11	1	Left
Dnajc14	1	Left
Dnajc2	1	Left
Dnajc21	1	Left
Dnajc25	1	Left
Dnajc3	2	Left
Dnajc5	1	Left
Dnajc6	5	Left
Dnal1	1	Left
Dner	12	Left
Dnm1	7	Left
Dnm1l	1	Left
Dnm2	1	Left
Dnm3	11	Left
Dnmt1	1	Left
Dnmt3a	5	Left
Dnmt3b	6	Left
Dock1	2	Left
Dock10	8	Left
Dock11	6	Left
Dock2	2	Left
Dock3	13	Left
Dock4	16	Left
Dock5	3	Left
Dock7	5	Left
Dock8	2	Left
Dock9	6	Left
Dok4	1	Left
Dok5	2	Left
Dok6	15	Left
Dopey1	1	Left
Dpf1	1	Left
Dpf3	14	Left
Dph6	1	Left
Dpp10	15	Left
Dpp4	5	Left
Dpp6	13	Left
Dppa5a	1	Left
Dpyd	16	Left
Dpysl3	5	Left
Dpysl4	2	Left
Dpysl5	3	Left
Dram2	2	Left
Draxin	3	Left
Drc7	2	Left
Drosha	1	Left
Dsc3	1	Left
Dscam	17	Left
Dscaml1	18	Left
Dscr3	1	Left
Dsel	1	Left
Dsg2	3	Left
Dsp	4	Left
Dst	16	Left
Dstn	1	Left
Dtd1	3	Left
Dtl	6	Left
Dtna	19	Left
Dtnb	5	Left
Dtnbp1	2	Left
Dtx1	5	Left
Dtx4	2	Left
Dusp10	1	Left
Dusp2	1	Left
Dusp6	1	Left
Dut	1	Left
Dync1i1	4	Left
Dync2h1	3	Left
Dysf	1	Left
Dzip3	2	Left
E130006D01Rik	2	Left
E130012A19Rik	1	Left
E130114P18Rik	2	Left
E130308A19Rik	4	Left
E2f1	2	Left
E2f2	3	Left
E2f3	5	Left
E2f4	1	Left
E2f7	4	Left
E2f8	1	Left
E330009J07Rik	1	Left
E330013P04Rik	6	Left
E4f1	1	Left
Ebf1	27	Left
Ebf2	33	Left
Ebf3	33	Left
Ebp	1	Left
Ecd	1	Left
Ece1	2	Left
Ecel1	1	Left
Eci1	2	Left
Ecscr	2	Left
Ect2	4	Left
Ect2l	1	Left
Eda	11	Left
Edaradd	1	Left
Edc3	1	Left
Edem1	1	Left
Edem3	3	Left
Edil3	12	Left
Edn3	1	Left
Ednra	4	Left
Ednrb	6	Left
Eed	2	Left
Eef1a1	2	Left
Eef1b2	1	Left
Eef1g	3	Left
Eef2	3	Left
Eef2k	1	Left
Efcab10	1	Left
Efcab11	6	Left
Efemp1	1	Left
Efhb	3	Left
Efhd1	1	Left
Efna1	4	Left
Efna3	1	Left
Efna5	19	Left
Efnb1	3	Left
Efnb2	5	Left
Efnb3	2	Left
Efr3b	1	Left
Eftud2	2	Left
Egfem1	13	Left
Egfl7	1	Left
Egflam	4	Left
Egfr	9	Left
Egln1	1	Left
Egln2	1	Left
Ehbp1	3	Left
Ehd3	1	Left
Ehd4	3	Left
Eid1	1	Left
Eif1	2	Left
Eif1a	1	Left
Eif2ak2	1	Left
Eif2b5	1	Left
Eif2s2	1	Left
Eif2s3y	7	Left
Eif3a	2	Left
Eif3c	1	Left
Eif3h	1	Left
Eif3j1	1	Left
Eif4a2	3	Left
Eif4b	2	Left
Eif4e	2	Left
Eif4e2	1	Left
Eif4e3	1	Left
Eif4g1	1	Left
Eif4g2	2	Left
Eif5	2	Left
Eif5a	1	Left
Elane	1	Left
Elavl1	2	Left
Elavl2	5	Left
Elavl3	4	Left
Elavl4	21	Left
Elf2	1	Left
Elf3	2	Left
Elf4	4	Left
Elfn1	2	Left
Elk3	2	Left
Ell2	8	Left
Elmo1	14	Left
Elmod1	7	Left
Eln	3	Left
Elof1	1	Left
Elovl2	1	Left
Elovl5	2	Left
Elovl6	4	Left
Emb	16	Left
Emc1	1	Left
Emc10	1	Left
Emcn	2	Left
Eme2	1	Left
Emg1	1	Left
Emid1	2	Left
Emilin2	2	Left
Eml1	7	Left
Eml3	1	Left
Eml4	4	Left
Eml5	7	Left
Eml6	9	Left
Emp1	2	Left
Emp2	1	Left
Emsy	1	Left
Emx2	1	Left
En1	2	Left
Enah	5	Left
Eng	1	Left
Enkur	4	Left
Eno1	1	Left
Eno2	1	Left
Eno3	3	Left
Enox1	12	Left
Enox2	15	Left
Enpep	1	Left
Enpp2	4	Left
Eogt	1	Left
Eomes	8	Left
Ep300	1	Left
Ep400	1	Left
Epb41	18	Left
Epb41l1	7	Left
Epb41l2	3	Left
Epb41l3	3	Left
Epb41l4a	10	Left
Epb41l4b	5	Left
Epb41l5	2	Left
Epc2	2	Left
Epcam	9	Left
Epdr1	1	Left
Epha1	1	Left
Epha10	8	Left
Epha2	2	Left
Epha3	19	Left
Epha4	17	Left
Epha5	20	Left
Epha6	12	Left
Epha7	19	Left
Ephb1	23	Left
Ephb2	8	Left
Ephb4	1	Left
Epn1	1	Left
Epn2	2	Left
Epn3	1	Left
Eprs	2	Left
Eps15	2	Left
Eps8	3	Left
Epsti1	1	Left
Eras	2	Left
Erbb3	2	Left
Erbb4	20	Left
Erbin	3	Left
Erc2	18	Left
Ercc6	1	Left
Erdr1	3	Left
Ereg	1	Left
Erg	5	Left
Erh	3	Left
Erich2	1	Left
Erlin2	1	Left
Ermap	1	Left
Ermn	1	Left
Ermp1	1	Left
Ern2	2	Left
Erp29	2	Left
Errfi1	1	Left
Esr1	1	Left
Esrp1	3	Left
Esrp2	1	Left
Esrrb	1	Left
Esrrg	11	Left
Esyt1	1	Left
Esyt2	1	Left
Etfa	1	Left
Etfb	1	Left
Etfbkmt	1	Left
Etl4	16	Left
Etnk1	2	Left
Ets1	2	Left
Ets2	1	Left
Etv1	2	Left
Etv2	3	Left
Etv4	3	Left
Etv5	4	Left
Etv6	7	Left
Eva1b	1	Left
Eva1c	1	Left
Evi5l	1	Left
Evl	2	Left
Evx1	2	Left
Evx1os	1	Left
Evx2	1	Left
Ewsr1	2	Left
Exo1	1	Left
Exoc3	1	Left
Exoc3l	2	Left
Exoc3l2	1	Left
Exoc4	9	Left
Exoc5	1	Left
Exoc6	2	Left
Exoc6b	3	Left
Exosc7	1	Left
Ext1	10	Left
Extl3	1	Left
Eya1	18	Left
Eya2	23	Left
Eya4	16	Left
Ezh2	6	Left
Ezr	6	Left
F11r	4	Left
F13a1	7	Left
F2r	1	Left
F2rl1	1	Left
F3	1	Left
Fabp4	2	Left
Fabp5	2	Left
Fabp7	1	Left
Fads2	1	Left
Faf1	4	Left
Fam104a	1	Left
Fam107b	3	Left
Fam110b	6	Left
Fam120a	1	Left
Fam126a	2	Left
Fam129a	3	Left
Fam134b	3	Left
Fam134c	1	Left
Fam135a	2	Left
Fam135b	2	Left
Fam13a	2	Left
Fam13b	1	Left
Fam13c	1	Left
Fam155a	15	Left
Fam159a	1	Left
Fam160b2	1	Left
Fam163a	5	Left
Fam168a	3	Left
Fam169b	2	Left
Fam171a1	1	Left
Fam171b	2	Left
Fam172a	4	Left
Fam174b	1	Left
Fam178a	4	Left
Fam179a	1	Left
Fam179b	1	Left
Fam181b	1	Left
Fam189a1	6	Left
Fam192a	1	Left
Fam196b	5	Left
Fam198b	3	Left
Fam19a1	14	Left
Fam19a2	15	Left
Fam19a5	4	Left
Fam20c	2	Left
Fam212a	2	Left
Fam212b	1	Left
Fam213a	1	Left
Fam214a	2	Left
Fam220a	1	Left
Fam221a	1	Left
Fam222a	1	Left
Fam222b	1	Left
Fam227a	1	Left
Fam3c	1	Left
Fam43a	2	Left
Fam46c	1	Left
Fam49a	3	Left
Fam49b	1	Left
Fam50a	1	Left
Fam53b	5	Left
Fam57b	3	Left
Fam60a	1	Left
Fam65a	1	Left
Fam65b	3	Left
Fam69a	1	Left
Fam78a	1	Left
Fam78b	3	Left
Fam89a	1	Left
Fam8a1	1	Left
Fanca	1	Left
Fancd2	3	Left
Fap	2	Left
Far1	1	Left
Farp1	5	Left
Farp2	1	Left
Fars2	3	Left
Farsb	1	Left
Fasn	1	Left
Fastk	1	Left
Fastkd1	1	Left
Fastkd2	1	Left
Fat1	4	Left
Fat2	1	Left
Fat3	43	Left
Fat4	12	Left
Fbln1	1	Left
Fbln2	3	Left
Fbn1	2	Left
Fbn2	13	Left
Fbrsl1	1	Left
Fbxl17	4	Left
Fbxl20	1	Left
Fbxl22	1	Left
Fbxl3	1	Left
Fbxl7	16	Left
Fbxo11	1	Left
Fbxo16	1	Left
Fbxo17	1	Left
Fbxo21	1	Left
Fbxo3	1	Left
Fbxo30	1	Left
Fbxo34	1	Left
Fbxo9	1	Left
Fbxw11	1	Left
Fbxw7	1	Left
Fcf1	1	Left
Fcgbp	2	Left
Fcgrt	1	Left
Fcho2	1	Left
Fchsd2	4	Left
Fcna	2	Left
Fcnb	1	Left
Fcrls	2	Left
Fech	1	Left
Fem1c	1	Left
Fer	2	Left
Fer1l6	1	Left
Fev	2	Left
Fezf1	2	Left
Fga	1	Left
Fgb	1	Left
Fgd4	15	Left
Fgd5	1	Left
Fgd6	7	Left
Fgf10	1	Left
Fgf11	1	Left
Fgf12	9	Left
Fgf13	12	Left
Fgf14	25	Left
Fgf15	6	Left
Fgf20	1	Left
Fgf5	2	Left
Fgf7	1	Left
Fgf8	8	Left
Fgf9	9	Left
Fgfbp3	2	Left
Fgfr1	5	Left
Fgfr1op2	1	Left
Fgfr2	11	Left
Fgfr3	5	Left
Fgfr4	2	Left
Fgg	2	Left
Fggy	1	Left
Fgr	2	Left
Fhad1	1	Left
Fhdc1	1	Left
Fhit	5	Left
Fhl1	2	Left
Fhod3	6	Left
Fign	18	Left
Fignl2	9	Left
Filip1	5	Left
Filip1l	3	Left
Fip1l1	2	Left
Fis1	1	Left
Fkbp1a	2	Left
Fkbp4	3	Left
Fkbp5	1	Left
Fkbp9	1	Left
Flcn	1	Left
Fli1	8	Left
Flna	2	Left
Flnb	3	Left
Flot2	2	Left
Flrt2	19	Left
Flrt3	7	Left
Flt1	2	Left
Flt3	6	Left
Flt4	1	Left
Fmn1	1	Left
Fmn2	20	Left
Fmnl2	11	Left
Fmo1	1	Left
Fmo2	1	Left
Fmr1	1	Left
Fmr1nb	1	Left
Fn1	13	Left
Fnbp1	1	Left
Fnbp1l	1	Left
Fndc3a	1	Left
Fndc3b	6	Left
Fndc3c1	6	Left
Fnip1	1	Left
Fnip2	1	Left
Focad	2	Left
Folr1	2	Left
Foxa2	7	Left
Foxb1	1	Left
Foxd3	1	Left
Foxd4	1	Left
Foxf1	4	Left
Foxg1	1	Left
Foxi1	1	Left
Foxj1	2	Left
Foxn1	1	Left
Foxn2	1	Left
Foxn3	4	Left
Foxn4	2	Left
Foxo1	2	Left
Foxo3	1	Left
Foxp1	19	Left
Foxp2	17	Left
Foxp4	7	Left
Fras1	8	Left
Frat2	1	Left
Frem1	11	Left
Frem2	6	Left
Frk	2	Left
Frmd3	10	Left
Frmd4a	15	Left
Frmd4b	24	Left
Frmd5	7	Left
Frmd6	3	Left
Frmpd1	3	Left
Frmpd2	1	Left
Frmpd3	1	Left
Frmpd4	8	Left
Frrs1	3	Left
Frrs1l	6	Left
Frs2	1	Left
Fry	12	Left
Fryl	1	Left
Frzb	2	Left
Fscn1	3	Left
Fst	7	Left
Fstl1	3	Left
Fstl4	6	Left
Fstl5	6	Left
Fth1	2	Left
Ftl1	2	Left
Fto	1	Left
Fubp1	5	Left
Fus	2	Left
Fut8	10	Left
Fut9	18	Left
Fxyd6	7	Left
Fyb	4	Left
Fyn	3	Left
[truncated: 15,662 more rows]

## Sheet: panel_n
Sox17	Elf3	Ovol2	Sall4	Cer1	Lin28a	Lrpap1	Slc2a3	Slc25a4	Cd24a	Hesx1	Krt18	pseudotime
5.385	2.346	0	3.658	5.341	2.346	2.346	0	4.055	4.558	0	2.346	4.735
3.98	0	3.762	3.091	4.56	0	3.482	3.482	4.664	4.56	0	4.56	4.263
4.108	0	0	3.431	4.91	0	0	0	4.793	4.508	0	3.431	3.33
4.522	0	3.296	3.296	4.771	0	3.296	2.639	5.278	4.875	0	4.19	7.887
4.682	0	0	0	4.102	0	2.556	0	3.602	4.881	0	0	3.33
3.521	0	2.48	2.48	5.488	3.131	0	2.48	4.885	5.393	2.48	3.131	4.466
2.951	0	0	2.741	3.402	2.741	2.111	0	4.346	4.346	0	1.532	0
3.104	0	0	3.104	2.091	3.104	2.72	2.091	4.056	5.223	0	2.72	4.764
4.321	0	1.731	2.703	5.582	0	3.756	0	4.68	5.278	2.331	2.703	5.641
0	0	0	2.385	2.385	2.385	0	0	4.176	3.815	0	0	0.023
2.017	0	0	2.017	3.298	0	2.642	2.017	4.593	4.192	0	0	0.089
2.937	0	0	2.558	2.558	1.939	2.558	1.939	4.567	4.836	0	2.558	0.023
0	0	0	2.346	3.876	1.745	1.745	0	3.773	4.207	0	0	0.023
4.384	0	0	3.034	4.1	2.388	2.388	2.388	4.32	4.653	0	0	3.48
4.15	0	0	1.98	2.982	1.98	1.98	1.98	3.931	4.329	0	0	0.488
3.902	0	0	2.954	3.902	1.954	1.954	1.954	4.379	4.944	0	2.574	1.631
3.668	0	3.668	3.174	5.439	0	2.79	0	4.443	4.529	0	3.174	1.929
0	0	0	0	2.707	0	1.734	0	3.956	3.76	0	0	0.023
3.394	0	0	2.104	4.815	2.104	3.117	0	4.691	4.384	0	2.734	1.57
4.34	0	2.562	3.888	4.107	2.194	3.364	2.562	3.803	4.792	0	3.71	0.022
3.818	0	0	2.873	1.882	0	1.882	2.496	4.216	4.216	0	0	0.022
4.8	0	0	3.438	4.011	0	3.438	1.949	5.098	4.749	0	0	1.667
4.833	0	0	2.432	4.913	2.432	2.432	3.75	4.913	4.148	0	3.75	5.086
0	0	0	0	0	2.073	0	0	2.702	5.037	0	0	0.022
0	0	1.915	2.532	1.915	0	0	0	2.532	3.726	0	0	0.022
4.66	0	1.829	1.829	5.27	0	1.829	3.087	4.307	5.126	0	3.627	2.273
4.013	0	0	3.062	5.18	3.062	3.062	0	5.013	5.1	2.68	2.053	3.015
0	0	0	0	0	0	0	2.222	3.246	4.202	0	2.859	1.612
2.056	0	0	2.056	4.133	0	0	0	4.017	4.133	0	2.056	1.612
3.326	0	0	2.296	4.001	0	0	0	3.822	4.284	0	2.938	0.022
3.792	0	0	2.738	2.738	0	2.738	2.107	4.011	4.662	0	1.529	2.858
0	0	0	0	0	0	0	0	4.282	4.836	0	5.19	7.887
0	0	0	2.881	3.941	0	2.881	0	2.881	4.91	0	2.881	6.679
4.409	2.411	0	3.448	4.525	3.059	2.411	3.946	4.63	4.81	0	3.448	7.888
4.307	2.75	0	3.411	4.889	0	0	2.75	5.175	5.578	0	4.487	7.888
3.967	2.635	0	2.635	4.186	3.292	2.635	3.292	4.871	5.052	2.635	3.685	7.888
4.344	0	2.615	3.271	5.11	0	2.615	2.615	4.344	5.252	0	3.945	4.656
4.41	0	0	2.535	3.187	0	2.535	3.187	3.187	5.347	0	2.535	2.217
3.468	0	0	3.748	4.429	0	2.43	3.078	5.052	4.91	0	3.966	4.4
3.498	0	0	3.778	4.327	2.458	0	3.778	5.147	4.94	3.107	4.327	7.888
3.977	2.44	2.44	3.479	3.977	0	3.479	2.44	4.44	5.063	2.44	4.308	7.699
0	0	0	3.495	5.261	0	2.455	0	4.678	3.775	0	4.173	5.593
5.09	0	2.941	2.941	5.98	0	0	0	3.607	5.53	0	4.287	6.665
3.038	0	0	3.038	4.504	3.038	2.391	2.391	4.868	5.296	0	3.038	7.888
3.469	0	0	0	5.178	0	2.431	2.431	4.745	5.288	0	3.079	2.279
4.754	0	2.623	0	4.754	3.279	3.672	0	5.261	4.173	3.279	4.173	4.263
0	0	0	2.866	4.209	2.866	0	0	0	4.429	0	4.209	1.612
2.984	0	0	3.652	3.652	2.984	0	2.984	5.136	3.652	0	2.984	2.965
2.479	0	0	3.801	3.52	2.479	2.479	0	3.801	5.037	0	3.13	2.306
3.907	0	0	0	3.907	0	0	0	3.511	4.992	0	0	7.888
3.435	0	2.774	2.774	4.797	0	0	0	3.83	3.435	0	0	3.331
3.954	0	2.624	2.624	6.134	0	2.624	3.28	4.505	5.193	0	3.673	4.49
5.039	0	3.624	3.624	6.209	2.747	3.131	3.408	5.039	5.039	3.408	4.304	4.263
3.833	0	0	0	4.116	0	2.777	0	3.833	4.516	0	0	0.022
4.815	0	0	2.495	5.304	0	0	3.146	4.215	5.409	0	3.146	7.296
5.115	0	0	3.466	4.829	2.428	3.466	2.428	4.648	4.982	0	2.428	4.4
0	0	2.239	0	2.239	0	2.239	0	4.7	4.774	0	3.264	1.612
4.891	0	0	3.875	3.657	0	0	2.99	4.652	4.96	0	2.99	5.61
2.32	0	2.32	2.963	4.026	0	0	2.32	4.426	4.53	0	3.848	7.888
4.814	0	3.91	2.85	3.236	2.213	2.85	2.213	4.507	4.878	0	4.061	4.46
4.435	0	0	2.627	4.271	2.003	2.003	0	4.701	4.577	0	3.008	0.022
3.272	0	0	2.885	4.629	0	3.946	4.097	4.782	5.085	2.246	4.097	7.888
4.498	0	3.273	3.666	4.166	2.617	3.273	2.617	4.346	5.379	0	3.273	4.4
4.586	0	0	0	5.067	0	3.622	3.23	4.586	5.21	0	3.23	4.263
4.094	0	3.028	3.915	4.779	0	0	0	4.378	5.381	2.382	3.697	7.888
5.549	2.35	0	3.662	5.2	0	2.994	3.383	4.965	5.39	3.662	5.146	7.888
2.348	0	0	0	2.348	0	2.992	0	4.34	4.894	0	0	2.43
4.669	0	2.923	2.923	5.271	2.923	2.923	0	3.589	5.815	0	0	7.596
3.72	0	0	4.002	6.001	0	0	2.669	4.401	5.492	0	2.669	4.263
3.389	0	2.729	2.729	4.065	0	0	0	2.729	4.867	0	2.729	2.282
5.003	3.637	2.589	3.637	5.225	3.244	4.137	3.244	3.637	5.082	0	0	7.618
0	0	0	4.111	3.219	0	0	0	3.892	4.89	0	2.565	0.022
4.693	2.47	1.858	3.66	4.788	1.858	3.66	3.79	5.699	5.521	2.47	4.991	7.888
3.533	0	0	3.533	5.214	0	2.869	2.869	4.211	5.014	0	4.432	7.888
3.568	0	0	2.065	4.427	2.693	0	0	4.647	4.771	0	3.076	0.022
4.936	0	2.795	4.134	6.168	0	4.535	2.795	4.354	5.444	0	4.134	7.888
2.056	0	0	3.066	3.886	2.056	2.056	2.056	4.017	4.701	0	4.33	2.881
4.109	2.564	2.564	0	4.889	0	4.109	2.564	4.69	5.128	0	3.609	7.888
3.307	0	0	2.92	4.381	0	0	0	3.803	5.011	0	2.279	4.573
5.097	0	2.168	3.465	5.188	2.168	2.168	0	4.142	5.23	2.802	3.187	7.386
0	0	0	3.05	3.87	2.042	2.042	0	3.72	4.48	0	2.668	0.022
4.222	0	3.327	3.327	4.402	0	3.327	4.554	4.686	5.089	0	3.721	7.888
0	0	2.655	2.655	5.226	0	3.705	4.206	4.671	5.53	2.655	4.538	7.888
4.323	0	3.251	3.924	5.699	2.596	3.251	2.596	4.607	5.566	3.924	0	7.597
5.175	0	0	2.675	5.603	0	2.675	0	4.56	5.552	3.333	2.675	7.403
0	0	0	3.18	3.18	2.161	2.161	0	3.852	2.795	0	2.161	0.022
4.401	0	2.298	2.298	4.6	2.298	3.606	3.327	3.823	5.528	0	2.939	7.888
4.781	3.03	0	2.384	4.248	2.384	0	3.419	4.6	5.127	0	3.699	7.888
5.084	2.459	3.109	2.459	5.552	0	3.998	2.459	4.942	5.266	0	2.459	7.888
3.693	0	0	2.814	4.154	0	2.814	2.179	4.374	4.27	0	3.693	0.003
2.574	0	0	1.955	3.902	0	2.574	0	4.379	5.027	0	3.229	1.612
5.314	0	2.301	3.156	5.823	1.704	3.724	2.943	5.336	4.807	0	3.921	4.263
0	0	1.983	2.605	1.983	0	0	0	4.248	4.554	0	2.605	0.022
5.039	0	0	2.573	3.227	0	1.616	0	4.051	3.978	0	2.573	2.999
0	0	0	2.39	2.765	1.785	0	1.785	4.103	4.502	0	3.575	0.022
3.346	0	0	2.481	4.484	2.481	2.858	0	4.655	4.421	0	4.421	2.658
5.115	0	2.551	1.933	4.496	0	3.596	2.551	4.275	4.73	0	3.746	2.277
3.626	0	0	3.626	5.214	2.317	2.959	2.317	3.844	4.707	0	3.626	1.612
4.618	0	3.113	3.113	5.341	2.729	3.113	3.389	4.81	5.152	0	3.113	3.185
0	0	1.891	0	3.372	0	0	2.506	4.048	4.048	0	3.548	1.612
0	0	0	2.749	3.41	0	2.118	0	4.486	3.133	0	2.118	0.022
3.904	0	1.857	3.333	4.786	0	3.659	4.008	4.471	4.952	0	3.904	4.263
4.439	0	2.63	3.96	4.761	0	0	2.006	4.359	4.439	0	3.83	1.612
1.905	0	0	2.521	3.388	0	0	1.905	3.565	4.749	0	1.905	0.022
3.046	0	2.038	2.038	4.851	0	2.664	2.038	5.041	4.902	0	2.664	1.722
4.909	0	2.769	2.769	5.625	2.136	2.136	0	4.659	5.416	2.769	3.43	5.825
1.571	0	0	1.571	1.571	2.155	3.45	0	3.76	3.173	0	2.155	0.022
5.117	0	1.905	3.388	4.749	1.905	3.173	2.521	4.243	4.158	0	3.173	1.893
4.122	0	0	3.055	4.96	0	2.047	2.047	4.485	4.626	0	4.122	3.174
4.405	0	2.122	2.754	6.156	0	2.754	3.415	4.405	4.405	2.122	3.415	4.771
2.743	0	2.112	0	4.08	0	3.404	2.112	4.394	4.394	0	3.127	1.612
4.131	2.158	0	2.158	4.683	0	3.67	3.67	4.876	4.752	0	3.453	4.263
4.549	0	2.6	2.981	5.269	2.981	2.981	3.471	5.055	4.328	0	4.149	5.057
0	0	0	2.464	2.464	0	1.853	1.853	4.261	4.182	0	2.841	0.022
0	0	0	0	4.802	0	0	0	4.802	4.401	0	4.661	1.612
4.922	0	2.225	2.594	5.354	2.594	3.641	2.594	5.087	4.891	3.398	3.744	5.576
0	2.003	2.003	3.282	2.003	0	2.003	0	4.072	4.355	0	2.003	0.022
5.046	0	0	2.487	4.761	1.874	2.865	0	4.028	5.081	0	3.352	2.29
0	0	0	2.854	3.518	1.864	1.864	0	4.11	4.11	0	2.477	0.022
0	0	0	3.035	3.035	2.389	1.783	1.783	3.819	4.18	0	2.763	0.022
2.382	0	0	1.453	3.027	1.453	2.855	2.021	4.146	3.847	0	2.646	0.022
4.066	0	3.669	0	5.224	1.997	3.001	2.62	4.428	4.949	0	3.276	2.25
4.196	0	2.557	2.557	5.738	2.557	3.753	3.883	4.836	5.399	2.936	3.883	7.888
4.724	0	0	0	3.088	2.705	0	2.076	3.088	4.724	0	2.076	0.469
4.717	0	0	0	4.338	2.78	3.441	2.78	4.671	4.402	0	2.78	3.368
0	0	0	2.744	1.534	1.534	0	1.534	4.597	3.621	0	3.128	0.022
5.442	0	2.573	3.227	4.519	0	2.573	0	3.9	4.7	0	1.953	0.179
0	0	0	2.574	3.771	2.574	0	0	3.771	2.574	0	2.574	0.022
3.949	0	0	2.744	3.128	2.744	2.744	0	4.197	4.3	0	2.113	0.453
4.156	0	1.764	0	4.421	0	1.764	1.764	4.63	4.361	0	3.551	2.238
5.94	1.99	2.612	3.268	5.51	2.612	3.268	1.99	4.493	4.985	2.612	4.42	4.389
5.16	2.415	2.79	3.276	5.296	0	2.79	2.79	4.967	4.893	0	3.452	3.205
4.202	0	2.026	2.026	5.839	0	2.026	3.033	4.983	4.936	0	4.099	4.583
4.839	1.864	1.864	2.853	5.414	0	3.667	3.517	5.167	4.596	1.864	4.274	7.888
0	0	0	0	3.013	2.008	2.008	0	4.182	4.079	0	2.008	0.022
3.859	0	0	1.818	0	2.802	0	0	4.74	4.485	0	0	2.282
0	0	1.905	1.905	1.905	0	1.905	0	3.961	4.158	0	1.905	0.022
4.54	0	0	1.729	4.8	1.729	2.701	0	4.489	4.634	0	2.329	3.513
3.596	1.597	2.551	3.204	4.427	1.597	2.819	2.184	4.096	4.329	0	3.03	0.022
4.885	0	1.981	3.258	3.651	2.603	2.983	3.651	4.151	4.245	0	2.983	4.784
0	0	0	0	2.371	2.371	3.016	0	3.902	3.902	0	0	0.001
4.831	0	0	1.857	2.469	0	1.857	1.857	4.187	4.471	0	2.469	0.011
4.468	0	1.433	3.003	3.953	2.831	3.15	2.831	4.832	4.012	0	2.359	2.72
4.983	0	0	2.463	4.002	1.852	2.463	0	4.686	4.465	0	2.463	0.18
4.612	0	0	3.142	4.431	2.491	2.491	1.877	4.032	4.555	0	1.877	1.57
5.035	0	1.703	3.609	4.005	2.672	2.943	2.672	4.73	4.405	0	1.703	3.433
0	0	0	2.286	2.657	0	2.286	0	4.273	3.708	0	3.989	1.612
3.693	0	0	0	3.024	2.643	2.643	2.018	3.693	4.373	0	2.018	0.022
4.623	0	1.842	2.452	4.084	1.842	0	0	4.321	4.248	0	1.842	2.253
4.786	1.75	2.352	2.996	4.565	3.534	3.209	3.534	4.825	4.461	0	4.061	4.263
3.804	0	0	2.375	4.238	2.375	2.375	0	4.811	4.59	0	0	2.055
0	0	0	1.914	0	0	1.914	1.914	4.253	4.406	0	1.914	0.018
4.946	0	1.654	0	1.654	1.654	2.886	0	4.025	4.289	0	2.886	1.746
4.564	2.117	3.409	0	4.77	2.117	3.132	3.625	5.173	5.086	0	0	7.888
4.546	1.976	2.598	1.976	5.415	0	1.976	1.976	4.67	5.092	0	3.796	2.965
5.058	0	2.199	0	4.445	1.611	2.199	0	4.236	4.656	2.199	2.567	0.022
3.243	0	0	0	2.857	2.22	3.243	0	5.055	4.679	0	2.22	0.573
5.121	0	0	2.148	5.207	2.148	3.166	0	4.52	3.837	0	2.781	3.521
4.52	0	0	3.294	4.693	0	2.267	1.673	4.472	4.312	0	2.638	1.632
5.874	0	2.45	3.489	5.621	1.839	2.826	2.826	5.005	5.005	1.839	3.099	2.984
0	0	0	0	1.978	0	0	1.978	4.044	4.241	0	2.979	0.022
4.793	0	2.084	2.713	4.954	0	2.713	2.713	4.448	4.85	3.097	3.097	3.098
5.138	0	0	3.609	4.537	1.814	1.814	2.797	4.421	4.537	0	2.422	3.494
5.086	3.438	3.049	3.588	4.399	0	3.049	3.049	5.086	4.841	0	3.833	7.888
4.518	0	0	2.78	4.671	2.78	0	2.78	4.803	5.025	0	0	2.262
4.394	0	2.968	2.588	5.287	1.967	0	0	4.535	5.081	0	4.315	5.074
4.59	0	1.959	3.234	3.776	2.579	2.579	3.626	4.126	4.811	0	3.449	3.233
5.102	0	2.416	3.733	5.396	3.278	3.278	3.603	4.969	5.132	0	3.733	4.53
4.094	0	1.85	1.85	4.258	3.111	2.461	1.85	4.778	4.523	1.85	2.838	0.022
4.975	0	0	2.247	4.345	2.247	2.247	2.247	4.098	4.783	0	0	1.817
0	0	0	1.767	3.684	1.767	0	1.767	3.996	3.799	0	1.767	0.021
1.881	0	0	1.881	3.146	2.495	0	2.495	4.56	4.295	0	3.537	0.021
4.228	0	2.587	0	5.286	0	2.967	1.966	4.393	4.466	1.966	2.967	3.339
3.82	2.132	2.132	2.764	2.764	2.132	2.132	0	4.655	4.723	0	3.642	1.638
3.682	0	0	2.168	3.682	0	3.188	0	4.258	4.695	0	2.803	1.756
0	0	2.048	2.048	2.048	0	0	0	4.227	3.877	0	2.675	1.612
4.315	0	0	3.419	3.964	0	3.142	0	4.315	4.496	0	0	0.021
5.347	3.261	2.237	3.261	5.816	2.237	3.54	3.54	4.334	5.125	2.237	2.875	3.088
3.565	0	0	0	4.376	0	1.776	1.776	3.914	3.695	0	1.776	0.021
4.774	0	0	2.923	3.985	1.927	2.923	0	4.822	4.553	0	2.544	0.833
4.611	0	0	1.71	4.413	0	1.71	0	4.983	4.357	0	3.338	1.612
4.69	0	3.025	2.754	5.505	2.38	3.025	3.025	4.893	4.855	1.775	3.912	3.151
2.755	0	0	2.381	2.381	0	2.381	2.381	4.171	3.913	0	2.381	0.021
4.659	0	0	0	0	0	1.967	1.967	3.916	4.393	0	2.587	0
4.258	0	0	2.856	4.067	0	2.587	1.629	4.314	4.067	0	0	2.508
5.191	0	2.727	3.111	3.387	0	3.603	0	3.781	4.615	0	2.097	3.865
5.09	0	0	3.251	4.377	1.636	3.251	3.4	4.725	4.377	0	3.746	5.074
3.972	0	0	2.435	4.303	1.826	2.435	0	4.303	4.23	0	3.868	0.021
2.058	0	0	2.685	4.497	0	0	0	4.873	4.571	0	2.058	0.476
3.688	0	0	2.174	5.055	2.174	2.174	2.174	4.369	5.194	0	3.471	2.278
0	0	0	0	3.997	0	0	0	4.176	3.997	0	3.779	1.612
4.529	0	0	2.872	4.694	2.603	3.258	2.603	3.847	4.435	1.642	3.753	2.268
5.293	0	0	3.526	5.492	2.484	3.135	2.484	4.488	4.025	0	2.484	6.75
3.991	0	0	3.316	4.675	0	3.493	2.453	4.322	4.322	0	1.842	0.021
4.712	0	0	3.877	4.56	1.833	2.443	1.833	4.074	4.885	0	3.092	0.021
4.204	0	0	2.751	2.12	2.12	2.12	0	3.628	3.957	0	0	0.012
1.951	0	0	2.571	4.014	1.951	2.571	0	3.767	3.44	0	2.571	1.612
4.204	2.281	1.686	3.134	5.098	2.281	3.703	3.134	4.582	5.27	2.652	3.458	4.958
4.7	0	2.626	2.626	5.417	2.626	3.007	2.626	5.121	4.861	0	2.002	1.853
3.627	0	2.815	3.477	4.84	1.829	2.439	3.757	4.439	4.84	0	4.499	4.263
4.047	0	1.89	3.548	0	0	2.505	0	4.447	4.226	0	1.89	0.021
5.832	0	0	3.695	5.466	0	3.695	2.645	3.977	5.063	0	0	6.831
4.467	0	1.967	2.588	5.001	0	2.968	2.588	4.769	5.255	0	3.242	3.211
2.838	0	0	2.569	3.223	2.202	1.613	3.049	4.537	3.811	0	0	1.612
4.714	0	2.586	1.966	4.134	0	2.586	0	4.768	4.134	0	3.915	2.793
4.813	0	2.376	3.022	4.239	0	3.411	3.235	4.307	4.852	0	2.376	3.083
4.856	0	0	0	4.92	0	2.89	0	4.35	5.141	0	2.89	2.291
4.191	0	2.931	2.552	3.994	1.934	3.994	2.931	4.277	4.429	0	3.42	3.261
4.467	0	0	2.031	3.039	0	3.039	0	4.105	4.894	0	0	0.021
2.763	0	0	2.763	0	1.783	0	0	4.1	3.818	0	0	0.021
3.901	0	0	3.356	4.147	2.069	2.697	2.069	4.251	4.51	0	3.572	0.018
5.181	0	1.651	3.417	5.293	2.243	2.882	2.612	4.911	4.911	0	3.546	5.574
0	0	0	2.513	3.706	1.897	0	0	4.055	3.556	0	0	0.021
2.327	0	0	2.699	0	0	2.97	2.327	3.358	4.034	0	2.327	0.021
0	0	0	2.662	4.592	2.29	2.29	0	4.393	3.598	0	3.909	1.612
5.281	0	2.554	2.554	5.281	0	3.599	3.422	4.431	4.923	0	2.554	4.507
5.311	0	2.073	2.702	5.656	2.073	2.073	0	4.436	4.72	0	2.702	1.596
0	0	0	1.981	3.474	1.981	2.983	1.981	2.983	4.245	0	3.474	2.782
4.367	0	0	2.088	4.798	0	2.718	0	4.273	4.908	0	3.922	0.021
5.128	2.359	3.217	2.733	5.333	2.359	3.217	3.217	4.667	5.039	0	3.393	4.57
4.222	0	0	2.24	5.224	0	2.879	0	4.702	5.078	0	3.543	4.431
2.778	0	0	2.778	2.778	1.563	3.439	0	4.633	4.737	0	3.311	1.798
4.916	0	0	2.095	4.061	0	3.108	0	3.93	4.281	0	2.725	1.912
4.097	0	0	1.653	4.496	1.653	2.615	2.246	4.669	4.288	0	2.615	2.749
4.514	0	0	2.947	4.373	2.568	0	2.568	4.694	4.514	1.949	2.568	2.274
0	0	0	3.174	0	0	1.906	0	3.961	4.158	0	2.521	0.021
0	0	0	3.186	2.801	0	3.463	2.167	4.009	4.14	0	3.186	2.259
1.968	0	0	1.968	3.918	0	2.969	0	4.231	4.137	0	2.969	0.021
2.853	0	1.863	2.476	3.34	0	0	2.476	4.274	3.912	0	3.126	0.181
3.4	0	0	0	4.192	0	0	0	4.076	2.109	0	3.945	0.014
5.089	0	1.942	1.942	5.347	2.561	3.214	2.94	4.63	4.791	0	2.561	5.599
0	0	0	0	2.632	0	3.288	0	4.182	4.182	0	3.288	1.612
4.419	0	1.925	2.543	5.239	0	3.984	1.925	4.551	5.141	0	4.181	3.005
0	1.865	0	1.865	0	1.865	0	0	3.799	2.855	0	1.865	0.021
4.522	0	2.15	2.994	3.755	2.15	3.168	2.783	4.48	4.291	0	3.168	0.021
4.059	0	0	0	3.168	2.15	1.567	2.15	4.182	3.991	0	2.783	1.612
4.817	0	0	0	5.637	2.381	1.776	1.776	4.376	4.856	0	1.776	4.677
0	0	0	1.885	2.877	2.499	1.885	0	3.822	3.691	0	0	0.021
5.276	0	1.958	2.578	5.366	2.578	2.958	1.958	4.218	5.031	0	2.958	1.57
3.77	0	0	1.954	4.754	1.954	3.62	1.954	4.299	4.299	0	0	2.287
3.463	1.972	0	0	2.973	2.973	2.973	0	4.14	3.791	0	0	2.947
0	0	0	0	3.793	0	0	0	4.343	4.012	0	3.513	0.021
4.221	0	0	2.5	2.5	2.5	2.878	2.5	4.774	4.3	0	2.878	2.285
4.508	0	2.823	2.447	5.104	2.823	2.447	2.447	4.243	4.929	0	1.837	3.825
3.621	0	0	3.081	4.549	2.433	2.809	1.824	4.149	4.493	0	3.081	2.682
0	0	0	0	2.944	2.944	0	0	3.761	4.29	0	2.944	0.021
1.344	0	0	2.891	4.005	1.897	1.897	1.344	4.313	3.896	1.344	3.896	0.021
5.275	0	0	1.93	4.727	0	2.548	0	4.186	5.146	0	3.201	1.582
3.88	0	0	1.836	2.446	1.836	1.836	1.836	3.983	4.315	0	3.095	0.021
4.842	0	3.479	0	3.759	2.44	3.089	0	5.128	3.479	0	4.44	4.527
2.444	0	1.505	3.093	4.789	2.444	1.505	1.505	4.561	4.312	0	3.093	0.021
4.613	0	0	2.819	3.092	0	1.833	0	4.159	4.803	0	3.092	1.575
5.075	0	0	2.421	5.424	3.069	2.421	1.813	4.641	4.48	0	3.459	3.469
4.12	0	0	0	4.482	0	0	0	4.556	4.957	0	3.053	0.126
5.446	0	1.913	2.529	5.314	1.913	3.182	3.573	5.018	5.285	2.529	4.473	7.888
3.67	0	1.866	2.479	4.198	2.218	1.317	1.317	4.598	3.968	1.317	2.479	1.612
4.298	0	0	1.392	2.951	2.572	2.779	1.952	4.484	3.533	0	3.768	1.612
4.725	3.15	3.15	2.766	4.418	3.15	3.427	2.134	4.849	4.22	0	4.104	7.888
4.837	0	2.904	2.634	5.156	2.634	3.44	2.904	4.994	4.965	3.44	0	4.473
0	0	0	0	2.14	0	0	0	3.98	4.331	0	3.157	1.612
5.227	0	2.749	2.749	4.165	0	3.234	1.771	4.165	5.116	0	3.02	2.245
2.986	0	0	1.74	3.523	0	2.715	1.74	4.202	4.775	0	2.715	1.612
4.976	0	0	2.456	3.994	0	1.845	1.845	3.994	4.325	0	3.319	1.861
4.948	0	1.762	2.739	5.014	0	3.548	0	4.529	5.163	0	0	2.27
3.839	0	1.801	3.444	5.181	2.782	3.268	1.801	4.806	4.886	0	2.407	3.331
4.771	0	0	2.749	4.959	0	2.749	0	3.804	4.771	0	4.43	2.621
0	0	2.666	2.04	3.324	0	0	0	3.868	4.114	0	2.666	1.612
3.977	0	2.137	3.154	4.548	1.556	2.77	3.545	4.823	3.977	0	4.277	7.888
4.843	0	3.09	0	5.476	2.079	2.079	0	4.262	5.17	2.707	4.521	4.436
4.023	0	0	3.563	5.364	0	0	0	3.741	4.422	0	4.336	0.021
4.464	0	1.905	1.905	4.797	3.173	3.388	3.845	4.528	4.97	1.905	1.905	3.226
4.78	0	0	0	3.379	0	0	0	3.773	4.134	0	3.203	1.612
0	0	0	0	4.77	2.014	0	2.014	4.874	4.448	0	3.969	2.49
3.325	0	1.85	3.11	3.325	0	1.85	2.461	4.523	4.633	0	2.461	0.135
2.528	0	0	2.528	0	0	2.528	0	4.251	3.852	0	2.528	0.021
0	0	0	0	4.084	0	0	0	4.084	5.012	0	3.51	0.113
5.016	0	0	0	4.046	0	2.601	1.98	4.73	5.056	0	3.257	0.001
5.064	0	3.226	2.572	3.226	3.226	2.572	0	4.803	3.899	0	3.618	3.901
5.254	0	1.691	1.691	3.812	0	2.288	0	4.334	3.812	0	2.288	1.612
4.655	2.434	0	2.81	5.265	1.825	1.825	4.434	5.318	5.21	0	2.434	7.888
4.177	0	2.628	3.009	5.197	2.004	3.009	3.677	4.702	5.002	0	3.827	4.476
0	0	0	0	2.378	2.378	0	0	4.543	3.808	0	2.378	0.021
3.449	0	2.154	2.154	3.172	2.788	2.154	2.154	4.346	4.127	0	3.172	2.336
5.388	0	2.389	3.035	6.056	2.389	3.425	4.101	5.008	4.101	0	2.389	7.815
4.989	0	0	2.435	5.058	1.826	3.298	0	4.371	4.551	0	0	2.766
0	0	0	1.788	0	2.393	1.788	0	4.106	3.824	0	1.788	0.021
4.369	2.09	0	3.379	5.489	0	4.055	3.595	5.397	4.675	2.719	4.171	7.888
3.695	0	2.645	2.645	5.103	2.645	2.645	3.302	4.721	4.777	0	4.093	3.111
1.81	0	0	0	3.065	0	2.417	0	4.476	4.586	0	2.793	1.612
1.673	0	0	2.638	2.907	2.267	1.673	1.673	3.79	4.252	0	1.673	1.613
0	0	1.737	2.71	3.649	0	3.37	1.737	4.046	3.96	0	2.981	0.021
4.488	0	1.985	2.988	2.988	0	1.985	1.985	4.052	3.937	0	1.985	2.514
4.065	0	0	1.997	3.276	0	3	0	4.263	4.428	0	3	0.021
4.711	0	1.323	3.351	4.285	1.873	2.226	1.873	4.358	4.026	0	1.873	0.021
4.535	0	1.86	1.86	4.993	2.472	2.472	0	4.191	4.79	0	2.472	3.629
5.083	0	0	2.543	5.697	0	2.543	1.591	4.552	5.058	1.591	3.588	5.074
5.127	0	2.831	2.195	4.917	2.195	3.711	3.216	4.392	4.793	0	3.216	3.331
4.791	0	2.808	2.432	5.458	1.823	2.808	2.432	4.791	4.653	0	3.471	4.879
1.73	0	0	2.331	1.73	2.331	1.73	0	4.038	4.038	0	2.331	0.02
2.315	0	0	2.315	4.173	0	0	2.315	3.625	4.619	0	3.625	0.02
4.482	0	0	2.371	3.903	1.767	2.745	2.371	4.586	4.634	0	1.767	0.116
5.28	0	2.672	3.33	3.874	3.054	2.672	2.672	4.689	5.28	0	3.546	2.248
4.997	0	2.818	3.761	5.4	0	3.305	3.305	4.237	3.876	0	3.761	4.723
4.434	0	0	2.7	5.035	0	2.072	3.083	4.719	5.238	2.072	4.15	2.27
4.847	0	0	1.909	3.569	0	2.264	1.354	4.206	4.018	0	2.732	0.02
0	0	0	2.743	2.112	0	2.112	0	4.765	3.62	0	0	1.613
4.734	0	1.485	3.344	4.672	2.685	3.652	2.42	4.973	4.82	0	3.344	1.669
0	0	1.762	2.365	1.762	0	2.739	0	3.224	3.99	0	1.762	0.02
4.436	0	1.882	3.361	5.248	0	3.147	3.688	4.816	4.902	3.147	3.538	5.074
0	0	0	2.925	2.925	0	1.929	1.929	4.091	4.555	0	3.415	0.02
5.229	2.533	0	3.578	3.858	0	2.533	4.077	5.022	3.578	0	3.186	7.888
5.106	0	1.925	2.921	3.737	2.542	1.925	0	4.087	4.487	0	0	0.02
4.628	0	3.428	2.938	5.831	2.559	2.938	3.213	4.97	4.628	3.428	4.198	5.811
0	0	0	0	2.875	1.883	1.883	1.883	3.82	3.82	0	0	1.613
2.064	0	2.064	2.064	2.064	2.692	2.692	2.064	3.744	3.35	0	2.064	0.02
5.136	0	1.892	0	4.733	2.507	2.507	3.159	4.449	4.994	1.892	4.449	2.242
3.976	0	1.614	3.05	5.135	1.614	3.373	3.05	4.4	4.768	0	3.05	0.02
3.952	0	0	2.513	2.891	3.165	3.556	1.898	4.314	4.056	0	2.513	0.096
3.575	3.296	0	2.269	5.111	2.269	4.254	3.971	4.474	4.734	2.269	3.792	7.888
0	0	0	3.337	0	2.052	2.052	0	3.881	2.679	0	0	0.02
5.007	0	3.148	3.424	5.377	2.131	2.131	2.131	4.654	4.903	2.131	3.148	5.074
0	0	0	0	4.049	2.085	2.085	0	4.734	4.363	0	0	1.613
3.769	0	0	0	4.795	2.086	0	0	4.051	4.957	0	3.92	1.613
4.67	0	2.029	2.654	5.008	2.029	2.029	1.459	4.343	4.638	0	3.183	0.02
0	0	0	1.922	0	1.922	1.922	1.922	3.98	3.98	0	2.918	0.02
4.608	2.596	2.596	3.925	3.643	3.251	4.144	3.643	5.089	3.925	0	4.608	7.888
2.592	0	0	1.971	4.319	1.971	1.971	0	4.603	3.789	0	3.639	1.613
0	0	0	2.821	3.484	0	2.185	0	4.03	3.701	0	4.03	1.613
0	0	0	1.954	0	0	2.574	0	3.62	3.901	0	3.771	0.02
4.737	0	0	2.799	5.226	1.815	3.611	3.461	5.254	4.903	0	5.011	4.385
4.095	0	2.55	3.419	3.746	0	2.55	1.932	4.189	4.427	0	0	4.784
3.688	0	0	2.638	0	0	2.638	2.638	4.369	3.295	0	0	1.823
5.002	2.043	2.043	3.327	5.571	2.669	3.051	3.72	4.956	4.803	3.051	4.118	4.263
0	1.893	2.508	2.508	3.701	1.893	0	0	3.947	4.514	0	2.508	1.57
2.452	0	0	1.841	4.569	0	2.452	0	4.722	4.722	0	3.315	2.814
3.998	0	2.156	2.79	5.258	2.156	2.156	3.452	4.608	5.334	0	3.669	4.505
0	0	2.2	2.2	2.836	2.2	0	0	3.717	4.046	0	0	1.613
4.676	2.785	2.785	3.447	5.03	0	0	0	4.524	4.676	0	0	5.66
3.441	0	0	2.404	2.043	0	0	0	3.939	4.359	0	3.051	1.613
2.059	0	0	2.059	4.571	2.059	2.686	0	3.344	4.239	0	4.02	1.613
3.603	0	0	2.727	4.063	0	2.727	0	4.463	4.377	0	0	0.094
4.42	0	0	2.421	4.641	0	2.421	0	4.42	4.59	0	3.283	1.696
5.027	0	2.692	3.745	5.368	0	4.142	3.745	5.193	4.711	0	3.745	2.249
0	0	0	0	4.544	0	0	0	4.668	4.878	0	4.144	1.613
5.41	0	1.972	3.248	5.047	1.972	3.463	3.463	4.234	5.228	0	1.972	4.61
0	0	0	1.821	4.698	0	1.821	1.821	4.365	3.862	1.821	3.291	2.999
3.839	0	2.515	0	5.145	2.515	2.515	3.167	4.389	4.389	0	3.839	1.826
4.146	0	0	2.172	3.864	2.172	3.191	0	4.948	4.948	0	2.172	0.645
3.937	0	1.986	2.989	4.842	2.608	3.807	3.264	4.621	4.89	2.608	3.656	4.333
5.803	0	1.978	3.929	5.236	2.6	3.648	2.6	4.833	5.055	3.648	3.929	4.263
3.805	0	0	0	2.987	0	3.262	0	4.052	4.62	0	1.985	0.052
3.899	3.013	2.367	2.367	4.582	0	3.899	4.23	4.915	4.361	0	4.23	7.889
4.307	0	2.035	2.661	4.213	2.035	2.035	3.043	3.712	5.12	0	3.043	2.244
4.17	2.38	2.754	2.38	4.311	2.754	3.564	3.809	5.062	4.69	0	4.006	7.889
4.68	0	2.457	0	5.263	3.107	2.457	0	3.497	4.327	0	0	2.558
1.731	0	1.731	0	5.279	1.731	3.363	2.331	4.681	4.911	1.731	3.953	1.57
4.324	1.732	1.732	3.189	4.841	2.705	3.861	2.976	4.725	4.912	3.189	4.192	7.889
3.885	0	0	1.54	3.721	2.751	2.12	2.12	4.204	4.529	0	2.962	0.02
0	0	0	1.758	0	0	0	1.758	3.892	3.674	0	1.758	0.02
3.833	0	0	1.894	5.347	0	1.894	1.894	4.736	4.83	0	3.552	2.852
4.284	0	0	2.558	2.938	1.94	0	0	3.885	3.754	0	2.558	0.02
4.252	0	0	3.791	4.252	2.908	0	2.268	3.295	3.573	0	2.268	1.652
4.716	0	2.588	2.588	5.649	0	3.242	0	4.82	5.154	0	3.242	5.074
0	0	0	2.306	2.306	2.306	2.306	0	3.614	4.011	0	0	2.216
4.682	0	0	1.987	4.252	0	1.987	0	3.48	4.682	0	1.987	2.229
5.005	0	0	3.874	4.689	0	3.33	0	3.724	4.625	0	2.672	2.197
4.206	0	0	2.654	4.94	0	2.029	2.029	4.465	5.358	0	0	1.782
4.912	0	2.673	4.226	3.725	2.673	0	2.673	2.673	4.558	0	0	7.221
4.537	0	1.768	1.768	3.231	0	3.231	0	3.556	4.636	0	1.768	2.198
2.311	0	0	2.311	0	0	2.311	0	2.954	4.017	0	2.311	1.613
3.466	0	0	2.428	3.964	0	2.803	1.819	3.615	4.487	0	1.819	0.607
4.429	0	1.997	0	5.662	0	2.62	0	4.634	4.804	0	3.669	4.937
2.715	0	0	2.715	3.591	0	0	2.086	2.086	4.167	0	0	2.198
4.533	0	1.81	2.793	4.858	2.793	2.793	0	4.533	4.416	0	2.793	2.228
4.25	2.528	2.528	2.528	3.722	3.18	3.571	4.471	4.25	4.329	0	3.968	7.889
3.963	0	1.739	0	0	0	2.713	1.739	3.521	4.331	0	0	1.613
5.283	2.801	3.074	3.962	5.595	2.801	2.801	4.425	4.595	4.979	0	2.801	7.889
5.172	0	0	3.055	4.626	0	2.673	2.047	3.875	5.093	0	2.047	2.323
4.391	0	0	3.4	3.617	2.74	2.11	3.124	3.617	4.556	0	3.617	1.833
0	0	0	1.864	1.864	0	2.476	1.864	3.798	3.127	0	2.853	1.613
4.931	0	2.021	2.646	4.377	2.021	3.027	0	4.529	4.661	0	3.027	0.795
0	0	0	2.81	2.81	2.81	2.176	0	3.69	4.019	0	2.176	1.613
0	1.832	0	2.818	2.442	1.832	0	0	3.09	3.48	0	2.442	1.613
0	0	0	2.909	3.296	2.269	2.909	0	2.909	3.792	0	2.269	1.613
4.522	0	3.091	2.079	4.159	2.079	3.761	2.079	4.787	4.522	0	2.708	7.889
4.436	0	2.004	0	4.436	0	2.627	0	4.177	4.436	0	2.627	3.504
4.012	2.804	2.169	3.861	3.861	2.804	3.466	3.861	4.543	4.457	0	3.189	7.889
0	0	0	2.662	3.713	0	2.037	0	3.995	4.111	0	4.214	1.613
5.187	0	2.06	3.346	4.021	2.06	0	3.07	4.335	4.822	0	3.07	7.293
3.828	2.772	2.139	2.772	4.965	0	3.156	3.65	5.155	4.51	3.156	3.433	7.889
3.765	0	0	2.712	2.712	0	3.371	0	4.447	3.765	0	2.712	0.02
2.063	0	2.063	0	4.503	0	2.063	0	4.576	4.879	0	3.349	2.985
5.06	2.782	2.782	2.782	5.515	1.8	3.839	3.444	5.362	4.764	3.268	4.404	7.889
4.926	0	0	2.315	5.351	2.315	3.345	3.345	4.618	5.161	2.957	2.315	5.032
4.58	0	2.365	3.679	4.076	0	3.01	0	4.674	4.913	2.365	4.982	7.889
2.883	0	2.244	3.094	3.418	0	2.883	1.652	4.779	4.226	2.883	3.418	0.02
3.787	0	0	2.103	2.103	0	2.733	2.103	3.938	4.383	0	2.733	0.144
4.959	0	0	2.089	4.532	2.089	3.378	2.089	4.367	4.674	0	0	5.108
0	0	0	0	2.857	0	1.867	0	4.599	3.801	0	2.857	0.004
4.987	0	0	3.128	3.128	0	2.744	2.113	4.481	4.702	0	0	7.689
4.812	0	2.492	3.143	4.898	2.492	3.534	3.143	4.978	4.812	0	3.814	7.889
4.441	2.155	2.155	2.788	4.929	2.788	3.173	2.788	4.812	5.368	2.788	3.845	7.889
4.511	0	2.698	3.081	4.346	0	2.698	4.032	5.272	4.833	3.357	4.032	7.889
4.818	0	3.066	3.066	5.221	2.057	3.736	3.558	4.638	5.183	2.684	3.886	7.889
5.049	0	0	2.49	5.084	2.49	2.49	1.876	4.43	4.975	0	3.532	6.726
4.561	0	0	0	4.561	0	0	0	4.656	4.895	0	4.656	5.753
3.448	0	0	3.665	4.605	3.171	3.171	2.786	4.746	4.87	2.153	3.994	7.889
2.701	0	0	0	2.701	0	2.701	2.701	4.588	3.36	0	3.36	6.803
3.585	2.278	0	1.683	2.919	2.649	3.802	4.059	4.532	4.264	0	4.95	7.889
2.058	2.058	0	0	3.068	0	2.058	0	4.239	3.738	0	2.685	0.02
0	0	0	0	3.721	3.227	2.204	0	3.227	4.402	0	3.227	1.613
4.119	0	2.952	1.953	5.715	0	0	2.952	5.064	4.804	0	2.572	6.692
0	0	0	2	3.823	0	0	0	4.505	4.069	0	3.004	0.02
4.671	0	0	0	3.313	2.655	3.529	0	4.207	4.539	0	3.037	2.221
3.635	0	1.836	2.447	3.095	2.823	2.447	0	3.881	4.762	1.836	3.486	7.343
0	0	0	0	0	1.908	2.525	2.525	4.162	4.247	0	2.525	0.02
4.297	0	1.884	1.884	3.69	0	3.149	1.884	5.021	4.502	0	2.875	3.542
4.464	0	2.098	3.111	4.064	2.728	2.098	3.604	4.284	3.782	0	2.728	7.222
3.972	0	0	2.133	4.104	2.133	3.427	0	4.323	4.724	0	2.766	3.006
0	0	1.895	1.895	0	0	0	0	3.553	3.376	0	3.161	0.02
3.796	0	0	2.273	2.643	0	3.449	1.678	3.579	4.194	0	1.678	0.02
4.864	0	0	2.097	4.969	0	3.603	2.727	4.463	4.283	0	3.111	2.238
4.199	0	2.479	2.479	5.367	1.867	2.479	0	4.703	4.351	0	1.867	5.695
0	0	0	1.903	0	2.519	0	0	3.562	3.385	0	2.519	1.613
1.867	0	0	0	0	0	2.856	0	4.351	4.113	0	3.13	2.797
3.966	0	0	2.635	3.966	3.292	3.685	3.292	4.767	4.767	0	3.685	7.889
5.219	0	1.963	0	4.131	1.963	2.964	1.963	4.131	5.076	0	2.584	3.331
3.867	0	0	2.542	4.55	1.924	3.409	0	4.486	4.61	0	3.195	2.718
4.678	0	0	3.261	4.248	2.605	2.986	2.986	4.486	4.678	0	3.261	6.819
4.332	2.341	2.341	0	3.373	2.341	3.652	3.373	4.201	4.886	0	3.87	7.889
4.807	3.445	2.15	3.168	5.028	2.783	3.84	3.991	4.238	4.807	0	4.122	7.889
4.835	1.938	1.938	0	4.925	1.938	3.21	2.556	4.735	4.925	1.938	1.938	2.25
5.075	2.238	0	2.876	4.965	0	2.876	3.54	4.965	5.126	2.238	3.54	4.263
1.865	0	0	2.478	3.343	0	0	0	4.349	4.417	1.865	3.799	2.718
0	0	0	2.038	2.664	0	0	0	4.475	3.865	0	3.537	1.613
0	0	0	0	1.928	2.545	1.928	1.928	3.59	4.422	0	1.928	0.02
0	0	0	0	4.066	2.218	2.855	0	4.313	4.677	0	3.736	2.335
3.924	0	0	2.595	4.543	1.974	2.595	1.974	4.876	4.777	0	3.642	0.484
2.193	0	2.193	2.193	5.077	0	3.215	0	4.39	5.077	0	4.039	4.391
4.034	2.072	2.072	3.082	5.034	2.072	3.082	3.903	5.2	4.94	0	2.7	7.889
3.837	2.637	2.013	3.294	3.294	2.013	3.294	2.637	4.712	4.084	0	3.509	7.889
4.089	0	2.752	2.752	4.489	2.752	3.807	2.752	4.089	4.995	0	0	7.889
2.845	2.208	3.231	3.231	4.407	2.208	2.845	3.231	4.407	4.872	0	2.845	7.889
4.76	0	3.501	2.005	4.912	2.005	3.828	3.01	5.233	5.198	0	2.629	7.889
2.206	0	0	2.843	2.206	3.229	0	2.843	4.405	4.301	0	3.229	7.222
4.976	0	0	2.565	4.29	3.218	2.565	3.891	4.574	3.891	0	3.218	7.26
4.168	0	0	2.618	3.274	2.999	2.618	1.996	4.427	4.802	0	3.667	4.264
3.975	2.643	0	3.975	2.643	0	4.194	3.975	5.141	4.88	0	4.659	7.889
4.498	2.205	0	3.228	4.869	2.205	2.842	3.901	4.869	5.389	2.842	2.842	7.889
4.71	0	0	3.875	4.779	2.817	3.202	3.202	5.013	5.013	3.202	2.182	5.817
3.509	0	2.013	2.013	0	0	2.013	3.018	3.968	4.519	0	0	4.702
5.023	2.191	3.212	3.212	4.913	2.191	3.885	2.826	4.036	5.023	0	3.49	7.889
3.486	1.837	3.31	3.31	2.447	2.447	1.837	2.823	4.243	4.164	0	1.837	7.222
4.81	0	2.676	3.55	4.754	2.05	2.676	3.55	4.409	5.054	2.05	2.676	7.452
0	0	0	2.128	2.128	0	0	0	3.815	2.128	0	3.292	0.02
2.91	0	0	2.27	4.656	0	0	0	4.123	5.058	0	2.91	2.284
0	0	2.235	3.259	4.695	2.873	3.537	0	5.262	4.769	0	3.537	4.883
3.112	3.782	0	3.112	3.782	2.462	2.462	3.502	4.779	4.58	2.462	3.782	7.889
4.77	0	0	0	4.447	2.014	3.295	2.014	4.368	4.713	2.014	4.085	5.723
4.759	2.443	2.443	3.482	4.312	0	4.56	3.482	4.16	4.925	0	3.092	7.889
3.748	0	1.822	2.43	3.864	1.822	1.822	1.822	3.079	4.65	0	2.43	2.242
4.666	0	2.731	2.731	3.889	2.731	3.541	2.358	4.467	4.666	0	0	4.784
5.214	2.019	2.019	2.019	4.526	2.019	0	0	4.194	5.347	0	3.3	5.881
0	0	0	2.5	2.878	1.886	2.878	0	4.221	4.042	0	2.5	1.613
4.864	2.258	2.258	3.285	4.642	2.258	3.78	3.285	5.371	4.642	0	3.285	7.889
4.762	0	0	2.684	3.736	0	2.684	2.057	4.133	4.637	0	2.057	2.284
4.527	0	0	0	4.975	0	0	2.644	4.527	4.881	0	2.644	4.48
3.931	3.109	2.096	2.096	3.109	3.386	3.78	3.78	4.541	4.682	0	3.386	7.889
4.942	0	3.64	3.64	4.32	2.329	3.858	3.64	4.436	5.123	2.329	3.361	7.474
0	0	0	3.091	2.442	0	0	2.442	4.159	4.159	0	3.091	2.198
3.621	0	0	0	4.38	0	1.955	0	4.453	3.902	0	0	0.08
3.935	0	0	1.984	2.606	1.984	0	0	3.654	4.978	0	2.986	0.493
4.722	2.131	2.131	2.131	4.846	0	2.131	2.763	4.902	4.415	2.131	3.819	4.548
4.896	0	2.078	3.089	4.441	2.706	3.366	2.706	4.261	5.128	3.089	3.089	5.074
4.631	0	2.941	2.941	4.365	0	3.888	3.43	4.286	4.792	0	1.942	3.597
4.881	0	0	3.239	5.437	0	4.415	4.51	4.817	4.998	2.853	4.415	7.89
3.749	0	0	0	4.367	0	0	1.822	4.226	4.226	0	3.47	2.777
4.671	2.363	2.363	0	4.837	3.676	3.894	2.363	5.313	4.356	2.363	3.396	7.89
4.461	2.095	2.095	2.095	5.265	3.108	3.385	4.061	4.461	4.746	0	4.177	7.89
2.642	0	0	2.018	2.642	2.018	2.642	0	4.089	4.193	0	2.642	0.02
4.428	0	0	2.067	2.694	2.694	2.694	0	4.342	4.144	0	0	2.198
2.9	1.906	1.906	2.9	3.566	2.522	2.522	2.522	4.75	5.118	0	2.9	7.89
4.306	0	0	2.317	4.993	0	0	0	4.929	4.175	0	0	0.02
5.271	0	0	3.114	5.307	0	2.101	2.731	4.973	5.154	0	3.391	5.677
4.18	0	1.479	1.479	4.231	2.051	2.413	2.051	4.231	4.279	0	3.552	1.613
4.317	0	1.547	2.128	4.097	2.493	2.128	0	3.966	4.317	0	2.493	7.229
5.15	0	2.305	3.335	4.293	0	2.947	2.305	4.293	4.694	0	0	6.805
4.432	2.869	0	0	4.432	2.231	3.255	4.612	5.168	4.612	0	4.08	7.89
3.727	0	0	1.916	3.576	2.532	2.532	0	4.17	4.076	0	2.532	2.547
4.539	3.462	2.165	3.678	4.539	2.799	3.184	4.008	4.618	5.14	0	3.857	7.89
0	0	0	2.442	3.76	0	2.442	0	3.48	3.48	0	2.442	7.424
4.98	0	2.836	0	4.294	2.2	3.222	3.717	4.492	3.5	0	3.222	7.89
4.822	0	2.858	3.244	4.069	2.221	3.244	2.858	4.069	4.317	0	0	7.89
4.523	0	0	2.314	4.925	2.314	0	2.956	4.523	5.16	2.314	3.344	7.89
0	0	0	0	0	0	0	2.114	4.302	4.396	0	3.129	2.829
4.171	0	0	2.09	4.534	0	3.103	0	4.8	4.275	0	2.09	2.266
4.909	0	0	2.299	4.004	2.941	2.299	0	4.507	4.909	2.299	0	7.576
3.915	0	2.382	2.382	5.547	3.028	2.382	3.028	4.779	5.125	3.028	5	4.33
4.262	0	0	2.807	4.015	0	2.807	0	4.768	4.892	2.172	2.807	0.13
3.894	0	2.946	3.436	3.894	2.946	1.947	4.371	4.444	5.265	0	2.567	7.388
5.075	0	0	3.1	5.007	3.491	0	3.1	4.569	4.768	2.451	3.491	6.85
3.7	0	0	1.683	0	0	0	0	3.982	3.803	0	1.683	0.02
4.393	1.967	2.587	3.635	4.868	2.587	0	3.242	4.393	4.959	0	2.587	5.743
5.208	2.671	2.045	2.671	4.12	0	3.329	3.053	4.748	4.624	0	3.545	7.89
0	0	0	2.563	1.944	0	1.944	0	4.888	4.367	0	2.942	0.08
3.781	0	2.097	0	3.603	2.097	2.097	2.097	4.463	4.377	0	0	4.691
0	0	0	0	3.849	0	2.023	0	4.199	4.199	0	2.648	0.02
4.315	0	2.126	3.142	5.096	2.126	2.126	3.142	4.495	5.001	3.142	3.418	7.412
2.063	0	0	2.063	3.349	2.063	2.69	2.69	4.576	3.565	0	3.349	0.453
3.858	0	0	2.167	3.186	2.167	2.801	0	4.14	4.256	0	0	0.02
4.829	0	2.468	1.856	4.951	2.844	3.117	0	4.186	4.872	0	0	3.499
0	0	2.004	2.628	2.628	2.004	0	0	3.958	3.284	0	2.004	1.613
4.329	0	2.601	3.649	4.329	1.979	3.472	4.046	3.472	5.056	0	0	7.258
4.121	0	0	3.295	4.567	0	2.908	2.268	3.573	4.567	0	0	3.421
0	0	0	2.016	0	0	2.016	2.64	4.371	2.016	0	2.64	0.02
3.779	0	2.095	2.095	4.54	0	0	2.095	4.177	5.37	0	4.061	6.728
4.577	0	2.567	2.567	5.559	1.948	3.436	0	4.694	4.694	0	3.894	6.704
4.051	3.099	2.086	2.086	4.906	2.086	2.086	3.375	4.852	4.671	2.716	3.099	7.89
4.392	0	2.517	2.517	4.24	3.561	3.169	0	4.06	4.745	0	0	7.222
4.505	0	3.151	2.767	5.596	3.151	3.428	4.105	4.505	5.309	3.428	3.428	7.89
4.245	0	2.261	3.566	3.566	2.261	2.901	2.261	4.645	5.101	0	2.901	7.411
4.161	0	2.304	3.334	4.292	2.946	2.946	2.946	4.772	4.408	2.946	4.161	7.89
2.636	0	0	0	4.187	0	2.636	0	2.636	3.686	0	3.293	6.795
4.238	0	0	3.281	4.639	0	2.894	0	5.327	4.639	0	2.255	4.784
5.262	0	2.093	3.106	5.548	2.093	2.722	3.106	4.742	4.913	4.058	3.776	5.074
3.148	0	2.132	2.132	4.101	0	2.132	0	4.101	4.786	0	0	2.205
4.231	0	0	0	3.832	2.144	2.144	2.144	4.515	4.667	0	0	2.268
4.392	2.966	0	2.966	4.313	1.965	2.966	3.633	4.465	4.597	0	3.456	7.89
3.134	0	0	3.525	0	2.484	0	0	3.805	4.024	0	0	1.613
1.938	0	1.938	1.938	0	0	2.557	0	4.36	4.736	0	2.557	0.02
4.536	0	0	2.24	3.76	0	2.24	3.265	4.442	5.078	0	2.878	3.21
4.303	0	0	2.746	2.115	2.746	0	0	4.303	4.989	0	2.746	5.791
5.027	0	0	3.075	4.142	3.075	3.075	3.351	5.027	4.578	0	3.351	7.733
4.212	0	0	3.142	3.142	2.127	2.758	2.758	4.096	4.096	0	4.212	7.89
3.512	0	0	2.015	4.825	0	3.021	2.015	4.771	5.174	2.015	4.284	7.446
4.902	2.816	2.181	3.202	4.157	0	3.479	2.816	4.71	4.842	0	4.157	7.89
3.593	0	1.594	1.594	3.027	1.594	0	1.594	3.695	4.272	0	3.027	0.019
3.95	0	0	2.113	2.744	2.113	2.744	0	3.95	4.633	0	2.744	2.204
5.572	0	2.138	2.771	0	0	3.649	2.138	4.911	4.794	0	2.138	3.097
0	0	0	1.997	3.95	0	3.001	0	4.349	3.819	0	3.276	0.019
4.803	0	3.135	3.135	5.236	2.484	3.135	3.135	3.526	5.397	3.526	3.526	4.933
0	0	0	0	1.742	2.343	1.742	1.742	3.77	3.376	0	1.742	1.613
3.712	0	0	2.396	4.261	2.396	2.396	0	4.947	4.393	0	3.712	3.262
0	0	0	2.036	0	2.662	2.036	0	4.308	3.994	0	2.662	0.019
4.864	0	3.01	3.285	4.864	3.01	3.501	3.285	5.045	4.814	2.629	3.01	5.074
4.576	2.062	0	4.024	4.878	2.69	2.69	4.502	4.768	4.825	2.062	2.062	7.89
4.088	2.377	0	2.377	4.488	2.377	3.023	3.023	4.773	4.773	0	3.909	7.89
0	2.792	0	0	3.454	0	2.792	0	4.351	3.849	0	2.792	1.613
3.561	2.896	2.257	3.283	5.043	0	3.957	4.641	5.242	4.72	2.257	4.356	7.89
4.331	0	0	3.651	4.953	2.983	3.372	2.339	3.869	4.885	4.199	0	7.226
4.962	0	2.235	3.538	4.617	2.235	2.873	0	4.902	4.531	2.235	3.934	7.89
3.528	0	2.226	0	4.828	2.226	2.864	3.923	5.113	5.063	3.528	4.322	7.89
0	0	0	0	3.154	0	2.137	0	4.224	5.275	0	3.977	0.019
0	0	0	0	2.372	0	0	0	3.904	4.366	0	0	1.613
4.331	3.651	2.773	2.773	0	0	2.14	2.14	4.59	3.434	0	2.773	7.89
2.858	0	0	2.858	2.858	0	0	0	4.42	3.672	2.481	1.868	0.019
4.827	0	2.225	2.862	4.321	0	2.862	2.225	4.074	4.425	0	4.321	7.465
3.455	0	0	0	4.446	2.793	0	0	4.877	4.132	0	2.159	2.239
2.593	0	0	2.973	4.32	0	1.972	2.973	3.64	4.92	1.972	3.921	6.746
2.275	0	1.679	2.645	1.679	0	2.275	1.679	3.798	3.798	0	1.679	0.019
4.695	0	2.306	2.306	4.848	2.948	2.948	4.294	4.609	4.514	0	2.306	7.835
0	0	0	0	2.42	0	0	0	4.135	3.457	0	3.457	0.019
3.915	0	0	1.966	4.03	1.966	1.966	2.587	4.313	3.915	0	2.967	2.291
1.972	0	2.593	2.593	3.791	2.593	0	1.972	4.4	4.665	0	3.641	2.239
3.701	0	0	2.026	3.032	2.026	0	0	4.098	3.852	0	2.651	0.019
4.651	0	0	1.781	2.761	0	0	0	4.552	4.602	0	0	3.331
3.779	0	0	2.896	2.257	2.257	3.283	0	4.109	4.72	0	0	3.364
5.514	0	0	3.921	4.864	3.034	3.921	3.703	4.383	5.131	3.703	4.604	7.89
4.663	0	0	0	2.772	0	2.772	0	4.663	4.33	0	3.156	1.57
4.09	3.515	2.018	2.643	2.643	2.018	3.3	4.193	4.594	4.09	0	4.594	7.89
3.293	0	2.266	2.266	3.293	2.266	2.266	2.266	4.367	3.789	0	1.672	7.268
2.67	0	0	0	0	2.044	0	0	4.555	4.223	0	0	2.198
4.207	2.031	3.038	3.706	3.529	2.031	3.529	3.706	4.54	5.154	0	4.893	7.89
4.488	0	0	2.377	4.488	0	2.377	2.377	0	4.773	0	4.088	3.132
4.866	0	0	2.323	5.116	0	2.966	2.323	4.999	4.866	0	4.312	4.706
0	0	0	3.086	3.362	0	2.703	0	4.517	4.257	0	3.086	0.019
4.235	2.593	1.972	2.593	4.665	1.972	3.463	2.593	5.047	4.721	0	4.32	7.89
4.802	0	2.146	2.778	4.517	2.146	3.163	3.163	4.337	4.517	2.146	3.163	7.692
4.186	0	0	0	3.856	2.328	2.971	3.359	4.318	5.004	0	2.328	5.075
4.57	3.001	0	3.001	4.664	2.356	2.356	4.066	4.664	5.153	2.356	3.001	7.89
3.332	0	2.674	3.548	5.315	0	2.674	4.32	5.007	5.348	2.674	3.725	4.329
3.785	0	0	2.263	3.115	0	2.263	0	4.605	3.785	0	2.263	2.275
0	0	0	1.818	3.074	0	2.802	2.802	5.113	4.595	0	3.614	1.57
5.206	0	3.205	2.819	5.206	0	2.184	3.482	4.845	4.276	2.184	3.205	3.297
4.961	0	2.768	2.768	3.646	0	3.429	3.975	4.961	4.506	0	4.106	7.89
4.447	0	0	3.455	4.133	0	3.178	2.16	3.85	4.352	0	2.793	5.846
4.147	3.004	0	1.756	4.147	2.732	3.393	3.004	4.352	5.099	0	3.393	7.89
0	0	0	2.009	2.009	0	0	0	4.08	4.363	0	0	1.613
2.004	2.004	2.004	3.009	5.002	2.004	3.5	3.284	5.232	4.863	2.004	3.827	3.201
4	0	2.667	0	3.718	0	2.667	3.325	4.399	5.086	3.325	4.399	7.89
0	0	0	1.764	0	0	2.367	0	3.226	3.796	0	1.764	0.019
4.346	0	0	3.08	3.08	3.08	3.356	3.75	4.432	4.511	0	4.148	7.89
4.915	2.007	2.631	3.68	3.831	2.631	0	2.007	4.645	4.581	0	2.631	7.555
4.369	0	0	2.72	3.596	2.091	3.103	0	4.676	4.455	2.72	3.925	0.453
0	0	0	1.811	2.418	0	2.794	0	3.606	4.133	0	4.048	0.019
5.411	0	2.675	3.057	4.628	2.048	2.675	0	3.726	4.56	0	2.675	5.773
3.344	3.344	2.956	3.344	4.019	2.314	3.344	4.019	5.049	4.523	0	3.623	7.891
0	0	0	2.214	2.214	0	0	2.214	3.515	3.911	0	3.237	0.019
4.341	0	0	2.149	4.435	0	2.782	0	3.989	4.237	0	0	2.646
4.483	2.193	2.828	3.491	5.171	2.828	3.708	3.491	4.569	4.722	2.828	2.193	7.891
4.944	1.992	0	3.486	4.988	1.992	3.663	3.486	4.423	5.183	0	2.996	7.891
3.186	0	0	2.534	2.534	3.186	3.401	3.401	4.711	4.541	0	4.336	7.891
4.442	0	2.442	3.09	4.442	3.48	3.48	4.31	4.757	4.923	0	2.442	7.891
0	0	0	2.341	2.984	0	0	2.341	4.2	4.2	0	0	0.019
4.379	0	0	3.204	3.204	3.204	2.818	4.159	5.288	4.473	0	4.559	7.891
4.956	0	0	1.964	5.151	1.964	3.239	3.632	4.817	4.712	1.964	2.965	7.462
4.715	0	2.252	2.891	4.857	0	3.278	2.252	4.455	4.921	0	2.252	7.891
4.387	0	0	2.826	2.826	0	2.826	2.826	4.167	4.852	0	0	7.29
4.525	0	1.903	2.897	3.171	0	3.843	3.385	4.746	4.695	0	4.062	2.243
4.288	0	2.195	0	4.917	0	3.216	3.494	4.572	4.651	2.195	3.216	3.047
4.819	0	2.218	3.241	3.915	2.218	2.855	3.241	4.819	5	0	2.218	7.602
0	0	0	2.033	0	2.033	2.033	0	3.316	4.611	0	0	1.613
3.61	0	2.943	2.943	5.055	1.945	2.943	3.218	4.204	5.23	0	4.11	7.891
4.574	0	2.197	2.833	3.891	2.833	2.197	0	3.891	4.653	0	2.197	5.023
4.984	0	2.309	2.951	4.414	2.309	3.339	2.951	4.414	4.698	0	2.951	2.978
0	0	0	2.328	4.378	1.728	2.328	1.728	4.318	4.035	0	2.701	1.613
4.822	2.013	2.013	3.294	5.562	0	3.51	4.084	5.134	4.712	3.018	3.51	4.264
5.217	2.715	3.374	3.374	4.602	2.715	3.374	2.715	4.05	4.851	2.086	4.27	7.891
4.331	0	0	0	4.637	3.342	3.066	2.056	4.133	5.104	0	3.558	2.248
4.531	2.236	2.874	3.539	4.839	3.539	3.756	4.333	5.173	4.531	0	2.874	7.891
3.391	0	0	2.731	2.731	0	0	2.101	4.286	3.391	0	3.114	0.008
4.014	2.171	0	3.685	3.863	2.171	3.191	4.014	4.459	4.625	0	3.863	7.891
4.739	0	0	3.044	4.308	2.037	3.044	2.037	3.713	4.308	0	3.713	0.453
5.317	0	2.209	3.232	4.588	2.846	0	3.509	4.99	5.143	2.209	3.727	6.662
3.49	0	0	0	4.347	3.274	3.274	3.49	4.948	5.151	0	3.818	4.375
4.688	0	0	0	3.329	2.299	2.941	3.329	4.767	4.84	0	3.329	2.259
5.19	0	0	3.871	5.02	0	0	3.374	4.201	4.648	0	2.985	5.787
4.605	2.153	2.153	2.153	4.678	0	4.126	3.665	5.213	5.5	0	3.665	7.891
0	0	0	2.34	3.372	2.34	0	0	4.646	4.048	0	4.552	2.589
4.337	2.239	3.264	3.264	3.542	2.239	2.878	4.535	4.621	3.938	0	2.878	7.891
4.766	0	3.016	0	3.291	2.011	2.011	2.635	4.585	3.016	0	4.279	7.891
4.592	0	0	2.213	3.236	2.213	2.85	0	4.745	4.06	0	3.236	3.335
4.68	2.155	2.155	3.451	5.438	2.155	2.789	3.451	4.442	4.93	0	3.173	7.891
4.741	0	3.538	3.047	4.397	2.665	2.665	3.538	4.397	4.681	0	2.665	4.784
2.044	0	0	0	0	2.044	2.67	0	4.119	4.317	0	3.052	0.019
0	0	0	2.296	3.325	0	2.296	0	4	3.325	0	2.938	1.614
0	0	1.832	2.818	4.158	0	1.832	0	3.63	3.876	0	3.63	2.748
3.641	0	0	0	4.636	2.331	2.331	0	3.859	4.636	0	2.974	1.57
4.121	0	2.574	0	4.584	0	0	4.121	3.62	4.452	0	2.574	7.229
4.444	0	2.98	0	5.33	2.336	3.368	3.865	5.375	4.808	3.368	3.368	7.891
4.21	0	2.868	3.254	3.532	0	3.254	3.749	4.956	4.896	4.431	3.532	7.891
5.538	0	2.823	3.208	5.071	0	2.823	2.188	4.164	4.478	0	0	3.005
0	0	0	0	0	0	1.844	2.455	3.993	3.318	0	0	0.019
2.5	0	0	2.5	1.886	1.886	0	2.5	4.136	4.136	0	3.543	4.784
4.523	3.297	0	3.69	3.971	0	3.297	3.971	5.057	5.211	0	4.523	7.891
4.128	2.581	1.961	0	4.222	1.961	3.628	1.961	5.074	4.952	1.961	4.024	3.119
4.408	0	0	0	3.727	0	1.916	0	4.809	4.54	0	3.4	0.453
0	0	0	2.107	0	2.737	3.121	0	4.074	4.626	0	2.737	0.019
5.293	0	2.057	3.343	4.819	3.067	3.559	3.887	4.819	4.873	0	0	7.382
2.374	0	0	1.77	4.237	2.374	1.77	0	3.906	4.164	0	3.688	2.868
0	0	0	0	1.839	0	2.45	0	3.313	3.099	0	3.639	1.614
4.652	2.013	2.013	3.968	5.054	0	3.509	3.018	4.768	4.967	0	3.294	7.891
5.101	0	2.131	0	4.785	0	3.64	0	4.216	5.007	0	3.424	4.769
4.245	0	2.901	2.261	5.451	0	3.288	0	5.292	4.361	0	3.566	2.966
3.419	0	2.384	3.03	5.383	2.384	0	2.384	5.126	5.383	2.384	3.917	7.891
0	0	0	1.965	0	0	1.965	1.965	4.029	4.029	0	2.585	0.019
4.452	3.024	2.642	2.018	4.373	2.642	2.642	3.692	4.973	4.774	0	3.692	7.891
4.492	0	2.837	3.222	3.222	2.837	2.2	0	4.178	4.731	0	2.2	5.18
4.163	0	2.614	2.614	3.269	0	3.943	2.614	2.614	4.495	0	3.662	1.711
4.376	0	2.815	2.815	5.777	0	2.18	3.201	5.432	4.635	4.025	4.556	7.891
4.913	0	0	1.891	4.379	0	3.372	2.506	3.944	4.681	0	2.506	2.198
3.361	2.074	2.074	0	4.037	2.074	3.577	2.074	4.35	4.037	0	3.361	2.251
4.818	2.16	2.794	2.16	4.935	0	2.794	2.794	4.133	4.989	0	4.002	7.891
0	0	2.136	0	3.975	0	2.768	0	4.421	4.727	0	0	5.83
4.356	0	0	2.363	4.979	2.363	3.676	4.225	5.214	4.979	3.008	3.894	7.891
1.971	0	0	0	4.471	1.971	3.247	1.971	3.789	4.663	0	3.92	2.808
0	0	0	0	2.332	2.332	2.976	3.364	4.439	4.439	0	3.364	1.614
0	0	0	0	2.676	0	2.05	2.05	4.229	4.694	0	2.05	0.019
4.508	2.695	2.067	3.354	4.343	2.067	3.078	2.695	4.65	4.83	3.354	3.748	7.891
4.018	0	2.057	3.559	3.067	2.057	3.887	4.638	4.638	3.887	0	4.497	7.891
0	0	1.905	1.905	3.388	1.905	2.9	2.9	3.565	4.323	0	4.158	1.614
4.868	0	2.324	2.324	4.534	2.324	3.634	2.324	5.061	4.868	0	2.324	4.591
2.98	2.336	0	2.336	4.196	2.336	2.98	2.336	3.865	3.368	0	2.98	3.178
0	0	0	2.008	0	2.008	0	2.631	4.182	4.646	0	2.008	0.019
4.147	0	0	2.599	4.611	2.599	2.599	0	4.727	4.727	0	3.646	5.171
4.873	0	0	4.094	3.202	3.202	3.202	4.558	4.96	5.039	0	3.594	7.891
4.437	2.005	0	3.285	4.178	2.628	3.677	3.009	4.51	4.759	0	3.5	7.891
3.867	0	2.039	2.039	3.997	0	3.322	2.039	4.741	4.549	0	2.039	4.536
3.434	0	0	2.773	4.111	2.773	3.434	4.425	4.331	4.856	0	4.227	7.891
4.225	0	2.364	3.397	4.074	2.364	0	2.364	4.074	4.838	0	3.397	5.18
4.831	1.694	2.291	2.932	4.546	1.694	3.32	3.816	5.081	4.498	1.694	3.469	7.891
4.213	0	0	0	4.393	2.661	2.035	2.661	4.109	4.677	0	2.661	3.03
4.502	2.46	0	2.46	4.376	1.519	2.726	2.726	5.128	3.931	0	3.931	7.891
5.203	0	3.122	3.399	4.76	2.738	4.295	0	5.029	5.12	0	2.738	7.693
4.872	0	0	0	4.812	2.155	2.788	3.667	4.606	5.215	0	2.788	3.135
0	0	0	2.708	4.728	0	2.08	0	3.912	4.043	0	4.845	2.974
4.147	0	2.173	2.807	3.193	3.47	3.193	4.016	4.367	4.263	0	4.016	7.892
3.523	0	0	3.523	4.022	2.482	3.132	2.482	4.485	4.602	0	3.132	7.892
3.839	0	0	1.9	1.9	0	3.167	1.9	3.955	4.39	1.9	0	0.019
4.62	0	0	3.263	4.737	2.607	2.607	0	4.936	3.656	0	4.336	1.642
3.805	0	0	0	3.956	0	0	2.119	3.628	3.956	0	2.75	5.893
2.219	0	0	0	5.106	0	0	0	4.513	4.82	0	2.857	2.248
4.948	0	0	2.036	4.795	2.036	2.036	0	3.536	4.546	2.036	2.036	1.583
3.885	0	0	2.999	5.256	0	0	2.355	4.662	5.034	2.355	3.667	6.708
5.082	0	0	3.045	4.901	3.045	3.045	3.321	4.74	4.901	3.537	3.996	7.8
4.653	0	0	1.867	4.653	1.867	2.857	0	4.543	4.704	0	2.48	3.744
4.532	2.418	3.455	2.418	5.547	2.418	0	3.953	5.624	5.586	4.532	4.284	7.892
4.896	0	3.383	3.383	5.512	2.35	4.059	3.383	4.059	5.251	2.35	2.994	5.075
3.724	0	0	2.673	4.626	2.046	2.673	3.547	4.319	4.405	2.673	4.225	7.892
4.627	0	0	3.27	5.504	0	3.766	3.944	4.447	4.913	0	2.883	4.358
4.486	0	0	3.494	4.725	2.195	2.195	2.195	4.288	4.793	0	2.195	2.122
4.25	0	0	0	2.906	0	2.527	1.911	4.165	4.071	0	2.906	1.614
4.971	1.7	2.297	3.151	5.287	1.7	3.72	2.939	5.06	4.873	2.669	2.939	7.892
5.387	0	0	3.618	3.618	0	0	2.952	4.298	4.518	0	2.952	7.892
4.98	0	2.427	2.427	4.647	0	0	4.647	4.542	5.23	3.963	3.465	7.892
3.151	0	0	3.542	3.151	0	3.151	0	3.151	4.041	3.151	2.5	2.394
2.564	0	0	2.564	3.433	0	0	0	4.51	4.289	0	3.61	3.509
2.013	0	0	2.637	3.838	2.013	2.637	2.013	4.769	5.012	0	3.019	0.149
0	0	0	2.419	3.066	0	0	0	3.736	3.954	0	3.456	2.469
3.543	0	2.24	3.265	4.907	0	3.265	3.265	4.442	4.09	0	2.878	5.011
0	0	1.953	0	4.451	0	1.953	0	4.119	4.119	0	3.619	2.837
2.389	0	0	2.764	1.784	1.784	2.389	0	4.385	4.101	0	1.784	0.019
3.745	3.25	0	3.528	4.427	2.226	2.226	4.323	4.828	5.336	2.226	3.745	7.892
4.517	0	0	0	4.517	0	0	2.779	5.024	4.919	0	3.835	4.988
4.874	0	0	2.33	3.362	2.33	2.973	0	4.32	4.037	0	2.33	2.732
2.362	0	0	0	5.159	0	2.362	0	4.072	4.909	0	3.893	2.198
4.401	0	0	0	4.401	0	2.119	3.411	5.292	4.994	0	2.119	7.537
0	0	0	2.686	3.344	0	0	0	4.02	4.02	0	0	0.019
3.725	0	1.914	0	2.53	1.914	1.914	0	4.538	4.474	0	3.183	0.104
3.686	0	0	2.494	3.686	2.494	2.871	0	4.214	3.931	0	1.88	0.157
4.355	0	0	0	4.459	0	0	2.256	4.985	4.64	0	4.239	2.224
0	0	0	1.937	0	0	2.934	0	4.734	4.432	0	1.937	0.019
4.762	0	0	2.167	4.455	2.167	2.801	2.801	4.257	4.455	0	3.68	5.695
0	0	0	1.726	2.969	0	2.969	0	4.758	3.854	0	3.357	0.019
4.923	0	0	2.595	4.607	0	0	3.25	3.924	4.475	4.607	0	7.892
4.819	0	0	2.107	5.35	3.121	3.121	3.792	4.294	4.388	2.107	4.074	7.892
3.011	0	0	2.532	4.855	0	2.532	2.532	4.076	4.199	1.581	2.532	0.019
4.191	0	2.108	2.108	3.793	2.108	3.944	2.738	5.242	4.627	0	3.793	4.4
1.953	0	0	0	4.119	0	2.572	0	4.378	4.753	0	4.299	1.614
4.312	0	0	2.638	3.444	1.673	3.12	0	4.841	4.567	0	3.444	1.86
2.026	0	0	2.026	0	0	2.651	0	3.308	3.983	2.026	2.651	0.019
0	0	2.959	0	4.859	2.316	2.316	2.959	4.706	5.162	2.959	3.843	4.553
0	0	0	2.796	1.812	2.42	3.068	0	3.956	4.214	0	2.42	0.019
4.398	0	2.523	3.175	5.278	3.175	2.523	3.175	5.218	4.647	0	2.523	2.965
4.045	0	0	2.337	4.444	0	2.337	2.337	4.045	4.045	0	0	3.246
2.496	0	0	3.147	4.368	2.496	0	0	5.305	4.216	2.496	3.538	7.498
4.967	0	3.385	2.725	4.177	0	3.108	2.725	3.601	5.061	0	0	5.18
4.816	0	1.963	3.63	4.31	1.963	3.453	1.963	4.954	5.076	0	3.453	7.892
4.281	0	1.87	2.86	4.755	0	2.483	4.422	4.281	4.354	0	3.674	7.892
3.973	0	0	0	4.089	2.017	2.642	2.017	3.692	3.692	0	3.023	5.18
4.858	0	1.687	1.687	4.138	2.283	3.136	2.283	4.628	4.67	1.687	3.312	0.134
4.873	0	0	0	4.674	0	3.875	0	4.557	5.245	0	3.202	5.075
2.523	0	0	0	2.901	0	0	0	4.699	3.566	0	2.523	0.019
3.443	0	2.148	3.166	3.838	3.66	3.66	0	4.599	4.52	0	3.166	1.614
3.804	1.983	0	2.986	4.554	0	0	1.983	4.486	5.061	1.983	3.261	5.075
0	0	1.98	1.98	3.8	0	2.602	0	4.883	4.55	0	0	0.019
3.045	2.398	2.398	3.714	4.949	3.045	3.434	4.263	4.71	5.303	3.714	3.045	7.892
4.733	0	2.839	2.839	5.226	0	3.224	2.839	5.036	4.4	3.224	0	4.483
4.89	0	0	0	4.811	0	0	0	4.89	4.126	0	3.059	0.088
4.608	0	0	0	3.925	0	3.38	0	4.37	5.143	0	2.72	2.272
3.368	0	0	0	4.728	0	2.336	0	3.864	4.641	0	3.647	2.683
4.089	0	1.927	1.927	4.489	2.924	3.871	3.198	5.072	2.545	0	3.986	7.892
3.613	0	0	0	4.637	1.948	2.567	0	4.577	4.445	1.948	3.763	3.543
4.214	0	0	2.871	4.96	0	2.871	3.257	4.836	5.216	2.233	2.233	4.781
3.569	0	0	0	3.244	0	0	0	4.097	4.38	0	3.031	0.143
0	0	0	3.172	0	0	2.898	1.904	4.321	4.394	0	2.898	0.019
4.071	0	3.281	0	5.472	0	3.825	2.625	4.809	5.041	0	2.625	4.562
5.431	0	1.879	3.143	4.898	1.879	1.879	1.879	4.613	5.355	1.879	2.87	4.379
4.337	0	2.146	3.163	3.986	3.657	4.117	3.44	4.431	4.738	0	3.835	7.892
4.433	0	2.148	3.442	2.781	2.148	3.165	4.119	4.119	4.433	0	3.659	7.892
0	0	0	0	4.092	0	2.124	2.755	4.092	3.139	0	4.208	1.614
4.516	0	0	2.777	3.834	1.796	1.796	1.796	4.57	4.195	0	1.796	2.287
0	0	0	2.761	3.033	1.782	1.782	0	3.92	4.099	0	1.782	0.019
4.855	0	0	1.581	4.255	1.581	2.532	0	4.008	4.656	0	3.679	3.48
4.519	3.722	2.406	0	3.94	2.406	3.442	3.722	5.207	4.804	0	3.722	7.892
4.793	0	2.61	2.99	4.892	2.99	3.265	3.939	4.739	5.025	0	2.99	5.604
0	0	0	1.815	1.815	1.815	2.424	0	3.96	4.643	0	2.799	0.018
1.995	1.995	0	1.995	4.347	1.995	1.995	0	4.801	4.631	0	4.063	5.152
4.17	0	0	1.997	0	0	1.997	0	3.669	4.35	0	2.62	5.773
5.202	3.16	0	3.552	4.631	2.509	2.509	4.514	5.138	5.262	2.509	3.832	7.892
5.033	0	2.592	3.395	4.471	2.223	2.86	2.86	4.888	4.756	0	4.071	4.264
3.892	1.946	1.946	1.946	3.219	1.946	2.944	2.944	5.13	4.796	1.946	1.946	7.892
4.574	0	0	0	5.157	0	2.36	2.36	4.222	5.04	0	2.36	3.408
4.604	0	2.652	3.034	4.668	3.034	2.027	3.309	4.1	5.028	2.027	3.034	5.597
0	0	3.325	2.667	2.041	3.049	3.541	3.718	4.744	3.869	0	3.718	7.892
2.659	2.033	0	3.041	4.211	2.033	2.033	3.041	4.469	4.792	0	3.71	2.289
3.486	0	0	2.823	3.985	2.447	2.823	0	4.316	3.985	0	2.823	0.018
2.676	0	0	2.05	4.01	0	2.05	2.05	3.879	3.55	0	2.05	1.614
5.03	0	0	2.297	4.97	0	2.938	3.604	4.599	4.97	0	0	5.075
3.555	0	0	0	0	1.897	1.897	0	4.518	4.312	0	2.512	0.018
3.486	0	2.615	0	3.663	0	0	0	3.663	5.03	0	1.992	5.746
3.704	0	3.311	3.985	5.475	0	3.985	4.786	5.151	5.151	3.311	4.384	7.892
4.594	0	2.963	2.583	4.026	1.963	2.963	0	4.31	4.224	0	1.963	2.25
3.126	0	0	0	0	0	3.126	0	5.166	4.346	0	3.516	0.104
4.503	1.785	0	3.426	4.556	1.785	2.391	2.765	4.503	5.134	0	2.391	3.331
4.167	0	2.826	3.489	5.541	2.19	3.884	2.826	4.567	5.074	3.706	2.19	3.301
4.715	0	2.125	0	5.049	0	0	2.125	3.812	5.222	3.141	2.125	6.819
3.859	0	0	2.535	3.579	0	1.918	2.535	3.579	4.944	0	2.535	3.331
3.146	0	0	0	3.968	0	2.761	0	3.639	3.968	0	0	0.018
4.243	0	2.69	2.69	5.298	2.062	3.348	2.062	4.825	4.978	2.062	3.348	4.516
5.703	0	2.817	3.479	5.676	0	3.202	3.202	4.557	5.159	2.182	2.817	3.288
3.809	2.991	2.61	2.61	3.94	2.991	2.61	3.266	4.683	4.055	0	1.988	7.892
5.179	2.2	2.2	3.222	4.923	0	3.222	3.5	4.799	4.923	2.836	3.222	7.892
4.474	2.037	2.037	0	5.161	0	3.864	3.536	4.949	4.796	2.037	3.864	4.264
1.907	0	1.907	1.907	3.567	1.907	1.907	2.523	4.398	3.963	0	2.523	1.615
4.743	0	0	0	4.342	2.15	3.445	0	3.991	4.675	0	3.662	3.408
4.897	0	2.034	0	5.509	0	3.042	3.042	4.676	4.676	0	3.042	3.376
5.226	0	0	3.183	4.617	0	2.798	3.855	5.139	5.139	3.46	3.46	7.892
4.153	0	0	1.901	4.693	0	2.517	1.901	4.693	4.744	0	4.391	0.075
4.626	0	0	0	4.446	3.269	3.547	2.243	3.943	4.847	0	3.547	3.068
5.122	1.909	2.525	2.904	4.802	2.904	3.965	2.525	4.248	4.069	0	3.393	7.357
4.733	0	2.032	2.032	3.989	0	2.032	2.032	4.105	4.894	0	2.032	5.18
3.55	2.247	0	0	2.247	2.247	2.247	0	4.543	4.449	0	2.247	0.018
4.652	0	2.831	3.711	4.392	0	4.041	4.288	4.486	4.392	0	3.889	7.892
3.558	0	0	2.056	2.683	0	2.683	2.683	4.872	4.496	0	3.066	0.007
5.045	0	3.137	2.486	4.892	0	2.486	2.486	4.711	4.358	0	2.486	3.035
4.816	0	0	2.277	4.379	0	3.583	2.277	4.816	4.663	0	4.379	2.288
4.269	0	0	2.714	4.363	0	3.59	3.767	4.734	4.528	0	2.714	0.018
4.926	0	1.689	1.689	4.067	1.689	2.927	1.689	4.067	4.752	0	2.286	4.784
4.487	0	3.134	3.134	5.042	0	3.525	4.024	4.355	4.603	4.203	0	4.468
0	0	0	2.522	0	0	0	1.906	4.528	3.565	0	0	0.018
4.257	0	1.849	2.461	4.864	2.461	3.324	2.837	5.017	4.778	0	3.781	5.075
5.411	0	0	2.022	5.287	3.029	2.647	2.647	4.599	5.022	2.647	3.304	3.122
0	0	0	0	3.108	2.459	1.848	0	4.329	3.779	0	2.835	1.614
4.543	0	0	2.427	4.543	0	2.427	2.427	4.543	4.742	0	3.075	3.099
4.257	0	0	2.074	4.782	0	3.086	2.074	4.257	5.241	0	3.578	3.007
3.977	0	0	3.846	3.027	2.021	0	3.302	4.528	5.021	2.645	2.645	7.892
2.118	0	0	2.118	3.133	2.118	3.133	0	3.626	4.638	0	2.749	0.569
4.578	0	0	3.999	5.266	0	3.11	2.46	4.33	4.777	3.11	3.78	4.836
4.039	0	0	1.973	2.975	0	3.465	0	3.642	4.401	0	0	4.784
4.923	0	2.312	0	5.645	0	3.343	3.343	4.301	5.158	2.955	3.839	4.313
4.77	0	0	0	4.521	2.638	2.638	2.638	4.189	4.189	0	0	7.222
2.582	0	1.962	1.962	3.91	1.962	2.582	0	4.529	4.529	0	1.962	3.447
4.746	0	2.043	2.043	5.168	2.043	3.721	2.669	4.554	5.089	2.043	3.327	3.15
4.9	0	1.994	2.617	5.073	1.994	3.488	2.617	4.26	4.566	0	3.947	6.782
2.999	0	0	1.752	2.999	0	2.728	1.752	3.885	4.407	0	4.143	1.614
3.355	0	0	2.068	4.509	2.068	2.068	0	4.344	4.03	0	2.068	0.018
3.852	0	1.646	0	3.263	1.646	1.646	0	4.62	4.737	0	3.541	0.018
4.675	0	2.719	2.719	4.675	0	2.09	0	4.055	4.675	0	2.719	2.965
4.907	0	0	3.151	4.505	0	0	0	3.645	4.584	0	0	7.457
5.021	3.261	3.261	2.986	4.84	2.606	3.261	4.248	4.334	4.618	0	3.804	7.892
5.222	1.966	1.966	2.587	4.819	2.967	4.134	3.242	4.768	4.534	1.966	4.031	5.573
0	0	0	2.711	3.764	0	2.711	2.082	4.36	4.162	0	2.082	2.632
4.213	0	0	3.664	2.996	2.352	2.352	0	4.898	4.659	0	2.996	2.198
4.191	0	0	0	3.022	2.016	2.641	2.016	4.285	4.656	0	3.513	5.18
4.333	0	1.794	2.4	4.666	1.794	3.26	3.436	4.798	4.986	0	3.586	7.892
0	0	0	2.926	3.592	1.929	2.547	0	5.037	3.415	0	3.415	0.018
4.935	2.385	1.78	2.385	5.003	1.78	3.7	4.176	5.314	4.497	0	5.098	7.892
4.848	0	0	2.747	3.998	2.747	2.747	0	4.726	4.163	2.747	2.747	5.18
3.278	0	1.659	1.659	0	2.252	2.622	0	4.351	3.278	0	2.252	0.018
3.783	3.112	2.099	3.112	4.866	2.729	4.065	3.934	4.866	5.11	3.389	5.407	4.264
3.465	2.428	2.428	3.465	4.907	2.428	3.465	4.543	4.981	5.336	0	4.647	7.892
0	0	0	2.935	4.681	0	2.935	2.293	4.76	5.027	0	5.188	3.339
3.59	0	1.687	1.687	2.654	0	2.654	3.59	4.439	4.892	0	4.628	4.264
4.196	0	2.743	3.798	4.559	2.112	3.798	3.949	5.167	5.321	3.798	4.559	7.892
5.016	2.257	0	3.284	4.721	2.257	3.677	3.677	4.682	5.071	3.562	3.779	4.264
3.384	1.902	1.902	3.169	4.06	0	2.896	1.902	3.169	4.839	1.902	1.902	0.018
4.139	1.971	2.972	1.971	4.774	1.971	4.036	4.471	4.774	4.963	2.972	3.639	7.893
5.381	2.022	3.028	3.028	4.291	2.646	3.028	3.978	3.978	5.105	2.646	3.697	7.893
4.539	3.108	0	3.385	4.613	3.108	2.725	4.681	4.46	5.631	3.779	3.93	7.893
4.267	2.712	0	0	3.371	2.712	3.371	4.599	4.447	5.287	0	3.371	7.893
3.673	0	0	1.869	4.485	0	3.346	1.869	4.201	4.655	0	4.28	3.276
4.093	2.548	1.93	2.548	5.491	0	3.744	4.352	5.076	5.181	4.727	4.493	4.264
4.114	2.947	0	3.221	5.383	0	3.764	4.748	4.798	5.41	3.614	4.748	4.264
3.891	1.945	1.945	3.218	5.23	2.564	2.564	3.433	5.129	5.23	3.61	5.056	7.893
4.786	0	2.707	2.707	5.087	2.079	2.707	3.366	4.786	5.732	2.707	3.582	6.696
3.334	0	0	2.947	4.915	0	2.947	2.947	4.607	4.513	0	4.409	4.568
4.404	0	0	2.205	4.584	0	3.901	2.205	3.901	4.929	0	4.404	2.643
2.754	2.754	2.122	2.122	5.687	0	2.122	3.631	5.092	5.582	3.631	4.57	7.893
4.717	3.31	1.837	3.31	5.071	2.823	3.31	4.807	4.89	5.579	3.985	4.618	7.893
3.733	1.921	0	3.191	4.815	3.191	3.406	4.176	4.948	5.136	3.863	4.176	7.893
4.09	2.018	2.018	3.516	5.315	2.643	3.516	3.974	4.828	5.641	3.516	5.14	7.893
4.182	0	2.463	3.327	4.735	2.463	3.504	3.784	4.686	5.399	3.653	4.182	7.893
4.393	1.966	1.966	3.242	4.228	2.587	2.587	4.914	4.534	5.457	0	4.031	4.264
2.898	0	0	3.843	4.526	1.904	2.519	3.563	4.642	5.638	3.563	4.696	4.264
4.186	0	0	1.788	5.046	2.394	3.041	4.107	4.56	4.871	3.254	4.56	4.264
4.691	2.944	2.944	0	5.533	2.944	2.944	5.198	3.61	5.783	2.944	2.944	7.893
0	3.039	3.428	3.039	4.869	0	3.039	4.389	4.505	4.943	4.257	5.076	7.893
4.702	1.825	1.825	2.81	5.503	0	2.434	3.752	4.749	5.524	3.082	3.472	4.264
4.006	0	0	2.943	3.92	2.673	2.943	4.157	4.944	4.911	0	4.69	7.893
4.334	0	0	3.185	4.539	2.532	3.185	3.576	4.334	5.021	2.911	4.17	4.264
5.225	3.153	0	3.368	5.734	1.888	3.694	4.302	5.026	5.441	3.94	4.822	4.264
4.559	3.056	2.674	3.056	5.173	0	2.674	4.559	4.486	5.315	0	4.862	7.893
4.156	0	2.077	3.909	4.354	2.077	2.705	3.909	4.592	5.28	3.364	3.909	4.284
3.676	2.106	1.225	2.363	4.473	2.363	2.737	3.676	4.928	5.447	2.737	4.778	7.893
2.645	0	0	0	2.645	0	0	2.645	4.195	3.695	0	3.695	0.018
5.367	0	2.606	3.654	5.504	2.987	2.987	4.155	4.789	5.174	3.262	4.414	7.893
4.716	0	2.893	0	5.239	0	3.279	4.105	4.922	4.982	2.893	3.953	4.571
4.415	2.215	2.215	3.631	4.849	2.215	3.239	3.99	4.595	5.4	3.912	4.553	7.893
1.852	0	0	2.464	2.841	1.852	0	0	2.841	4.868	0	1.852	0.018
4.186	2.926	0	1.929	4.424	0	3.742	3.873	3.873	5.708	3.415	4.616	4.264
2.693	0	0	0	4.426	0	3.745	4.711	4.426	5.517	4.711	4.711	7.893
4.301	0	2.501	3.152	6.001	0	2.879	3.152	4.566	5.254	3.543	4.222	4.264
4.147	2.431	3.469	0	4.651	2.431	3.469	4.298	5.053	5.178	0	3.967	7.893
4.941	1.847	1.847	2.835	4.176	2.835	2.835	3.322	4.819	5.418	1.847	3.498	4.264
0	0	0	2.445	4.446	0	0	0	4.562	3.983	0	2.445	2.956
4.139	2.476	0	2.743	4.7	1.533	2.743	4.52	5.227	5.389	3.62	4.632	7.893
2.664	0	0	3.045	5.271	2.038	2.664	4.616	4.216	5.304	2.664	4.31	7.893
4.456	2.253	0	3.557	4.858	0	4.105	4.456	5.039	5.325	4.105	4.236	4.264
3.731	0	2.213	2.213	4.506	0	2.213	2.213	4.813	5.099	0	3.909	3.408
2.496	0	0	0	5.124	0	3.147	2.496	4.131	4.982	0	4.5	4.264
2.359	0	0	3.003	3.671	0	0	0	3.392	4.974	0	0	2.763
4.248	2.264	0	3.291	4.562	0	3.291	2.264	4.562	5.105	0	2.904	3.408
4.346	0	0	3.196	5.141	2.543	2.543	3.196	5.141	5.41	2.543	3.869	7.893
4.912	0	2.944	2.302	5.497	2.944	3.332	4.007	5.147	5.38	3.611	5.037	7.893
5.133	0	0	3.156	5.065	0	2.505	4.912	4.912	5.824	3.547	3.828	4.264
4.413	0	0	3.237	5.149	2.214	3.732	3.91	4.746	5.657	0	4.593	7.893
4.776	0	0	3.415	5.687	0	3.415	3.912	4.855	5.869	3.025	4.091	4.264
4.845	0	0	3.368	5.92	0	3.368	4.444	4.596	5.386	3.585	3.368	7.893
3.298	0	0	2.812	4.751	1.827	0	1.827	3.624	4.496	0	3.755	0.018
3.94	2.991	2.61	3.266	4.893	1.988	3.659	4.339	4.623	4.893	0	3.94	7.893
3.406	0	0	0	3.129	2.745	2.745	2.114	3.951	4.767	0	2.745	0.027
3.51	3.51	1.729	2.973	4.037	2.702	1.729	3.858	4.54	4.436	0	3.51	7.893
4.104	0	0	2.892	4.636	0	0	0	4.636	4.789	0	2.892	3.408
3.597	0	0	2.785	4.344	1.803	2.785	1.803	3.727	4.629	0	3.058	0.018
4.205	0	0	2.412	5.635	0	0	3.449	4.769	5.367	3.449	4.409	7.893
0	0	0	3.002	1.998	0	1.998	0	3.951	4.35	0	2.621	0.018
4.956	2.342	2.342	2.986	5.464	2.342	4.05	4.05	4.334	4.888	2.342	4.888	7.893
4.479	3.682	0	3.014	3.403	3.014	3.9	4.843	5.22	5.32	0	4.583	7.893
3.814	0	0	2.127	3.965	0	3.142	0	4.212	5.002	0	3.419	1.614
4.177	2.386	2.761	3.033	4.741	2.386	3.033	4.442	4.741	4.971	0	4.498	7.894
3.683	2.17	2.17	3.467	4.889	2.17	2.804	2.17	4.697	5.145	2.804	2.804	4.264
4.993	3.043	0	3.043	5.301	3.043	3.862	4.307	4.472	5.612	3.318	4.898	7.894
4.745	0	0	2.785	5.643	2.785	2.152	0	4.344	5.169	2.152	4.124	4.264
2.932	0	0	3.598	4.277	2.932	3.598	3.598	4.592	5.185	3.816	4.592	4.973
0	0	0	2.094	0	0	2.094	0	3.107	4.68	0	2.094	0.018
3.919	1.32	1.869	2.859	4.16	0	2.482	3.804	4.354	4.778	2.482	3.005	0.018
5.153	0	3.084	1.826	5.679	2.435	2.435	0	4.371	5.183	1.826	3.972	5.569
0	0	0	1.979	2.6	1.979	1.979	1.979	3.799	4.243	1.979	3.256	0.018
4.195	0	0	2.742	3.402	0	3.126	0	3.948	5.124	0	2.742	2.893
3.806	0	3.31	2.923	5.014	0	2.282	3.806	4.136	5.176	0	3.31	1.57
4.504	0	2.172	2.806	4.831	2.172	3.017	3.469	5.192	4.975	2.172	3.469	4.264
5.061	2.814	1.829	2.438	5.396	2.814	3.086	3.756	4.608	5.347	0	3.3	7.894
4.767	0	2.635	3.017	5.742	0	2.012	2.635	4.65	5.093	2.635	2.635	7.894
4.915	0	3.107	3.107	4.612	2.094	2.724	2.724	3.6	5.369	2.094	3.384	3.206
4.07	0	0	2.734	6.086	2.103	2.734	2.734	5.115	5.071	4.29	4.871	4.264
4.18	0	0	3.353	5.719	0	2.322	0	3.85	5.22	0	3.85	6.659
5.185	2.98	2.98	3.647	4.642	0	3.368	4.044	4.728	4.728	2.336	4.196	7.894
3.669	0	0	2.356	4.065	3.001	3.001	3.001	3.887	5.306	0	3.001	7.894
4.577	2.277	2.277	2.277	5.574	2.917	2.917	4.131	3.979	5.431	2.917	4.483	7.894
0	0	0	0	4.127	2.678	0	0	3.73	4.127	0	3.552	2.982
5.549	0	2.317	3.844	6.044	2.317	4.023	4.023	4.787	5.476	2.317	4.621	7.894
4.823	2.924	2.283	3.59	6.129	3.311	3.311	4.489	4.269	5.58	3.986	4.823	4.264
4.246	0	1.777	4.008	4.314	1.777	0	3.567	4.094	5.208	0	3.567	7.894
0	0	2.897	2.897	5.484	0	0	3.958	3.958	4.461	2.897	4.241	7.894
5.269	2.84	3.225	3.225	5.037	2.203	2.84	4.581	4.297	5.31	4.401	4.297	7.894
5.463	0	0	2.545	5.463	1.927	3.59	4.09	4.348	5.21	1.927	3.74	4.264
4.256	3.039	2.392	3.039	4.256	0	3.707	4.703	4.79	4.703	0	4.105	7.894
4.716	0	0	2.325	3.853	2.968	0	2.325	2.968	4.315	0	2.968	1.695
5.268	0	0	2.865	5.45	1.874	3.529	0	4.761	5.682	2.488	3.679	4.264
0	0	0	0	0	0	2.635	0	3.685	4.65	0	2.635	0.018
0	0	0	2.923	5.176	0	2.923	3.985	4.384	4.954	2.923	5.271	7.894
3.837	0	0	3.166	5.378	2.514	0	2.514	4.236	5.143	0	4.388	7.471
4.328	2.55	2.55	3.481	5.16	2.183	3.698	3.698	4.159	4.599	3.029	4.159	7.894
3.774	1.957	0	2.957	4.947	1.957	2.957	4.587	4.647	5.244	3.774	4.647	4.264
0	0	0	3.18	2.162	2.162	2.162	0	4.135	4.449	0	2.795	0.018
4.543	0	0	3.364	4.543	2.975	3.643	3.643	4.439	5.53	0	3.643	4.264
0	0	2.285	0	3.313	2.285	0	2.926	3.988	5.128	0	2.926	1.614
4.241	0	1.835	3.094	4.382	1.835	2.445	3.094	3.983	4.616	0	2.821	0.018
4.897	0	0	2.571	4.449	0	3.617	4.897	5.063	5.714	4.117	5.137	4.265
3.435	0	0	3.22	5.018	0	2.945	1.947	4.112	5.294	0	3.22	4.265
5.179	2.087	2.716	2.716	5.393	0	3.375	4.051	4.451	5.514	2.716	4.53	7.894
3.156	0	0	1.89	4.226	2.505	1.89	1.89	4.226	4.68	0	4.446	2.232
3.865	0	2.038	3.865	6.12	0	3.321	3.045	3.996	4.74	2.663	4.85	4.265
0	0	0	1.927	4.268	0	2.544	1.927	4.268	3.985	0	3.198	1.614
4.354	0	0	2.161	5.802	0	3.851	3.179	5.135	4.819	0	3.673	4.265
4.254	2.27	0	3.575	4.569	1.675	2.64	3.446	4.371	4.655	2.27	3.575	0.018
3.889	0	0	3.889	5.691	0	3.494	3.889	4.288	5.127	2.195	4.172	6.687
3.485	0	0	3.207	4.383	0	2.822	2.186	4.784	5.404	2.186	3.485	2.258
4.578	0	0	2.948	5.097	0	0	2.568	3.614	5.513	0	3.614	2.269
4.929	2.02	2.644	2.02	5.923	2.02	2.02	4.719	4.595	5.465	4.595	3.694	7.894
4.067	1.908	0	4.326	4.067	1.908	2.903	3.964	4.973	4.973	0	3.964	7.894
3.759	0	1.733	2.706	5.071	1.733	2.706	3.515	5.155	4.725	3.644	3.19	7.894
5.082	1.819	2.803	3.465	4.486	2.427	3.745	4.596	4.143	5.016	0	4.057	7.894
5.468	0	2.364	1.761	5.338	2.364	3.009	4.074	4.673	5.384	4.294	4.294	7.894
3.245	3.032	2.386	3.245	4.602	2.76	3.918	4.823	4.381	4.97	0	4.823	7.894
4.128	0	1.679	1.679	4.66	1.679	2.274	2.274	4.128	4.945	0	3.891	5.028
4.9	2.398	2.037	3.192	5.303	2.662	3.32	4.111	4.739	5.039	3.434	4.547	7.894
0	0	0	1.672	4.42	0	1.672	2.266	3.686	4.768	0	3.293	2.597
4.74	1.591	0	3.197	4.806	2.177	3.692	3.346	4.42	5.281	0	4.466	4.265
3.81	0	2.657	2.286	4.79	2.927	2.927	3.463	4.894	5.129	0	3.314	3.331
5.01	2.454	1.843	3.103	4.857	3.103	3.643	4.358	4.974	5.365	3.711	4.455	7.894
3.67	1.499	1.499	2.702	3.67	1.499	1.499	3.67	3.974	5.037	3.233	3.755	7.894
4.077	0	3.095	3.635	4.965	2.446	1.836	3.635	4.077	4.762	2.822	3.881	7.894
0	0	0	2.262	1.668	2.902	2.262	2.633	3.567	4.561	0	3.682	2.676
4.514	0	0	2.947	5.296	1.948	3.614	4.114	4.694	5.265	0	4.445	7.894
3.97	2.991	2.347	2.72	5.142	2.347	3.876	4.134	4.819	5.469	0	5.114	7.894
4.735	2.086	2.086	3.098	5.513	0	3.769	4.051	4.166	5.36	3.098	4.671	7.894
3.983	0	3.16	3.437	5.281	0	2.143	2.143	3.654	5.115	0	4.593	4.265
3.073	0	0	2.69	5.024	0	3.349	3.565	4.825	5.264	0	4.503	3.408
4.262	0	2.172	3.469	5.102	2.172	2.806	4.015	4.892	5.314	4.767	5.053	7.894
3.356	0	1.877	3.533	4.81	2.491	2.491	3.928	4.976	5.151	3.682	3.682	4.265
4.48	0	0	0	3.581	0	0	3.581	4.661	5.349	0	4.26	7.894
3.653	0	2.985	3.653	5.336	4.05	0	3.653	4.553	5.136	0	0	7.894
3.809	3.138	0	3.352	4.427	2.487	3.809	5.147	4.85	4.893	2.487	4.607	7.895
3.3	2.019	2.019	3.025	5.019	0	2.643	3.025	4.659	5.708	0	4.091	4.265
4.147	1.695	2.292	3.321	4.759	2.663	3.714	3.599	5.025	5.162	2.292	4.499	4.265
0	0	0	1.558	3.157	2.773	2.506	1.558	3.98	3.98	0	2.14	1.614
