# Supplementary material for: A single-cell time-lapse of mouse prenatal development from gastrula to birth
Source: Nature. 2024 Feb 14;626(8001):1084–93. doi: 10.1038/s41586-024-07069-w (PMC10901739; doi:10.1038/s41586-024-07069-w)
Supplement: Supplementary file 18 — Source Data Extended Data Fig. 12 [file 41586_2024_7069_MOESM18_ESM.xlsx]

## Sheet: panel_a
tmp	day	cell_num
1	NatBirth	99766
10	E18.75	14521
11	P0	24945
12	P0	10576
2	NatBirth	80000
3	NatBirth	105461
4	Csection_0m	115521
5	Csection_0m	87190
6	Csection_20m	161143
7	Csection_40m	75968
8	Csection_60m	77992
9	Csection_80m	109614

## Sheet: panel_e
target_id	num	rep_id	trajectory
Csection_0m	459	NatBirth_rep1	Hepatocytes
Csection_20m	1190	NatBirth_rep1	Hepatocytes
Csection_40m	2590	NatBirth_rep1	Hepatocytes
Csection_60m	1811	NatBirth_rep1	Hepatocytes
Csection_80m	3868	NatBirth_rep1	Hepatocytes
NatBirth_rep2	25672	NatBirth_rep1	Hepatocytes
NatBirth_rep3	23970	NatBirth_rep1	Hepatocytes
NatBirth_rep1	0	NatBirth_rep1	Hepatocytes
Csection_0m	2216	NatBirth_rep2	Hepatocytes
Csection_20m	4255	NatBirth_rep2	Hepatocytes
Csection_40m	5638	NatBirth_rep2	Hepatocytes
Csection_60m	1648	NatBirth_rep2	Hepatocytes
Csection_80m	336	NatBirth_rep2	Hepatocytes
NatBirth_rep1	11687	NatBirth_rep2	Hepatocytes
NatBirth_rep3	29100	NatBirth_rep2	Hepatocytes
NatBirth_rep2	0	NatBirth_rep2	Hepatocytes
Csection_0m	1744	NatBirth_rep3	Hepatocytes
Csection_20m	7139	NatBirth_rep3	Hepatocytes
Csection_40m	7995	NatBirth_rep3	Hepatocytes
Csection_60m	1347	NatBirth_rep3	Hepatocytes
Csection_80m	308	NatBirth_rep3	Hepatocytes
NatBirth_rep1	10564	NatBirth_rep3	Hepatocytes
NatBirth_rep2	28473	NatBirth_rep3	Hepatocytes
NatBirth_rep3	0	NatBirth_rep3	Hepatocytes
Csection_0m	2945	NatBirth_rep1	Adipocytes
Csection_20m	4171	NatBirth_rep1	Adipocytes
Csection_40m	2379	NatBirth_rep1	Adipocytes
Csection_60m	2132	NatBirth_rep1	Adipocytes
Csection_80m	2242	NatBirth_rep1	Adipocytes
NatBirth_rep2	7748	NatBirth_rep1	Adipocytes
NatBirth_rep3	14033	NatBirth_rep1	Adipocytes
NatBirth_rep1	0	NatBirth_rep1	Adipocytes
Csection_0m	3976	NatBirth_rep2	Adipocytes
Csection_20m	5265	NatBirth_rep2	Adipocytes
Csection_40m	1907	NatBirth_rep2	Adipocytes
Csection_60m	1429	NatBirth_rep2	Adipocytes
Csection_80m	428	NatBirth_rep2	Adipocytes
NatBirth_rep1	5692	NatBirth_rep2	Adipocytes
NatBirth_rep3	8303	NatBirth_rep2	Adipocytes
NatBirth_rep2	0	NatBirth_rep2	Adipocytes
Csection_0m	3628	NatBirth_rep3	Adipocytes
Csection_20m	6643	NatBirth_rep3	Adipocytes
Csection_40m	3138	NatBirth_rep3	Adipocytes
Csection_60m	2728	NatBirth_rep3	Adipocytes
Csection_80m	1218	NatBirth_rep3	Adipocytes
NatBirth_rep1	10851	NatBirth_rep3	Adipocytes
NatBirth_rep2	8944	NatBirth_rep3	Adipocytes
NatBirth_rep3	0	NatBirth_rep3	Adipocytes
Csection_0m	800	NatBirth_rep1	Lung_and_airway
Csection_20m	1593	NatBirth_rep1	Lung_and_airway
Csection_40m	975	NatBirth_rep1	Lung_and_airway
Csection_60m	764	NatBirth_rep1	Lung_and_airway
Csection_80m	1929	NatBirth_rep1	Lung_and_airway
NatBirth_rep2	4280	NatBirth_rep1	Lung_and_airway
NatBirth_rep3	3569	NatBirth_rep1	Lung_and_airway
NatBirth_rep1	0	NatBirth_rep1	Lung_and_airway
Csection_0m	872	NatBirth_rep2	Lung_and_airway
Csection_20m	1429	NatBirth_rep2	Lung_and_airway
Csection_40m	687	NatBirth_rep2	Lung_and_airway
Csection_60m	586	NatBirth_rep2	Lung_and_airway
Csection_80m	546	NatBirth_rep2	Lung_and_airway
NatBirth_rep1	2539	NatBirth_rep2	Lung_and_airway
NatBirth_rep3	2131	NatBirth_rep2	Lung_and_airway
NatBirth_rep2	0	NatBirth_rep2	Lung_and_airway
Csection_0m	1994	NatBirth_rep3	Lung_and_airway
Csection_20m	3095	NatBirth_rep3	Lung_and_airway
Csection_40m	1295	NatBirth_rep3	Lung_and_airway
Csection_60m	774	NatBirth_rep3	Lung_and_airway
Csection_80m	747	NatBirth_rep3	Lung_and_airway
NatBirth_rep1	2335	NatBirth_rep3	Lung_and_airway
NatBirth_rep2	2000	NatBirth_rep3	Lung_and_airway
NatBirth_rep3	0	NatBirth_rep3	Lung_and_airway
